# Supplementary material for: Assessment of variability in the plasma 7k SomaScan proteomics assay
Source: Sci Rep. 2022 Oct 13;12:17147. doi: 10.1038/s41598-022-22116-0 (PMC9561184; doi:10.1038/s41598-022-22116-0)
Supplement: Supplementary file 1 — Supplementary Information 1. [file 41598_2022_22116_MOESM1_ESM.xlsx]

## Sheet: Suppl. Data 1
	Supplementary Data 1. List of all SOMAmers in the plasma 7k, 5k, and 1.3k SomaScan assays.
	7k SomaScan Assay (v4.1)									5k SomaScan Assay (v4)									1.3k SomaScan Assay (v3)
	SeqId	SomaId	Target	UniProt	EntrezGeneID	EntrezGeneSymbol	Organism	Type	Dilution	SeqId	SomaId	Target	UniProt	EntrezGeneID	EntrezGeneSymbol	Organism	Type	Dilution	SeqId	SomaId	Target	UniProt	EntrezGeneID	EntrezGeneSymbol	Organism	Type	Dilution
	10000-28	SL019233	CRBB2	P43320	1415	CRYBB2	Human	Protein	20	10000-28	SL019233	CRBB2	P43320	1415	CRYBB2	Human	Protein	20
	10001-7	SL002564	c-Raf	P04049	5894	RAF1	Human	Protein	20	10001-7	SL002564	c-Raf	P04049	5894	RAF1	Human	Protein	20
	10003-15	SL019245	ZNF41	P51814	7592	ZNF41	Human	Protein	0.5	10003-15	SL019245	ZNF41	P51814	7592	ZNF41	Human	Protein	0.5
	10006-25	SL019228	ELK1	P19419	2002	ELK1	Human	Protein	20	10006-25	SL019228	ELK1	P19419	2002	ELK1	Human	Protein	20
	10008-43	SL019234	GUC1A	P43080	2978	GUCA1A	Human	Protein	20	10008-43	SL019234	GUC1A	P43080	2978	GUCA1A	Human	Protein	20
	10010-10	SL014943	BECN1	Q14457	8678	BECN1	Human	Protein	20
	10011-65	SL019246	OCRL	Q01968	4952	OCRL	Human	Protein	20	10011-65	SL019246	OCRL	Q01968	4952	OCRL	Human	Protein	20
	10012-5	SL014669	SPDEF	O95238	25803	SPDEF	Human	Protein	20	10012-5	SL014669	SPDEF	O95238	25803	SPDEF	Human	Protein	20
	10013-34	SL025418	Fc_MOUSE	Q99LC4			Mouse	Protein	20	10013-34	SL025418	Fc_MOUSE	Q99LC4			Mouse	Protein	20
	10014-31	SL007803	SLUG	O43623	6591	SNAI2	Human	Protein	20	10014-31	SL007803	SLUG	O43623	6591	SNAI2	Human	Protein	20
	10015-119	SL014924	KCAB2	Q13303	8514	KCNAB2	Human	Protein	20	10015-119	SL014924	KCAB2	Q13303	8514	KCNAB2	Human	Protein	20
	10021-1	SL025418	Fc_MOUSE	Q99LC4			Mouse	Protein	20	10021-1	SL025418	Fc_MOUSE	Q99LC4			Mouse	Protein	20
	10022-207	SL019229	POLH	Q9Y253	5429	POLH	Human	Protein	20	10022-207	SL019229	POLH	Q9Y253	5429	POLH	Human	Protein	20
	10023-32	SL004071	VDR	P11473	7421	VDR	Human	Protein	20	10023-32	SL004071	VDR	P11473	7421	VDR	Human	Protein	20
	10024-44	SL019235	HOGA1	Q86XE5	112817	HOGA1	Human	Protein	20	10024-44	SL019235	HOGA1	Q86XE5	112817	HOGA1	Human	Protein	20
	10025-1	SL008018	DLDH	P09622	1738	DLD	Human	Protein	0.5
	10030-8	SL006373	MutY homolog	Q9UIF7	4595	MUTYH	Human	Protein	20	10030-8	SL006373	MutY homolog	Q9UIF7	4595	MUTYH	Human	Protein	20
	10034-16	SL025418	Fc_MOUSE	Q99LC4			Mouse	Protein	20	10034-16	SL025418	Fc_MOUSE	Q99LC4			Mouse	Protein	20
	10035-6	SL007389	DUS4	Q13115	1846	DUSP4	Human	Protein	20	10035-6	SL007389	DUS4	Q13115	1846	DUSP4	Human	Protein	20
	10036-201	SL019252	ZHX3	Q9H4I2	23051	ZHX3	Human	Protein	0.5	10036-201	SL019252	ZHX3	Q9H4I2	23051	ZHX3	Human	Protein	0.5
	10037-98	SL025986	SIG12:Ig-like V-type 2	Q96PQ1	89858	SIGLEC12	Human	Protein	20	10037-98	SL018490	SIG12	Q96PQ1	89858	SIGLEC12	Human	Protein	20
	10039-32	SL005262	PNP	P00491	4860	PNP	Human	Protein	0.5
	10040-63	SL007662	P73L	Q9H3D4	8626	TP63	Human	Protein	20	10040-63	SL007662	P73L	Q9H3D4	8626	TP63	Human	Protein	20
	10041-3	SL007226	HNF4A	P41235	3172	HNF4A	Human	Protein	0.5	10041-3	SL007226	HNF4A	P41235	3172	HNF4A	Human	Protein	0.5
	10042-8	SL015131	SGK3	Q96BR1	100533105	SGK3	Human	Protein	20	10042-8	SL015131	SGK3	Q96BR1	23678	SGK3	Human	Protein	20
	10043-31	SL019249	BRD4	O60885	23476	BRD4	Human	Protein	20	10043-31	SL019249	BRD4	O60885	23476	BRD4	Human	Protein	20
	10044-12	SL012823	WN10A	Q9GZT5	80326	WNT10A	Human	Protein	20	10044-12	SL012823	WN10A	Q9GZT5	80326	WNT10A	Human	Protein	20
	10045-47	SL010989	CUL3	Q13618	8452	CUL3	Human	Protein	20	10045-47	SL010989	CUL3	Q13618	8452	CUL3	Human	Protein	20
	10046-55	SL003727	cIAP-1	Q13490	329	BIRC2	Human	Protein	20	10046-55	SL003727	cIAP-1	Q13490	329	BIRC2	Human	Protein	20
	10047-12	SL004553	NCF-2	P19878	4688	NCF2	Human	Protein	0.5	10047-12	SL004553	NCF-2	P19878	4688	NCF2	Human	Protein	0.5
	10048-7	SL011998	PEBB	Q13951	865	CBFB	Human	Protein	20	10048-7	SL011998	PEBB	Q13951	865	CBFB	Human	Protein	20
	10049-112	SL019242	TERF1	P54274	7013	TERF1	Human	Protein	20	10049-112	SL019242	TERF1	P54274	7013	TERF1	Human	Protein	20
	10053-5	SL004474	ILK1	Q13418	3611	ILK	Human	Protein	20	10053-5	SL004474	ILK1	Q13418	3611	ILK	Human	Protein	20
	10054-3	SL019232	GAN	Q9H2C0	8139	GAN	Human	Protein	20	10054-3	SL019232	GAN	Q9H2C0	8139	GAN	Human	Protein	20
	10056-5	SL007372	FOXM1	Q08050	2305	FOXM1	Human	Protein	20	10056-5	SL007372	FOXM1	Q08050	2305	FOXM1	Human	Protein	20
	10058-1	SL013796	RD23A	P54725	5886	RAD23A	Human	Protein	20	10058-1	SL013796	RD23A	P54725	5886	RAD23A	Human	Protein	20
	10063-10	SL019237	FANCL	Q9NW38	55120	FANCL	Human	Protein	20	10063-10	SL019237	FANCL	Q9NW38	55120	FANCL	Human	Protein	20
	10064-12	SL011550	RBBP9	O75884	10741	RBBP9	Human	Protein	0.5	10064-12	SL011550	RBBP9	O75884	10741	RBBP9	Human	Protein	0.5
	10069-2	SL013908	PIN1	Q13526	5300	PIN1	Human	Protein	20
	10070-22	SL016406	PLCG2	P16885	5336	PLCG2	Human	Protein	20	10070-22	SL016406	PLCG2	P16885	5336	PLCG2	Human	Protein	20
	10073-22	SL011411	TYDP1	Q9NUW8	55775	TDP1	Human	Protein	20	10073-22	SL011411	TYDP1	Q9NUW8	55775	TDP1	Human	Protein	20
	10074-128	SL014748	BRD2	P25440	6046	BRD2	Human	Protein	20	10074-128	SL014748	BRD2	P25440	6046	BRD2	Human	Protein	20
	10075-75	SL019254	ACBD6	Q9BR61	84320	ACBD6	Human	Protein	20	10075-75	SL019254	ACBD6	Q9BR61	84320	ACBD6	Human	Protein	20
	10076-1	SL019225	AP4M1	O00189	9179	AP4M1	Human	Protein	20	10076-1	SL019225	AP4M1	O00189	9179	AP4M1	Human	Protein	20
	10078-5	SL007063	BAG3	O95817	9531	BAG3	Human	Protein	20	10078-5	SL007063	BAG3	O95817	9531	BAG3	Human	Protein	20
	10080-9	SL019240	EI2BA	Q14232	1967	EIF2B1	Human	Protein	20	10080-9	SL019240	EI2BA	Q14232	1967	EIF2B1	Human	Protein	20
	10081-17	SL019243	SATB2	Q9UPW6	23314	SATB2	Human	Protein	20	10081-17	SL019243	SATB2	Q9UPW6	23314	SATB2	Human	Protein	20
	10082-251	SL019251	NFL	P07196	4747	NEFL	Human	Protein	0.5	10082-251	SL019251	NFL	P07196	4747	NEFL	Human	Protein	0.5
	10085-25	SL001714	STAR	P49675	6770	STAR	Human	Protein	0.5	10085-25	SL001714	STAR	P49675	6770	STAR	Human	Protein	0.5
	10086-39	SL018882	CBS	P35520	102724560	CBS	Human	Protein	20	10086-39	SL018882	CBS	P35520	875	CBS	Human	Protein	20
	10087-10	SL003675	Alpha crystallin A chain	P02489	102724652	CRYAA	Human	Protein	20	10087-10	SL003675	Alpha crystallin A chain	P02489	102724652	CRYAA	Human	Protein	20
	10088-37	SL008014	APT	P07741	353	APRT	Human	Protein	20	10088-37	SL008014	APT	P07741	353	APRT	Human	Protein	20
	10089-7	SL019244	ASML	O95671	8623	ASMTL	Human	Protein	20	10089-7	SL019244	ASML	O95671	8623	ASMTL	Human	Protein	20
	10336-3	SL019100	CHIP	Q9UNE7	10273	STUB1	Human	Protein	20	10336-3	SL019100	CHIP	Q9UNE7	10273	STUB1	Human	Protein	20	10336-3	SL019100	CHIP	Q9UNE7	10273	STUB1	Human	Protein	40
	10339-48	SL001731	NSE	P09104	2026	ENO2	Human	Protein	20	10339-48	SL001731	NSE	P09104	2026	ENO2	Human	Protein	20	10339-48	SL001731	NSE	P09104	2026	ENO2	Human	Protein	40
	10342-55	SL019096	PIAS4	Q8N2W9	51588	PIAS4	Human	Protein	20	10342-55	SL019096	PIAS4	Q8N2W9	51588	PIAS4	Human	Protein	20	10342-55	SL019096	PIAS4	Q8N2W9	51588	PIAS4	Human	Protein	40
	10344-334	SL005173	IL-10 Ra	Q13651	3587	IL10RA	Human	Protein	20	10344-334	SL005173	IL-10 Ra	Q13651	3587	IL10RA	Human	Protein	20	10344-334	SL005173	IL-10 Ra	Q13651	3587	IL10RA	Human	Protein	1
	10346-5	SL007221	STAT3	P40763	6774	STAT3	Human	Protein	20	10346-5	SL007221	STAT3	P40763	6774	STAT3	Human	Protein	20	10346-5	SL007221	STAT3	P40763	6774	STAT3	Human	Protein	1
	10351-51	SL007108	IRF1	P10914	3659	IRF1	Human	Protein	20										10351-51	SL007108	IRF1	P10914	3659	IRF1	Human	Protein	40
	10354-57	SL007221	STAT3	P40763	6774	STAT3	Human	Protein	20
	10356-21	SL000455	c-Jun	P05412	3725	JUN	Human	Protein	20	10356-21	SL000455	c-Jun	P05412	3725	JUN	Human	Protein	20	10356-21	SL000455	c-Jun	P05412	3725	JUN	Human	Protein	40
	10361-25	SL014684	OAS1	P00973	4938	OAS1	Human	Protein	20	10361-25	SL014684	OAS1	P00973	4938	OAS1	Human	Protein	20	10361-25	SL014684	OAS1	P00973	4938	OAS1	Human	Protein	40
	10362-35	SL002565	c-Myc	P01106	4609	MYC	Human	Protein	20	10362-35	SL002565	c-Myc	P01106	4609	MYC	Human	Protein	20	10362-35	SL002565	c-Myc	P01106	4609	MYC	Human	Protein	40
	10363-13	SL004097	SMAD3	P84022	4088	SMAD3	Human	Protein	20	10363-13	SL004097	SMAD3	P84022	4088	SMAD3	Human	Protein	20	10363-13	SL004097	SMAD3	P84022	4088	SMAD3	Human	Protein	40
	10364-6	SL004101	SMAD2	Q15796	4087	SMAD2	Human	Protein	20	10364-6	SL004101	SMAD2	Q15796	4087	SMAD2	Human	Protein	20	10364-6	SL004101	SMAD2	Q15796	4087	SMAD2	Human	Protein	40
	10365-132	SL005184	IL-23	P29460|Q9NPF7	3593|51561	IL12B|IL23A	Human	Protein	20	10365-132	SL005184	IL-23	P29460, Q9NPF7	3593 51561	IL12B IL23A	Human	Protein	20	10365-132	SL005184	IL-23	P29460, Q9NPF7	3593 51561	IL12B IL23A	Human	Protein	40
	10366-11	SL001728	PDGFRA	P16234	5156	PDGFRA	Human	Protein	20	10366-11	SL001728	PDGFRA	P16234	5156	PDGFRA	Human	Protein	20	10366-11	SL001728	PDGFRA	P16234	5156	PDGFRA	Human	Protein	40
	10367-62	SL001716	IL-12	P29459|P29460	3592|3593	IL12A|IL12B	Human	Protein	20	10367-62	SL001716	IL-12	P29459, P29460	3592 3593	IL12A IL12B	Human	Protein	20	10367-62	SL001716	IL-12	P29459, P29460	3592 3593	IL12A IL12B	Human	Protein	40
	10370-21	SL004396	STAT1	P42224	6772	STAT1	Human	Protein	20	10370-21	SL004396	STAT1	P42224	6772	STAT1	Human	Protein	20	10370-21	SL004396	STAT1	P42224	6772	STAT1	Human	Protein	40
	10372-18	SL007229	STAT6	P42226	6778	STAT6	Human	Protein	20	10372-18	SL007229	STAT6	P42226	6778	STAT6	Human	Protein	20	10372-18	SL007229	STAT6	P42226	6778	STAT6	Human	Protein	1
	10379-19	SL017655	ATS1_MOUSE	P97857	11504	Adamts1	Mouse	Non-Human	20
	10382-1	SL006803	ANGL3	Q9Y5C1	27329	ANGPTL3	Human	Protein	0.5
	10390-21	SL018971	ZNRF3	Q9ULT6	84133	ZNRF3	Human	Protein	20	10390-21	SL018971	ZNRF3	Q9ULT6	84133	ZNRF3	Human	Protein	20
	10391-1	SL006803	ANGL3	Q9Y5C1	27329	ANGPTL3	Human	Protein	0.005	10391-1	SL006803	ANGL3	Q9Y5C1	27329	ANGPTL3	Human	Protein	0.005
	10396-6	SL003755	Mcl-1	Q07820	4170	MCL1	Human	Protein	20	10396-6	SL003755	Mcl-1	Q07820	4170	MCL1	Human	Protein	20
	10398-110	SL019275	ANKR1	Q15327	27063	ANKRD1	Human	Protein	20
	10416-79	SL025418	Fc_MOUSE	Q99LC4			Mouse	Protein	20	10416-79	SL025418	Fc_MOUSE	Q99LC4			Mouse	Protein	20
	10418-36	SL011111	STX12	Q86Y82	23673	STX12	Human	Protein	20	10418-36	SL011111	STX12	Q86Y82	23673	STX12	Human	Protein	20
	10419-1	SL014110	SCAR5	Q6ZMJ2	286133	SCARA5	Human	Protein	20	10419-1	SL014110	SCAR5	Q6ZMJ2	286133	SCARA5	Human	Protein	20
	10420-30	SL018037	FAIM1	Q9NVQ4	55179	FAIM	Human	Protein	20
	10424-31	SL015264	NPDC1	Q9NQX5	56654	NPDC1	Human	Protein	20	10424-31	SL015264	NPDC1	Q9NQX5	56654	NPDC1	Human	Protein	20
	10425-3	SL017972	B4GT5	O43286	9334	B4GALT5	Human	Protein	20	10425-3	SL017972	B4GT5	O43286	9334	B4GALT5	Human	Protein	20
	10426-21	SL018004	GOSR2	O14653	9570	GOSR2	Human	Protein	20	10426-21	SL018004	GOSR2	O14653	9570	GOSR2	Human	Protein	20
	10427-2	SL025418	Fc_MOUSE	Q99LC4			Mouse	Protein	20	10427-2	SL025418	Fc_MOUSE	Q99LC4			Mouse	Protein	20
	10428-1	SL018045	KI2S2	P43631	100132285	KIR2DS2	Human	Protein	20	10428-1	SL018045	KI2S2	P43631	100132285	KIR2DS2	Human	Protein	20
	10430-31	SL025780	4F2:CD	P08195	6520	SLC3A2	Human	Protein	20	10430-31	SL008664	4F2	P08195	6520	SLC3A2	Human	Protein	20
	10432-3	SL018002	K1644	Q3SXP7	85352	SHISAL1	Human	Protein	20	10432-3	SL018002	K1644	Q3SXP7	85352	KIAA1644	Human	Protein	20
	10435-2	SL008645	ASPG	P20933	175	AGA	Human	Protein	20	10435-2	SL008645	ASPG	P20933	175	AGA	Human	Protein	20
	10438-19	SL007128	CSF2R	P15509	1438	CSF2RA	Human	Protein	0.5	10438-19	SL007128	CSF2R	P15509	1438	CSF2RA	Human	Protein	0.5
	10439-57	SL005393	Alpha-amylase 2B	P19961	280	AMY2B	Human	Protein	20
	10440-26	SL025782	ACAM:ECD	Q9H6B4	79827	CLMP	Human	Protein	20	10440-26	SL008621	ACAM	Q9H6B4	79827	CLMP	Human	Protein	20
	10442-1	SL018089	TM190	Q8WZ59	147744	TMEM190	Human	Protein	20	10442-1	SL018089	TM190	Q8WZ59	147744	TMEM190	Human	Protein	20
	10445-20	SL004747	ApoM	O95445	55937	APOM	Human	Protein	0.005	10445-20	SL004747	ApoM	O95445	55937	APOM	Human	Protein	0.005
	10447-18	SL018138	PABP3	Q9H361	5042	PABPC3	Human	Protein	20	10447-18	SL018138	PABP3	Q9H361	5042	PABPC3	Human	Protein	20
	10449-31	SL008887	TMM46	Q6UWI4	387914	SHISA2	Human	Protein	20	10449-31	SL008887	TMM46	Q6UWI4	387914	SHISA2	Human	Protein	20
	10451-11	SL008914	NUCB1	Q02818	4924	NUCB1	Human	Protein	0.5	10451-11	SL008914	NUCB1	Q02818	4924	NUCB1	Human	Protein	0.5
	10452-24	SL025418	Fc_MOUSE	Q99LC4			Mouse	Protein	20	10452-24	SL025418	Fc_MOUSE	Q99LC4			Mouse	Protein	20
	10453-7	SL018233	CEA20	Q6UY09	125931	CEACAM20	Human	Protein	20	10453-7	SL018233	CEA20	Q6UY09	125931	CEACAM20	Human	Protein	20
	10454-99	SL018290	DJC16	Q9Y2G8	23341	DNAJC16	Human	Protein	20	10454-99	SL018290	DJC16	Q9Y2G8	23341	DNAJC16	Human	Protein	20
	10455-196	SL004678	IL-31	Q6EBC2	386653	IL31	Human	Protein	20	10455-196	SL004678	IL-31	Q6EBC2	386653	IL31	Human	Protein	20
	10457-3	SL004861	IL-18 Rb	O95256	8807	IL18RAP	Human	Protein	20
	10460-1	SL006029	Chitotriosidase-1	Q13231	1118	CHIT1	Human	Protein	20
	10461-57	SL025418	Fc_MOUSE	Q99LC4			Mouse	Protein	20	10461-57	SL025418	Fc_MOUSE	Q99LC4			Mouse	Protein	20
	10462-14	SL012880	INSL5	Q9Y5Q6	10022	INSL5	Human	Protein	20	10462-14	SL012880	INSL5	Q9Y5Q6	10022	INSL5	Human	Protein	20
	10463-23	SL002514	Alkaline phosphatase, intestine	P09923	248	ALPI	Human	Protein	20
	10464-6	SL008696	ANTR1	Q9H6X2	84168	ANTXR1	Human	Protein	20	10464-6	SL008696	ANTR1	Q9H6X2	84168	ANTXR1	Human	Protein	20
	10467-58	SL025418	Fc_MOUSE	Q99LC4			Mouse	Protein	20	10467-58	SL025418	Fc_MOUSE	Q99LC4			Mouse	Protein	20
	10470-34	SL026024	TXD11:N-term	Q6PKC3	51061	TXNDC11	Human	Protein	20
	10471-25	SL025418	Fc_MOUSE	Q99LC4			Mouse	Protein	20	10471-25	SL025418	Fc_MOUSE	Q99LC4			Mouse	Protein	20
	10472-53	SL004145	HVEM	Q92956	8764	TNFRSF14	Human	Protein	20
	10473-2	SL002602	Trefoil factor 2	Q03403	7032	TFF2	Human	Protein	20
	10476-23	SL025418	Fc_MOUSE	Q99LC4			Mouse	Protein	20	10476-23	SL025418	Fc_MOUSE	Q99LC4			Mouse	Protein	20
	10477-162	SL025418	Fc_MOUSE	Q99LC4			Mouse	Protein	20	10477-162	SL025418	Fc_MOUSE	Q99LC4			Mouse	Protein	20
	10479-18	SL000645	MMP-10	P09238	4319	MMP10	Human	Protein	20
	10480-33	SL004557	CD59	P13987	966	CD59	Human	Protein	20
	10485-56	SL005064	MAGE-4	P43358	4103	MAGEA4	Human	Protein	20	10485-56	SL005064	MAGE-4	P43358	4103	MAGEA4	Human	Protein	20
	10489-19	SL025418	Fc_MOUSE	Q99LC4			Mouse	Protein	20	10489-19	SL025418	Fc_MOUSE	Q99LC4			Mouse	Protein	20
	10490-3	SL025976	RPN1:CD	P04843	6184	RPN1	Human	Protein	20	10490-3	SL011102	RPN1	P04843	6184	RPN1	Human	Protein	20
	10491-21	SL025418	Fc_MOUSE	Q99LC4			Mouse	Protein	20	10491-21	SL025418	Fc_MOUSE	Q99LC4			Mouse	Protein	20
	10494-48	SL025418	Fc_MOUSE	Q99LC4			Mouse	Protein	20	10494-48	SL025418	Fc_MOUSE	Q99LC4			Mouse	Protein	20
	10495-10	SL025418	Fc_MOUSE	Q99LC4			Mouse	Protein	20	10495-10	SL025418	Fc_MOUSE	Q99LC4			Mouse	Protein	20
	10496-11	SL009322	CaCC	A8K7I4	1179	CLCA1	Human	Protein	20	10496-11	SL009322	CaCC	A8K7I4	1179	CLCA1	Human	Protein	20
	10497-242	SL025418	Fc_MOUSE	Q99LC4			Mouse	Protein	20	10497-242	SL025418	Fc_MOUSE	Q99LC4			Mouse	Protein	20
	10499-1	SL008733	T106A	Q96A25	113277	TMEM106A	Human	Protein	20	10499-1	SL008733	T106A	Q96A25	113277	TMEM106A	Human	Protein	20
	10501-3	SL025418	Fc_MOUSE	Q99LC4			Mouse	Protein	20	10501-3	SL025418	Fc_MOUSE	Q99LC4			Mouse	Protein	20
	10502-15	SL025418	Fc_MOUSE	Q99LC4			Mouse	Protein	20	10502-15	SL025418	Fc_MOUSE	Q99LC4			Mouse	Protein	20
	10503-55	SL025418	Fc_MOUSE	Q99LC4			Mouse	Protein	20	10503-55	SL025418	Fc_MOUSE	Q99LC4			Mouse	Protein	20
	10504-6	SL025418	Fc_MOUSE	Q99LC4			Mouse	Protein	20	10504-6	SL025418	Fc_MOUSE	Q99LC4			Mouse	Protein	20
	10505-12	SL018629	RNF43	Q68DV7	54894	RNF43	Human	Protein	20
	10506-53	SL007962	PGRC2	O15173	10424	PGRMC2	Human	Protein	20	10506-53	SL007962	PGRC2	O15173	10424	PGRMC2	Human	Protein	20
	10507-166	SL009308	sperm protein 10	P26436	56	ACRV1	Human	Protein	20	10507-166	SL009308	sperm protein 10	P26436	56	ACRV1	Human	Protein	20
	10510-62	SL018612	SCIMP	Q6UWF3	388325	SCIMP	Human	Protein	20	10510-62	SL018612	SCIMP	Q6UWF3	388325	SCIMP	Human	Protein	20
	10511-10	SL025821	Collagen alpha-3(VI):isoform 3	P12111	1293	COL6A3	Human	Protein	0.5	10511-10	SL004928	Collagen alpha-3(VI)	P12111	1293	COL6A3	Human	Protein	0.5
	10512-13	SL025888	IL3RB:ECD	P32927	1439	CSF2RB	Human	Protein	20	10512-13	SL007194	IL3RB	P32927	1439	CSF2RB	Human	Protein	20
	10513-13	SL018613	CSEN	Q9Y2W7	30818	KCNIP3	Human	Protein	20	10513-13	SL018613	CSEN	Q9Y2W7	30818	KCNIP3	Human	Protein	20
	10514-5	SL005360	PGD2 synthase	P41222	5730	PTGDS	Human	Protein	0.5	10514-5	SL005360	PGD2 synthase	P41222	5730	PTGDS	Human	Protein	0.5
	10516-53	SL025418	Fc_MOUSE	Q99LC4			Mouse	Protein	20	10516-53	SL025418	Fc_MOUSE	Q99LC4			Mouse	Protein	20
	10518-14	SL025418	Fc_MOUSE	Q99LC4			Mouse	Protein	20	10518-14	SL025418	Fc_MOUSE	Q99LC4			Mouse	Protein	20
	10521-10	SL025939	MXRA8:ECD	Q9BRK3	54587	MXRA8	Human	Protein	0.5	10521-10	SL017989	MXRA8	Q9BRK3	54587	MXRA8	Human	Protein	0.5
	10522-167	SL025418	Fc_MOUSE	Q99LC4			Mouse	Protein	20	10522-167	SL025418	Fc_MOUSE	Q99LC4			Mouse	Protein	20
	10527-22	SL013075	DHX9	Q08211	1660	DHX9	Human	Protein	20	10527-22	SL013075	DHX9	Q08211	1660	DHX9	Human	Protein	20
	10528-2	SL008734	DPEP1	P16444	1800	DPEP1	Human	Protein	20
	10529-19	SL025418	Fc_MOUSE	Q99LC4			Mouse	Protein	20	10529-19	SL025418	Fc_MOUSE	Q99LC4			Mouse	Protein	20
	10530-8	SL016414	PSB6	P28072	5694	PSMB6	Human	Protein	20	10530-8	SL016414	PSB6	P28072	5694	PSMB6	Human	Protein	20
	10531-18	SL010845	RASN	P01111	4893	NRAS	Human	Protein	20	10531-18	SL010845	RASN	P01111	4893	NRAS	Human	Protein	20
	10533-1	SL025418	Fc_MOUSE	Q99LC4			Mouse	Protein	20	10533-1	SL025418	Fc_MOUSE	Q99LC4			Mouse	Protein	20
	10534-40	SL025953	PARP:BRCT domain	P09874	142	PARP1	Human	Protein	20	10534-40	SL003527	PARP	P09874	142	PARP1	Human	Protein	20
	10535-25	SL018731	CX6A2	Q02221	1339	COX6A2	Human	Protein	20	10535-25	SL018731	CX6A2	Q02221	1339	COX6A2	Human	Protein	20
	10539-30	SL014293	C99L2	Q8TCZ2	83692	CD99L2	Human	Protein	20	10539-30	SL014293	C99L2	Q8TCZ2	83692	CD99L2	Human	Protein	20
	10546-2	SL012744	TSEAR	Q8WU66	54084	TSPEAR	Human	Protein	20	10546-2	SL012744	TSEAR	Q8WU66	54084	TSPEAR	Human	Protein	20
	10547-42	SL025418	Fc_MOUSE	Q99LC4			Mouse	Protein	20	10547-42	SL025418	Fc_MOUSE	Q99LC4			Mouse	Protein	20
	10548-35	SL025418	Fc_MOUSE	Q99LC4			Mouse	Protein	20	10548-35	SL025418	Fc_MOUSE	Q99LC4			Mouse	Protein	20
	10550-37	SL004132	BMP RIB	O00238	658	BMPR1B	Human	Protein	20	10550-37	SL004132	BMP RIB	O00238	658	BMPR1B	Human	Protein	20
	10551-7	SL007008	LAT	O43561	27040	LAT	Human	Protein	20	10551-7	SL007008	LAT	O43561	27040	LAT	Human	Protein	20
	10552-88	SL017983	NKG2F	O43908	8302	KLRC4	Human	Protein	20	10552-88	SL017983	NKG2F	O43908	8302	KLRC4	Human	Protein	20
	10553-8	SL017988	TOIP2	Q8NFQ8	163590	TOR1AIP2	Human	Protein	20	10553-8	SL017988	TOIP2	Q8NFQ8	163590	TOR1AIP2	Human	Protein	20
	10554-23	SL009072	BGAL	P16278	2720	GLB1	Human	Protein	20	10554-23	SL009072	BGAL	P16278	2720	GLB1	Human	Protein	20
	10557-6	SL018003	TEX29	Q8N6K0	121793	TEX29	Human	Protein	0.5	10557-6	SL018003	TEX29	Q8N6K0	121793	TEX29	Human	Protein	0.5
	10558-26	SL008436	PCDH9	Q9HC56	5101	PCDH9	Human	Protein	20	10558-26	SL008436	PCDH9	Q9HC56	5101	PCDH9	Human	Protein	20
	10560-1	SL025895	ITM2C:N-term	Q9NQX7	81618	ITM2C	Human	Protein	20	10560-1	SL017978	ITM2C	Q9NQX7	81618	ITM2C	Human	Protein	20
	10561-5	SL004512	PGRP-I-alpha	Q96LB9	114771	PGLYRP3	Human	Protein	20	10561-5	SL004512	PGRP-I-alpha	Q96LB9	114771	PGLYRP3	Human	Protein	20
	10562-42	SL015086	NETO2	Q8NC67	81831	NETO2	Human	Protein	20	10562-42	SL015086	NETO2	Q8NC67	81831	NETO2	Human	Protein	20
	10563-13	SL018021	LYSM3	Q7Z3D4	116068	LYSMD3	Human	Protein	20	10563-13	SL018021	LYSM3	Q7Z3D4	116068	LYSMD3	Human	Protein	20
	10565-19	SL017951	SLIK3	O94933	22865	SLITRK3	Human	Protein	20	10565-19	SL017951	SLIK3	O94933	22865	SLITRK3	Human	Protein	20
	10569-28	SL012443	MFAP2	P55001	4237	MFAP2	Human	Protein	0.5	10569-28	SL012443	MFAP2	P55001	4237	MFAP2	Human	Protein	0.5
	10571-14	SL018096	MGAT1	P26572	4245	MGAT1	Human	Protein	20	10571-14	SL018096	MGAT1	P26572	4245	MGAT1	Human	Protein	20
	10572-65	SL012372	CST8	O60676	10047	CST8	Human	Protein	20	10572-65	SL012372	CST8	O60676	10047	CST8	Human	Protein	20
	10574-10	SL000283	b2-Microglobulin	P61769	567	B2M	Human	Protein	20	10574-10	SL000283	b2-Microglobulin	P61769	567	B2M	Human	Protein	20
	10575-31	SL018139	PUF60	Q9UHX1	22827	PUF60	Human	Protein	20	10575-31	SL018139	PUF60	Q9UHX1	22827	PUF60	Human	Protein	20
	10576-7	SL025965	PXDC2:ECD	Q6UX71	84898	PLXDC2	Human	Protein	0.5
	10580-14	SL012586	SFTA2	Q6UW10	389376	SFTA2	Human	Protein	20	10580-14	SL012586	SFTA2	Q6UW10	389376	SFTA2	Human	Protein	20
	10582-36	SL018286	SG196	Q9H5K3	84197	POMK	Human	Protein	20	10582-36	SL018286	SG196	Q9H5K3	84197	POMK	Human	Protein	20
	10583-1	SL018282	TM108	Q6UXF1	66000	TMEM108	Human	Protein	20	10583-1	SL018282	TM108	Q6UXF1	66000	TMEM108	Human	Protein	20
	10584-7	SL018289	NDUS4	O43181	4724	NDUFS4	Human	Protein	20	10584-7	SL018289	NDUS4	O43181	4724	NDUFS4	Human	Protein	20
	10588-39	SL011395	SIAT9	Q9UNP4	8869	ST3GAL5	Human	Protein	20	10588-39	SL011395	SIAT9	Q9UNP4	8869	ST3GAL5	Human	Protein	20
	10589-7	SL018354	RET1L	Q5VY80	154064	RAET1L	Human	Protein	20	10589-7	SL018354	RET1L	Q5VY80	154064	RAET1L	Human	Protein	20
	10593-14	SL025418	Fc_MOUSE	Q99LC4			Mouse	Protein	20	10593-14	SL025418	Fc_MOUSE	Q99LC4			Mouse	Protein	20
	10600-24	SL017410	CLGN	O14967	1047	CLGN	Human	Protein	0.5	10600-24	SL017410	CLGN	O14967	4312	CLGN	Human	Protein	0.5
	10603-1	SL012419	HIS3	P15516	3347	HTN3	Human	Protein	20	10603-1	SL012419	HIS3	P15516	3347	HTN3	Human	Protein	20
	10605-22	SL004748	APMAP	Q9HDC9	57136	APMAP	Human	Protein	20	10605-22	SL004748	APMAP	Q9HDC9	57136	APMAP	Human	Protein	20
	10606-34	SL026012	TOIP1:Perinuclear	Q5JTV8	26092	TOR1AIP1	Human	Protein	20	10606-34	SL018600	TOIP1	Q5JTV8	26092	TOR1AIP1	Human	Protein	20
	10607-4	SL025418	Fc_MOUSE	Q99LC4			Mouse	Protein	20	10607-4	SL025418	Fc_MOUSE	Q99LC4			Mouse	Protein	20
	10608-9	SL012418	HIS1	P15515	3346	HTN1	Human	Protein	20	10608-9	SL012418	HIS1	P15515	3346	HTN1	Human	Protein	20
	10610-8	SL025418	Fc_MOUSE	Q99LC4			Mouse	Protein	20	10610-8	SL025418	Fc_MOUSE	Q99LC4			Mouse	Protein	20
	10612-18	SL008694	PLOD3	O60568	8985	PLOD3	Human	Protein	0.5	10612-18	SL008694	PLOD3	O60568	8985	PLOD3	Human	Protein	0.5
	10613-33	SL018589	CASC4	Q6P4E1	113201	GOLM2	Human	Protein	20	10613-33	SL018589	CASC4	Q6P4E1	113201	CASC4	Human	Protein	20
	10615-18	SL008066	MYP0	P25189	4359	MPZ	Human	Protein	20	10615-18	SL008066	MYP0	P25189	4359	MPZ	Human	Protein	20
	10616-67	SL017477	PDXL2	Q9NZ53	50512	PODXL2	Human	Protein	20	10616-67	SL017477	PDXL2	Q9NZ53	50512	PODXL2	Human	Protein	20
	10618-190	SL004439	megalin	P98164	4036	LRP2	Human	Protein	20	10618-190	SL004439	megalin	P98164	4036	LRP2	Human	Protein	20
	10620-21	SL000548	PSP-94	P08118	4477	MSMB	Human	Protein	20	10620-21	SL000548	PSP-94	P08118	4477	MSMB	Human	Protein	20
	10621-26	SL018592	PRR16	Q569H4	51334	PRR16	Human	Protein	20	10621-26	SL018592	PRR16	Q569H4	51334	PRR16	Human	Protein	20
	10622-9	SL025418	Fc_MOUSE	Q99LC4			Mouse	Protein	20	10622-9	SL025418	Fc_MOUSE	Q99LC4			Mouse	Protein	20
	10623-19	SL025933	MUC1:region 1	P15941	4582	MUC1	Human	Protein	20	10623-19	SL000001	MUC1	P15941	4582	MUC1	Human	Protein	20
	10624-45	SL018582	ISK13	Q1W4C9	153218	SPINK13	Human	Protein	20	10624-45	SL018582	ISK13	Q1W4C9	153218	SPINK13	Human	Protein	20
	10626-116	SL018611	SIA7C	Q8NDV1	256435	ST6GALNAC3	Human	Protein	20
	10627-87	SL007366	APLP2	Q06481	334	APLP2	Human	Protein	0.5	10627-87	SL007366	APLP2	Q06481	334	APLP2	Human	Protein	0.5
	10630-5	SL007633	HTAI2	Q9BUP3	10553	HTATIP2	Human	Protein	20	10630-5	SL007633	HTAI2	Q9BUP3	10553	HTATIP2	Human	Protein	20
	10631-9	SL007962	PGRC2	O15173	10424	PGRMC2	Human	Protein	20
	10636-1	SL025932	MO2R1:CD	Q8TD46	131450	CD200R1	Human	Protein	20
	10637-50	SL025903	K1324:ECD	Q6UXG2	57535	ELAPOR1	Human	Protein	20	10637-50	SL007494	K1324	Q6UXG2	57535	KIAA1324	Human	Protein	20
	10638-1	SL018685	TINF2	Q9BSI4	26277	TINF2	Human	Protein	20	10638-1	SL018685	TINF2	Q9BSI4	26277	TINF2	Human	Protein	20
	10639-1	SL025418	Fc_MOUSE	Q99LC4			Mouse	Protein	20	10639-1	SL025418	Fc_MOUSE	Q99LC4			Mouse	Protein	20
	10640-9	SL025418	Fc_MOUSE	Q99LC4			Mouse	Protein	20	10640-9	SL025418	Fc_MOUSE	Q99LC4			Mouse	Protein	20
	10643-16	SL025948	NOE3:C-term	Q96PB7	118427	OLFM3	Human	Protein	20	10643-16	SL012572	NOE3	Q96PB7	118427	OLFM3	Human	Protein	20
	10645-72	SL025418	Fc_MOUSE	Q99LC4			Mouse	Protein	20	10645-72	SL025418	Fc_MOUSE	Q99LC4			Mouse	Protein	20
	10647-18	SL017894	ASCC1	Q8N9N2	51008	ASCC1	Human	Protein	0.5	10647-18	SL017894	ASCC1	Q8N9N2	51008	ASCC1	Human	Protein	0.5
	10655-43	SL025418	Fc_MOUSE	Q99LC4			Mouse	Protein	20	10655-43	SL025418	Fc_MOUSE	Q99LC4			Mouse	Protein	20
	10658-28	SL025418	Fc_MOUSE	Q99LC4			Mouse	Protein	20	10658-28	SL025418	Fc_MOUSE	Q99LC4			Mouse	Protein	20
	10659-49	SL025418	Fc_MOUSE	Q99LC4			Mouse	Protein	20	10659-49	SL025418	Fc_MOUSE	Q99LC4			Mouse	Protein	20
	10660-33	SL025418	Fc_MOUSE	Q99LC4			Mouse	Protein	20	10660-33	SL025418	Fc_MOUSE	Q99LC4			Mouse	Protein	20
	10661-4	SL025418	Fc_MOUSE	Q99LC4			Mouse	Protein	20	10661-4	SL025418	Fc_MOUSE	Q99LC4			Mouse	Protein	20
	10663-42	SL018014	INSI1	O15503	3638	INSIG1	Human	Protein	20	10663-42	SL018014	INSI1	O15503	3638	INSIG1	Human	Protein	20
	10665-30	SL025418	Fc_MOUSE	Q99LC4			Mouse	Protein	20	10665-30	SL025418	Fc_MOUSE	Q99LC4			Mouse	Protein	20
	10666-7	SL012791	GNPTG	Q9UJJ9	84572	GNPTG	Human	Protein	0.005	10666-7	SL012791	GNPTG	Q9UJJ9	84572	GNPTG	Human	Protein	0.005
	10667-78	SL018036	CA185	Q5T7R7	284546	C1orf185	Human	Protein	20	10667-78	SL018036	CA185	Q5T7R7	284546	C1orf185	Human	Protein	20
	10668-5	SL007377	STX4	Q12846	6810	STX4	Human	Protein	20	10668-5	SL007377	STX4	Q12846	6810	STX4	Human	Protein	20
	10670-26	SL010470	Semaphorin 3E	O15041	9723	SEMA3E	Human	Protein	20
	10671-67	SL025418	Fc_MOUSE	Q99LC4			Mouse	Protein	20	10671-67	SL025418	Fc_MOUSE	Q99LC4			Mouse	Protein	20
	10672-75	SL004483	SP-B	P07988	6439	SFTPB	Human	Protein	20	10672-75	SL004483	SP-B	P07988	6439	SFTPB	Human	Protein	20
	10675-223	SL018343	TMX2	Q9Y320	51075	TMX2	Human	Protein	20	10675-223	SL018343	TMX2	Q9Y320	51075	TMX2	Human	Protein	20
	10677-9	SL007990	NDUB4	O95168	4710	NDUFB4	Human	Protein	20	10677-9	SL007990	NDUB4	O95168	4710	NDUFB4	Human	Protein	20
	10692-48	SL025418	Fc_MOUSE	Q99LC4			Mouse	Protein	20	10692-48	SL025418	Fc_MOUSE	Q99LC4			Mouse	Protein	20
	10693-43	SL025910	KLRG2:C-term	A4D1S0	346689	KLRG2	Human	Protein	20	10693-43	SL018578	KLRG2	A4D1S0	346689	KLRG2	Human	Protein	20
	10695-12	SL012662	WF10B	Q8IUB3	280664	WFDC10B	Human	Protein	20	10695-12	SL012662	WF10B	Q8IUB3	280664	WFDC10B	Human	Protein	20
	10699-52	SL018603	LRP1	Q07954	4035	LRP1	Human	Protein	20	10699-52	SL018603	LRP1	Q07954	4035	LRP1	Human	Protein	20
	10700-10	SL025885	IGS11:CD	Q5DX21	152404	IGSF11	Human	Protein	20	10700-10	SL017271	IGS11	Q5DX21	152404	IGSF11	Human	Protein	20
	10701-30	SL025418	Fc_MOUSE	Q99LC4			Mouse	Protein	20	10701-30	SL025418	Fc_MOUSE	Q99LC4			Mouse	Protein	20
	10702-1	SL012521	COSA1	Q2UY09	340267	COL28A1	Human	Protein	0.5	10702-1	SL012521	COSA1	Q2UY09	340267	COL28A1	Human	Protein	0.5
	10703-203	SL006737	SDS3	Q9H7L9	64426	SUDS3	Human	Protein	20	10703-203	SL006737	SDS3	Q9H7L9	64426	SUDS3	Human	Protein	20
	10704-91	SL018605	LRMP	Q12912	4033	IRAG2	Human	Protein	20	10704-91	SL018605	LRMP	Q12912	4033	LRMP	Human	Protein	20
	10705-14	SL018611	SIA7C	Q8NDV1	256435	ST6GALNAC3	Human	Protein	20	10705-14	SL018611	SIA7C	Q8NDV1	256435	ST6GALNAC3	Human	Protein	20
	10708-3	SL007007	GON2	O43555	2797	GNRH2	Human	Protein	20	10708-3	SL007007	GON2	O43555	2797	GNRH2	Human	Protein	20
	10710-23	SL012618	ZPBP2	Q6X784	124626	ZPBP2	Human	Protein	20	10710-23	SL012618	ZPBP2	Q6X784	124626	ZPBP2	Human	Protein	20
	10713-151	SL017073	CLM7	A8K4G0	124599	CD300LB	Human	Protein	20	10713-151	SL017073	CLM7	A8K4G0	124599	CD300LB	Human	Protein	20
	10714-7	SL000269	ACE	P12821	1636	ACE	Human	Protein	0.5	10714-7	SL000269	ACE	P12821	1636	ACE	Human	Protein	0.5
	10715-5	SL025418	Fc_MOUSE	Q99LC4			Mouse	Protein	20	10715-5	SL025418	Fc_MOUSE	Q99LC4			Mouse	Protein	20
	10716-35	SL010942	PSMD5	Q16401	5711	PSMD5	Human	Protein	20	10716-35	SL010942	PSMD5	Q16401	5711	PSMD5	Human	Protein	20
	10721-76	SL000451	HSP 70	P0DMV8	3303	HSPA1A	Human	Protein	20	10721-76	SL000451	HSP 70	P0DMV8	3303	HSPA1A	Human	Protein	20
	10722-13	SL025912	KSYK:Protein Kinase	P43405	6850	SYK	Human	Protein	20	10722-13	SL007234	KSYK	P43405	6850	SYK	Human	Protein	20
	10723-41	SL025418	Fc_MOUSE	Q99LC4			Mouse	Protein	20	10723-41	SL025418	Fc_MOUSE	Q99LC4			Mouse	Protein	20
	10724-45	SL025418	Fc_MOUSE	Q99LC4			Mouse	Protein	20
	10731-10	SL018028	HS3S5	Q8IZT8	222537	HS3ST5	Human	Protein	0.5	10731-10	SL018028	HS3S5	Q8IZT8	222537	HS3ST5	Human	Protein	0.5
	10734-339	SL018126	G3ST2	Q9H3Q3	64090	GAL3ST2	Human	Protein	20	10734-339	SL018126	G3ST2	Q9H3Q3	64090	GAL3ST2	Human	Protein	20
	10737-96	SL005397	Serpin B1	P30740	1992	SERPINB1	Human	Protein	20	10737-96	SL005397	Serpin B1	P30740	1992	SERPINB1	Human	Protein	20
	10738-11	SL004460	fibulin 5	Q9UBX5	10516	FBLN5	Human	Protein	20
	10741-22	SL002684	CSF-1	P09603	1435	CSF1	Human	Protein	20
	10743-13	SL008760	SLIK1	Q96PX8	114798	SLITRK1	Human	Protein	0.5
	10746-24	SL009412	DKK3	Q9UBP4	27122	DKK3	Human	Protein	20
	10748-216	SL018468	PCDB2	Q9Y5E7	56133	PCDHB2	Human	Protein	20	10748-216	SL018468	PCDB2	Q9Y5E7	56133	PCDHB2	Human	Protein	20
	10749-18	SL000451	HSP 70	P0DMV8	3303	HSPA1A	Human	Protein	20	10749-18	SL000451	HSP 70	P0DMV8	3303	HSPA1A	Human	Protein	20
	10752-8	SL018591	CDYL2	Q8N8U2	124359	CDYL2	Human	Protein	20	10752-8	SL018591	CDYL2	Q8N8U2	124359	CDYL2	Human	Protein	20
	10753-31	SL018585	ADAM7	Q9H2U9	8756	ADAM7	Human	Protein	20	10753-31	SL018585	ADAM7	Q9H2U9	8756	ADAM7	Human	Protein	20
	10754-113	SL005237	Prokineticin-2	Q9HC23	60675	PROK2	Human	Protein	20	10754-113	SL005237	Prokineticin-2	Q9HC23	60675	PROK2	Human	Protein	20
	10756-34	SL012761	UCN3	Q969E3	114131	UCN3	Human	Protein	20	10756-34	SL012761	UCN3	Q969E3	114131	UCN3	Human	Protein	20
	10758-2	SL012375	KERA	O60938	11081	KERA	Human	Protein	20	10758-2	SL012375	KERA	O60938	11081	KERA	Human	Protein	20
	10760-107	SL018367	GRIA4	P48058	2893	GRIA4	Human	Protein	20	10760-107	SL018367	GRIA4	P48058	2893	GRIA4	Human	Protein	20
	10761-5	SL006541	TMED2	Q15363	10959	TMED2	Human	Protein	20	10761-5	SL006541	TMED2	Q15363	10959	TMED2	Human	Protein	20
	10762-2	SL025911	KLRG2:N-term	A4D1S0	346689	KLRG2	Human	Protein	20	10762-2	SL018578	KLRG2	A4D1S0	346689	KLRG2	Human	Protein	20
	10767-52	SL018836	GPR64	Q8IZP9	10149	ADGRG2	Human	Protein	20	10767-52	SL018836	GPR64	Q8IZP9	10149	GPR64	Human	Protein	20
	10772-21	SL017976	CGAT2	Q8N6G5	55454	CSGALNACT2	Human	Protein	20	10772-21	SL017976	CGAT2	Q8N6G5	55454	CSGALNACT2	Human	Protein	20
	10780-10	SL008723	RAB3D	O95716	9545	RAB3D	Human	Protein	20
	10781-19	SL008886	CLC4G	Q6UXB4	339390	CLEC4G	Human	Protein	0.5	10781-19	SL008886	CLC4G	Q6UXB4	339390	CLEC4G	Human	Protein	0.5
	10785-8	SL018337	LRC52	Q8N7C0	440699	LRRC52	Human	Protein	20	10785-8	SL018337	LRC52	Q8N7C0	440699	LRRC52	Human	Protein	20
	10791-21	SL025418	Fc_MOUSE	Q99LC4			Mouse	Protein	20	10791-21	SL025418	Fc_MOUSE	Q99LC4			Mouse	Protein	20
	10798-4	SL018456	CLM2	Q496F6	342510	CD300E	Human	Protein	20	10798-4	SL018456	CLM2	Q496F6	342510	CD300E	Human	Protein	20
	10800-15	SL003668	Collagen-binding protein	P50454	871	SERPINH1	Human	Protein	20	10800-15	SL003668	Collagen-binding protein	P50454	871	SERPINH1	Human	Protein	20
	10801-11	SL004843	Ephrin-A2	O43921	1943	EFNA2	Human	Protein	20
	10803-22	SL000451	HSP 70	P0DMV8	3303	HSPA1A	Human	Protein	20	10803-22	SL000451	HSP 70	P0DMV8	3303	HSPA1A	Human	Protein	20
	10809-14	SL018479	KLRB1	Q12918	3820	KLRB1	Human	Protein	20	10809-14	SL018479	KLRB1	Q12918	3820	KLRB1	Human	Protein	20
	10814-7	SL016708	CD1A	P06126	909	CD1A	Human	Protein	20	10814-7	SL016708	CD1A	P06126	909	CD1A	Human	Protein	20
	10815-2	SL018601	HABP4	Q5JVS0	22927	HABP4	Human	Protein	20	10815-2	SL018601	HABP4	Q5JVS0	22927	HABP4	Human	Protein	20
	10816-150	SL022717	PILRA isoform FDF03-M14	Q9UKJ1	29992	PILRA	Human	Protein	20	10816-150	SL022717	PILRA isoform FDF03-M14	Q9UKJ1		PILRA	Human	Protein	20
	10817-26	SL018588	TO20L	Q6UXN7	387990	TOMM20L	Human	Protein	20	10817-26	SL018588	TO20L	Q6UXN7	387990	TOMM20L	Human	Protein	20
	10818-36	SL008921	ASM	P17405	6609	SMPD1	Human	Protein	0.5	10818-36	SL008921	ASM	P17405	6609	SMPD1	Human	Protein	0.5
	10819-108	SL004461	fibulin 1	P23142	2192	FBLN1	Human	Protein	0.005
	10823-19	SL025418	Fc_MOUSE	Q99LC4			Mouse	Protein	20	10823-19	SL025418	Fc_MOUSE	Q99LC4			Mouse	Protein	20
	10825-12	SL018584	VSI10	Q8N0Z9	54621	VSIG10	Human	Protein	20	10825-12	SL018584	VSI10	Q8N0Z9	54621	VSIG10	Human	Protein	20
	10827-67	SL018590	LIGO3	P0C6S8	645191	LINGO3	Human	Protein	20	10827-67	SL018590	LIGO3	P0C6S8	645191	LINGO3	Human	Protein	20
	10830-5	SL025899	K0494:N-term	O75071	9813	EFCAB14	Human	Protein	20	10830-5	SL018596	K0494	O75071	9813	EFCAB14	Human	Protein	20
	10832-24	SL018597	B4GT6	Q9UBX8	9331	B4GALT6	Human	Protein	20	10832-24	SL018597	B4GT6	Q9UBX8	9331	B4GALT6	Human	Protein	20
	10833-64	SL012788	HHIP	Q96QV1	64399	HHIP	Human	Protein	0.5	10833-64	SL012788	HHIP	Q96QV1	64399	HHIP	Human	Protein	0.5
	10835-25	SL018593	A4GCT	Q9UNA3	51146	A4GNT	Human	Protein	20	10835-25	SL018593	A4GCT	Q9UNA3	51146	A4GNT	Human	Protein	20
	10837-131	SL025418	Fc_MOUSE	Q99LC4			Mouse	Protein	20
	10842-7	SL018620	GCNT4	Q9P109	51301	GCNT4	Human	Protein	20	10842-7	SL018620	GCNT4	Q9P109	51301	GCNT4	Human	Protein	20
	10847-1	SL018624	SIG15	Q6ZMC9	284266	SIGLEC15	Human	Protein	20	10847-1	SL018624	SIG15	Q6ZMC9	284266	SIGLEC15	Human	Protein	20
	10848-137	SL018632	BTNL3	Q6UXE8	10917	BTNL3	Human	Protein	20	10848-137	SL018632	BTNL3	Q6UXE8	10917	BTNL3	Human	Protein	20
	10851-77	SL007417	IL27B	Q14213	10148	EBI3	Human	Protein	20	10851-77	SL007417	IL27B	Q14213	10148	EBI3	Human	Protein	20
	10852-114	SL012987	HNRDL	O14979	9987	HNRNPDL	Human	Protein	20	10852-114	SL012987	HNRDL	O14979	9987	HNRNPDL	Human	Protein	20
	10854-15	SL018620	GCNT4	Q9P109	51301	GCNT4	Human	Protein	20
	10855-55	SL009948	PLXB2	O15031	23654	PLXNB2	Human	Protein	20
	10866-60	SL018833	P4R3A	Q6IN85	55671	PPP4R3A	Human	Protein	20	10866-60	SL018833	P4R3A	Q6IN85	55671	SMEK1	Human	Protein	20
	10870-32	SL025990	Spastin:MIT	Q9UBP0	6683	SPAST	Human	Protein	20
	10876-300	SL018839	BRAT1	Q6PJG6	221927	BRAT1	Human	Protein	20	10876-300	SL018839	BRAT1	Q6PJG6	221927	BRAT1	Human	Protein	20
	10880-38	SL018034	F163B	P0C2L3	642968	FAM163B	Human	Protein	20	10880-38	SL018034	F163B	P0C2L3	642968	FAM163B	Human	Protein	20
	10882-12	SL005718	Desmocollin-1	Q08554	1823	DSC1	Human	Protein	20	10882-12	SL005718	Desmocollin-1	Q08554	1823	DSC1	Human	Protein	20
	10885-36	SL016472	CF089	Q6UWU4	221477	C6orf89	Human	Protein	20	10885-36	SL016472	CF089	Q6UWU4	221477	C6orf89	Human	Protein	20
	10888-4	SL025418	Fc_MOUSE	Q99LC4			Mouse	Protein	20	10888-4	SL025418	Fc_MOUSE	Q99LC4			Mouse	Protein	20
	10889-2	SL017998	MRAP2	Q96G30	112609	MRAP2	Human	Protein	20	10889-2	SL017998	MRAP2	Q96G30	112609	MRAP2	Human	Protein	20
	10890-135	SL018026	LCTL	Q6UWM7	197021	LCTL	Human	Protein	20	10890-135	SL018026	LCTL	Q6UWM7	197021	LCTL	Human	Protein	20
	10892-8	SL007619	OSMR	Q99650	9180	OSMR	Human	Protein	20	10892-8	SL007619	OSMR	Q99650	9180	OSMR	Human	Protein	20
	10894-25	SL005696	Secretagogin	O76038	10590	SCGN	Human	Protein	20
	10895-28	SL017961	TM11B	Q86T26	132724	TMPRSS11B	Human	Protein	20	10895-28	SL017961	TM11B	Q86T26	132724	TMPRSS11B	Human	Protein	20
	10900-272	SL013230	STMN2	Q93045	11075	STMN2	Human	Protein	20	10900-272	SL013230	STMN2	Q93045	11075	STMN2	Human	Protein	20
	10902-53	SL018040	APRV1	Q53RT3	151516	ASPRV1	Human	Protein	0.5	10902-53	SL018040	APRV1	Q53RT3	151516	ASPRV1	Human	Protein	0.5
	10903-50	SL017987	STX8	Q9UNK0	9482	STX8	Human	Protein	20	10903-50	SL017987	STX8	Q9UNK0	9482	STX8	Human	Protein	20
	10907-116	SL009074	NTRI	Q9P121	50863	NTM	Human	Protein	20	10907-116	SL009074	NTRI	Q9P121	50863	NTM	Human	Protein	20
	10908-2	SL017992	GLT13	Q8IUC8	114805	GALNT13	Human	Protein	20	10908-2	SL017992	GLT13	Q8IUC8	114805	GALNT13	Human	Protein	20
	10910-6	SL018022	CEAM4	O75871	1089	CEACAM4	Human	Protein	20	10910-6	SL018022	CEAM4	O75871	1089	CEACAM4	Human	Protein	20
	10914-4	SL025418	Fc_MOUSE	Q99LC4			Mouse	Protein	20	10914-4	SL025418	Fc_MOUSE	Q99LC4			Mouse	Protein	20
	10916-44	SL013523	PLA2R	Q13018	22925	PLA2R1	Human	Protein	20	10916-44	SL013523	PLA2R	Q13018	22925	PLA2R1	Human	Protein	20
	10917-40	SL006983	GBGT2	O14610	2793	GNGT2	Human	Protein	20	10917-40	SL006983	GBGT2	O14610	2793	GNGT2	Human	Protein	20
	10924-258	SL018077	NEUFC	Q8WUJ1	124936	CYB5D2	Human	Protein	20	10924-258	SL018077	NEUFC	Q8WUJ1	124936	CYB5D2	Human	Protein	20
	10927-65	SL025418	Fc_MOUSE	Q99LC4			Mouse	Protein	20	10927-65	SL025418	Fc_MOUSE	Q99LC4			Mouse	Protein	20
	10928-7	SL025418	Fc_MOUSE	Q99LC4			Mouse	Protein	20
	10933-107	SL018094	CABP8	Q9BXU9	83698	CALN1	Human	Protein	20	10933-107	SL018094	CABP8	Q9BXU9	83698	CALN1	Human	Protein	20
	10938-13	SL003442	sLFA-3	P19256	965	CD58	Human	Protein	20	10938-13	SL003442	sLFA-3	P19256	965	CD58	Human	Protein	20
	10939-16	SL018105	PKHA4	Q9H4M7	57664	PLEKHA4	Human	Protein	20	10939-16	SL018105	PKHA4	Q9H4M7	57664	PLEKHA4	Human	Protein	20
	10940-25	SL008242	SRCA	Q86TD4	6345	SRL	Human	Protein	20	10940-25	SL008242	SRCA	Q86TD4	6345	SRL	Human	Protein	20
	10943-36	SL025418	Fc_MOUSE	Q99LC4			Mouse	Protein	20	10943-36	SL025418	Fc_MOUSE	Q99LC4			Mouse	Protein	20
	10945-11	SL006065	Syntaxin-6	O43752	10228	STX6	Human	Protein	20	10945-11	SL006065	Syntaxin-6	O43752	10228	STX6	Human	Protein	20
	10948-14	SL008958	PLD3	Q8IV08	23646	PLD3	Human	Protein	20	10948-14	SL008958	PLD3	Q8IV08	23646	PLD3	Human	Protein	20
	10949-59	SL008009	RLA2	P05387	6181	RPLP2	Human	Protein	20	10949-59	SL008009	RLA2	P05387	6181	RPLP2	Human	Protein	20
	10953-14	SL018252	CLC2A	Q6UVW9	387836	CLEC2A	Human	Protein	20	10953-14	SL018252	CLC2A	Q6UVW9	387836	CLEC2A	Human	Protein	20
	10955-4	SL014095	CLC10	Q8IUN9	10462	CLEC10A	Human	Protein	20	10955-4	SL014095	CLC10	Q8IUN9	10462	CLEC10A	Human	Protein	20
	10956-82	SL009212	GCSH	P23434	2653	GCSH	Human	Protein	20	10956-82	SL009212	GCSH	P23434	2653	GCSH	Human	Protein	20
	10959-125	SL005478	BET1L	Q9NYM9	51272	BET1L	Human	Protein	20	10959-125	SL005478	BET1L	Q9NYM9	51272	BET1L	Human	Protein	20
	10961-15	SL015329	TIG3	Q9UL19	5920	PLAAT4	Human	Protein	20	10961-15	SL015329	TIG3	Q9UL19	5920	RARRES3	Human	Protein	20
	10962-46	SL025418	Fc_MOUSE	Q99LC4			Mouse	Protein	20	10962-46	SL025418	Fc_MOUSE	Q99LC4			Mouse	Protein	20
	10966-1	SL000251	a2-HS-Glycoprotein	P02765	197	AHSG	Human	Protein	0.5
	10967-12	SL000546	PRL	P01236	5617	PRL	Human	Protein	20
	10970-3	SL018330	NAR3	Q13508	419	ART3	Human	Protein	0.5
	10974-20	SL012454	ISK7	P58062	84651	SPINK7	Human	Protein	20	10974-20	SL012454	ISK7	P58062	84651	SPINK7	Human	Protein	20
	10975-59	SL008738	MUCL1	Q96DR8	118430	MUCL1	Human	Protein	20	10975-59	SL008738	MUCL1	Q96DR8	118430	MUCL1	Human	Protein	20
	10976-44	SL025935	MUC1:region 3	P15941	4582	MUC1	Human	Protein	20
	10977-55	SL017252	UCMA	Q8WVF2	221044	UCMA	Human	Protein	20	10977-55	SL017252	UCMA	Q8WVF2	221044	UCMA	Human	Protein	20
	10978-39	SL009327	SOM2	P01242	2689	GH2	Human	Protein	20	10978-39	SL009327	SOM2	P01242	2689	GH2	Human	Protein	20
	10980-11	SL007155	ACES	P22303	43	ACHE	Human	Protein	20
	10981-56	SL013799	NRG3	P56975	10718	NRG3	Human	Protein	20	10981-56	SL013799	NRG3	P56975	10718	NRG3	Human	Protein	20
	10990-21	SL017128	LRRK2	Q5S007	120892	LRRK2	Human	Protein	0.5	10990-21	SL017128	LRRK2	Q5S007		LRRK2	Human	Protein	0.5	10990-21	SL017128	LRRK2	Q5S007		LRRK2	Human	Protein	1
	11067-13	SL001791	Osteocalcin	P02818	632	BGLAP	Human	Protein	0.5	11067-13	SL001791	Osteocalcin	P02818	632	BGLAP	Human	Protein	0.5	11067-13	SL001791	Osteocalcin	P02818	632	BGLAP	Human	Protein	1
	11071-1	SL000481	IL-5	P05113	3567	IL5	Human	Protein	20	11071-1	SL000481	IL-5	P05113	3567	IL5	Human	Protein	20	11071-1	SL000481	IL-5	P05113	3567	IL5	Human	Protein	40
	11081-1	SL007151	GPDA	P21695	2819	GPD1	Human	Protein	20										11081-1	SL007151	GPDA	P21695	2819	GPD1	Human	Protein	40
	11083-23	SL001731	NSE	P09104	2026	ENO2	Human	Protein	20
	11089-7	SL000459	IgA	P01876|P01877	3493 3494	IGHA1|IGHA2	Human	Protein	0.005	11089-7	SL000459	IgA	P01876 P01877	3493 3494	IGHA1 IGHA2	Human	Protein	0.005	11089-7	SL000459	IgA	P01876 P01877	3493 3494	IGHA1 IGHA2	Human	Protein	0.005
	11094-104	SL007361	LPPL	Q05315	1178	CLC	Human	Protein	20	11094-104	SL007361	LPPL	Q05315	1178	CLC	Human	Protein	20	11094-104	SL007361	LPPL	Q05315	1178	CLC	Human	Protein	40
	11096-57	SL018921	HEMK2	Q9Y5N5	29104	N6AMT1	Human	Protein	20	11096-57	SL018921	HEMK2	Q9Y5N5	29104	N6AMT1	Human	Protein	20	11096-57	SL018921	HEMK2	Q9Y5N5	29104	N6AMT1	Human	Protein	1
	11098-1	SL007953	PDXK	O00764	8566	PDXK	Human	Protein	20	11098-1	SL007953	PDXK	O00764	8566	PDXK	Human	Protein	20	11098-1	SL007953	PDXK	O00764	8566	PDXK	Human	Protein	40
	11101-18	SL004489	TLR4	O00206	7099	TLR4	Human	Protein	20	11101-18	SL004489	TLR4	O00206	7099	TLR4	Human	Protein	20	11101-18	SL004489	TLR4	O00206	7099	TLR4	Human	Protein	40
	11102-22	SL012561	REG4	Q9BYZ8	83998	REG4	Human	Protein	20	11102-22	SL012561	REG4	Q9BYZ8	83998	REG4	Human	Protein	20	11102-22	SL012561	REG4	Q9BYZ8	83998	REG4	Human	Protein	1
	11103-24	SL000448	HSP 27	P04792	3315	HSPB1	Human	Protein	20	11103-24	SL000448	HSP 27	P04792	3315	HSPB1	Human	Protein	20	11103-24	SL000448	HSP 27	P04792	3315	HSPB1	Human	Protein	40
	11104-13	SL003340	YKL-40	P36222	1116	CHI3L1	Human	Protein	0.5	11104-13	SL003340	YKL-40	P36222	1116	CHI3L1	Human	Protein	0.5	11104-13	SL003340	YKL-40	P36222	1116	CHI3L1	Human	Protein	1
	11105-171	SL003650	Alpha enolase	P06733	2023	ENO1	Human	Protein	0.5	11105-171	SL003650	Alpha enolase	P06733	2023	ENO1	Human	Protein	0.5	11105-171	SL003650	Alpha enolase	P06733	2023	ENO1	Human	Protein	1
	11107-25	SL007735	TEN3	Q9P273	55714	TENM3	Human	Protein	20	11107-25	SL007735	TEN3	Q9P273	55714	TENM3	Human	Protein	20
	11109-56	SL025995	SVEP1:Sushi 15-18	Q4LDE5	79987	SVEP1	Human	Protein	0.5	11109-56	SL012540	SVEP1	Q4LDE5	79987	SVEP1	Human	Protein	0.5
	11110-4	SL019320	TM119	Q4V9L6	338773	TMEM119	Human	Protein	20	11110-4	SL019320	TM119	Q4V9L6		TMEM119	Human	Protein	20
	11112-18	SL016490	KISHA	Q8TBQ9	153339	TMEM167A	Human	Protein	20	11112-18	SL016490	KISHA	Q8TBQ9	153339	TMEM167A	Human	Protein	20
	11116-16	SL018991	CK087	Q6NUJ2	399947	C11orf87	Human	Protein	20	11116-16	SL018991	CK087	Q6NUJ2		C11orf87	Human	Protein	20
	11117-2	SL009460	SPT20	Q8TB22	64847	SPATA20	Human	Protein	20	11117-2	SL009460	SPT20	Q8TB22	64847	SPATA20	Human	Protein	20
	11118-107	SL019321	RAB17	Q9H0T7	64284	RAB17	Human	Protein	20	11118-107	SL019321	RAB17	Q9H0T7		RAB17	Human	Protein	20
	11120-49	SL019329	NAT14	Q8WUY8	57106	NAT14	Human	Protein	20	11120-49	SL019329	NAT14	Q8WUY8		NAT14	Human	Protein	20
	11121-56	SL012520	VWC2	Q2TAL6	375567	VWC2	Human	Protein	20
	11122-97	SL019337	SPG21	Q9NZD8	51324	SPG21	Human	Protein	20	11122-97	SL019337	SPG21	Q9NZD8		SPG21	Human	Protein	20
	11126-102	SL007986	TRIO	O75962	7204	TRIO	Human	Protein	0.5	11126-102	SL007986	TRIO	O75962	7204	TRIO	Human	Protein	0.5
	11128-29	SL026000	T132C:CD	Q8N3T6	92293	TMEM132C	Human	Protein	20	11128-29	SL018134	T132C	Q8N3T6	92293	TMEM132C	Human	Protein	20
	11129-66	SL007065	BMP15	O95972	9210	BMP15	Human	Protein	20	11129-66	SL007065	BMP15	O95972	9210	BMP15	Human	Protein	20
	11130-158	SL019338	CACB4	O00305	785	CACNB4	Human	Protein	20	11130-158	SL019338	CACB4	O00305		CACNB4	Human	Protein	20
	11134-30	SL019322	RF1ML	Q9UGC7	54516	MTRF1L	Human	Protein	20	11134-30	SL019322	RF1ML	Q9UGC7		MTRF1L	Human	Protein	20
	11135-5	SL012643	RM55	Q7Z7F7	128308	MRPL55	Human	Protein	20	11135-5	SL012643	RM55	Q7Z7F7	128308	MRPL55	Human	Protein	20
	11137-43	SL025889	IL3RB:CD	P32927	1439	CSF2RB	Human	Protein	20	11137-43	SL007194	IL3RB	P32927	1439	CSF2RB	Human	Protein	20
	11138-16	SL006056	RUNX3	Q13761	864	RUNX3	Human	Protein	20	11138-16	SL006056	RUNX3	Q13761	864	RUNX3	Human	Protein	20
	11139-4	SL025418	Fc_MOUSE	Q99LC4			Mouse	Protein	20	11139-4	SL025418	Fc_MOUSE	Q99LC4			Mouse	Protein	20
	11140-56	SL025819	CO1A1:C-term propeptide	P02452	1277	COL1A1	Human	Protein	0.5	11140-56	SL007932	CO1A1	P02452	1277	COL1A1	Human	Protein	0.5
	11142-11	SL025792	ANGL1:C-term	O95841	9068	ANGPTL1	Human	Protein	0.5	11142-11	SL012396	ANGL1	O95841	9068	ANGPTL1	Human	Protein	0.5
	11143-32	SL025949	NOE3:N-term	Q96PB7	118427	OLFM3	Human	Protein	20	11143-32	SL012572	NOE3	Q96PB7	118427	OLFM3	Human	Protein	20
	11144-10	SL012527	DB116	Q30KQ4	245930	DEFB116	Human	Protein	20	11144-10	SL012527	DB116	Q30KQ4	245930	DEFB116	Human	Protein	20
	11145-72	SL019333	K154L	Q6ZVL6	25758	KIAA1549L	Human	Protein	20	11145-72	SL019333	K154L	Q6ZVL6		KIAA1549L	Human	Protein	20
	11146-4	SL019339	TBX22	Q9Y458	50945	TBX22	Human	Protein	20	11146-4	SL019339	TBX22	Q9Y458		TBX22	Human	Protein	20
	11147-17	SL026020	TRML1:ITIM	Q86YW5	340205	TREML1	Human	Protein	20	11147-17	SL011259	TRML1	Q86YW5	340205	TREML1	Human	Protein	20
	11149-3	SL026003	TLR1:CD	Q15399	7096	TLR1	Human	Protein	20	11149-3	SL004490	TLR1	Q15399	7096	TLR1	Human	Protein	20
	11150-3	SL002657	Collagen a1(VI)	P12109	1291	COL6A1	Human	Protein	20
	11152-46	SL003918	kallikrein 13	Q9UKR3	26085	KLK13	Human	Protein	20	11152-46	SL003918	kallikrein 13	Q9UKR3	26085	KLK13	Human	Protein	20
	11154-3	SL007421	NF2L1	Q14494	4779	NFE2L1	Human	Protein	20	11154-3	SL007421	NF2L1	Q14494	4779	NFE2L1	Human	Protein	20
	11155-16	SL019315	CO6A5	A8TX70	256076	COL6A5	Human	Protein	20	11155-16	SL019315	CO6A5	A8TX70		COL6A5	Human	Protein	20
	11157-35	SL000451	HSP 70	P0DMV8	3303	HSPA1A	Human	Protein	0.5	11157-35	SL000451	HSP 70	P0DMV8	3303	HSPA1A	Human	Protein	0.5
	11158-40	SL019326	BICR1	Q6ZP65	92558	BICDL1	Human	Protein	20	11158-40	SL019326	BICR1	Q6ZP65		CCDC64	Human	Protein	20
	11159-14	SL025937	MUL1:CD	Q969V5	79594	MUL1	Human	Protein	20
	11160-56	SL019335	RN122	Q9H9V4	79845	RNF122	Human	Protein	0.5	11160-56	SL019335	RN122	Q9H9V4		RNF122	Human	Protein	0.5
	11161-5	SL019340	SPG20	Q8N0X7	23111	SPART	Human	Protein	20	11161-5	SL019340	SPG20	Q8N0X7		SPG20	Human	Protein	20
	11162-37	SL019313	EQTN	Q9NQ60	54586	EQTN	Human	Protein	20	11162-37	SL019313	EQTN	Q9NQ60		EQTN	Human	Protein	20
	11163-7	SL019316	F162B	Q5T6X4	221303	FAM162B	Human	Protein	20	11163-7	SL019316	F162B	Q5T6X4		FAM162B	Human	Protein	20
	11164-7	SL019319	TEN2	Q9NT68	57451	TENM2	Human	Protein	20	11164-7	SL019319	TEN2	Q9NT68		TENM2	Human	Protein	20
	11167-6	SL019330	MTMR1	Q13613	8776	MTMR1	Human	Protein	20	11167-6	SL019330	MTMR1	Q13613		MTMR1	Human	Protein	20
	11168-3	SL019053	MEG10	Q96KG7	84466	MEGF10	Human	Protein	20	11168-3	SL019053	MEG10	Q96KG7		MEGF10	Human	Protein	20
	11171-25	SL025862	filamin A:CH2	P21333	2316	FLNA	Human	Protein	0.5	11171-25	SL005845	filamin A	P21333	2316	FLNA	Human	Protein	0.5
	11173-29	SL019119	MILR1	Q7Z6M3	284021	MILR1	Human	Protein	20	11173-29	SL019119	MILR1	Q7Z6M3		MILR1	Human	Protein	20
	11174-8	SL026002	THS7A:TSP type-1 domain 6	Q9UPZ6	221981	THSD7A	Human	Protein	0.5	11174-8	SL011312	THS7A	Q9UPZ6	221981	THSD7A	Human	Protein	0.5
	11175-45	SL018606	PCAT2	Q7L5N7	54947	LPCAT2	Human	Protein	20	11175-45	SL018606	PCAT2	Q7L5N7		LPCAT2	Human	Protein	20
	11177-16	SL006465	K2C5	P13647	3852	KRT5	Human	Protein	20	11177-16	SL006465	K2C5	P13647	3852	KRT5	Human	Protein	20
	11178-21	SL025996	SVEP1:EGF-like domains 4-6	Q4LDE5	79987	SVEP1	Human	Protein	0.5	11178-21	SL012540	SVEP1	Q4LDE5	79987	SVEP1	Human	Protein	0.5
	11179-7	SL006717	TSSK1	Q9BXA7	83942	TSSK1B	Human	Protein	20	11179-7	SL006717	TSSK1	Q9BXA7	83942	TSSK1B	Human	Protein	20
	11180-17	SL019318	SMRC1	Q92922	6599	SMARCC1	Human	Protein	20	11180-17	SL019318	SMRC1	Q92922		SMARCC1	Human	Protein	20
	11184-51	SL002762	CgA	P10645	1113	CHGA	Human	Protein	0.5
	11185-145	SL019341	GCH1	P30793	2643	GCH1	Human	Protein	20	11185-145	SL019341	GCH1	P30793		GCH1	Human	Protein	20
	11186-12	SL019314	TMM52	Q8NDY8	339456	TMEM52	Human	Protein	20	11186-12	SL019314	TMM52	Q8NDY8		TMEM52	Human	Protein	20
	11187-11	SL018579	CL12A	Q5QGZ9	160364	CLEC12A	Human	Protein	20	11187-11	SL018579	CL12A	Q5QGZ9		CLEC12A	Human	Protein	20
	11190-129	SL019328	YMEL1	Q96TA2	10730	YME1L1	Human	Protein	20	11190-129	SL019328	YMEL1	Q96TA2		YME1L1	Human	Protein	20
	11192-168	SL008302	TINAL	Q9GZM7	64129	TINAGL1	Human	Protein	20	11192-168	SL008302	TINAL	Q9GZM7	64129	TINAGL1	Human	Protein	20
	11193-27	SL019342	HNF1A	P20823	6927	HNF1A	Human	Protein	20	11193-27	SL019342	HNF1A	P20823		HNF1A	Human	Protein	20
	11194-6	SL007783	SIT1	Q9Y3P8	27240	SIT1	Human	Protein	20	11194-6	SL007783	SIT1	Q9Y3P8	27240	SIT1	Human	Protein	20
	11196-31	SL025822	Collagen alpha-3(VI):BPTI/Kunitz inhibitor	P12111	1293	COL6A3	Human	Protein	0.5	11196-31	SL004928	Collagen alpha-3(VI)	P12111	1293	COL6A3	Human	Protein	0.5
	11198-37	SL012768	CR3L1	Q96BA8	90993	CREB3L1	Human	Protein	20	11198-37	SL012768	CR3L1	Q96BA8	90993	CREB3L1	Human	Protein	20
	11200-52	SL007696	C1QR1	Q9NPY3	22918	CD93	Human	Protein	20
	11201-19	SL019343	TRUA	Q9Y606	80324	PUS1	Human	Protein	20	11201-19	SL019343	TRUA	Q9Y606		PUS1	Human	Protein	20
	11202-70	SL019350	TBX5	Q99593	6910	TBX5	Human	Protein	20	11202-70	SL019350	TBX5	Q99593		TBX5	Human	Protein	20
	11203-97	SL009203	KPYR	P30613	5313	PKLR	Human	Protein	20
	11204-80	SL009892	CXAR	P78310	1525	CXADR	Human	Protein	20	11204-80	SL009892	CXAR	P78310	1525	CXADR	Human	Protein	20
	11205-10	SL004571	Integrin beta-7	P26010	3695	ITGB7	Human	Protein	20	11205-10	SL004571	Integrin beta-7	P26010	3695	ITGB7	Human	Protein	20
	11207-3	SL025927	Macrophage scavenger receptor:CD	P21757	4481	MSR1	Human	Protein	20	11207-3	SL004580	Macrophage scavenger receptor	P21757	4481	MSR1	Human	Protein	20
	11208-15	SL019369	NAGPA	Q9UK23	51172	NAGPA	Human	Protein	20	11208-15	SL019369	NAGPA	Q9UK23		NAGPA	Human	Protein	20
	11211-7	SL019355	TBCE	Q15813	6905	TBCE	Human	Protein	20	11211-7	SL019355	TBCE	Q15813		TBCE	Human	Protein	20
	11212-7	SL008805	TXND5	Q8NBS9	81567	TXNDC5	Human	Protein	0.5	11212-7	SL008805	TXND5	Q8NBS9	81567	TXNDC5	Human	Protein	0.5
	11214-40	SL019363	DNJB9	Q9UBS3	4189	DNAJB9	Human	Protein	20	11214-40	SL019363	DNJB9	Q9UBS3		DNAJB9	Human	Protein	20
	11215-6	SL025808	CAD15:CD	P55291	1013	CDH15	Human	Protein	0.5	11215-6	SL007295	CAD15	P55291	1013	CDH15	Human	Protein	0.5
	11217-16	SL007405	CTBP1	Q13363	1487	CTBP1	Human	Protein	20	11217-16	SL007405	CTBP1	Q13363	1487	CTBP1	Human	Protein	20
	11218-84	SL019351	TPMT	P51580	7172	TPMT	Human	Protein	0.5	11218-84	SL019351	TPMT	P51580		TPMT	Human	Protein	0.5
	11219-95	SL012727	FGFP3	Q8TAT2	143282	FGFBP3	Human	Protein	20	11219-95	SL012727	FGFP3	Q8TAT2	143282	FGFBP3	Human	Protein	20
	11220-53	SL019359	CJ105	Q8TEF2	414152	C10orf105	Human	Protein	20	11220-53	SL019359	CJ105	Q8TEF2		C10orf105	Human	Protein	20
	11222-62	SL025418	Fc_MOUSE	Q99LC4			Mouse	Protein	20	11222-62	SL025418	Fc_MOUSE	Q99LC4			Mouse	Protein	20
	11223-1	SL018407	TM154	Q6P9G4	201799	TMEM154	Human	Protein	20	11223-1	SL018407	TM154	Q6P9G4		TMEM154	Human	Protein	20
	11226-16	SL019352	UBE3A	Q05086	7337	UBE3A	Human	Protein	20	11226-16	SL019352	UBE3A	Q05086		UBE3A	Human	Protein	20
	11227-31	SL019356	TBL2	Q9Y4P3	26608	TBL2	Human	Protein	20	11227-31	SL019356	TBL2	Q9Y4P3		TBL2	Human	Protein	20
	11228-37	SL018079	RIC3	Q7Z5B4	79608	RIC3	Human	Protein	20	11228-37	SL018079	RIC3	Q7Z5B4	79608	RIC3	Human	Protein	20
	11229-16	SL007036	ERN1	O75460	2081	ERN1	Human	Protein	20	11229-16	SL007036	ERN1	O75460	2081	ERN1	Human	Protein	20
	11230-12	SL025418	Fc_MOUSE	Q99LC4			Mouse	Protein	20	11230-12	SL025418	Fc_MOUSE	Q99LC4			Mouse	Protein	20
	11231-12	SL019364	ADXL	Q6P4F2	112812	FDX2	Human	Protein	20	11231-12	SL019364	ADXL	Q6P4F2	112812	FDX1L	Human	Protein	20
	11232-46	SL003164	Holo-TC I	P20061	6947	TCN1	Human	Protein	20
	11237-49	SL006539	PCOC1	Q15113	5118	PCOLCE	Human	Protein	0.005	11237-49	SL006539	PCOC1	Q15113	5118	PCOLCE	Human	Protein	0.005
	11239-49	SL019365	TMPS6	Q8IU80	164656	TMPRSS6	Human	Protein	20	11239-49	SL019365	TMPS6	Q8IU80		TMPRSS6	Human	Protein	20
	11241-8	SL011173	ARLY	P04424	435	ASL	Human	Protein	0.5	11241-8	SL011173	ARLY	P04424	435	ASL	Human	Protein	0.5
	11242-33	SL019353	TGM1	P22735	7051	TGM1	Human	Protein	20	11242-33	SL019353	TGM1	P22735		TGM1	Human	Protein	20
	11243-90	SL019357	GPR110	Q5T601	266977	ADGRF1	Human	Protein	0.5	11243-90	SL019357	GPR110	Q5T601		ADGRF1	Human	Protein	0.5
	11245-43	SL025863	filamin A:CH1	P21333	2316	FLNA	Human	Protein	20
	11246-3	SL012736	LPLC1	Q8TDL5	92747	BPIFB1	Human	Protein	0.5
	11247-20	SL019366	NAGS	Q8N159	162417	NAGS	Human	Protein	20	11247-20	SL019366	NAGS	Q8N159		NAGS	Human	Protein	20
	11248-43	SL019345	HEM4	P10746	7390	UROS	Human	Protein	20	11248-43	SL019345	HEM4	P10746		UROS	Human	Protein	20
	11252-30	SL025921	LRCH4:CH	O75427	4034	LRCH4	Human	Protein	20	11252-30	SL018826	LRCH4	O75427	4034	LRCH4	Human	Protein	20
	11254-13	SL012393	PPN	O95428	89932	PAPLN	Human	Protein	20	11254-13	SL012393	PPN	O95428	89932	PAPLN	Human	Protein	20
	11257-1	SL007095	DHPR	P09417	5860	QDPR	Human	Protein	0.5	11257-1	SL007095	DHPR	P09417	5860	QDPR	Human	Protein	0.5
	11258-41	SL004569	MAdCAM-1	Q13477	8174	MADCAM1	Human	Protein	0.5	11258-41	SL004569	MAdCAM-1	Q13477	8174	MADCAM1	Human	Protein	0.5
	11260-47	SL012729	SPA4L	Q8TC36	140732	SUN5	Human	Protein	20	11260-47	SL012729	SPA4L	Q8TC36	140732	SUN5	Human	Protein	20
	11262-39	SL019367	TRABD	Q9H4I3	80305	TRABD	Human	Protein	0.5	11262-39	SL019367	TRABD	Q9H4I3		TRABD	Human	Protein	0.5
	11263-57	SL019372	CASQ1	P31415	844	CASQ1	Human	Protein	0.5	11263-57	SL019372	CASQ1	P31415		CASQ1	Human	Protein	0.5
	11264-33	SL019346	XDH	P47989	7498	XDH	Human	Protein	20	11264-33	SL019346	XDH	P47989		XDH	Human	Protein	20
	11265-8	SL005674	Retinal dehydrogenase 1	P00352	216	ALDH1A1	Human	Protein	0.5	11265-8	SL005674	Retinal dehydrogenase 1	P00352	216	ALDH1A1	Human	Protein	0.5
	11266-8	SL025980	SELPL:ECD	Q14242	6404	SELPLG	Human	Protein	20	11266-8	SL007418	SELPL	Q14242	6404	SELPLG	Human	Protein	20
	11270-17	SL019368	CHC10	Q8WYQ3	400916	CHCHD10	Human	Protein	20	11270-17	SL019368	CHC10	Q8WYQ3		CHCHD10	Human	Protein	20
	11273-176	SL013030	GSTT2	P0CG30	653689	GSTT2B	Human	Protein	20	11273-176	SL013030	GSTT2	P0CG30	2953	GSTT2B	Human	Protein	20
	11275-94	SL013872	LRP1B	Q9NZR2	53353	LRP1B	Human	Protein	20	11275-94	SL013872	LRP1B	Q9NZR2	53353	LRP1B	Human	Protein	20
	11277-23	SL014732	ATF6A	P18850	22926	ATF6	Human	Protein	0.5	11277-23	SL014732	ATF6A	P18850	22926	ATF6	Human	Protein	0.5
	11278-4	SL009488	COL11A2	P13942	1302	COL11A2	Human	Protein	20	11278-4	SL009488	COL11A2	P13942	1302	COL11A2	Human	Protein	20
	11279-42	SL019373	GABR1	Q9UBS5	2550	GABBR1	Human	Protein	20	11279-42	SL019373	GABR1	Q9UBS5		GABBR1	Human	Protein	20
	11280-6	SL019348	DCE1	Q99259	2571	GAD1	Human	Protein	20	11280-6	SL019348	DCE1	Q99259		GAD1	Human	Protein	20
	11281-6	SL002520	GRB7	Q14451	2886	GRB7	Human	Protein	20	11281-6	SL002520	GRB7	Q14451	2886	GRB7	Human	Protein	20
	11282-16	SL025926	Macrophage scavenger receptor:ECD	P21757	4481	MSR1	Human	Protein	20
	11283-13	SL019361	DCAF5	Q96JK2	8816	DCAF5	Human	Protein	20	11283-13	SL019361	DCAF5	Q96JK2		DCAF5	Human	Protein	20
	11284-24	SL005432	LAIR1	Q6GTX8	3903	LAIR1	Human	Protein	20	11284-24	SL005432	LAIR1	Q6GTX8	3903	LAIR1	Human	Protein	20
	11285-8	SL004572	CD34	P28906	947	CD34	Human	Protein	20
	11286-78	SL007632	SELS	Q9BQE4	55829	SELENOS	Human	Protein	0.5	11286-78	SL007632	SELS	Q9BQE4	55829	VIMP	Human	Protein	0.5
	11287-14	SL005251	Cytochrome b5	P00167	1528	CYB5A	Human	Protein	20	11287-14	SL005251	Cytochrome b5	P00167	1528	CYB5A	Human	Protein	20
	11288-26	SL019349	5NTC	P49902	22978	NT5C2	Human	Protein	20	11288-26	SL019349	5NTC	P49902	22978	NT5C2	Human	Protein	20
	11289-31	SL019354	KC1D	P48730	1453	CSNK1D	Human	Protein	20	11289-31	SL019354	KC1D	P48730		CSNK1D	Human	Protein	20
	11291-73	SL025418	Fc_MOUSE	Q99LC4			Mouse	Protein	20	11291-73	SL025418	Fc_MOUSE	Q99LC4			Mouse	Protein	20
	11292-13	SL025978	SCAR3:region 2	Q6AZY7	51435	SCARA3	Human	Protein	20	11292-13	SL007481	SCAR3	Q6AZY7	51435	SCARA3	Human	Protein	20
	11293-14	SL025922	LRRN1:CD	Q6UXK5	57633	LRRN1	Human	Protein	20	11293-14	SL015032	LRRN1	Q6UXK5	57633	LRRN1	Human	Protein	20
	11294-7	SL026006	TMCC3:region 2	Q9ULS5	57458	TMCC3	Human	Protein	20
	11297-54	SL007356	NOTC2	Q04721	4853	NOTCH2	Human	Protein	20	11297-54	SL007356	NOTC2	Q04721	4853	NOTCH2	Human	Protein	20
	11300-32	SL008851	SORT	Q99523	6272	SORT1	Human	Protein	20	11300-32	SL008851	SORT	Q99523	6272	SORT1	Human	Protein	20
	11302-237	SL008783	TENR	Q92752	7143	TNR	Human	Protein	20	11302-237	SL008783	TENR	Q92752	7143	TNR	Human	Protein	20
	11303-7	SL008335	SAMH1	Q9Y3Z3	25939	SAMHD1	Human	Protein	20	11303-7	SL008335	SAMH1	Q9Y3Z3	25939	SAMHD1	Human	Protein	20
	11307-33	SL007655	WWP1	Q9H0M0	11059	WWP1	Human	Protein	20	11307-33	SL007655	WWP1	Q9H0M0	11059	WWP1	Human	Protein	20
	11308-8	SL019414	CR3L4	Q8TEY5	148327	CREB3L4	Human	Protein	20	11308-8	SL019414	CR3L4	Q8TEY5		CREB3L4	Human	Protein	20
	11310-8	SL004969	Desmoglein-3	P32926	1830	DSG3	Human	Protein	20
	11311-79	SL004573	RAG-1	P15918	5896	RAG1	Human	Protein	20	11311-79	SL004573	RAG-1	P15918	5896	RAG1	Human	Protein	20
	11312-40	SL019432	PMS2	P54278	5395	PMS2	Human	Protein	20	11312-40	SL019432	PMS2	P54278		PMS2	Human	Protein	20
	11313-100	SL008857	PHS	P61457	5092	PCBD1	Human	Protein	20	11313-100	SL008857	PHS	P61457	5092	PCBD1	Human	Protein	20
	11315-148	SL013714	PPM1D	O15297	8493	PPM1D	Human	Protein	20	11315-148	SL013714	PPM1D	O15297	8493	PPM1D	Human	Protein	20
	11318-20	SL004840	Apo A-V	Q6Q788	116519	APOA5	Human	Protein	20
	11319-106	SL013791	MRE11	P49959	4361	MRE11	Human	Protein	20	11319-106	SL013791	MRE11	P49959	4361	MRE11A	Human	Protein	20
	11320-29	SL013858	CHFR	Q96EP1	55743	CHFR	Human	Protein	0.5	11320-29	SL013858	CHFR	Q96EP1	55743	CHFR	Human	Protein	0.5
	11324-3	SL006952	PXDNL	A1KZ92	137902	PXDNL	Human	Protein	20	11324-3	SL006952	PXDNL	A1KZ92	137902	PXDNL	Human	Protein	20
	11325-8	SL007329	BTG2	P78543	7832	BTG2	Human	Protein	20	11325-8	SL007329	BTG2	P78543	7832	BTG2	Human	Protein	20
	11327-56	SL019430	CLK2	P49760	1196	CLK2	Human	Protein	20	11327-56	SL019430	CLK2	P49760		CLK2	Human	Protein	20
	11328-9	SL019433	USB1	Q9BQ65	79650	USB1	Human	Protein	20	11328-9	SL019433	USB1	Q9BQ65		USB1	Human	Protein	20
	11330-15	SL013806	CSK2B	P67870	1460	CSNK2B	Human	Protein	20	11330-15	SL013806	CSK2B	P67870	1460	CSNK2B	Human	Protein	20
	11333-82	SL006485	RHG25	P42331	9938	ARHGAP25	Human	Protein	20	11333-82	SL006485	RHG25	P42331	9938	ARHGAP25	Human	Protein	20
	11334-7	SL019428	LIRB3	O75022	102725035	LILRB3	Human	Protein	20	11334-7	SL019428	LIRB3	O75022		LILRB3	Human	Protein	20
	11336-9	SL019434	FANCF	Q9NPI8	2188	FANCF	Human	Protein	20	11336-9	SL019434	FANCF	Q9NPI8		FANCF	Human	Protein	20
	11338-49	SL013793	BLK	P51451	640	BLK	Human	Protein	20	11338-49	SL013793	BLK	P51451	640	BLK	Human	Protein	20
	11342-59	SL025966	PXDC2:CD	Q6UX71	84898	PLXDC2	Human	Protein	20	11342-59	SL008729	PXDC2	Q6UX71	84898	PLXDC2	Human	Protein	20
	11347-9	SL006113	Transaldolase	P37837	6888	TALDO1	Human	Protein	20	11347-9	SL006113	Transaldolase	P37837	6888	TALDO1	Human	Protein	20
	11348-132	SL012364	P4HA2	O15460	8974	P4HA2	Human	Protein	0.5	11348-132	SL012364	P4HA2	O15460	8974	P4HA2	Human	Protein	0.5
	11350-30	SL019100	CHIP	Q9UNE7	10273	STUB1	Human	Protein	20	11350-30	SL019100	CHIP	Q9UNE7	10273	STUB1	Human	Protein	20
	11351-233	SL019435	NHEJ1	Q9H9Q4	79840	NHEJ1	Human	Protein	20	11351-233	SL019435	NHEJ1	Q9H9Q4		NHEJ1	Human	Protein	20
	11352-42	SL006679	TITIN	Q8WZ42	7273	TTN	Human	Protein	20	11352-42	SL006679	TITIN	Q8WZ42	7273	TTN	Human	Protein	20
	11353-143	SL004101	SMAD2	Q15796	4087	SMAD2	Human	Protein	20
	11354-21	SL006829	Phospholipase C-beta-1	Q9NQ66	23236	PLCB1	Human	Protein	20	11354-21	SL006829	Phospholipase C-beta-1	Q9NQ66	23236	PLCB1	Human	Protein	20
	11355-10	SL008435	IF5A2	Q9GZV4	56648	EIF5A2	Human	Protein	20	11355-10	SL008435	IF5A2	Q9GZV4	56648	EIF5A2	Human	Protein	20
	11356-19	SL019423	DGC14	Q96DF8	8220	ESS2	Human	Protein	20	11356-19	SL019423	DGC14	Q96DF8		DGCR14	Human	Protein	20
	11358-15	SL013823	GRB10	Q13322	2887	GRB10	Human	Protein	20	11358-15	SL013823	GRB10	Q13322	2887	GRB10	Human	Protein	20
	11360-39	SL009588	RRM1	P23921	6240	RRM1	Human	Protein	20	11360-39	SL009588	RRM1	P23921	6240	RRM1	Human	Protein	20
	11361-73	SL000155	TP	P19971	1890	TYMP	Human	Protein	0.5	11361-73	SL000155	TP	P19971	1890	TYMP	Human	Protein	0.5
	11363-58	SL019418	AQP4	P55087	361	AQP4	Human	Protein	20	11363-58	SL019418	AQP4	P55087	361	AQP4	Human	Protein	20
	11364-18	SL019424	MFN1	Q8IWA4	55669	MFN1	Human	Protein	20	11364-18	SL019424	MFN1	Q8IWA4		MFN1	Human	Protein	20
	11365-17	SL009091	TEN4	Q6N022	26011	TENM4	Human	Protein	20	11365-17	SL009091	TEN4	Q6N022	26011	TENM4	Human	Protein	20
	11368-32	SL008133	KAD2	P54819	204	AK2	Human	Protein	20	11368-32	SL008133	KAD2	P54819	204	AK2	Human	Protein	20
	11369-23	SL008855	ADHX	P11766	128	ADH5	Human	Protein	20	11369-23	SL008855	ADHX	P11766	128	ADH5	Human	Protein	20
	11370-20	SL019445	INP5E	Q9NRR6	56623	INPP5E	Human	Protein	20	11370-20	SL019445	INP5E	Q9NRR6		INPP5E	Human	Protein	20
	11371-1	SL019419	GP101	Q96P66	83550	GPR101	Human	Protein	20	11371-1	SL019419	GP101	Q96P66		GPR101	Human	Protein	20
	11372-2	SL019425	ZNF18	P17022	7566	ZNF18	Human	Protein	20	11372-2	SL019425	ZNF18	P17022		ZNF18	Human	Protein	20
	11375-49	SL019436	FOXL2	P58012	668	FOXL2	Human	Protein	20	11375-49	SL019436	FOXL2	P58012		FOXL2	Human	Protein	20
	11377-19	SL019442	ADH7	P40394	131	ADH7	Human	Protein	20	11377-19	SL019442	ADH7	P40394	131	ADH7	Human	Protein	20
	11378-37	SL025913	KSYK:SH2, 1 and 2	P43405	6850	SYK	Human	Protein	20	11378-37	SL007234	KSYK	P43405	6850	SYK	Human	Protein	20
	11380-84	SL019426	RBM24	Q9BX46	221662	RBM24	Human	Protein	20	11380-84	SL019426	RBM24	Q9BX46		RBM24	Human	Protein	20
	11381-56	SL010934	PRPS1	P60891	5631	PRPS1	Human	Protein	20	11381-56	SL010934	PRPS1	P60891	5631	PRPS1	Human	Protein	20
	11382-5	SL006491	BIEA	P53004	644	BLVRA	Human	Protein	0.5	11382-5	SL006491	BIEA	P53004	644	BLVRA	Human	Protein	0.5
	11383-41	SL001732	Keratin 7	P08729	3855	KRT7	Human	Protein	20	11383-41	SL001732	Keratin 7	P08729	3855	KRT7	Human	Protein	20
	11387-3	SL019420	ATF6B	Q99941	1388	ATF6B	Human	Protein	0.5	11387-3	SL019420	ATF6B	Q99941	1388	ATF6B	Human	Protein	0.5
	11388-75	SL001690	HE4	Q14508	10406	WFDC2	Human	Protein	20	11388-75	SL001690	HE4	Q14508	10406	WFDC2	Human	Protein	20
	11390-24	SL004870	Carbonic Anhydrase VIII	P35219	767	CA8	Human	Protein	20	11390-24	SL004870	Carbonic Anhydrase VIII	P35219	767	CA8	Human	Protein	20
	11391-69	SL015949	MVK	Q03426	4598	MVK	Human	Protein	20	11391-69	SL015949	MVK	Q03426	4598	MVK	Human	Protein	20
	11395-5	SL025855	FAK2:FERM	Q14289	2185	PTK2B	Human	Protein	20	11395-5	SL014068	FAK2	Q14289	2185	PTK2B	Human	Protein	20
	11396-39	SL019451	DNAI1	Q9UI46	27019	DNAI1	Human	Protein	20	11396-39	SL019451	DNAI1	Q9UI46		DNAI1	Human	Protein	20
	11401-181	SL019468	RN146	Q9NTX7	81847	RNF146	Human	Protein	20	11401-181	SL019468	RN146	Q9NTX7		RNF146	Human	Protein	20
	11402-17	SL019475	KMT2C	Q8NEZ4	58508	KMT2C	Human	Protein	20	11402-17	SL019475	KMT2C	Q8NEZ4		KMT2C	Human	Protein	20
	11405-150	SL007659	CARD9	Q9H257	64170	CARD9	Human	Protein	20	11405-150	SL007659	CARD9	Q9H257	64170	CARD9	Human	Protein	20
	11406-82	SL019452	ACAD8	Q9UKU7	27034	ACAD8	Human	Protein	20	11406-82	SL019452	ACAD8	Q9UKU7	27034	ACAD8	Human	Protein	20
	11407-57	SL015269	PLS3	Q9NRY6	57048	PLSCR3	Human	Protein	20	11407-57	SL015269	PLS3	Q9NRY6	57048	PLSCR3	Human	Protein	20
	11416-23	SL025857	FBXL4:LRR4 and LRR5	Q9UKA2	26235	FBXL4	Human	Protein	0.5	11416-23	SL018669	FBXL4	Q9UKA2	26235	FBXL4	Human	Protein	0.5
	11421-10	SL008304	EHD4	Q9H223	30844	EHD4	Human	Protein	0.5	11421-10	SL008304	EHD4	Q9H223	30844	EHD4	Human	Protein	0.5
	11422-2	SL019446	DLX3	O60479	1747	DLX3	Human	Protein	20	11422-2	SL019446	DLX3	O60479		DLX3	Human	Protein	20
	11424-4	SL008049	FAAA	P16930	2184	FAH	Human	Protein	0.5	11424-4	SL008049	FAAA	P16930	2184	FAH	Human	Protein	0.5
	11425-31	SL019064	RUFY1	Q96T51	80230	RUFY1	Human	Protein	20	11425-31	SL019064	RUFY1	Q96T51		RUFY1	Human	Protein	20
	11428-31	SL006955	PDLI1	O00151	9124	PDLIM1	Human	Protein	20	11428-31	SL006955	PDLI1	O00151	9124	PDLIM1	Human	Protein	20
	11429-80	SL004923	hnRNP C1/C2	P07910	3183	HNRNPC	Human	Protein	20	11429-80	SL004923	hnRNP C1/C2	P07910	3183	HNRNPC	Human	Protein	20
	11430-49	SL007518	DTX1	Q86Y01	1840	DTX1	Human	Protein	20	11430-49	SL007518	DTX1	Q86Y01	1840	DTX1	Human	Protein	20
	11431-235	SL019447	RECQ1	P46063	5965	RECQL	Human	Protein	20	11431-235	SL019447	RECQ1	P46063		RECQL	Human	Protein	20
	11432-11	SL019453	PQBP1	O60828	10084	PQBP1	Human	Protein	20	11432-11	SL019453	PQBP1	O60828		PQBP1	Human	Protein	20
	11433-11	SL019456	TECT2	Q96GX1	79867	TCTN2	Human	Protein	20	11433-11	SL019456	TECT2	Q96GX1		TCTN2	Human	Protein	20
	11436-6	SL008211	AINX	Q16352	9118	INA	Human	Protein	20	11436-6	SL008211	AINX	Q16352	9118	INA	Human	Protein	20
	11438-6	SL019476	DNJB2	P25686	3300	DNAJB2	Human	Protein	20	11438-6	SL019476	DNJB2	P25686		DNAJB2	Human	Protein	20
	11439-88	SL019482	RHPN2	Q8IUC4	85415	RHPN2	Human	Protein	20	11439-88	SL019482	RHPN2	Q8IUC4		RHPN2	Human	Protein	20
	11440-58	SL004268	SOCS-3	O14543	9021	SOCS3	Human	Protein	0.5	11440-58	SL004268	SOCS-3	O14543	9021	SOCS3	Human	Protein	0.5
	11441-11	SL007082	PYGL	P06737	5836	PYGL	Human	Protein	0.5	11441-11	SL007082	PYGL	P06737	5836	PYGL	Human	Protein	0.5
	11442-1	SL025837	DNER:CD	Q8NFT8	92737	DNER	Human	Protein	20	11442-1	SL008968	DNER	Q8NFT8	92737	DNER	Human	Protein	20
	11444-49	SL019460	RPC6	Q9H1D9	10621	POLR3F	Human	Protein	20	11444-49	SL019460	RPC6	Q9H1D9		POLR3F	Human	Protein	20
	11448-34	SL016433	GALK1	P51570	2584	GALK1	Human	Protein	20	11448-34	SL016433	GALK1	P51570	2584	GALK1	Human	Protein	20
	11449-22	SL008129	CAZA1	P52907	829	CAPZA1	Human	Protein	20	11449-22	SL008129	CAZA1	P52907	829	CAPZA1	Human	Protein	20
	11450-110	SL004901	Protein disulfide-isomerase	P07237	5034	P4HB	Human	Protein	0.5
	11454-87	SL012996	EIF3G	O75821	8666	EIF3G	Human	Protein	20	11454-87	SL012996	EIF3G	O75821	8666	EIF3G	Human	Protein	20
	11456-2	SL019448	MAGBA	Q96LZ2	139422	MAGEB10	Human	Protein	20	11456-2	SL019448	MAGBA	Q96LZ2		MAGEB10	Human	Protein	20
	11457-53	SL014942	GALE	Q14376	2582	GALE	Human	Protein	0.5	11457-53	SL014942	GALE	Q14376	2582	GALE	Human	Protein	0.5
	11458-30	SL016460	PCBP1	Q15365	5093	PCBP1	Human	Protein	20	11458-30	SL016460	PCBP1	Q15365	5093	PCBP1	Human	Protein	20
	11459-81	SL007290	ELL	P55199	8178	ELL	Human	Protein	20	11459-81	SL007290	ELL	P55199	8178	ELL	Human	Protein	20
	11462-8	SL011160	RBM9	O43251	23543	RBFOX2	Human	Protein	20	11462-8	SL011160	RBM9	O43251	23543	RBFOX2	Human	Protein	20
	11464-9	SL013813	RELB	Q01201	5971	RELB	Human	Protein	20	11464-9	SL013813	RELB	Q01201	5971	RELB	Human	Protein	20
	11465-4	SL019454	GP135	Q8IZ08	64582	GPR135	Human	Protein	20	11465-4	SL019454	GP135	Q8IZ08		GPR135	Human	Protein	20
	11468-15	SL019467	RBM19	Q9Y4C8	9904	RBM19	Human	Protein	20	11468-15	SL019467	RBM19	Q9Y4C8		RBM19	Human	Protein	20
	11476-43	SL009023	VPS4A	Q9UN37	27183	VPS4A	Human	Protein	20	11476-43	SL009023	VPS4A	Q9UN37	27183	VPS4A	Human	Protein	20
	11480-1	SL006130	Aldehyde dehydrogenase, class 3	P30838	218	ALDH3A1	Human	Protein	20	11480-1	SL006130	Aldehyde dehydrogenase, class 3	P30838	218	ALDH3A1	Human	Protein	20
	11481-25	SL007547	TIMD3	Q8TDQ0	84868	HAVCR2	Human	Protein	20	11481-25	SL007547	TIMD3	Q8TDQ0	84868	HAVCR2	Human	Protein	20
	11486-26	SL019479	ZN174	Q15697	7727	ZNF174	Human	Protein	20	11486-26	SL019479	ZN174	Q15697		ZNF174	Human	Protein	20
	11487-4	SL010384	Testican-1	Q08629	6695	SPOCK1	Human	Protein	20
	11490-42	SL019457	UBL4A	P11441	8266	UBL4A	Human	Protein	20	11490-42	SL019457	UBL4A	P11441		UBL4A	Human	Protein	20
	11493-169	SL019474	DYL2	Q96FJ2	140735	DYNLL2	Human	Protein	0.5	11493-169	SL019474	DYL2	Q96FJ2		DYNLL2	Human	Protein	0.5
	11494-4	SL019480	ELL2	O00472	22936	ELL2	Human	Protein	20	11494-4	SL019480	ELL2	O00472		ELL2	Human	Protein	20
	11510-31	SL005699	Apo L1	O14791	8542	APOL1	Human	Protein	0.005	11510-31	SL005699	Apo L1	O14791	8542	APOL1	Human	Protein	0.005	11510-31	SL005699	Apo L1	O14791	8542	APOL1	Human	Protein	0.005
	11510-51	SL005699	Apo L1	O14791	8542	APOL1	Human	Protein	0.005
	11513-92	SL002722	CD38	P28907	952	CD38	Human	Protein	20	11513-92	SL002722	CD38	P28907	952	CD38	Human	Protein	20	11513-92	SL002722	CD38	P28907	952	CD38	Human	Protein	40
	11514-196	SL004557	CD59	P13987	966	CD59	Human	Protein	20	11514-196	SL004557	CD59	P13987	966	CD59	Human	Protein	20	11514-196	SL004557	CD59	P13987	966	CD59	Human	Protein	1
	11516-7	SL006131	FABPL	P07148	2168	FABP1	Human	Protein	20	11516-7	SL006131	FABPL	P07148	2168	FABP1	Human	Protein	20	11516-7	SL006131	FABPL	P07148	2168	FABP1	Human	Protein	40
	11530-37	SL010978	HEM3	P08397	3145	HMBS	Human	Protein	20	11530-37	SL010978	HEM3	P08397	3145	HMBS	Human	Protein	20
	11531-24	SL025872	GI24:CD	Q9H7M9	64115	VSIR	Human	Protein	20	11531-24	SL017424	GI24	Q9H7M9		C10orf54	Human	Protein	20
	11534-6	SL019063	LRIT3	Q3SXY7	345193	LRIT3	Human	Protein	20	11534-6	SL019063	LRIT3	Q3SXY7		LRIT3	Human	Protein	20
	11536-9	SL019540	MYSM1	Q5VVJ2	114803	MYSM1	Human	Protein	20	11536-9	SL019540	MYSM1	Q5VVJ2		MYSM1	Human	Protein	20
	11537-12	SL008830	TFR2	Q9UP52	7036	TFR2	Human	Protein	20	11537-12	SL008830	TFR2	Q9UP52	7036	TFR2	Human	Protein	20
	11538-216	SL019512	DCMC	O95822	23417	MLYCD	Human	Protein	20	11538-216	SL019512	DCMC	O95822		MLYCD	Human	Protein	20
	11539-4	SL008136	ATPK	P56134	9551	ATP5MF	Human	Protein	20	11539-4	SL008136	ATPK	P56134	9551	ATP5J2	Human	Protein	20
	11540-37	SL012328	FOXO3A	O43524	2309	FOXO3	Human	Protein	20	11540-37	SL012328	FOXO3A	O43524	2309	FOXO3	Human	Protein	20
	11542-11	SL019529	TM230	Q96A57	29058	TMEM230	Human	Protein	20	11542-11	SL019529	TM230	Q96A57		TMEM230	Human	Protein	20
	11543-84	SL006779	LIMA1	Q9UHB6	51474	LIMA1	Human	Protein	20	11543-84	SL006779	LIMA1	Q9UHB6	51474	LIMA1	Human	Protein	20
	11544-39	SL010933	PHF3	Q92576	23469	PHF3	Human	Protein	20	11544-39	SL010933	PHF3	Q92576	23469	PHF3	Human	Protein	20
	11545-9	SL004145	HVEM	Q92956	8764	TNFRSF14	Human	Protein	20
	11546-7	SL007558	CYGB	Q8WWM9	114757	CYGB	Human	Protein	20	11546-7	SL007558	CYGB	Q8WWM9	114757	CYGB	Human	Protein	20
	11547-84	SL019518	MUSK	O15146	4593	MUSK	Human	Protein	20	11547-84	SL019518	MUSK	O15146		MUSK	Human	Protein	20
	11548-84	SL007184	MPIP1	P30304	993	CDC25A	Human	Protein	20	11548-84	SL007184	MPIP1	P30304	993	CDC25A	Human	Protein	20
	11549-6	SL007314	ISL1	P61371	3670	ISL1	Human	Protein	20	11549-6	SL007314	ISL1	P61371	3670	ISL1	Human	Protein	20
	11551-16	SL019534	HM20B	Q9P0W2	10362	HMG20B	Human	Protein	20	11551-16	SL019534	HM20B	Q9P0W2		HMG20B	Human	Protein	20
	11556-19	SL015077	ARFG1	Q8N6T3	55738	ARFGAP1	Human	Protein	0.5	11556-19	SL015077	ARFG1	Q8N6T3	55738	ARFGAP1	Human	Protein	0.5
	11557-3	SL007679	SMUF1	Q9HCE7	57154	SMURF1	Human	Protein	20	11557-3	SL007679	SMUF1	Q9HCE7	57154	SMURF1	Human	Protein	20
	11560-76	SL007428	NFAC4	Q14934	4776	NFATC4	Human	Protein	20	11560-76	SL007428	NFAC4	Q14934	4776	NFATC4	Human	Protein	20
	11561-32	SL025418	Fc_MOUSE	Q99LC4			Mouse	Protein	20	11561-32	SL025418	Fc_MOUSE	Q99LC4			Mouse	Protein	20
	11562-9	SL014854	DPOE2	P56282	5427	POLE2	Human	Protein	20	11562-9	SL014854	DPOE2	P56282	5427	POLE2	Human	Protein	20
	11563-51	SL025998	SYTL4:C2 2	Q96C24	94121	SYTL4	Human	Protein	20	11563-51	SL016500	SYTL4	Q96C24	94121	SYTL4	Human	Protein	20
	11565-58	SL019525	ZNF23	P17027	7571	ZNF23	Human	Protein	20	11565-58	SL019525	ZNF23	P17027		ZNF23	Human	Protein	20
	11566-48	SL009148	Keratin 72	Q14CN4	140807	KRT72	Human	Protein	20	11566-48	SL009148	Keratin 72	Q14CN4	140807	KRT72	Human	Protein	20
	11567-23	SL019535	ZNF10	P21506	7556	ZNF10	Human	Protein	20	11567-23	SL019535	ZNF10	P21506		ZNF10	Human	Protein	20
	11568-2	SL007323	FKB1B	P68106	2281	FKBP1B	Human	Protein	20	11568-2	SL007323	FKB1B	P68106	2281	FKBP1B	Human	Protein	20
	11570-94	SL019514	BAP29	Q9UHQ4	55973	BCAP29	Human	Protein	20	11570-94	SL019514	BAP29	Q9UHQ4		BCAP29	Human	Protein	20
	11571-75	SL025943	NKG2E:ECD	Q07444	3823	KLRC3	Human	Protein	20	11571-75	SL018232	NKG2E	Q07444	3823	KLRC3	Human	Protein	20
	11572-4	SL010968	DYN2	P50570	1785	DNM2	Human	Protein	20	11572-4	SL010968	DYN2	P50570	1785	DNM2	Human	Protein	20
	11573-3	SL017909	SRSF6	Q13247	6431	SRSF6	Human	Protein	20	11573-3	SL017909	SRSF6	Q13247		SRSF6	Human	Protein	20
	11582-63	SL007975	DNJA2	O60884	10294	DNAJA2	Human	Protein	20	11582-63	SL007975	DNJA2	O60884	10294	DNAJA2	Human	Protein	20
	11586-2	SL025923	LRRN1:ECD	Q6UXK5	57633	LRRN1	Human	Protein	20
	11587-5	SL019521	MGAP	Q8IWI9	23269	MGA	Human	Protein	20	11587-5	SL019521	MGAP	Q8IWI9		MGA	Human	Protein	20
	11590-5	SL019537	RBM23	Q86U06	55147	RBM23	Human	Protein	20	11590-5	SL019537	RBM23	Q86U06		RBM23	Human	Protein	20
	11591-43	SL007011	PRC1	O43663	9055	PRC1	Human	Protein	20	11591-43	SL007011	PRC1	O43663	9055	PRC1	Human	Protein	20
	11592-1	SL011997	ELAV1	Q15717	1994	ELAVL1	Human	Protein	20	11592-1	SL011997	ELAV1	Q15717	1994	ELAVL1	Human	Protein	20
	11593-21	SL003188	MIG	Q07325	4283	CXCL9	Human	Protein	20	11593-21	SL003188	MIG	Q07325	4283	CXCL9	Human	Protein	20
	11596-47	SL019527	ZN75D	P51815	7626	ZNF75D	Human	Protein	20	11596-47	SL019527	ZN75D	P51815		ZNF75D	Human	Protein	20
	11601-26	SL019516	DHX8	Q14562	1659	DHX8	Human	Protein	20	11601-26	SL019516	DHX8	Q14562		DHX8	Human	Protein	20
	11602-12	SL025824	CPNE1:VWFA	Q99829	8904	CPNE1	Human	Protein	20
	11606-22	SL019538	DNJB6	O75190	10049	DNAJB6	Human	Protein	20	11606-22	SL019538	DNJB6	O75190		DNAJB6	Human	Protein	20
	11607-15	SL016389	BRD1	O95696	23774	BRD1	Human	Protein	20	11607-15	SL016389	BRD1	O95696	23774	BRD1	Human	Protein	20
	11608-5	SL019511	MLP3B	Q9GZQ8	81631	MAP1LC3B	Human	Protein	20	11608-5	SL019511	MLP3B	Q9GZQ8		MAP1LC3B	Human	Protein	20
	11614-29	SL013071	ERH	P84090	2079	ERH	Human	Protein	20	11614-29	SL013071	ERH	P84090	2079	ERH	Human	Protein	20
	11615-16	SL016537	DAPP1	Q9UN19	27071	DAPP1	Human	Protein	20	11615-16	SL016537	DAPP1	Q9UN19	27071	DAPP1	Human	Protein	20
	11616-9	SL013812	HSF1	Q00613	3297	HSF1	Human	Protein	20	11616-9	SL013812	HSF1	Q00613	3297	HSF1	Human	Protein	20
	11617-1	SL004121	LFA-1 alpha-L chain	P20701	3683	ITGAL	Human	Protein	20	11617-1	SL004121	LFA-1 alpha-L chain	P20701	3683	ITGAL	Human	Protein	20
	11618-83	SL007101	MYB	P10242	4602	MYB	Human	Protein	20	11618-83	SL007101	MYB	P10242	4602	MYB	Human	Protein	20
	11626-7	SL008563	UB2V1	Q13404	387522	UBE2V1	Human	Protein	0.5	11626-7	SL008563	UB2V1	Q13404	387522	UBE2V1	Human	Protein	0.5
	11629-36	SL007634	TRAF4	Q9BUZ4	9618	TRAF4	Human	Protein	20
	11633-89	SL013002	AHSA1	O95433	10598	AHSA1	Human	Protein	20	11633-89	SL013002	AHSA1	O95433	10598	AHSA1	Human	Protein	20
	11634-32	SL016376	RGS10	O43665	6001	RGS10	Human	Protein	20	11634-32	SL016376	RGS10	O43665	6001	RGS10	Human	Protein	20
	11636-33	SL004811	Transgelin-2	P37802	8407	TAGLN2	Human	Protein	20	11636-33	SL004811	Transgelin-2	P37802	8407	TAGLN2	Human	Protein	20
	11638-42	SL019577	B3GT2	O43825	8707	B3GALT2	Human	Protein	20	11638-42	SL019577	B3GT2	O43825		B3GALT2	Human	Protein	20
	11643-73	SL019554	DTX3L	Q8TDB6	151636	DTX3L	Human	Protein	20	11643-73	SL019554	DTX3L	Q8TDB6		DTX3L	Human	Protein	20
	11645-9	SL012417	P4HA1	P13674	5033	P4HA1	Human	Protein	20	11645-9	SL012417	P4HA1	P13674	5033	P4HA1	Human	Protein	20
	11646-4	SL005434	Carbohydrate sulfotransferase 9	Q7L1S5	83539	CHST9	Human	Protein	20	11646-4	SL005434	Carbohydrate sulfotransferase 9	Q7L1S5	83539	CHST9	Human	Protein	20
	11647-6	SL025866	Frizzled-10:CD	Q9ULW2	11211	FZD10	Human	Protein	20	11647-6	SL006312	Frizzled-10	Q9ULW2	11211	FZD10	Human	Protein	20
	11649-3	SL019547	SMAP1	Q8IYB5	60682	SMAP1	Human	Protein	20	11649-3	SL019547	SMAP1	Q8IYB5		SMAP1	Human	Protein	20
	11651-24	SL019555	AGO1	Q9UL18	26523	AGO1	Human	Protein	20
	11653-69	SL019569	SC6A9	P48067	6536	SLC6A9	Human	Protein	20	11653-69	SL019569	SC6A9	P48067		SLC6A9	Human	Protein	20
	11654-77	SL019578	NRSN1	Q8IZ57	140767	NRSN1	Human	Protein	20	11654-77	SL019578	NRSN1	Q8IZ57		NRSN1	Human	Protein	20
	11656-110	SL007751	EVL	Q9UI08	51466	EVL	Human	Protein	20	11656-110	SL007751	EVL	Q9UI08	51466	EVL	Human	Protein	20
	11657-86	SL006979	SOCS7	O14512	30837	SOCS7	Human	Protein	20	11657-86	SL006979	SOCS7	O14512	30837	SOCS7	Human	Protein	20
	11659-31	SL011224	EPN4	Q14677	9685	CLINT1	Human	Protein	20	11659-31	SL011224	EPN4	Q14677	9685	CLINT1	Human	Protein	20
	11661-11	SL019570	NALP1	Q9C000	22861	NLRP1	Human	Protein	20	11661-11	SL019570	NALP1	Q9C000		NLRP1	Human	Protein	20
	11664-32	SL019543	ARFG2	Q8N6H7	84364	ARFGAP2	Human	Protein	20	11664-32	SL019543	ARFG2	Q8N6H7	84364	ARFGAP2	Human	Protein	20
	11666-72	SL019551	RGS8	P57771	85397	RGS8	Human	Protein	20	11666-72	SL019551	RGS8	P57771		RGS8	Human	Protein	20
	11667-29	SL019556	TENC1	Q63HR2	23371	TNS2	Human	Protein	20	11667-29	SL019556	TENC1	Q63HR2		TNS2	Human	Protein	20
	11669-39	SL019571	SO5A1	Q9H2Y9	81796	SLCO5A1	Human	Protein	20	11669-39	SL019571	SO5A1	Q9H2Y9		SLCO5A1	Human	Protein	20
	11670-18	SL019419	GP101	Q96P66	83550	GPR101	Human	Protein	20
	11671-19	SL019544	BRPF1	P55201	7862	BRPF1	Human	Protein	20	11671-19	SL019544	BRPF1	P55201		BRPF1	Human	Protein	20
	11672-17	SL019549	KI16B	Q96L93	55614	KIF16B	Human	Protein	20	11672-17	SL019549	KI16B	Q96L93		KIF16B	Human	Protein	20
	11677-17	SL019579	ZDH14	Q8IZN3	79683	ZDHHC14	Human	Protein	20	11677-17	SL019579	ZDH14	Q8IZN3		ZDHHC14	Human	Protein	20
	11678-105	SL019586	CXD2	Q9UKL4	57369	GJD2	Human	Protein	20	11678-105	SL019586	CXD2	Q9UKL4		GJD2	Human	Protein	20
	11681-8	SL007271	NUPL	P52594	3267	AGFG1	Human	Protein	20	11681-8	SL007271	NUPL	P52594	3267	AGFG1	Human	Protein	20
	11682-7	SL015231	TXNIP	Q9H3M7	10628	TXNIP	Human	Protein	20	11682-7	SL015231	TXNIP	Q9H3M7	10628	TXNIP	Human	Protein	20
	11683-19	SL019567	GGA3	Q9NZ52	23163	GGA3	Human	Protein	20	11683-19	SL019567	GGA3	Q9NZ52		GGA3	Human	Protein	20
	11690-47	SL019558	APC7	Q9UJX3	51434	ANAPC7	Human	Protein	20	11690-47	SL019558	APC7	Q9UJX3	51434	ANAPC7	Human	Protein	20
	11692-21	SL019573	SHC4	Q6S5L8	399694	SHC4	Human	Protein	20	11692-21	SL019573	SHC4	Q6S5L8		SHC4	Human	Protein	20
	11696-7	SL008838	RABP2	P29373	1382	CRABP2	Human	Protein	20	11696-7	SL008838	RABP2	P29373	1382	CRABP2	Human	Protein	20
	11699-16	SL014919	TP4A2	Q12974	8073	PTP4A2	Human	Protein	20	11699-16	SL014919	TP4A2	Q12974	8073	PTP4A2	Human	Protein	20
	11708-2	SL007868	LCN1	P31025	3933	LCN1	Human	Protein	20	11708-2	SL007868	LCN1	P31025	3933	LCN1	Human	Protein	20
	11709-29	SL015112	CPT1B	Q92523	1375	CPT1B	Human	Protein	20	11709-29	SL015112	CPT1B	Q92523	1375	CPT1B	Human	Protein	20
	11712-207	SL011294	UN45A	Q9H3U1	55898	UNC45A	Human	Protein	20
	11715-1	SL019568	PO2F1	P14859	5451	POU2F1	Human	Protein	20	11715-1	SL019568	PO2F1	P14859		POU2F1	Human	Protein	20
	11716-28	SL019575	LRIT2	A6NDA9	340745	LRIT2	Human	Protein	20	11716-28	SL019575	LRIT2	A6NDA9		LRIT2	Human	Protein	20
	11814-29	SL000134	Met	P08581	4233	MET	Human	Protein	0.5
	11816-84	SL007025	JAK2	O60674	3717	JAK2	Human	Protein	20	11816-84	SL007025	JAK2	O60674	3717	JAK2	Human	Protein	20
	11817-1	SL018792	KS6B1	P23443	6198	RPS6KB1	Human	Protein	20
	11825-27	SL013877	PRGC1	Q9UBK2	10891	PPARGC1A	Human	Protein	20	11825-27	SL013877	PRGC1	Q9UBK2	10891	PPARGC1A	Human	Protein	20
	11827-7	SL019486	RORG	P51449	6097	RORC	Human	Protein	20	11827-7	SL019486	RORG	P51449		RORC	Human	Protein	20
	11830-48	SL010616	SHP-2	Q06124	5781	PTPN11	Human	Protein	20
	11833-83	SL012513	FRDA	Q16595	2395	FXN	Human	Protein	20
	11836-144	SL004119	discoidin domain receptor 1	Q08345	780	DDR1	Human	Protein	0.5
	11837-7	SL004859	GITR	Q9Y5U5	8784	TNFRSF18	Human	Protein	20	11837-7	SL004859	GITR	Q9Y5U5	8784	TNFRSF18	Human	Protein	20
	11838-130	SL010815	FA38A	Q92508	9780	PIEZO1	Human	Protein	20	11838-130	SL010815	FA38A	Q92508	9780	PIEZO1	Human	Protein	20
	11851-21	SL017099	TREM2	Q9NZC2	54209	TREM2	Human	Protein	0.5
	11860-3	SL025418	Fc_MOUSE	Q99LC4			Mouse	Protein	20	11860-3	SL025418	Fc_MOUSE	Q99LC4			Mouse	Protein	20
	11872-9	SL019027	PCDGD	Q9Y5G3	56104	PCDHGB1	Human	Protein	0.5	11872-9	SL019027	PCDGD	Q9Y5G3		PCDHGB1	Human	Protein	0.5
	11890-2	SL025418	Fc_MOUSE	Q99LC4			Mouse	Protein	20
	11895-21	SL025418	Fc_MOUSE	Q99LC4			Mouse	Protein	20	11895-21	SL025418	Fc_MOUSE	Q99LC4			Mouse	Protein	20
	11910-27	SL019039	DLX4	Q92988	1748	DLX4	Human	Protein	20	11910-27	SL019039	DLX4	Q92988		DLX4	Human	Protein	20
	11911-13	SL025919	LRC4B:CD	Q9NT99	94030	LRRC4B	Human	Protein	20	11911-13	SL019048	LRC4B	Q9NT99	94030	LRRC4B	Human	Protein	20
	11912-45	SL025418	Fc_MOUSE	Q99LC4			Mouse	Protein	20	11912-45	SL025418	Fc_MOUSE	Q99LC4			Mouse	Protein	20
	11917-8	SL025418	Fc_MOUSE	Q99LC4			Mouse	Protein	20	11917-8	SL025418	Fc_MOUSE	Q99LC4			Mouse	Protein	20
	11918-54	SL025418	Fc_MOUSE	Q99LC4			Mouse	Protein	20	11918-54	SL025418	Fc_MOUSE	Q99LC4			Mouse	Protein	20
	11919-84	SL025418	Fc_MOUSE	Q99LC4			Mouse	Protein	20	11919-84	SL025418	Fc_MOUSE	Q99LC4			Mouse	Protein	20
	11926-23	SL012582	P34	Q6PD74	79719	AAGAB	Human	Protein	20	11926-23	SL012582	P34	Q6PD74	79719	AAGAB	Human	Protein	20
	11927-3	SL025418	Fc_MOUSE	Q99LC4			Mouse	Protein	20	11927-3	SL025418	Fc_MOUSE	Q99LC4			Mouse	Protein	20
	11934-9	SL015014	INT3	Q68E01	65123	INTS3	Human	Protein	20	11934-9	SL015014	INT3	Q68E01	65123	INTS3	Human	Protein	20
	11939-11	SL025418	Fc_MOUSE	Q99LC4			Mouse	Protein	20	11939-11	SL025418	Fc_MOUSE	Q99LC4			Mouse	Protein	20
	11949-25	SL025843	EGF:CD	P01133	1950	EGF	Human	Protein	20
	11952-1	SL025881	IGDC3:CD	Q8IVU1	9543	IGDCC3	Human	Protein	20	11952-1	SL018084	IGDC3	Q8IVU1	9543	IGDCC3	Human	Protein	20
	11955-1	SL025968	RHG01:Rho-GAP	Q07960	392	ARHGAP1	Human	Protein	20	11955-1	SL008179	RHG01	Q07960	392	ARHGAP1	Human	Protein	20
	11967-23	SL013765	RABP1	P29762	1381	CRABP1	Human	Protein	20	11967-23	SL013765	RABP1	P29762	1381	CRABP1	Human	Protein	20
	11969-5	SL004807	S100A2	P29034	6273	S100A2	Human	Protein	20	11969-5	SL004807	S100A2	P29034	6273	S100A2	Human	Protein	20
	11986-30	SL025418	Fc_MOUSE	Q99LC4			Mouse	Protein	20	11986-30	SL025418	Fc_MOUSE	Q99LC4			Mouse	Protein	20
	11988-24	SL015251	PTPRH	Q9HD43	5794	PTPRH	Human	Protein	20	11988-24	SL015251	PTPRH	Q9HD43	5794	PTPRH	Human	Protein	20
	11989-35	SL019200	EMC1	Q8N766	23065	EMC1	Human	Protein	20	11989-35	SL019200	EMC1	Q8N766		EMC1	Human	Protein	20
	11993-227	SL025418	Fc_MOUSE	Q99LC4			Mouse	Protein	20	11993-227	SL025418	Fc_MOUSE	Q99LC4			Mouse	Protein	20
	12001-7	SL006520	ZO1	Q07157	7082	TJP1	Human	Protein	20	12001-7	SL006520	ZO1	Q07157	7082	TJP1	Human	Protein	20
	12008-3	SL007098	CD7	P09564	924	CD7	Human	Protein	20	12008-3	SL007098	CD7	P09564	924	CD7	Human	Protein	20
	12012-33	SL025418	Fc_MOUSE	Q99LC4			Mouse	Protein	20	12012-33	SL025418	Fc_MOUSE	Q99LC4			Mouse	Protein	20
	12014-19	SL019226	PTPS	Q03393	5805	PTS	Human	Protein	20	12014-19	SL019226	PTPS	Q03393		PTS	Human	Protein	20
	12016-60	SL013756	CBL	P22681	867	CBL	Human	Protein	20	12016-60	SL013756	CBL	P22681	867	CBL	Human	Protein	20
	12018-84	SL019230	TPK1	Q9H3S4	27010	TPK1	Human	Protein	20	12018-84	SL019230	TPK1	Q9H3S4		TPK1	Human	Protein	20
	12020-39	SL010883	PMGE	P07738	669	BPGM	Human	Protein	0.5	12020-39	SL010883	PMGE	P07738	669	BPGM	Human	Protein	0.5
	12022-12	SL000132	SMAD4	Q13485	4089	SMAD4	Human	Protein	20	12022-12	SL000132	SMAD4	Q13485	4089	SMAD4	Human	Protein	20
	12030-82	SL004900	Desmin	P17661	1674	DES	Human	Protein	20	12030-82	SL004900	Desmin	P17661	1674	DES	Human	Protein	20
	12033-3	SL007012	BUB1	O43683	699	BUB1	Human	Protein	20	12033-3	SL007012	BUB1	O43683	699	BUB1	Human	Protein	20
	12034-28	SL004613	CAP 1	Q01518	10487	CAP1	Human	Protein	20	12034-28	SL004613	CAP 1	Q01518	10487	CAP1	Human	Protein	20
	12041-33	SL013773	HS71L	P34931	3305	HSPA1L	Human	Protein	20	12041-33	SL013773	HS71L	P34931	3305	HSPA1L	Human	Protein	20
	12046-51	SL011216	TADBP	Q13148	23435	TARDBP	Human	Protein	20	12046-51	SL011216	TADBP	Q13148	23435	TARDBP	Human	Protein	20
	12077-32	SL004357	Myostatin	O14793	2660	MSTN	Human	Protein	20
	12329-21	SL013834	KS6A1	Q15418	6195	RPS6KA1	Human	Protein	0.5	12329-21	SL013834	KS6A1	Q15418	6195	RPS6KA1	Human	Protein	0.5
	12332-7	SL019680	EF2K	O00418	29904	EEF2K	Human	Protein	20	12332-7	SL019680	EF2K	O00418		EEF2K	Human	Protein	20
	12333-87	SL010958	RPIA	P49247	22934	RPIA	Human	Protein	0.5	12333-87	SL010958	RPIA	P49247	22934	RPIA	Human	Protein	0.5
	12334-25	SL004695	cSHMT	P34896	6470	SHMT1	Human	Protein	20	12334-25	SL004695	cSHMT	P34896	6470	SHMT1	Human	Protein	20
	12338-27	SL019671	EGFLA	Q63HQ2	133584	EGFLAM	Human	Protein	20	12338-27	SL019671	EGFLA	Q63HQ2		EGFLAM	Human	Protein	20
	12340-17	SL011196	SYAC	P49588	16	AARS1	Human	Protein	20	12340-17	SL011196	SYAC	P49588	16	AARS	Human	Protein	20
	12341-8	SL007465	DUS6	Q16828	1848	DUSP6	Human	Protein	20	12341-8	SL007465	DUS6	Q16828	1848	DUSP6	Human	Protein	20
	12343-14	SL011226	CENB2	Q15057	23527	ACAP2	Human	Protein	20	12343-14	SL011226	CENB2	Q15057	23527	ACAP2	Human	Protein	20
	12345-4	SL019703	APC10	Q9UM13	10393	ANAPC10	Human	Protein	20	12345-4	SL019703	APC10	Q9UM13	10393	ANAPC10	Human	Protein	20
	12347-29	SL019675	CCM2	Q9BSQ5	83605	CCM2	Human	Protein	20	12347-29	SL019675	CCM2	Q9BSQ5		CCM2	Human	Protein	20
	12348-46	SL019681	SYSM	Q9NP81	54938	SARS2	Human	Protein	20	12348-46	SL019681	SYSM	Q9NP81		SARS2	Human	Protein	20
	12350-86	SL018899	ETS2	P15036	2114	ETS2	Human	Protein	20	12350-86	SL018899	ETS2	P15036		ETS2	Human	Protein	20
	12351-25	SL004396	STAT1	P42224	6772	STAT1	Human	Protein	20
	12352-70	SL019698	ARRD3	Q96B67	57561	ARRDC3	Human	Protein	20	12352-70	SL019698	ARRD3	Q96B67	57561	ARRDC3	Human	Protein	20
	12355-223	SL019676	RRFM	Q96E11	92399	MRRF	Human	Protein	20	12355-223	SL019676	RRFM	Q96E11		MRRF	Human	Protein	20
	12356-65	SL005002	Sorcin	P30626	6717	SRI	Human	Protein	20	12356-65	SL005002	Sorcin	P30626	6717	SRI	Human	Protein	20
	12357-41	SL016390	SNP29	O95721	9342	SNAP29	Human	Protein	20	12357-41	SL016390	SNP29	O95721	9342	SNAP29	Human	Protein	20
	12358-6	SL007325	IGBP1	P78318	3476	IGBP1	Human	Protein	20	12358-6	SL007325	IGBP1	P78318	3476	IGBP1	Human	Protein	20
	12361-102	SL008513	RRAS2	P62070	22800	RRAS2	Human	Protein	20	12361-102	SL008513	RRAS2	P62070	22800	RRAS2	Human	Protein	20
	12363-70	SL015111	TRIB2	Q92519	28951	TRIB2	Human	Protein	20	12363-70	SL015111	TRIB2	Q92519	28951	TRIB2	Human	Protein	20
	12365-108	SL009453	RUVB1	Q9Y265	8607	RUVBL1	Human	Protein	20	12365-108	SL009453	RUVB1	Q9Y265	8607	RUVBL1	Human	Protein	20
	12366-16	SL008832	CRGD	P07320	1421	CRYGD	Human	Protein	20	12366-16	SL008832	CRGD	P07320	1421	CRYGD	Human	Protein	20
	12367-52	SL019694	MACOI	Q8N5G2	55219	MACO1	Human	Protein	20	12367-52	SL019694	MACOI	Q8N5G2		TMEM57	Human	Protein	20
	12368-18	SL013848	PCAF	Q92831	8850	KAT2B	Human	Protein	20	12368-18	SL013848	PCAF	Q92831	8850	KAT2B	Human	Protein	20
	12370-30	SL006348	Apo F	Q13790	319	APOF	Human	Protein	0.5	12370-30	SL006348	Apo F	Q13790	319	APOF	Human	Protein	0.5
	12372-50	SL005671	Tropomyosin alpha-3 chain	P06753	7170	TPM3	Human	Protein	20
	12373-73	SL014875	TRA2B	P62995	6434	TRA2B	Human	Protein	20	12373-73	SL014875	TRA2B	P62995	6434	TRA2B	Human	Protein	20
	12374-8	SL019686	PA1B3	Q15102	5050	PAFAH1B3	Human	Protein	20	12374-8	SL019686	PA1B3	Q15102		PAFAH1B3	Human	Protein	20
	12376-85	SL003762	p19-INK4d	P55273	1032	CDKN2D	Human	Protein	20	12376-85	SL003762	p19-INK4d	P55273	1032	CDKN2D	Human	Protein	20
	12378-71	SL012578	TPSN	O15533	6892	TAPBP	Human	Protein	20	12378-71	SL012578	TPSN	O15533	6892	TAPBP	Human	Protein	20
	12381-26	SL008046	CBR1	P16152	873	CBR1	Human	Protein	20	12381-26	SL008046	CBR1	P16152	873	CBR1	Human	Protein	20
	12382-2	SL019687	DDX58	O95786	23586	DDX58	Human	Protein	20	12382-2	SL019687	DDX58	O95786		DDX58	Human	Protein	20
	12384-92	SL019700	CSN7B	Q9H9Q2	64708	COPS7B	Human	Protein	0.5	12384-92	SL019700	CSN7B	Q9H9Q2		COPS7B	Human	Protein	0.5
	12385-4	SL006471	CAN3	P20807	825	CAPN3	Human	Protein	20	12385-4	SL006471	CAN3	P20807	825	CAPN3	Human	Protein	20
	12386-11	SL012837	AMPB	Q9H4A4	6051	RNPEP	Human	Protein	20	12386-11	SL012837	AMPB	Q9H4A4	6051	RNPEP	Human	Protein	20
	12387-7	SL013045	PDLI4	P50479	8572	PDLIM4	Human	Protein	20	12387-7	SL013045	PDLI4	P50479	8572	PDLIM4	Human	Protein	20
	12389-4	SL007790	ORC6	Q9Y5N6	23594	ORC6	Human	Protein	20	12389-4	SL007790	ORC6	Q9Y5N6	23594	ORC6L	Human	Protein	20
	12391-27	SL019695	PDZD7	Q9H5P4	79955	PDZD7	Human	Protein	20	12391-27	SL019695	PDZD7	Q9H5P4		PDZD7	Human	Protein	20
	12392-30	SL019701	ARL1	P40616	400	ARL1	Human	Protein	0.5	12392-30	SL019701	ARL1	P40616	400	ARL1	Human	Protein	0.5
	12394-53	SL006601	CP054	Q6UWD8	283897	C16orf54	Human	Protein	20	12394-53	SL006601	CP054	Q6UWD8	283897	C16orf54	Human	Protein	20
	12395-86	SL019677	SYDM	Q6PI48	55157	DARS2	Human	Protein	20	12395-86	SL019677	SYDM	Q6PI48		DARS2	Human	Protein	20
	12396-19	SL006368	HIBCH	Q6NVY1	26275	HIBCH	Human	Protein	20	12396-19	SL006368	HIBCH	Q6NVY1	26275	HIBCH	Human	Protein	20
	12398-15	SL019692	PAX4	O43316		PAX4	Human	Protein	20	12398-15	SL019692	PAX4	O43316		PAX4	Human	Protein	20
	12399-194	SL013198	CCD50	Q8IVM0	152137	CCDC50	Human	Protein	20	12399-194	SL013198	CCD50	Q8IVM0	152137	CCDC50	Human	Protein	20
	12400-25	SL015259	UBE2T	Q9NPD8	29089	UBE2T	Human	Protein	20	12400-25	SL015259	UBE2T	Q9NPD8	29089	UBE2T	Human	Protein	20
	12401-3	SL019706	STALP	Q96FJ0	57559	STAMBPL1	Human	Protein	20	12401-3	SL019706	STALP	Q96FJ0		STAMBPL1	Human	Protein	20
	12403-30	SL019678	RB39B	Q96DA2	116442	RAB39B	Human	Protein	20	12403-30	SL019678	RB39B	Q96DA2		RAB39B	Human	Protein	20
	12406-119	SL000635	ARHI	O95661	9077	DIRAS3	Human	Protein	20	12406-119	SL000635	ARHI	O95661	9077	DIRAS3	Human	Protein	20
	12408-333	SL015330	RB22A	Q9UL26	57403	RAB22A	Human	Protein	20	12408-333	SL015330	RB22A	Q9UL26	57403	RAB22A	Human	Protein	20
	12409-90	SL019707	RAB7B	Q96AH8	338382	RAB7B	Human	Protein	20	12409-90	SL019707	RAB7B	Q96AH8		RAB7B	Human	Protein	20
	12411-60	SL019679	MAX	P61244	4149	MAX	Human	Protein	20	12411-60	SL019679	MAX	P61244		MAX	Human	Protein	20
	12414-31	SL004815	14-3-3 protein beta/alpha	P31946	7529	YWHAB	Human	Protein	0.5
	12415-122	SL011710	EDF1	O60869	8721	EDF1	Human	Protein	20	12415-122	SL011710	EDF1	O60869	8721	EDF1	Human	Protein	20
	12417-46	SL019708	TPRKB	Q9Y3C4	51002	TPRKB	Human	Protein	0.5	12417-46	SL019708	TPRKB	Q9Y3C4		TPRKB	Human	Protein	0.5
	12420-10	SL019684	GPD1L	Q8N335	23171	GPD1L	Human	Protein	20	12420-10	SL019684	GPD1L	Q8N335		GPD1L	Human	Protein	20
	12422-143	SL019693	LX15B	O15296	247	ALOX15B	Human	Protein	20	12422-143	SL019693	LX15B	O15296		ALOX15B	Human	Protein	20
	12423-38	SL019697	A1CF	Q9NQ94	29974	A1CF	Human	Protein	20	12423-38	SL019697	A1CF	Q9NQ94	29974	A1CF	Human	Protein	20
	12424-107	SL019702	THYN1	Q9P016	29087	THYN1	Human	Protein	20	12424-107	SL019702	THYN1	Q9P016		THYN1	Human	Protein	20
	12425-104	SL008834	ARF6	P62330	382	ARF6	Human	Protein	20	12425-104	SL008834	ARF6	P62330	382	ARF6	Human	Protein	20
	12426-19	SL016520	MOL1B	Q9H8S9	55233	MOB1A	Human	Protein	20	12426-19	SL016520	MOL1B	Q9H8S9	55233	MOB1A	Human	Protein	20
	12427-8	SL007185	MPIP2	P30305	994	CDC25B	Human	Protein	20	12427-8	SL007185	MPIP2	P30305	994	CDC25B	Human	Protein	20
	12428-2	SL015008	LYPL1	Q5VWZ2	127018	LYPLAL1	Human	Protein	20	12428-2	SL015008	LYPL1	Q5VWZ2	127018	LYPLAL1	Human	Protein	20
	12430-78	SL011150	PAIP1	Q9H074	10605	PAIP1	Human	Protein	20	12430-78	SL011150	PAIP1	Q9H074	10605	PAIP1	Human	Protein	20
	12431-13	SL019737	PELO	Q9BRX2	53918	PELO	Human	Protein	20	12431-13	SL019737	PELO	Q9BRX2		PELO	Human	Protein	20
	12432-23	SL010232	CYBP	Q9HB71	27101	CACYBP	Human	Protein	20	12432-23	SL010232	CYBP	Q9HB71	27101	CACYBP	Human	Protein	20
	12433-8	SL019709	ARL11	Q969Q4	115761	ARL11	Human	Protein	0.5	12433-8	SL019709	ARL11	Q969Q4	115761	ARL11	Human	Protein	0.5
	12434-25	SL008617	K0174	P53990	9798	IST1	Human	Protein	20	12434-25	SL008617	K0174	P53990	9798	IST1	Human	Protein	20
	12436-84	SL005847	GST omega-1	P78417	9446	GSTO1	Human	Protein	0.5	12436-84	SL005847	GST omega-1	P78417	9446	GSTO1	Human	Protein	0.5
	12437-18	SL019726	ULK3	Q6PHR2	25989	ULK3	Human	Protein	20	12437-18	SL019726	ULK3	Q6PHR2		ULK3	Human	Protein	20
	12438-127	SL014754	3MG	P29372	4350	MPG	Human	Protein	20	12438-127	SL014754	3MG	P29372	4350	MPG	Human	Protein	20
	12439-67	SL004395	ISGF3	Q00978	10379	IRF9	Human	Protein	20	12439-67	SL004395	ISGF3	Q00978	10379	IRF9	Human	Protein	20
	12442-4	SL019715	RHOD	O00212	29984	RHOD	Human	Protein	20	12442-4	SL019715	RHOD	O00212		RHOD	Human	Protein	20
	12444-39	SL006967	NR5A2	O00482	2494	NR5A2	Human	Protein	20	12444-39	SL006967	NR5A2	O00482	2494	NR5A2	Human	Protein	20
	12445-50	SL019727	ANR27	Q96NW4	84079	ANKRD27	Human	Protein	20	12445-50	SL019727	ANR27	Q96NW4	84079	ANKRD27	Human	Protein	20
	12446-49	SL005253	GST A1-1	P08263	2938	GSTA1	Human	Protein	20
	12448-246	SL006476	NMT1	P30419	4836	NMT1	Human	Protein	20
	12449-16	SL012991	PPIH	O43447	10465	PPIH	Human	Protein	20	12449-16	SL012991	PPIH	O43447	10465	PPIH	Human	Protein	20
	12450-42	SL016459	PMVK	Q15126	10654	PMVK	Human	Protein	20	12450-42	SL016459	PMVK	Q15126	10654	PMVK	Human	Protein	20
	12451-62	SL018858	BACH1	O14867	571	BACH1	Human	Protein	20	12451-62	SL018858	BACH1	O14867		BACH1	Human	Protein	20
	12452-32	SL019721	SV422	Q86Y97	84787	KMT5C	Human	Protein	20	12452-32	SL019721	SV422	Q86Y97		SUV420H2	Human	Protein	20
	12453-161	SL019728	NXF1	Q9UBU9	10482	NXF1	Human	Protein	20	12453-161	SL019728	NXF1	Q9UBU9		NXF1	Human	Protein	20
	12454-105	SL019732	NTM1A	Q9BV86	28989	NTMT1	Human	Protein	20	12454-105	SL019732	NTM1A	Q9BV86		NTMT1	Human	Protein	20
	12455-48	SL019739	MYNN	Q9NPC7	55892	MYNN	Human	Protein	20	12455-48	SL019739	MYNN	Q9NPC7		MYNN	Human	Protein	20
	12456-5	SL019744	F263	Q16875	5209	PFKFB3	Human	Protein	20	12456-5	SL019744	F263	Q16875		PFKFB3	Human	Protein	20
	12457-10	SL019711	MTND	Q9BV57	55256	ADI1	Human	Protein	20	12457-10	SL019711	MTND	Q9BV57		ADI1	Human	Protein	20
	12458-79	SL016506	CHP1	Q99653	11261	CHP1	Human	Protein	20	12458-79	SL016506	CHP1	Q99653		CHP1	Human	Protein	20
	12459-13	SL007671	PKHA1	Q9HB21	59338	PLEKHA1	Human	Protein	20	12459-13	SL007671	PKHA1	Q9HB21	59338	PLEKHA1	Human	Protein	20
	12460-18	SL008613	PSA7	O14818	5688	PSMA7	Human	Protein	20	12460-18	SL008613	PSA7	O14818	5688	PSMA7	Human	Protein	20
	12461-8	SL013283	SIRT5	Q9NXA8	23408	SIRT5	Human	Protein	20	12461-8	SL013283	SIRT5	Q9NXA8	23408	SIRT5	Human	Protein	20
	12462-20	SL019733	SETMR	Q53H47	6419	SETMAR	Human	Protein	20	12462-20	SL019733	SETMR	Q53H47		SETMAR	Human	Protein	20
	12463-7	SL019740	KLH13	Q9P2N7	90293	KLHL13	Human	Protein	20	12463-7	SL019740	KLH13	Q9P2N7		KLHL13	Human	Protein	20
	12466-7	SL008019	ROA1	P09651	3178	HNRNPA1	Human	Protein	0.5	12466-7	SL008019	ROA1	P09651	3178	HNRNPA1	Human	Protein	0.5
	12469-19	SL011230	MARE1	Q15691	22919	MAPRE1	Human	Protein	0.5	12469-19	SL011230	MARE1	Q15691	22919	MAPRE1	Human	Protein	0.5
	12471-47	SL007061	STAU1	O95793	6780	STAU1	Human	Protein	20	12471-47	SL007061	STAU1	O95793	6780	STAU1	Human	Protein	20
	12473-48	SL015285	KCTD5	Q9NXV2	54442	KCTD5	Human	Protein	20	12473-48	SL015285	KCTD5	Q9NXV2	54442	KCTD5	Human	Protein	20
	12475-48	SL019722	CLIC5	Q9NZA1	53405	CLIC5	Human	Protein	20	12475-48	SL019722	CLIC5	Q9NZA1		CLIC5	Human	Protein	20
	12476-50	SL013278	TIGAR	Q9NQ88	57103	TIGAR	Human	Protein	20	12476-50	SL013278	TIGAR	Q9NQ88	57103	TIGAR	Human	Protein	20
	12477-42	SL019734	TSN	Q15631	7247	TSN	Human	Protein	20	12477-42	SL019734	TSN	Q15631		TSN	Human	Protein	20
	12478-15	SL008862	RL30	P62888	6156	RPL30	Human	Protein	20	12478-15	SL008862	RL30	P62888	6156	RPL30	Human	Protein	20
	12479-50	SL014768	KAP1	P31321	5575	PRKAR1B	Human	Protein	20	12479-50	SL014768	KAP1	P31321	5575	PRKAR1B	Human	Protein	20
	12480-9	SL019713	OTUD5	Q96G74	55593	OTUD5	Human	Protein	20	12480-9	SL019713	OTUD5	Q96G74		OTUD5	Human	Protein	20
	12482-5	SL007512	BPTF	Q12830	2186	BPTF	Human	Protein	20	12482-5	SL007512	BPTF	Q12830	2186	BPTF	Human	Protein	20
	12483-62	SL007576	RORB	Q92753	6096	RORB	Human	Protein	20	12483-62	SL007576	RORB	Q92753	6096	RORB	Human	Protein	20
	12484-67	SL011194	PIPNB	P48739	23760	PITPNB	Human	Protein	20	12484-67	SL011194	PIPNB	P48739	23760	PITPNB	Human	Protein	20
	12486-8	SL007708	GLRX2	Q9NS18	51022	GLRX2	Human	Protein	20	12486-8	SL007708	GLRX2	Q9NS18	51022	GLRX2	Human	Protein	20
	12488-9	SL015331	MCTS1	Q9ULC4	28985	MCTS1	Human	Protein	20	12488-9	SL015331	MCTS1	Q9ULC4	28985	MCTS1	Human	Protein	20
	12490-92	SL019720	LTOR3	Q9UHA4	8649	LAMTOR3	Human	Protein	20	12490-92	SL019720	LTOR3	Q9UHA4		LAMTOR3	Human	Protein	20
	12491-23	SL008340	CLIC4	Q9Y696	25932	CLIC4	Human	Protein	0.5
	12493-42	SL019735	OTUB2	Q96DC9	78990	OTUB2	Human	Protein	20	12493-42	SL019735	OTUB2	Q96DC9		OTUB2	Human	Protein	20
	12494-99	SL019741	GBRL2	P60520	11345	GABARAPL2	Human	Protein	0.5	12494-99	SL019741	GBRL2	P60520		GABARAPL2	Human	Protein	0.5
	12497-29	SL015180	SDOS	Q9BRJ7	84309	NUDT16L1	Human	Protein	20	12497-29	SL015180	SDOS	Q9BRJ7	84309	NUDT16L1	Human	Protein	20
	12498-12	SL019719	TX1B3	O14907	30851	TAX1BP3	Human	Protein	20	12498-12	SL019719	TX1B3	O14907		TAX1BP3	Human	Protein	20
	12499-108	SL015171	SH3G2	Q99962	6456	SH3GL2	Human	Protein	20	12499-108	SL015171	SH3G2	Q99962	6456	SH3GL2	Human	Protein	20
	12500-88	SL019730	SAE2	Q9UBT2	10054	UBA2	Human	Protein	20	12500-88	SL019730	SAE2	Q9UBT2		UBA2	Human	Protein	20
	12501-10	SL008849	TBCA	O75347	6902	TBCA	Human	Protein	0.5	12501-10	SL008849	TBCA	O75347	6902	TBCA	Human	Protein	0.5
	12503-5	SL007451	SPR1	Q15743	8111	GPR68	Human	Protein	0.5	12503-5	SL007451	SPR1	Q15743	8111	GPR68	Human	Protein	0.5
	12504-26	SL008078	LMOD1	P29536	25802	LMOD1	Human	Protein	20	12504-26	SL008078	LMOD1	P29536	25802	LMOD1	Human	Protein	20
	12507-16	SL019723	IP3KC	Q96DU7	80271	ITPKC	Human	Protein	20	12507-16	SL019723	IP3KC	Q96DU7		ITPKC	Human	Protein	20
	12508-9	SL008756	CHMP3	Q9Y3E7	100526767	CHMP3	Human	Protein	20	12508-9	SL008756	CHMP3	Q9Y3E7	51652	VPS24	Human	Protein	20
	12509-115	SL019736	COMD1	Q8N668	150684	COMMD1	Human	Protein	20	12509-115	SL019736	COMD1	Q8N668		COMMD1	Human	Protein	20
	12510-3	SL019742	STAP1	Q9ULZ2	26228	STAP1	Human	Protein	20	12510-3	SL019742	STAP1	Q9ULZ2		STAP1	Human	Protein	20
	12511-83	SL019747	S41A2	Q96JW4	84102	SLC41A2	Human	Protein	20	12511-83	SL019747	S41A2	Q96JW4		SLC41A2	Human	Protein	20
	12513-8	SL008826	GLTP	Q9NZD2	51228	GLTP	Human	Protein	20	12513-8	SL008826	GLTP	Q9NZD2	51228	GLTP	Human	Protein	20
	12514-16	SL004624	METTL1	Q9UBP6	4234	METTL1	Human	Protein	20	12514-16	SL004624	METTL1	Q9UBP6	4234	METTL1	Human	Protein	20
	12515-45	SL019724	UCK2	Q9BZX2	7371	UCK2	Human	Protein	20	12515-45	SL019724	UCK2	Q9BZX2		UCK2	Human	Protein	20
	12516-13	SL019731	TEAD4	Q15561	7004	TEAD4	Human	Protein	20	12516-13	SL019731	TEAD4	Q15561		TEAD4	Human	Protein	20
	12517-52	SL003787	TFAR19	O14737	9141	PDCD5	Human	Protein	20	12517-52	SL003787	TFAR19	O14737	9141	PDCD5	Human	Protein	20
	12518-289	SL011258	PB1	Q86U86	55193	PBRM1	Human	Protein	20	12518-289	SL011258	PB1	Q86U86	55193	PBRM1	Human	Protein	20
	12521-3	SL007230	CDN2C	P42773	1031	CDKN2C	Human	Protein	20	12521-3	SL007230	CDN2C	P42773	1031	CDKN2C	Human	Protein	20
	12522-6	SL011201	RD23B	P54727	5887	RAD23B	Human	Protein	20	12522-6	SL011201	RD23B	P54727	5887	RAD23B	Human	Protein	20
	12524-18	SL019774	SAT2	Q96F10	112483	SAT2	Human	Protein	20	12524-18	SL019774	SAT2	Q96F10		SAT2	Human	Protein	20
	12527-50	SL013736	THA	P10827	7067	THRA	Human	Protein	20	12527-50	SL013736	THA	P10827	7067	THRA	Human	Protein	20
	12528-40	SL019761	WRIP1	Q96S55	56897	WRNIP1	Human	Protein	20	12528-40	SL019761	WRIP1	Q96S55		WRNIP1	Human	Protein	20
	12529-32	SL019753	FKBP6	O75344	8468	FKBP6	Human	Protein	0.5	12529-32	SL019753	FKBP6	O75344		FKBP6	Human	Protein	0.5
	12530-14	SL005032	CKS-1	P61024	1163	CKS1B	Human	Protein	20	12530-14	SL005032	CKS-1	P61024	1163	CKS1B	Human	Protein	20
	12531-5	SL019768	ERVV1	B6SEH8		ERVV-1	Human	Protein	20	12531-5	SL019768	ERVV1	B6SEH8		ERVV-1	Human	Protein	20
	12532-28	SL013788	UB2R1	P49427	997	CDC34	Human	Protein	20	12532-28	SL013788	UB2R1	P49427	997	CDC34	Human	Protein	20
	12533-135	SL019781	CYH2	Q99418	9266	CYTH2	Human	Protein	20	12533-135	SL019781	CYH2	Q99418		CYTH2	Human	Protein	20
	12534-10	SL019796	CACO2	Q13137	10241	CALCOCO2	Human	Protein	20	12534-10	SL019796	CACO2	Q13137		CALCOCO2	Human	Protein	20
	12535-2	SL013748	XRCC1	P18887	7515	XRCC1	Human	Protein	20	12535-2	SL013748	XRCC1	P18887	7515	XRCC1	Human	Protein	20
	12536-46	SL019758	MTMR6	Q9Y217	9107	MTMR6	Human	Protein	20	12536-46	SL019758	MTMR6	Q9Y217		MTMR6	Human	Protein	20
	12537-88	SL013811	PURA	Q00577	5813	PURA	Human	Protein	20	12537-88	SL013811	PURA	Q00577	5813	PURA	Human	Protein	20
	12538-19	SL019759	RGS7	P49802	6000	RGS7	Human	Protein	20	12538-19	SL019759	RGS7	P49802		RGS7	Human	Protein	20
	12540-25	SL019775	RHOG	P84095	391	RHOG	Human	Protein	0.5	12540-25	SL019775	RHOG	P84095		RHOG	Human	Protein	0.5
	12543-76	SL019752	ZN560	Q96MR9	147741	ZNF560	Human	Protein	20	12543-76	SL019752	ZN560	Q96MR9		ZNF560	Human	Protein	20
	12546-1	SL014839	SMTN	P53814	6525	SMTN	Human	Protein	20	12546-1	SL014839	SMTN	P53814	6525	SMTN	Human	Protein	20
	12548-75	SL019776	RRAGC	Q9HB90	64121	RRAGC	Human	Protein	20	12548-75	SL019776	RRAGC	Q9HB90		RRAGC	Human	Protein	20
	12549-33	SL014636	PTGD2	O60760	27306	HPGDS	Human	Protein	20	12549-33	SL014636	PTGD2	O60760	27306	HPGDS	Human	Protein	20
	12551-3	SL007599	ITCH	Q96J02	83737	ITCH	Human	Protein	20	12551-3	SL007599	ITCH	Q96J02	83737	ITCH	Human	Protein	20
	12553-5	SL010954	VRK1	Q99986	7443	VRK1	Human	Protein	20	12553-5	SL010954	VRK1	Q99986	7443	VRK1	Human	Protein	20
	12554-10	SL013725	RA51D	O75771	5892	RAD51D	Human	Protein	20	12554-10	SL013725	RA51D	O75771	5892	RAD51L3	Human	Protein	20
	12556-7	SL006252	UBE2C	O00762	11065	UBE2C	Human	Protein	20	12556-7	SL006252	UBE2C	O00762	11065	UBE2C	Human	Protein	20
	12557-18	SL019782	NOVA1	P51513	4857	NOVA1	Human	Protein	20	12557-18	SL019782	NOVA1	P51513		NOVA1	Human	Protein	20
	12558-3	SL011269	UBS3B	Q8TF42	84959	UBASH3B	Human	Protein	20	12558-3	SL011269	UBS3B	Q8TF42	84959	UBASH3B	Human	Protein	20
	12560-9	SL008415	NT5C	Q8TCD5	30833	NT5C	Human	Protein	20	12560-9	SL008415	NT5C	Q8TCD5	30833	NT5C	Human	Protein	20
	12562-1	SL014979	PKN1	Q16512	5585	PKN1	Human	Protein	0.5	12562-1	SL014979	PKN1	Q16512	5585	PKN1	Human	Protein	0.5
	12563-2	SL019770	TFIP8	O95379	25816	TNFAIP8	Human	Protein	0.5	12563-2	SL019770	TFIP8	O95379		TNFAIP8	Human	Protein	0.5
	12564-9	SL019777	NIP7	Q9Y221	51388	NIP7	Human	Protein	20	12564-9	SL019777	NIP7	Q9Y221		NIP7	Human	Protein	20
	12568-14	SL017529	KEAP1	Q14145	9817	KEAP1	Human	Protein	20	12568-14	SL017529	KEAP1	Q14145	9817	KEAP1	Human	Protein	20
	12569-25	SL004993	TCP-1-epsilon	P48643	22948	CCT5	Human	Protein	20	12569-25	SL004993	TCP-1-epsilon	P48643	22948	CCT5	Human	Protein	20
	12571-14	SL019778	ARL3	P36405	403	ARL3	Human	Protein	20	12571-14	SL019778	ARL3	P36405	403	ARL3	Human	Protein	20
	12572-236	SL019783	EFS	O43281	10278	EFS	Human	Protein	0.5	12572-236	SL019783	EFS	O43281		EFS	Human	Protein	0.5
	12573-80	SL019797	TRIM3	O75382	10612	TRIM3	Human	Protein	20	12573-80	SL019797	TRIM3	O75382		TRIM3	Human	Protein	20
	12574-36	SL000405	Endothelin 2	P20800	1907	EDN2	Human	Protein	0.5	12574-36	SL000405	Endothelin 2	P20800	1907	EDN2	Human	Protein	0.5
	12575-30	SL008027	C1TC	P11586	4522	MTHFD1	Human	Protein	20	12575-30	SL008027	C1TC	P11586	4522	MTHFD1	Human	Protein	20
	12576-21	SL002732	MAGE-3	P43357	4102	MAGEA3	Human	Protein	20	12576-21	SL002732	MAGE-3	P43357	4102	MAGEA3	Human	Protein	20
	12577-100	SL002091	FLAP endonuclease-1	P39748	2237	FEN1	Human	Protein	20	12577-100	SL002091	FLAP endonuclease-1	P39748	2237	FEN1	Human	Protein	20
	12578-13	SL006497	ARF3	P61204	377	ARF3	Human	Protein	20	12578-13	SL006497	ARF3	P61204	377	ARF3	Human	Protein	20
	12580-7	SL012949	PSB5	P28074	5693	PSMB5	Human	Protein	20	12580-7	SL012949	PSB5	P28074	5693	PSMB5	Human	Protein	20
	12581-39	SL014587	IMPA2	O14732	3613	IMPA2	Human	Protein	20	12581-39	SL014587	IMPA2	O14732	3613	IMPA2	Human	Protein	20
	12583-77	SL019755	ARAF	P10398	369	ARAF	Human	Protein	20	12583-77	SL019755	ARAF	P10398	369	ARAF	Human	Protein	20
	12585-39	SL009589	ERCC1	P07992	2067	ERCC1	Human	Protein	20	12585-39	SL009589	ERCC1	P07992	2067	ERCC1	Human	Protein	20
	12587-65	SL019779	ARL2	P36404	402	ARL2	Human	Protein	20	12587-65	SL019779	ARL2	P36404	402	ARL2	Human	Protein	20
	12590-67	SL025418	Fc_MOUSE	Q99LC4			Mouse	Protein	20	12590-67	SL025418	Fc_MOUSE	Q99LC4			Mouse	Protein	20
	12591-27	SL002050	Oligophrenin-1	O60890	4983	OPHN1	Human	Protein	20	12591-27	SL002050	Oligophrenin-1	O60890	4983	OPHN1	Human	Protein	20
	12593-33	SL019751	PDRG1	Q9NUG6	81572	PDRG1	Human	Protein	20	12593-33	SL019751	PDRG1	Q9NUG6		PDRG1	Human	Protein	20
	12594-5	SL019772	GRAN	P28676	25801	GCA	Human	Protein	20	12594-5	SL019772	GRAN	P28676		GCA	Human	Protein	20
	12595-11	SL010848	TMOD1	P28289	7111	TMOD1	Human	Protein	20	12595-11	SL010848	TMOD1	P28289	7111	TMOD1	Human	Protein	20
	12597-68	SL019171	Autophagy protein 5	Q9H1Y0	9474	ATG5	Human	Protein	20	12597-68	SL019171	Autophagy protein 5	Q9H1Y0	9474	ATG5	Human	Protein	20
	12599-10	SL010979	URP2	Q86UX7	83706	FERMT3	Human	Protein	20	12599-10	SL010979	URP2	Q86UX7	83706	FERMT3	Human	Protein	20
	12603-87	SL019780	PABP4	Q13310	8761	PABPC4	Human	Protein	20	12603-87	SL019780	PABP4	Q13310		PABPC4	Human	Protein	20
	12604-16	SL019785	SCMH1	Q96GD3	22955	SCMH1	Human	Protein	20	12604-16	SL019785	SCMH1	Q96GD3		SCMH1	Human	Protein	20
	12605-1	SL005742	Exosome component 3	Q9NQT5	51010	EXOSC3	Human	Protein	20	12605-1	SL005742	Exosome component 3	Q9NQT5	51010	EXOSC3	Human	Protein	20
	12612-37	SL008624	PSB1	P20618	5689	PSMB1	Human	Protein	20	12612-37	SL008624	PSB1	P20618	5689	PSMB1	Human	Protein	20
	12616-45	SL019803	NRBP	Q9UHY1	29959	NRBP1	Human	Protein	20	12616-45	SL019803	NRBP	Q9UHY1		NRBP1	Human	Protein	20
	12617-2	SL008369	STK24	Q9Y6E0	8428	STK24	Human	Protein	20	12617-2	SL008369	STK24	Q9Y6E0	8428	STK24	Human	Protein	20
	12618-50	SL008344	Aldo-keto reductase 1C1	Q04828	1645	AKR1C1	Human	Protein	20	12618-50	SL008344	Aldo-keto reductase 1C1	Q04828	1645	AKR1C1	Human	Protein	20
	12619-14	SL004719	Protein phophatase 2Ca	P35813	5494	PPM1A	Human	Protein	20	12619-14	SL004719	Protein phophatase 2Ca	P35813	5494	PPM1A	Human	Protein	20
	12620-3	SL011301	Septin-11	Q9NVA2	55752	SEPTIN11	Human	Protein	20	12620-3	SL011301	Septin-11	Q9NVA2	55752	44815	Human	Protein	20
	12621-55	SL008081	PP2AAA	P30153	5518	PPP2R1A	Human	Protein	20	12621-55	SL008081	PP2AAA	P30153	5518	PPP2R1A	Human	Protein	20
	12622-96	SL019786	ASH1L	Q9NR48	55870	ASH1L	Human	Protein	20	12622-96	SL019786	ASH1L	Q9NR48	55870	ASH1L	Human	Protein	20
	12623-84	SL019793	JARD2	Q92833	3720	JARID2	Human	Protein	20	12623-84	SL019793	JARD2	Q92833		JARID2	Human	Protein	20
	12625-138	SL019811	KLHL7	Q8IXQ5	55975	KLHL7	Human	Protein	20	12625-138	SL019811	KLHL7	Q8IXQ5		KLHL7	Human	Protein	20
	12626-6	SL019816	SENP7	Q9BQF6	57337	SENP7	Human	Protein	20	12626-6	SL019816	SENP7	Q9BQF6		SENP7	Human	Protein	20
	12627-97	SL019821	ATG7	O95352	10533	ATG7	Human	Protein	20	12627-97	SL019821	ATG7	O95352	10533	ATG7	Human	Protein	20
	12628-31	SL019826	LANC2	Q9NS86	55915	LANCL2	Human	Protein	20	12628-31	SL019826	LANC2	Q9NS86		LANCL2	Human	Protein	20
	12630-8	SL019787	ARFP2	P53365	23647	ARFIP2	Human	Protein	20	12630-8	SL019787	ARFP2	P53365	23647	ARFIP2	Human	Protein	20
	12632-14	SL019805	ARY1	P18440	9	NAT1	Human	Protein	0.5	12632-14	SL019805	ARY1	P18440	9	NAT1	Human	Protein	0.5
	12633-3	SL019812	PTN9	P43378	5780	PTPN9	Human	Protein	20	12633-3	SL019812	PTN9	P43378		PTPN9	Human	Protein	20
	12634-79	SL025804	BCAR3:Ras-GEF	O75815	8412	BCAR3	Human	Protein	20	12634-79	SL014470	BCAR3	O75815	8412	BCAR3	Human	Protein	20
	12635-9	SL019822	TRDMT	O14717	1787	TRDMT1	Human	Protein	20	12635-9	SL019822	TRDMT	O14717		TRDMT1	Human	Protein	20
	12636-113	SL019827	SMYD2	Q9NRG4	56950	SMYD2	Human	Protein	20	12636-113	SL019827	SMYD2	Q9NRG4		SMYD2	Human	Protein	20
	12637-7	SL019832	CACP	P43155	1384	CRAT	Human	Protein	20	12637-7	SL019832	CACP	P43155		CRAT	Human	Protein	20
	12641-3	SL019813	I5P2	P32019	3633	INPP5B	Human	Protein	20	12641-3	SL019813	I5P2	P32019		INPP5B	Human	Protein	20
	12643-4	SL011195	ARRB1	P49407	408	ARRB1	Human	Protein	0.5	12643-4	SL011195	ARRB1	P49407	408	ARRB1	Human	Protein	0.5
	12644-63	SL019828	PURA2	P30520	159	ADSS2	Human	Protein	20	12644-63	SL019828	PURA2	P30520		ADSS	Human	Protein	20
	12646-2	SL013233	RPE	Q96AT9	6120	RPE	Human	Protein	20	12646-2	SL013233	RPE	Q96AT9	6120	RPE	Human	Protein	20
	12647-52	SL016514	SETD2	Q9BYW2	29072	SETD2	Human	Protein	20	12647-52	SL016514	SETD2	Q9BYW2	29072	SETD2	Human	Protein	20
	12649-80	SL004917	Malate dehydrogenase 2	P40926	4191	MDH2	Human	Protein	20
	12650-43	SL008873	GNAI3	P08754	2773	GNAI3	Human	Protein	20	12650-43	SL008873	GNAI3	P08754	2773	GNAI3	Human	Protein	20
	12651-21	SL019823	PDK2	Q15119	5164	PDK2	Human	Protein	20	12651-21	SL019823	PDK2	Q15119		PDK2	Human	Protein	20
	12652-37	SL019829	SAHH2	O43865	10768	AHCYL1	Human	Protein	20	12652-37	SL019829	SAHH2	O43865		AHCYL1	Human	Protein	20
	12653-13	SL010497	CSNK1G2	P78368	1455	CSNK1G2	Human	Protein	20	12653-13	SL010497	CSNK1G2	P78368	1455	CSNK1G2	Human	Protein	20
	12655-30	SL010994	SNAB	Q9H115	63908	NAPB	Human	Protein	20	12655-30	SL010994	SNAB	Q9H115	63908	NAPB	Human	Protein	20
	12656-1	SL019807	KLC1	Q07866	3831	KLC1	Human	Protein	20	12656-1	SL019807	KLC1	Q07866		KLC1	Human	Protein	20
	12657-2	SL010919	FCL	Q13630	7264	TSTA3	Human	Protein	20	12657-2	SL010919	FCL	Q13630	7264	TSTA3	Human	Protein	20
	12658-72	SL019818	PANK3	Q9H999	79646	PANK3	Human	Protein	0.5	12658-72	SL019818	PANK3	Q9H999		PANK3	Human	Protein	0.5
	12659-13	SL008839	GTPB9	Q9NTK5	29789	OLA1	Human	Protein	0.5	12659-13	SL008839	GTPB9	Q9NTK5	29789	OLA1	Human	Protein	0.5
	12661-44	SL019788	GBRL1	Q9H0R8	23710	GABARAPL1	Human	Protein	0.5	12661-44	SL019788	GBRL1	Q9H0R8		GABARAPL1	Human	Protein	0.5
	12662-82	SL004998	ECH1	Q13011	1891	ECH1	Human	Protein	20	12662-82	SL004998	ECH1	Q13011	1891	ECH1	Human	Protein	20
	12663-1	SL011234	THTR	Q16762	7263	TST	Human	Protein	20	12663-1	SL011234	THTR	Q16762	7263	TST	Human	Protein	20
	12664-19	SL014918	PTN13	Q12923	5783	PTPN13	Human	Protein	20	12664-19	SL014918	PTN13	Q12923	5783	PTPN13	Human	Protein	20
	12665-16	SL014917	ILF2	Q12905	3608	ILF2	Human	Protein	20	12665-16	SL014917	ILF2	Q12905	3608	ILF2	Human	Protein	20
	12667-2	SL009095	GUAD	Q9Y2T3	9615	GDA	Human	Protein	0.5	12667-2	SL009095	GUAD	Q9Y2T3	9615	GDA	Human	Protein	0.5
	12668-7	SL019834	VPS4B	O75351	9525	VPS4B	Human	Protein	20	12668-7	SL019834	VPS4B	O75351		VPS4B	Human	Protein	20
	12669-30	SL019789	HECW1	Q76N89	23072	HECW1	Human	Protein	20	12669-30	SL019789	HECW1	Q76N89		HECW1	Human	Protein	20
	12670-15	SL019800	RAD1	O60671	5810	RAD1	Human	Protein	20	12670-15	SL019800	RAD1	O60671		RAD1	Human	Protein	20
	12671-35	SL019808	ST1B1	O43704	27284	SULT1B1	Human	Protein	20	12671-35	SL019808	ST1B1	O43704		SULT1B1	Human	Protein	20
	12675-14	SL010893	SYDC	P14868	1615	DARS1	Human	Protein	20	12675-14	SL010893	SYDC	P14868	1615	DARS	Human	Protein	20
	12676-1	SL019835	PACN1	Q9BY11	29993	PACSIN1	Human	Protein	20	12676-1	SL019835	PACN1	Q9BY11		PACSIN1	Human	Protein	20
	12677-164	SL006530	FLII	Q13045	2314	FLII	Human	Protein	20	12677-164	SL006530	FLII	Q13045	2314	FLII	Human	Protein	20
	12678-66	SL013011	SNRPA	P09012	6626	SNRPA	Human	Protein	20	12678-66	SL013011	SNRPA	P09012	6626	SNRPA	Human	Protein	20
	12681-63	SL019819	UBP21	Q9UK80	27005	USP21	Human	Protein	20	12681-63	SL019819	UBP21	Q9UK80		USP21	Human	Protein	20
	12682-5	SL019824	KAT3	Q6YP21	56267	KYAT3	Human	Protein	20	12682-5	SL019824	KAT3	Q6YP21		CCBL2	Human	Protein	20
	12683-156	SL019830	DPYL5	Q9BPU6	56896	DPYSL5	Human	Protein	20	12683-156	SL019830	DPYL5	Q9BPU6		DPYSL5	Human	Protein	20
	12684-5	SL019836	ADSV	Q9Y6U3	85477	SCIN	Human	Protein	20	12684-5	SL019836	ADSV	Q9Y6U3	85477	SCIN	Human	Protein	20
	12685-57	SL019790	HOME2	Q9NSB8	9455	HOMER2	Human	Protein	20	12685-57	SL019790	HOME2	Q9NSB8		HOMER2	Human	Protein	20
	12686-15	SL008788	THTM	P25325	4357	MPST	Human	Protein	20	12686-15	SL008788	THTM	P25325	4357	MPST	Human	Protein	20
	12687-2	SL008215	DECR	Q16698	1666	DECR1	Human	Protein	20	12687-2	SL008215	DECR	Q16698	1666	DECR1	Human	Protein	20
	12688-115	SL019814	KS6A6	Q9UK32	27330	RPS6KA6	Human	Protein	20	12688-115	SL019814	KS6A6	Q9UK32		RPS6KA6	Human	Protein	20
	12689-56	SL011157	ARC1B	O15143	10095	ARPC1B	Human	Protein	20	12689-56	SL011157	ARC1B	O15143	10095	ARPC1B	Human	Protein	20
	12690-33	SL019825	44814	Q9P0V9	151011	SEPTIN10	Human	Protein	20	12690-33	SL019825	44814	Q9P0V9		44814	Human	Protein	20
	12691-44	SL015512	GLYM	P34897	6472	SHMT2	Human	Protein	20	12691-44	SL015512	GLYM	P34897	6472	SHMT2	Human	Protein	20
	12692-56	SL019837	DOT1L	Q8TEK3	84444	DOT1L	Human	Protein	20	12692-56	SL019837	DOT1L	Q8TEK3		DOT1L	Human	Protein	20
	12693-2	SL008627	SH3L1	O75368	6451	SH3BGRL	Human	Protein	20	12693-2	SL008627	SH3L1	O75368	6451	SH3BGRL	Human	Protein	20
	12694-28	SL019801	DIM1	Q9UNQ2	27292	DIMT1	Human	Protein	20	12694-28	SL019801	DIM1	Q9UNQ2		DIMT1	Human	Protein	20
	12695-62	SL019809	KLH12	Q53G59	59349	KLHL12	Human	Protein	20	12695-62	SL019809	KLH12	Q53G59		KLHL12	Human	Protein	20
	12696-166	SL019815	ANM3	O60678	10196	PRMT3	Human	Protein	20	12696-166	SL019815	ANM3	O60678	10196	PRMT3	Human	Protein	20
	12697-30	SL010809	PI42A	P48426	5305	PIP4K2A	Human	Protein	20	12697-30	SL010809	PI42A	P48426	5305	PIP4K2A	Human	Protein	20
	12698-72	SL006395	IMA4	O00629	3840	KPNA4	Human	Protein	20	12698-72	SL006395	IMA4	O00629	3840	KPNA4	Human	Protein	20
	12699-28	SL005763	TCP-1-theta	P50990	10694	CCT8	Human	Protein	20	12699-28	SL005763	TCP-1-theta	P50990	10694	CCT8	Human	Protein	20
	12700-9	SL007279	ACLY	P53396	47	ACLY	Human	Protein	20	12700-9	SL007279	ACLY	P53396	47	ACLY	Human	Protein	20
	12701-1	SL019791	EIF1B	O60739	10289	EIF1B	Human	Protein	20	12701-1	SL019791	EIF1B	O60739		EIF1B	Human	Protein	20
	12702-13	SL019802	PELI2	Q9HAT8	57161	PELI2	Human	Protein	20	12702-13	SL019802	PELI2	Q9HAT8		PELI2	Human	Protein	20
	12703-6	SL019810	NEK7	Q8TDX7	140609	NEK7	Human	Protein	20	12703-6	SL019810	NEK7	Q8TDX7		NEK7	Human	Protein	20
	12704-26	SL009388	SH2D3	Q8N5H7	10044	SH2D3C	Human	Protein	0.5	12704-26	SL009388	SH2D3	Q8N5H7	10044	SH2D3C	Human	Protein	0.5
	12705-9	SL019820	HERC1	Q15751	8925	HERC1	Human	Protein	20	12705-9	SL019820	HERC1	Q15751		HERC1	Human	Protein	20
	12706-2	SL007478	MRCKA	Q5VT25	8476	CDC42BPA	Human	Protein	20	12706-2	SL007478	MRCKA	Q5VT25	8476	CDC42BPA	Human	Protein	20
	12707-26	SL008196	DPYL3	Q14195	1809	DPYSL3	Human	Protein	0.5	12707-26	SL008196	DPYL3	Q14195	1809	DPYSL3	Human	Protein	0.5
	12708-91	SL019851	LMBL2	Q969R5	83746	L3MBTL2	Human	Protein	20	12708-91	SL019851	LMBL2	Q969R5		L3MBTL2	Human	Protein	20
	12709-63	SL008266	H1X	Q92522	8971	H1-10	Human	Protein	20	12709-63	SL008266	H1X	Q92522	8971	H1FX	Human	Protein	20
	12711-19	SL007244	CXA8	P48165	2703	GJA8	Human	Protein	20	12711-19	SL007244	CXA8	P48165	2703	GJA8	Human	Protein	20
	12712-9	SL019881	HM20A	Q9NP66	10363	HMG20A	Human	Protein	20	12712-9	SL019881	HM20A	Q9NP66		HMG20A	Human	Protein	20
	12713-365	SL014816	RGS19	P49795	10287	RGS19	Human	Protein	20	12713-365	SL014816	RGS19	P49795	10287	RGS19	Human	Protein	20
	12714-38	SL019896	AP1G2	O75843	8906	AP1G2	Human	Protein	20	12714-38	SL019896	AP1G2	O75843	8906	AP1G2	Human	Protein	20
	12715-30	SL019904	DCP1B	Q8IZD4	196513	DCP1B	Human	Protein	20	12715-30	SL019904	DCP1B	Q8IZD4		DCP1B	Human	Protein	20
	12716-3	SL015364	ZN175	Q9Y473	7728	ZNF175	Human	Protein	20	12716-3	SL015364	ZN175	Q9Y473	7728	ZNF175	Human	Protein	20
	12717-65	SL019861	TOX3	O15405	27324	TOX3	Human	Protein	20	12717-65	SL019861	TOX3	O15405		TOX3	Human	Protein	20
	12718-43	SL010814	PIN4	Q9Y237	5303	PIN4	Human	Protein	20	12718-43	SL010814	PIN4	Q9Y237	5303	PIN4	Human	Protein	20
	12720-71	SL019882	UBQL4	Q9NRR5	56893	UBQLN4	Human	Protein	20	12720-71	SL019882	UBQL4	Q9NRR5		UBQLN4	Human	Protein	20
	12721-4	SL019891	TAXB1	Q86VP1	8887	TAX1BP1	Human	Protein	20	12721-4	SL019891	TAXB1	Q86VP1		TAX1BP1	Human	Protein	20
	12724-81	SL005468	CIRBP	Q14011	1153	CIRBP	Human	Protein	20	12724-81	SL005468	CIRBP	Q14011	1153	CIRBP	Human	Protein	20
	12726-3	SL019868	RFXAP	O00287	5994	RFXAP	Human	Protein	20	12726-3	SL019868	RFXAP	O00287		RFXAP	Human	Protein	20
	12727-7	SL019877	FPRP	Q9P2B2	5738	PTGFRN	Human	Protein	20	12727-7	SL019877	FPRP	Q9P2B2		PTGFRN	Human	Protein	20
	12729-12	SL019892	PSMG3	Q9BT73	84262	PSMG3	Human	Protein	20	12729-12	SL019892	PSMG3	Q9BT73		PSMG3	Human	Protein	20
	12730-3	SL006986	KNTC2	O14777	10403	NDC80	Human	Protein	0.5	12730-3	SL006986	KNTC2	O14777	10403	NDC80	Human	Protein	0.5
	12731-12	SL019906	PKHA7	Q6IQ23	144100	PLEKHA7	Human	Protein	20	12731-12	SL019906	PKHA7	Q6IQ23		PLEKHA7	Human	Protein	20
	12732-13	SL019852	MPP7	Q5T2T1	143098	MPP7	Human	Protein	20	12732-13	SL019852	MPP7	Q5T2T1		MPP7	Human	Protein	20
	12734-112	SL019869	KIF22	Q14807	3835	KIF22	Human	Protein	20	12734-112	SL019869	KIF22	Q14807		KIF22	Human	Protein	20
	12735-39	SL007039	CSDE1	O75534	7812	CSDE1	Human	Protein	20	12735-39	SL007039	CSDE1	O75534	7812	CSDE1	Human	Protein	20
	12737-12	SL015520	PLSI	Q14651	5357	PLS1	Human	Protein	20	12737-12	SL015520	PLSI	Q14651	5357	PLS1	Human	Protein	20
	12738-43	SL019897	NISCH	Q9Y2I1	11188	NISCH	Human	Protein	20	12738-43	SL019897	NISCH	Q9Y2I1		NISCH	Human	Protein	20
	12740-55	SL019853	FEV	Q99581	54738	FEV	Human	Protein	20	12740-55	SL019853	FEV	Q99581		FEV	Human	Protein	20
	12742-160	SL019870	TMM8B	A6NDV4	51754	TMEM8B	Human	Protein	20	12742-160	SL019870	TMM8B	A6NDV4		TMEM8B	Human	Protein	20
	12743-18	SL015328	BAG5	Q9UL15	9529	BAG5	Human	Protein	20	12743-18	SL015328	BAG5	Q9UL15	9529	BAG5	Human	Protein	20
	12746-4	SL019898	CYH4	Q9UIA0	27128	CYTH4	Human	Protein	0.5	12746-4	SL019898	CYH4	Q9UIA0		CYTH4	Human	Protein	0.5
	12747-89	SL010231	RBM3	P98179	5935	RBM3	Human	Protein	20	12747-89	SL010231	RBM3	P98179	5935	RBM3	Human	Protein	20
	12748-6	SL019854	BRDT	Q58F21	676	BRDT	Human	Protein	20	12748-6	SL019854	BRDT	Q58F21		BRDT	Human	Protein	20
	12750-9	SL004122	LFA-1 beta-2	P05107	3689	ITGB2	Human	Protein	20	12750-9	SL004122	LFA-1 beta-2	P05107	3689	ITGB2	Human	Protein	20
	12751-26	SL015327	ZHX1	Q9UKY1	11244	ZHX1	Human	Protein	20	12751-26	SL015327	ZHX1	Q9UKY1	11244	ZHX1	Human	Protein	20
	12753-6	SL025795	APBB2:PID 1	Q92870	323	APBB2	Human	Protein	20	12753-6	SL007583	APBB2	Q92870	323	APBB2	Human	Protein	20
	12754-14	SL019899	CSDC2	Q9Y534	27254	CSDC2	Human	Protein	20	12754-14	SL019899	CSDC2	Q9Y534		CSDC2	Human	Protein	20
	12756-3	SL019855	BACH2	Q9BYV9	60468	BACH2	Human	Protein	20	12756-3	SL019855	BACH2	Q9BYV9		BACH2	Human	Protein	20
	12758-47	SL019871	GRID2	O43424	2895	GRID2	Human	Protein	20	12758-47	SL019871	GRID2	O43424		GRID2	Human	Protein	20
	12759-47	SL004792	DRBP76	Q12906	3609	ILF3	Human	Protein	20	12759-47	SL004792	DRBP76	Q12906	3609	ILF3	Human	Protein	20
	12760-34	SL019886	ZN774	Q6NX45	342132	ZNF774	Human	Protein	20	12760-34	SL019886	ZN774	Q6NX45		ZNF774	Human	Protein	20
	12761-12	SL025796	APBB2:PID 2	Q92870	323	APBB2	Human	Protein	20	12761-12	SL007583	APBB2	Q92870	323	APBB2	Human	Protein	20
	12763-69	SL019908	ZN334	Q9HCZ1	55713	ZNF334	Human	Protein	20	12763-69	SL019908	ZN334	Q9HCZ1		ZNF334	Human	Protein	20
	12764-3	SL019856	ELMO1	Q92556	9844	ELMO1	Human	Protein	20	12764-3	SL019856	ELMO1	Q92556		ELMO1	Human	Protein	20
	12766-33	SL019872	GP142	Q7Z601	350383	GPR142	Human	Protein	20	12766-33	SL019872	GP142	Q7Z601		GPR142	Human	Protein	20
	12768-3	SL019887	PPR3B	Q86XI6	79660	PPP1R3B	Human	Protein	0.5	12768-3	SL019887	PPR3B	Q86XI6		PPP1R3B	Human	Protein	0.5
	12771-19	SL011309	ZN180	Q9UJW8	7733	ZNF180	Human	Protein	20	12771-19	SL011309	ZN180	Q9UJW8	7733	ZNF180	Human	Protein	20
	12772-8	SL019857	NUP98	P52948	4928	NUP98	Human	Protein	20	12772-8	SL019857	NUP98	P52948		NUP98	Human	Protein	20
	12774-12	SL019873	HCN1	O60741	348980	HCN1	Human	Protein	20	12774-12	SL019873	HCN1	O60741		HCN1	Human	Protein	20
	12775-6	SL006995	HMGB3	O15347	3149	HMGB3	Human	Protein	20	12775-6	SL006995	HMGB3	O15347	3149	HMGB3	Human	Protein	20
	12777-11	SL013086	SF01	Q15637	7536	SF1	Human	Protein	20	12777-11	SL013086	SF01	Q15637	7536	SF1	Human	Protein	20
	12779-30	SL019909	PRDM4	Q9UKN5	11108	PRDM4	Human	Protein	20	12779-30	SL019909	PRDM4	Q9UKN5		PRDM4	Human	Protein	20
	12781-2	SL014970	TRBP2	Q15633	6895	TARBP2	Human	Protein	20	12781-2	SL014970	TRBP2	Q15633	6895	TARBP2	Human	Protein	20
	12783-29	SL008807	HNRPM	P52272	4670	HNRNPM	Human	Protein	20	12783-29	SL008807	HNRPM	P52272	4670	HNRNPM	Human	Protein	20
	12784-10	SL025797	APBB3:PID 1	O95704	10307	APBB3	Human	Protein	20	12784-10	SL007058	APBB3	O95704	10307	APBB3	Human	Protein	20
	12785-49	SL009382	KAISO	Q86T24	10009	ZBTB33	Human	Protein	20	12785-49	SL009382	KAISO	Q86T24	10009	ZBTB33	Human	Protein	20
	12786-61	SL015257	GDE5	Q9NPB8	56261	GPCPD1	Human	Protein	20	12786-61	SL015257	GDE5	Q9NPB8	56261	GPCPD1	Human	Protein	20
	12787-47	SL014834	ZN134	P52741	7693	ZNF134	Human	Protein	20	12787-47	SL014834	ZN134	P52741	7693	ZNF134	Human	Protein	20
	12788-6	SL019859	SGF29	Q96ES7	112869	SGF29	Human	Protein	20	12788-6	SL019859	SGF29	Q96ES7		CCDC101	Human	Protein	20
	12790-10	SL019874	CCD51	Q96ER9	79714	CCDC51	Human	Protein	20	12790-10	SL019874	CCD51	Q96ER9		CCDC51	Human	Protein	20
	12793-4	SL019894	PIWL1	Q96J94	9271	PIWIL1	Human	Protein	20	12793-4	SL019894	PIWL1	Q96J94		PIWIL1	Human	Protein	20
	12794-6	SL019902	NALP4	Q96MN2	147945	NLRP4	Human	Protein	20	12794-6	SL019902	NALP4	Q96MN2		NLRP4	Human	Protein	20
	12795-2	SL019910	ZN566	Q969W8	84924	ZNF566	Human	Protein	20	12795-2	SL019910	ZN566	Q969W8		ZNF566	Human	Protein	20
	12796-44	SL019860	NUDT3	O95989	11165	NUDT3	Human	Protein	20	12796-44	SL019860	NUDT3	O95989		NUDT3	Human	Protein	20
	12798-46	SL019875	S4A8	Q2Y0W8	9498	SLC4A8	Human	Protein	20	12798-46	SL019875	S4A8	Q2Y0W8		SLC4A8	Human	Protein	20
	12799-65	SL019880	DJC27	Q9NZQ0	51277	DNAJC27	Human	Protein	20	12799-65	SL019880	DJC27	Q9NZQ0		DNAJC27	Human	Protein	20
	12800-5	SL019890	TPPP2	P59282	122664	TPPP2	Human	Protein	20	12800-5	SL019890	TPPP2	P59282		TPPP2	Human	Protein	20
	12801-33	SL019895	IRF2	P14316	3660	IRF2	Human	Protein	20	12801-33	SL019895	IRF2	P14316		IRF2	Human	Protein	20
	12803-9	SL019911	ZN329	Q86UD4	79673	ZNF329	Human	Protein	20	12803-9	SL019911	ZN329	Q86UD4		ZNF329	Human	Protein	20
	12804-5	SL019919	GMEB2	Q9UKD1	26205	GMEB2	Human	Protein	20	12804-5	SL019919	GMEB2	Q9UKD1		GMEB2	Human	Protein	20
	12807-89	SL019940	RHG30	Q7Z6I6	257106	ARHGAP30	Human	Protein	0.5	12807-89	SL019940	RHG30	Q7Z6I6		ARHGAP30	Human	Protein	0.5
	12808-103	SL013301	CHSP1	Q9Y2V2	23589	CARHSP1	Human	Protein	20	12808-103	SL013301	CHSP1	Q9Y2V2	23589	CARHSP1	Human	Protein	20
	12811-55	SL019912	ZN415	Q09FC8	55786	ZNF415	Human	Protein	20	12811-55	SL019912	ZN415	Q09FC8		ZNF415	Human	Protein	20
	12812-25	SL009425	ACYP2	P14621	98	ACYP2	Human	Protein	20	12812-25	SL009425	ACYP2	P14621	98	ACYP2	Human	Protein	20
	12813-18	SL006654	EHBP1	Q8NDI1	23301	EHBP1	Human	Protein	20	12813-18	SL006654	EHBP1	Q8NDI1	23301	EHBP1	Human	Protein	20
	12814-17	SL019933	RBM40	Q96LT9	55599	RNPC3	Human	Protein	20	12814-17	SL019933	RBM40	Q96LT9		RNPC3	Human	Protein	20
	12815-9	SL008104	SYIC	P41252	3376	IARS1	Human	Protein	20	12815-9	SL008104	SYIC	P41252	3376	IARS	Human	Protein	20
	12817-1	SL019954	GEM	P55040	2669	GEM	Human	Protein	0.5	12817-1	SL019954	GEM	P55040		GEM	Human	Protein	0.5
	12818-159	SL019965	UT2	Q15849	8170	SLC14A2	Human	Protein	20	12818-159	SL019965	UT2	Q15849		SLC14A2	Human	Protein	20
	12820-1	SL019920	GRAP	Q13588	10750	GRAP	Human	Protein	20	12820-1	SL019920	GRAP	Q13588		GRAP	Human	Protein	20
	12821-6	SL019926	NAL10	Q86W26	338322	NLRP10	Human	Protein	20	12821-6	SL019926	NAL10	Q86W26		NLRP10	Human	Protein	20
	12822-34	SL025793	APBB1:PID 1	O00213	322	APBB1	Human	Protein	20	12822-34	SL006959	APBB1	O00213	322	APBB1	Human	Protein	20
	12825-18	SL019955	DP13A	Q9UKG1	26060	APPL1	Human	Protein	20	12825-18	SL019955	DP13A	Q9UKG1		APPL1	Human	Protein	20
	12826-5	SL019966	SC5A5	Q92911	6528	SLC5A5	Human	Protein	20	12826-5	SL019966	SC5A5	Q92911		SLC5A5	Human	Protein	20
	12827-37	SL014817	RGS3	P49796	5998	RGS3	Human	Protein	20	12827-37	SL014817	RGS3	P49796	5998	RGS3	Human	Protein	20
	12830-4	SL019934	SAP18	O00422	10284	SAP18	Human	Protein	20	12830-4	SL019934	SAP18	O00422		SAP18	Human	Protein	20
	12831-21	SL015132	TESC	Q96BS2	54997	TESC	Human	Protein	20	12831-21	SL015132	TESC	Q96BS2	54997	TESC	Human	Protein	20
	12832-10	SL019949	ASH2L	Q9UBL3	9070	ASH2L	Human	Protein	20	12832-10	SL019949	ASH2L	Q9UBL3	9070	ASH2L	Human	Protein	20
	12834-3	SL019967	KCNF1	Q9H3M0	3754	KCNF1	Human	Protein	20	12834-3	SL019967	KCNF1	Q9H3M0		KCNF1	Human	Protein	20
	12835-101	SL019914	PYDC1	Q8WXC3	260434	PYDC1	Human	Protein	20	12835-101	SL019914	PYDC1	Q8WXC3		PYDC1	Human	Protein	20
	12838-28	SL019935	DUS15	Q9H1R2	128853	DUSP15	Human	Protein	20	12838-28	SL019935	DUS15	Q9H1R2		DUSP15	Human	Protein	20
	12842-43	SL019968	STX10	O60499	8677	STX10	Human	Protein	20	12842-43	SL019968	STX10	O60499		STX10	Human	Protein	20
	12843-6	SL019915	ZN410	Q86VK4	57862	ZNF410	Human	Protein	20	12843-6	SL019915	ZN410	Q86VK4		ZNF410	Human	Protein	20
	12844-10	SL006067	BAG4	O95429	9530	BAG4	Human	Protein	20	12844-10	SL006067	BAG4	O95429	9530	BAG4	Human	Protein	20
	12845-18	SL011225	SNX17	Q15036	9784	SNX17	Human	Protein	20	12845-18	SL011225	SNX17	Q15036	9784	SNX17	Human	Protein	20
	12846-3	SL019936	FBXL5	Q9UKA1	26234	FBXL5	Human	Protein	20	12846-3	SL019936	FBXL5	Q9UKA1		FBXL5	Human	Protein	20
	12847-27	SL019942	MCE1	O60942	8732	RNGTT	Human	Protein	20	12847-27	SL019942	MCE1	O60942		RNGTT	Human	Protein	20
	12848-9	SL019951	ARHG2	Q92974	9181	ARHGEF2	Human	Protein	20	12848-9	SL019951	ARHG2	Q92974	9181	ARHGEF2	Human	Protein	20
	12849-25	SL019958	GSKIP	Q9P0R6	51527	GSKIP	Human	Protein	20	12849-25	SL019958	GSKIP	Q9P0R6		GSKIP	Human	Protein	20
	12851-5	SL019921	DPOLM	Q9NP87	27434	POLM	Human	Protein	20	12851-5	SL019921	DPOLM	Q9NP87		POLM	Human	Protein	20
	12853-112	SL019937	TMOD2	Q9NZR1	29767	TMOD2	Human	Protein	20	12853-112	SL019937	TMOD2	Q9NZR1		TMOD2	Human	Protein	20
	12854-3	SL019943	TEAD3	Q99594	7005	TEAD3	Human	Protein	20	12854-3	SL019943	TEAD3	Q99594		TEAD3	Human	Protein	20
	12855-16	SL011299	CT032	Q9NQ75	57091	CASS4	Human	Protein	20	12855-16	SL011299	CT032	Q9NQ75	57091	CASS4	Human	Protein	20
	12856-14	SL019959	TM237	Q96Q45	65062	TMEM237	Human	Protein	20	12856-14	SL019959	TM237	Q96Q45		TMEM237	Human	Protein	20
	12859-33	SL007038	PECI	O75521	10455	ECI2	Human	Protein	20	12859-33	SL007038	PECI	O75521	10455	ECI2	Human	Protein	20
	12860-7	SL006617	cAMP-regulated phosphoprotein 21	Q9UBL0	10777	ARPP21	Human	Protein	20	12860-7	SL006617	cAMP-regulated phosphoprotein 21	Q9UBL0	10777	ARPP21	Human	Protein	20
	12861-13	SL006759	TMOD3	Q9NYL9	29766	TMOD3	Human	Protein	20	12861-13	SL006759	TMOD3	Q9NYL9	29766	TMOD3	Human	Protein	20
	12862-14	SL014945	CASL	Q14511	4739	NEDD9	Human	Protein	20	12862-14	SL014945	CASL	Q14511	4739	NEDD9	Human	Protein	20
	12864-9	SL019960	NIPA4	Q0D2K0	348938	NIPAL4	Human	Protein	20	12864-9	SL019960	NIPA4	Q0D2K0		NIPAL4	Human	Protein	20
	12867-40	SL019922	DYLT3	P51808	6990	DYNLT3	Human	Protein	20	12867-40	SL019922	DYLT3	P51808		DYNLT3	Human	Protein	20
	12869-68	SL019938	DDX6	P26196	1656	DDX6	Human	Protein	20	12869-68	SL019938	DDX6	P26196		DDX6	Human	Protein	20
	12871-10	SL013078	TWF1	Q12792	5756	TWF1	Human	Protein	20	12871-10	SL013078	TWF1	Q12792	5756	TWF1	Human	Protein	20
	12872-35	SL019961	CNGA2	Q16280	1260	CNGA2	Human	Protein	20	12872-35	SL019961	CNGA2	Q16280		CNGA2	Human	Protein	20
	12873-11	SL007131	LEUK	P16150	6693	SPN	Human	Protein	20	12873-11	SL007131	LEUK	P16150	6693	SPN	Human	Protein	20
	12875-28	SL019923	UBTD2	Q8WUN7	92181	UBTD2	Human	Protein	20	12875-28	SL019923	UBTD2	Q8WUN7		UBTD2	Human	Protein	20
	12876-39	SL007787	SPEF1	Q9Y4P9	25876	SPEF1	Human	Protein	20	12876-39	SL007787	SPEF1	Q9Y4P9	25876	SPEF1	Human	Protein	20
	12878-60	SL019944	OSB11	Q9BXB4	114885	OSBPL11	Human	Protein	20	12878-60	SL019944	OSB11	Q9BXB4		OSBPL11	Human	Protein	20
	12879-5	SL003759	p107	P28749	5933	RBL1	Human	Protein	20	12879-5	SL003759	p107	P28749	5933	RBL1	Human	Protein	20
	12880-1	SL019962	SV2A	Q7L0J3	9900	SV2A	Human	Protein	20	12880-1	SL019962	SV2A	Q7L0J3		SV2A	Human	Protein	20
	12881-17	SL019970	RDH16	O75452	8608	RDH16	Human	Protein	20	12881-17	SL019970	RDH16	O75452		RDH16	Human	Protein	20
	12882-7	SL019918	PAR11	Q9NR21	57097	PARP11	Human	Protein	20	12882-7	SL019918	PAR11	Q9NR21		PARP11	Human	Protein	20
	12885-42	SL007432	NR1D2	Q14995	9975	NR1D2	Human	Protein	20	12885-42	SL007432	NR1D2	Q14995	9975	NR1D2	Human	Protein	20
	12888-18	SL012382	SAP30	O75446	8819	SAP30	Human	Protein	20	12888-18	SL012382	SAP30	O75446	8819	SAP30	Human	Protein	20
	12891-1	SL019924	MILK2	Q8IY33	79778	MICALL2	Human	Protein	20	12891-1	SL019924	MILK2	Q8IY33		MICALL2	Human	Protein	20
	12892-10	SL019931	SYTL1	Q8IYJ3	84958	SYTL1	Human	Protein	20	12892-10	SL019931	SYTL1	Q8IYJ3		SYTL1	Human	Protein	20
	12893-159	SL025892	IP16:HIN 2	Q16666	3428	IFI16	Human	Protein	20	12893-159	SL006071	IP16	Q16666	3428	IFI16	Human	Protein	20
	12894-3	SL019946	PAXI1	Q6ZW49	22976	PAXIP1	Human	Protein	20	12894-3	SL019946	PAXI1	Q6ZW49		PAXIP1	Human	Protein	20
	12895-28	SL019952	DGKB	Q9Y6T7	1607	DGKB	Human	Protein	20	12895-28	SL019952	DGKB	Q9Y6T7		DGKB	Human	Protein	20
	12898-5	SL025418	Fc_MOUSE	Q99LC4			Mouse	Protein	20	12898-5	SL025418	Fc_MOUSE	Q99LC4			Mouse	Protein	20
	12900-29	SL025418	Fc_MOUSE	Q99LC4			Mouse	Protein	20	12900-29	SL025418	Fc_MOUSE	Q99LC4			Mouse	Protein	20
	12904-180	SL004440	cubilin	O60494	8029	CUBN	Human	Protein	20	12904-180	SL004440	cubilin	O60494	8029	CUBN	Human	Protein	20
	12906-137	SL025418	Fc_MOUSE	Q99LC4			Mouse	Protein	20	12906-137	SL025418	Fc_MOUSE	Q99LC4			Mouse	Protein	20
	12912-25	SL025418	Fc_MOUSE	Q99LC4			Mouse	Protein	20	12912-25	SL025418	Fc_MOUSE	Q99LC4			Mouse	Protein	20
	12915-26	SL025418	Fc_MOUSE	Q99LC4			Mouse	Protein	20	12915-26	SL025418	Fc_MOUSE	Q99LC4			Mouse	Protein	20
	12916-3	SL019344	MTCP1	P56278	4515	MTCP1	Human	Protein	20
	12921-51	SL025418	Fc_MOUSE	Q99LC4			Mouse	Protein	20	12921-51	SL025418	Fc_MOUSE	Q99LC4			Mouse	Protein	20
	12923-51	SL005401	Keratin 17	Q04695	3872	KRT17	Human	Protein	20	12923-51	SL005401	Keratin 17	Q04695	3872	KRT17	Human	Protein	20
	12925-105	SL018508	AXIN2	Q9Y2T1	8313	AXIN2	Human	Protein	20	12925-105	SL018508	AXIN2	Q9Y2T1	8313	AXIN2	Human	Protein	20
	12931-16	SL007088	MCR	P08235	4306	NR3C2	Human	Protein	20	12931-16	SL007088	MCR	P08235	4306	NR3C2	Human	Protein	20
	12933-17	SL019362	ENOX1	Q8TC92	55068	ENOX1	Human	Protein	20	12933-17	SL019362	ENOX1	Q8TC92		ENOX1	Human	Protein	20
	12934-1	SL015312	HERC5	Q9UII4	51191	HERC5	Human	Protein	0.5	12934-1	SL015312	HERC5	Q9UII4	51191	HERC5	Human	Protein	0.5
	12936-38	SL019347	RLBP1	P12271	6017	RLBP1	Human	Protein	20	12936-38	SL019347	RLBP1	P12271		RLBP1	Human	Protein	20
	12939-1	SL019437	RPAC1	O15160	9533	POLR1C	Human	Protein	20	12939-1	SL019437	RPAC1	O15160		POLR1C	Human	Protein	20
	12940-35	SL010891	AL3B1	P43353	221	ALDH3B1	Human	Protein	20	12940-35	SL010891	AL3B1	P43353	221	ALDH3B1	Human	Protein	20
	12941-24	SL025418	Fc_MOUSE	Q99LC4			Mouse	Protein	20	12941-24	SL025418	Fc_MOUSE	Q99LC4			Mouse	Protein	20
	12945-33	SL013869	RAB18	Q9NP72	22931	RAB18	Human	Protein	20	12945-33	SL013869	RAB18	Q9NP72	22931	RAB18	Human	Protein	20
	12954-71	SL005257	PPARa	Q07869	5465	PPARA	Human	Protein	20	12954-71	SL005257	PPARa	Q07869	5465	PPARA	Human	Protein	20
	12956-40	SL019438	KBP	Q96EK5	26128	KIFBP	Human	Protein	20	12956-40	SL019438	KBP	Q96EK5		KIAA1279	Human	Protein	20
	12957-62	SL008041	UCR6	P14927	7381	UQCRB	Human	Protein	20	12957-62	SL008041	UCR6	P14927	7381	UQCRB	Human	Protein	20
	12958-8	SL025418	Fc_MOUSE	Q99LC4			Mouse	Protein	20	12958-8	SL025418	Fc_MOUSE	Q99LC4			Mouse	Protein	20
	12960-9	SL007208	HXK4	P35557	2645	GCK	Human	Protein	0.5	12960-9	SL007208	HXK4	P35557	2645	GCK	Human	Protein	0.5
	12963-1	SL015007	GP107	Q5VW38	57720	GPR107	Human	Protein	20	12963-1	SL015007	GP107	Q5VW38	57720	GPR107	Human	Protein	20
	12968-2	SL008213	CSRP2	Q16527	1466	CSRP2	Human	Protein	20	12968-2	SL008213	CSRP2	Q16527	1466	CSRP2	Human	Protein	20
	12970-35	SL007715	STAU2	Q9NUL3	27067	STAU2	Human	Protein	20	12970-35	SL007715	STAU2	Q9NUL3	27067	STAU2	Human	Protein	20
	12975-11	SL002694	Keratin 20	P35900	54474	KRT20	Human	Protein	20	12975-11	SL002694	Keratin 20	P35900	54474	KRT20	Human	Protein	20
	12976-49	SL001913	Vinexin b	O60504	10174	SORBS3	Human	Protein	20	12976-49	SL001913	Vinexin b	O60504	10174	SORBS3	Human	Protein	20
	12980-31	SL019459	RBM22	Q9NW64	55696	RBM22	Human	Protein	20	12980-31	SL019459	RBM22	Q9NW64		RBM22	Human	Protein	20
	12986-12	SL019466	LIN7C	Q9NUP9	55327	LIN7C	Human	Protein	20	12986-12	SL019466	LIN7C	Q9NUP9		LIN7C	Human	Protein	20
	12987-12	SL019472	SRSF7	Q16629	6432	SRSF7	Human	Protein	20	12987-12	SL019472	SRSF7	Q16629		SRSF7	Human	Protein	20
	12988-49	SL007342	EWS	Q01844	2130	EWSR1	Human	Protein	20	12988-49	SL007342	EWS	Q01844	2130	EWSR1	Human	Protein	20
	12990-39	SL005017	MAP3K3	Q99759	4215	MAP3K3	Human	Protein	20	12990-39	SL005017	MAP3K3	Q99759	4215	MAP3K3	Human	Protein	20
	12991-49	SL019483	CUL9	Q8IWT3	23113	CUL9	Human	Protein	20	12991-49	SL019483	CUL9	Q8IWT3		CUL9	Human	Protein	20
	12993-21	SL016487	NPL4	Q8TAT6	55666	NPLOC4	Human	Protein	20	12993-21	SL016487	NPL4	Q8TAT6	55666	NPLOC4	Human	Protein	20
	13007-66	SL012574	LCN10	Q6JVE6	414332	LCN10	Human	Protein	20	13007-66	SL012574	LCN10	Q6JVE6	414332	LCN10	Human	Protein	20
	13011-20	SL008108	RS10	P46783	6204	RPS10	Human	Protein	20	13011-20	SL008108	RS10	P46783	6204	RPS10	Human	Protein	20
	13013-41	SL019524	PRKN2	O60260	5071	PRKN	Human	Protein	20	13013-41	SL019524	PRKN2	O60260		PARK2	Human	Protein	20
	13021-12	SL025418	Fc_MOUSE	Q99LC4			Mouse	Protein	20	13021-12	SL025418	Fc_MOUSE	Q99LC4			Mouse	Protein	20
	13022-20	SL019515	P5I11	O14683	9537	TP53I11	Human	Protein	0.5	13022-20	SL019515	P5I11	O14683		TP53I11	Human	Protein	0.5
	13023-8	SL025418	Fc_MOUSE	Q99LC4			Mouse	Protein	20	13023-8	SL025418	Fc_MOUSE	Q99LC4			Mouse	Protein	20
	13025-4	SL019541	FRS2	Q8WU20	10818	FRS2	Human	Protein	20	13025-4	SL019541	FRS2	Q8WU20		FRS2	Human	Protein	20
	13027-20	SL019531	CBX7	O95931	23492	CBX7	Human	Protein	20	13027-20	SL019531	CBX7	O95931		CBX7	Human	Protein	20
	13028-2	SL025418	Fc_MOUSE	Q99LC4			Mouse	Protein	20	13028-2	SL025418	Fc_MOUSE	Q99LC4			Mouse	Protein	20
	13032-1	SL014943	BECN1	Q14457	8678	BECN1	Human	Protein	20	13032-1	SL014943	BECN1	Q14457	8678	BECN1	Human	Protein	20
	13039-1	SL019546	PP1R8	Q12972	5511	PPP1R8	Human	Protein	20	13039-1	SL019546	PP1R8	Q12972		PPP1R8	Human	Protein	20
	13041-47	SL007634	TRAF4	Q9BUZ4	9618	TRAF4	Human	Protein	20	13041-47	SL007634	TRAF4	Q9BUZ4	9618	TRAF4	Human	Protein	20
	13042-7	SL019583	KCA10	Q16322	3744	KCNA10	Human	Protein	20	13042-7	SL019583	KCA10	Q16322		KCNA10	Human	Protein	20
	13043-157	SL007491	ATAD2	Q6PL18	29028	ATAD2	Human	Protein	20	13043-157	SL007491	ATAD2	Q6PL18	29028	ATAD2	Human	Protein	20
	13044-5	SL007627	TS101	Q99816	7251	TSG101	Human	Protein	20	13044-5	SL007627	TS101	Q99816	7251	TSG101	Human	Protein	20
	13053-6	SL015342	S6A14	Q9UN76	11254	SLC6A14	Human	Protein	20	13053-6	SL015342	S6A14	Q9UN76	11254	SLC6A14	Human	Protein	20
	13054-87	SL008767	Profilin II	P35080	5217	PFN2	Human	Protein	0.5
	13055-53	SL019564	PSD1	A5PKW4	5662	PSD	Human	Protein	20	13055-53	SL019564	PSD1	A5PKW4		PSD	Human	Protein	20
	13056-18	SL019585	S6A16	Q9GZN6	28968	SLC6A16	Human	Protein	20	13056-18	SL019585	S6A16	Q9GZN6		SLC6A16	Human	Protein	20
	13059-33	SL019557	RIFK	Q969G6	55312	RFK	Human	Protein	20	13059-33	SL019557	RIFK	Q969G6		RFK	Human	Protein	20
	13062-4	SL016378	GMFG	O60234	9535	GMFG	Human	Protein	20	13062-4	SL016378	GMFG	O60234	9535	GMFG	Human	Protein	20
	13066-42	SL015023	EDC4	Q6P2E9	23644	EDC4	Human	Protein	0.5	13066-42	SL015023	EDC4	Q6P2E9	23644	EDC4	Human	Protein	0.5
	13067-5	SL009424	KGP1B	Q13976	5592	PRKG1	Human	Protein	0.5	13067-5	SL009424	KGP1B	Q13976	5592	PRKG1	Human	Protein	0.5
	13068-139	SL006984	CCS	O14618	9973	CCS	Human	Protein	20	13068-139	SL006984	CCS	O14618	9973	CCS	Human	Protein	20
	13073-14	SL019559	AN32A	P39687	8125	ANP32A	Human	Protein	20	13073-14	SL019559	AN32A	P39687	8125	ANP32A	Human	Protein	20
	13076-4	SL018149	FXR1	P51114	8087	FXR1	Human	Protein	20	13076-4	SL018149	FXR1	P51114		FXR1	Human	Protein	20
	13078-3	SL014793	CETN2	P41208	1069	CETN2	Human	Protein	0.5	13078-3	SL014793	CETN2	P41208	1069	CETN2	Human	Protein	0.5
	13082-9	SL011294	UN45A	Q9H3U1	55898	UNC45A	Human	Protein	20	13082-9	SL011294	UN45A	Q9H3U1	55898	UNC45A	Human	Protein	20
	13083-18	SL013025	SYVC	P26640	7407	VARS1	Human	Protein	20	13083-18	SL013025	SYVC	P26640	7407	VARS	Human	Protein	20
	13085-18	SL025874	GLP1R:CD	P43220	2740	GLP1R	Human	Protein	20	13085-18	SL007231	GLP1R	P43220	2740	GLP1R	Human	Protein	20
	13088-397	SL000137	BTC	P35070	685	BTC	Human	Protein	20	13088-397	SL000137	BTC	P35070	685	BTC	Human	Protein	20	13088-397	SL000137	BTC	P35070	685	BTC	Human	Protein	40
	13089-6	SL003349	HIF-1a	Q16665	3091	HIF1A	Human	Protein	20	13089-6	SL003349	HIF-1a	Q16665	3091	HIF1A	Human	Protein	20	13089-6	SL003349	HIF-1a	Q16665	3091	HIF1A	Human	Protein	40
	13090-17	SL004827	S100A6	P06703	6277	S100A6	Human	Protein	0.5	13090-17	SL004827	S100A6	P06703	6277	S100A6	Human	Protein	0.5	13090-17	SL004827	S100A6	P06703	6277	S100A6	Human	Protein	1
	13093-6	SL005430	SECTM1	Q8WVN6	6398	SECTM1	Human	Protein	0.5	13093-6	SL005430	SECTM1	Q8WVN6	6398	SECTM1	Human	Protein	0.5	13093-6	SL005430	SECTM1	Q8WVN6	6398	SECTM1	Human	Protein	1
	13094-75	SL018509	RSPO3	Q9BXY4	84870	RSPO3	Human	Protein	20	13094-75	SL018509	RSPO3	Q9BXY4	84870	RSPO3	Human	Protein	20	13094-75	SL018509	RSPO3	Q9BXY4	84870	RSPO3	Human	Protein	40
	13095-51	SL005357	PSP	P05451	5967	REG1A	Human	Protein	0.5	13095-51	SL005357	PSP	P05451	5967	REG1A	Human	Protein	0.5	13095-51	SL005357	PSP	P05451	5967	REG1A	Human	Protein	0.005
	13097-11	SL003774	Apoptosis regulator Bcl-W	Q92843	599	BCL2L2	Human	Protein	20	13097-11	SL003774	Apoptosis regulator Bcl-W	Q92843	599	BCL2L2	Human	Protein	20	13097-11	SL003774	Apoptosis regulator Bcl-W	Q92843	599	BCL2L2	Human	Protein	40
	13098-93	SL003320	VEGF-D	O43915	2277	VEGFD	Human	Protein	20	13098-93	SL003320	VEGF-D	O43915	2277	FIGF	Human	Protein	20	13098-93	SL003320	VEGF-D	O43915	2277	FIGF	Human	Protein	1
	13101-60	SL007631	SOST	Q9BQB4	50964	SOST	Human	Protein	20	13101-60	SL007631	SOST	Q9BQB4	50964	SOST	Human	Protein	20	13101-60	SL007631	SOST	Q9BQB4	50964	SOST	Human	Protein	40
	13102-1	SL012769	FAM3D	Q96BQ1	131177	FAM3D	Human	Protein	20	13102-1	SL012769	FAM3D	Q96BQ1	131177	FAM3D	Human	Protein	20	13102-1	SL012769	FAM3D	Q96BQ1	131177	FAM3D	Human	Protein	40
	13103-125	SL009328	CSH	P0DML2|P0DML3	1442|1442	CSH1|CSH2	Human	Protein	0.5	13103-125	SL009328	CSH	P0DML2 P0DML3	1442 1443	CSH1 CSH2	Human	Protein	0.5	13103-125	SL009328	CSH	P0DML2 P0DML3	1442 1443	CSH1 CSH2	Human	Protein	40
	13104-32	SL008614	EFNB1	P98172	1947	EFNB1	Human	Protein	0.5	13104-32	SL008614	EFNB1	P98172	1947	EFNB1	Human	Protein	0.5	13104-32	SL008614	EFNB1	P98172	1947	EFNB1	Human	Protein	1
	13105-7	SL007311	SNP25	P60880	6616	SNAP25	Human	Protein	20	13105-7	SL007311	SNP25	P60880	6616	SNAP25	Human	Protein	20	13105-7	SL007311	SNP25	P60880	6616	SNAP25	Human	Protein	40
	13107-9	SL008402	LYPD3	O95274	27076	LYPD3	Human	Protein	20	13107-9	SL008402	LYPD3	O95274	27076	LYPD3	Human	Protein	20	13107-9	SL008402	LYPD3	O95274	27076	LYPD3	Human	Protein	40
	13109-82	SL008810	NEGR1	Q7Z3B1	257194	NEGR1	Human	Protein	0.5	13109-82	SL008810	NEGR1	Q7Z3B1	257194	NEGR1	Human	Protein	0.5	13109-82	SL008810	NEGR1	Q7Z3B1	257194	NEGR1	Human	Protein	1
	13111-79	SL007223	BCL6	P41182	604	BCL6	Human	Protein	20	13111-79	SL007223	BCL6	P41182	604	BCL6	Human	Protein	20	13111-79	SL007223	BCL6	P41182	604	BCL6	Human	Protein	40
	13112-179	SL009349	FSTL1	Q12841	11167	FSTL1	Human	Protein	0.5	13112-179	SL009349	FSTL1	Q12841	11167	FSTL1	Human	Protein	0.5	13112-179	SL009349	FSTL1	Q12841	11167	FSTL1	Human	Protein	1
	13113-7	SL002688	Osteopontin	P10451	6696	SPP1	Human	Protein	0.5	13113-7	SL002688	Osteopontin	P10451	6696	SPP1	Human	Protein	0.5	13113-7	SL002688	Osteopontin	P10451	6696	SPP1	Human	Protein	40
	13114-50	SL006230	Lumican	P51884	4060	LUM	Human	Protein	0.005	13114-50	SL006230	Lumican	P51884	4060	LUM	Human	Protein	0.005	13114-50	SL006230	Lumican	P51884	4060	LUM	Human	Protein	0.005
	13116-25	SL008931	CD177	Q8N6Q3	57126	CD177	Human	Protein	0.5	13116-25	SL008931	CD177	Q8N6Q3	57126	CD177	Human	Protein	0.5	13116-25	SL008931	CD177	Q8N6Q3	57126	CD177	Human	Protein	1
	13117-232	SL018256	CHKB	Q9Y259	1120	CHKB	Human	Protein	0.5										13117-232	SL018256	CHKB	Q9Y259	1120	CHKB	Human	Protein	1
	13118-5	SL011888	SMOC1	Q9H4F8	64093	SMOC1	Human	Protein	0.5	13118-5	SL011888	SMOC1	Q9H4F8	64093	SMOC1	Human	Protein	0.5	13118-5	SL011888	SMOC1	Q9H4F8	64093	SMOC1	Human	Protein	1
	13119-26	SL004467	protein Z inhibitor	Q9UK55	51156	SERPINA10	Human	Protein	0.5	13119-26	SL004467	protein Z inhibitor	Q9UK55	51156	SERPINA10	Human	Protein	0.5	13119-26	SL004467	protein Z inhibitor	Q9UK55	51156	SERPINA10	Human	Protein	1
	13122-19	SL008360	FLRT2	O43155	23768	FLRT2	Human	Protein	20	13122-19	SL008360	FLRT2	O43155	23768	FLRT2	Human	Protein	20	13122-19	SL008360	FLRT2	O43155	23768	FLRT2	Human	Protein	40
	13123-3	SL025865	FLRT3:ECD	Q9NZU0	23767	FLRT3	Human	Protein	20	13123-3	SL008372	FLRT3	Q9NZU0	23767	FLRT3	Human	Protein	20	13123-3	SL008372	FLRT3	Q9NZU0	23767	FLRT3	Human	Protein	40
	13124-20	SL018587	ISLR2	Q6UXK2	57611	ISLR2	Human	Protein	20	13124-20	SL018587	ISLR2	Q6UXK2	57611	ISLR2	Human	Protein	20	13124-20	SL018587	ISLR2	Q6UXK2	57611	ISLR2	Human	Protein	40
	13125-45	SL000616	Vitronectin	P04004	7448	VTN	Human	Protein	0.005	13125-45	SL000616	Vitronectin	P04004	7448	VTN	Human	Protein	0.005	13125-45	SL000616	Vitronectin	P04004	7448	VTN	Human	Protein	1
	13126-52	SL008631	DSC2	Q02487	1824	DSC2	Human	Protein	0.5	13126-52	SL008631	DSC2	Q02487	1824	DSC2	Human	Protein	0.5	13126-52	SL008631	DSC2	Q02487	1824	DSC2	Human	Protein	1
	13129-40	SL007070	LDLR	P01130	3949	LDLR	Human	Protein	20	13129-40	SL007070	LDLR	P01130	3949	LDLR	Human	Protein	20	13129-40	SL007070	LDLR	P01130	3949	LDLR	Human	Protein	40
	13130-150	SL007272	HXK2	P52789	3099	HK2	Human	Protein	20	13130-150	SL007272	HXK2	P52789	3099	HK2	Human	Protein	20	13130-150	SL007272	HXK2	P52789	3099	HK2	Human	Protein	40
	13131-5	SL011180	HXK1	P19367	3098	HK1	Human	Protein	20	13131-5	SL011180	HXK1	P19367	3098	HK1	Human	Protein	20	13131-5	SL011180	HXK1	P19367	3098	HK1	Human	Protein	40
	13132-14	SL008522	SEM5A	Q13591	9037	SEMA5A	Human	Protein	20	13132-14	SL008522	SEM5A	Q13591	9037	SEMA5A	Human	Protein	20	13132-14	SL008522	SEM5A	Q13591	9037	SEMA5A	Human	Protein	40
	13133-73	SL007033	LTBP4	Q8N2S1	8425	LTBP4	Human	Protein	20	13133-73	SL007033	LTBP4	Q8N2S1	8425	LTBP4	Human	Protein	20	13133-73	SL007033	LTBP4	Q8N2S1	8425	LTBP4	Human	Protein	1
	13228-75	SL001999	MDM2	Q00987	4193	MDM2	Human	Protein	20	13228-75	SL001999	MDM2	Q00987	4193	MDM2	Human	Protein	20
	13229-20	SL019996	MDM4	O15151	4194	MDM4	Human	Protein	20	13229-20	SL019996	MDM4	O15151		MDM4	Human	Protein	20
	13230-174	SL019999	IgG2, Kappa	P01859	3501	IGHG2	Human	Protein	20	13230-174	SL019999	IgG2, Kappa	P01859		IGHG2	Human	Protein	20
	13231-90	SL020001	IgG4, Kappa	P01861	3503	IGHG4	Human	Protein	0.5	13231-90	SL020001	IgG4, Kappa	P01861		IGHG4	Human	Protein	0.5
	13236-25	SL012449	WNT3A	P56704	89780	WNT3A	Human	Protein	0.5	13236-25	SL012449	WNT3A	P56704	89780	WNT3A	Human	Protein	0.5
	13240-170	SL019993	SHAN1	Q9Y566	50944	SHANK1	Human	Protein	20	13240-170	SL019993	SHAN1	Q9Y566		SHANK1	Human	Protein	20
	13242-134	SL019995	SHAN3	Q9BYB0		SHANK3	Human	Protein	20	13242-134	SL019995	SHAN3	Q9BYB0		SHANK3	Human	Protein	20
	13256-21	SL019993	SHAN1	Q9Y566	50944	SHANK1	Human	Protein	20
	13268-45	SL012434	WNT5A	P41221	7474	WNT5A	Human	Protein	0.5	13268-45	SL012434	WNT5A	P41221	7474	WNT5A	Human	Protein	0.5
	13374-4	SL012530	DB113	Q30KQ7	245927	DEFB113	Human	Protein	20	13374-4	SL012530	DB113	Q30KQ7	245927	DEFB113	Human	Protein	20
	13375-48	SL020085	SNG3	O43761	9143	SYNGR3	Human	Protein	20	13375-48	SL020085	SNG3	O43761		SYNGR3	Human	Protein	20
	13377-3	SL020095	C56D1	Q8N8Q1	284613	CYB561D1	Human	Protein	20	13377-3	SL020095	C56D1	Q8N8Q1		CYB561D1	Human	Protein	20
	13378-80	SL020102	YD286	A6NC05	401207	C5orf63	Human	Protein	20	13378-80	SL020102	YD286	A6NC05		C5orf63	Human	Protein	20
	13381-49	SL008831	B4GT1	P15291	2683	B4GALT1	Human	Protein	0.5	13381-49	SL008831	B4GT1	P15291	2683	B4GALT1	Human	Protein	0.5
	13384-110	SL008015	FUMH	P07954	2271	FH	Human	Protein	20	13384-110	SL008015	FUMH	P07954	2271	FH	Human	Protein	20
	13386-248	SL020103	RNF34	Q969K3	80196	RNF34	Human	Protein	20	13386-248	SL020103	RNF34	Q969K3		RNF34	Human	Protein	20
	13387-55	SL015293	EHF	Q9NZC4	26298	EHF	Human	Protein	20	13387-55	SL015293	EHF	Q9NZC4	26298	EHF	Human	Protein	20
	13388-57	SL012430	NEC1	P29120	5122	PCSK1	Human	Protein	20	13388-57	SL012430	NEC1	P29120	5122	PCSK1	Human	Protein	20
	13389-8	SL025418	Fc_MOUSE	Q99LC4			Mouse	Protein	0.5	13389-8	SL025418	Fc_MOUSE	Q99LC4			Mouse	Protein	0.5
	13392-13	SL008814	AT1B1	P05026	481	ATP1B1	Human	Protein	0.5	13392-13	SL008814	AT1B1	P05026	481	ATP1B1	Human	Protein	0.5
	13393-46	SL015189	DERL1	Q9BUN8	79139	DERL1	Human	Protein	20	13393-46	SL015189	DERL1	Q9BUN8	79139	DERL1	Human	Protein	20
	13397-88	SL004533	HBD-2	O15263	100289462	DEFB4A	Human	Protein	20	13397-88	SL004533	HBD-2	O15263	100289462	DEFB4A	Human	Protein	20
	13399-33	SL020071	RELL1	Q8IUW5	768211	RELL1	Human	Protein	20	13399-33	SL020071	RELL1	Q8IUW5		RELL1	Human	Protein	20
	13403-5	SL013779	ETV5	P41161	2119	ETV5	Human	Protein	20	13403-5	SL013779	ETV5	P41161	2119	ETV5	Human	Protein	20
	13405-61	SL012422	ISK2	P20155	6691	SPINK2	Human	Protein	20	13405-61	SL012422	ISK2	P20155	6691	SPINK2	Human	Protein	20
	13406-161	SL014270	CLM6	Q08708	10871	CD300C	Human	Protein	20
	13408-23	SL010391	WFKN2	Q8TEU8	124857	WFIKKN2	Human	Protein	0.5
	13409-9	SL025418	Fc_MOUSE	Q99LC4			Mouse	Protein	20	13409-9	SL025418	Fc_MOUSE	Q99LC4			Mouse	Protein	20
	13411-21	SL020111	RNF41	Q9H4P4	10193	RNF41	Human	Protein	20	13411-21	SL020111	RNF41	Q9H4P4		RNF41	Human	Protein	20
	13412-5	SL012556	WFDC6	Q9BQY6	140870	WFDC6	Human	Protein	20	13412-5	SL012556	WFDC6	Q9BQY6	140870	WFDC6	Human	Protein	20
	13416-8	SL020086	T132D	Q14C87	121256	TMEM132D	Human	Protein	20	13416-8	SL020086	T132D	Q14C87		TMEM132D	Human	Protein	20
	13421-17	SL020080	KISHB	Q9NRX6	56900	TMEM167B	Human	Protein	20	13421-17	SL020080	KISHB	Q9NRX6		TMEM167B	Human	Protein	20
	13422-66	SL012509	ENOX2	Q16206	10495	ENOX2	Human	Protein	20	13422-66	SL012509	ENOX2	Q16206	10495	ENOX2	Human	Protein	20
	13423-94	SL008291	CJ058	Q9BRX8	84293	PRXL2A	Human	Protein	20	13423-94	SL008291	CJ058	Q9BRX8	84293	FAM213A	Human	Protein	20
	13424-51	SL025418	Fc_MOUSE	Q99LC4			Mouse	Protein	20	13424-51	SL025418	Fc_MOUSE	Q99LC4			Mouse	Protein	20
	13427-66	SL008941	MA1C1	Q9NR34	57134	MAN1C1	Human	Protein	0.5	13427-66	SL008941	MA1C1	Q9NR34	57134	MAN1C1	Human	Protein	0.5
	13429-3	SL012827	WF10A	Q9H1F0	140832	WFDC10A	Human	Protein	20	13429-3	SL012827	WF10A	Q9H1F0	140832	WFDC10A	Human	Protein	20
	13430-50	SL010851	UT1	Q13336	6563	SLC14A1	Human	Protein	20	13430-50	SL010851	UT1	Q13336	6563	SLC14A1	Human	Protein	20
	13431-74	SL020092	F159A	Q6UWV7	348378	SHISAL2A	Human	Protein	20	13431-74	SL020092	F159A	Q6UWV7		FAM159A	Human	Protein	20
	13432-9	SL026028	ZFY27:CD region 1	Q5T4F4	118813	ZFYVE27	Human	Protein	20
	13434-172	SL008312	PARVA	Q9NVD7	55742	PARVA	Human	Protein	20	13434-172	SL008312	PARVA	Q9NVD7	55742	PARVA	Human	Protein	20
	13435-31	SL005182	IL-20 Rb	Q6UXL0	53833	IL20RB	Human	Protein	20	13435-31	SL005182	IL-20 Rb	Q6UXL0	53833	IL20RB	Human	Protein	20
	13436-54	SL020077	MAZ	P56270	4150	MAZ	Human	Protein	20	13436-54	SL020077	MAZ	P56270		MAZ	Human	Protein	20
	13438-115	SL007661	CHRD	Q9H2X0	8646	CHRD	Human	Protein	0.5	13438-115	SL007661	CHRD	Q9H2X0	8646	CHRD	Human	Protein	0.5
	13439-6	SL020093	IQCF3	P0C7M6	401067	IQCF3	Human	Protein	20	13439-6	SL020093	IQCF3	P0C7M6		IQCF3	Human	Protein	20
	13441-30	SL020107	DIXC1	Q155Q3	85458	DIXDC1	Human	Protein	0.5	13441-30	SL020107	DIXC1	Q155Q3		DIXDC1	Human	Protein	0.5
	13447-42	SL020094	SPRN	Q5BIV9	503542	SPRN	Human	Protein	20	13447-42	SL020094	SPRN	Q5BIV9		SPRN	Human	Protein	20
	13449-25	SL020108	SF3B4	Q15427	10262	SF3B4	Human	Protein	20	13449-25	SL020108	SF3B4	Q15427		SF3B4	Human	Protein	20
	13450-49	SL020113	UBP8	P40818	9101	USP8	Human	Protein	20	13450-49	SL020113	UBP8	P40818		USP8	Human	Protein	20
	13451-2	SL006734	FNDC4	Q9H6D8	64838	FNDC4	Human	Protein	20	13451-2	SL006734	FNDC4	Q9H6D8	64838	FNDC4	Human	Protein	20
	13452-113	SL020075	SIM13	P0DJ93	221710	SMIM13	Human	Protein	20	13452-113	SL020075	SIM13	P0DJ93		SMIM13	Human	Protein	20
	13453-2	SL020083	RM33	O75394	9553	MRPL33	Human	Protein	20	13453-2	SL020083	RM33	O75394		MRPL33	Human	Protein	20
	13455-10	SL025418	Fc_MOUSE	Q99LC4			Mouse	Protein	20	13455-10	SL025418	Fc_MOUSE	Q99LC4			Mouse	Protein	20
	13457-33	SL020109	ELF5	Q9UKW6	2001	ELF5	Human	Protein	20	13457-33	SL020109	ELF5	Q9UKW6		ELF5	Human	Protein	20
	13459-30	SL016531	CI167	Q9NXH8	54863	TOR4A	Human	Protein	20	13459-30	SL016531	CI167	Q9NXH8	54863	TOR4A	Human	Protein	20
	13460-4	SL012363	CHAD	O15335	1101	CHAD	Human	Protein	0.5	13460-4	SL012363	CHAD	O15335	1101	CHAD	Human	Protein	0.5
	13463-1	SL007573	PXDN	Q92626	7837	PXDN	Human	Protein	20	13463-1	SL007573	PXDN	Q92626	7837	PXDN	Human	Protein	20
	13464-8	SL020101	NRAC	Q8N912	400258	NRAC	Human	Protein	20	13464-8	SL020101	NRAC	Q8N912		NRAC	Human	Protein	20
	13465-5	SL007283	CCP1	P53805	1827	RCAN1	Human	Protein	20	13465-5	SL007283	CCP1	P53805	1827	RCAN1	Human	Protein	20
	13468-5	SL020119	NEUL4	Q96JN8	84461	NEURL4	Human	Protein	20	13468-5	SL020119	NEUL4	Q96JN8		NEURL4	Human	Protein	20
	13470-43	SL014902	PTH1R	Q03431	5745	PTH1R	Human	Protein	20	13470-43	SL014902	PTH1R	Q03431	5745	PTH1R	Human	Protein	20
	13472-35	SL016517	HDHD2	Q9H0R4	84064	HDHD2	Human	Protein	0.5	13472-35	SL016517	HDHD2	Q9H0R4	84064	HDHD2	Human	Protein	0.5
	13473-55	SL020131	IP3KA	P23677	3706	ITPKA	Human	Protein	20	13473-55	SL020131	IP3KA	P23677		ITPKA	Human	Protein	20
	13474-40	SL011317	GSTK1	Q9Y2Q3	373156	GSTK1	Human	Protein	20	13474-40	SL011317	GSTK1	Q9Y2Q3	373156	GSTK1	Human	Protein	20
	13475-10	SL020116	UB2D4	Q9Y2X8	51619	UBE2D4	Human	Protein	20	13475-10	SL020116	UB2D4	Q9Y2X8		UBE2D4	Human	Protein	20
	13476-16	SL020144	KIN17	O60870	22944	KIN	Human	Protein	20	13476-16	SL020144	KIN17	O60870		KIN	Human	Protein	20
	13477-65	SL007448	LT4R1	Q15722	1241	LTB4R	Human	Protein	20	13477-65	SL007448	LT4R1	Q15722	1241	LTB4R	Human	Protein	20
	13479-8	SL020149	F1712	A8MVW0	284069	FAM171A2	Human	Protein	0.5	13479-8	SL020149	F1712	A8MVW0		FAM171A2	Human	Protein	0.5
	13481-24	SL020143	TCEA2	Q15560	6919	TCEA2	Human	Protein	20	13481-24	SL020143	TCEA2	Q15560		TCEA2	Human	Protein	20
	13482-14	SL020129	CNOT1	A5YKK6	23019	CNOT1	Human	Protein	20	13482-14	SL020129	CNOT1	A5YKK6		CNOT1	Human	Protein	20
	13484-69	SL025820	CO1A1:N-term propeptide	P02452	1277	COL1A1	Human	Protein	20	13484-69	SL007932	CO1A1	P02452	1277	COL1A1	Human	Protein	20
	13485-20	SL020165	TM87B	Q96K49	84910	TMEM87B	Human	Protein	20	13485-20	SL020165	TM87B	Q96K49		TMEM87B	Human	Protein	20
	13486-9	SL025961	PKD2:CD 1	Q13563	5311	PKD2	Human	Protein	20	13486-9	SL020155	PKD2	Q13563		PKD2	Human	Protein	20
	13487-24	SL020148	UN93B	Q9H1C4	81622	UNC93B1	Human	Protein	20	13487-24	SL020148	UN93B	Q9H1C4		UNC93B1	Human	Protein	20
	13488-3	SL020128	ARFP1	P53367	27236	ARFIP1	Human	Protein	20	13488-3	SL020128	ARFP1	P53367	27236	ARFIP1	Human	Protein	20
	13490-1	SL020136	MPP6	Q9NZW5	51678	MPP6	Human	Protein	20	13490-1	SL020136	MPP6	Q9NZW5		MPP6	Human	Protein	20
	13491-40	SL020117	PDE6D	O43924	5147	PDE6D	Human	Protein	20	13491-40	SL020117	PDE6D	O43924		PDE6D	Human	Protein	20
	13492-44	SL005768	HSPA9B	P38646	3313	HSPA9	Human	Protein	20	13492-44	SL005768	HSPA9B	P38646	3313	HSPA9	Human	Protein	20
	13493-5	SL020164	GRID1	Q9ULK0	2894	GRID1	Human	Protein	20	13493-5	SL020164	GRID1	Q9ULK0		GRID1	Human	Protein	20
	13494-6	SL020154	CERS5	Q8N5B7	91012	CERS5	Human	Protein	20	13494-6	SL020154	CERS5	Q8N5B7		CERS5	Human	Protein	20
	13495-48	SL020147	HCAR2	Q8TDS4	338442	HCAR2	Human	Protein	20	13495-48	SL020147	HCAR2	Q8TDS4		HCAR2	Human	Protein	20
	13496-19	SL020125	HMCS1	Q01581	3157	HMGCS1	Human	Protein	20	13496-19	SL020125	HMCS1	Q01581		HMGCS1	Human	Protein	20
	13497-34	SL020138	EIF3J	O75822	8669	EIF3J	Human	Protein	20	13497-34	SL020138	EIF3J	O75822		EIF3J	Human	Protein	20
	13498-1	SL020130	MIOX	Q9UGB7	55586	MIOX	Human	Protein	20	13498-1	SL020130	MIOX	Q9UGB7		MIOX	Human	Protein	20
	13499-30	SL000359	Coagulation Factor VIII	P00451	2157	F8	Human	Protein	0.5	13499-30	SL000359	Coagulation Factor VIII	P00451	2157	F8	Human	Protein	0.5
	13500-9	SL025418	Fc_MOUSE	Q99LC4			Mouse	Protein	20	13500-9	SL025418	Fc_MOUSE	Q99LC4			Mouse	Protein	20
	13501-10	SL020163	S35G2	Q8TBE7	80723	SLC35G2	Human	Protein	0.5	13501-10	SL020163	S35G2	Q8TBE7		SLC35G2	Human	Protein	0.5
	13502-2	SL020153	S2611	Q86WA9	284129	SLC26A11	Human	Protein	20	13502-2	SL020153	S2611	Q86WA9		SLC26A11	Human	Protein	20
	13503-19	SL007985	PRAF3	O75915	10550	ARL6IP5	Human	Protein	20	13503-19	SL007985	PRAF3	O75915	10550	ARL6IP5	Human	Protein	20
	13504-147	SL013259	HNRPR	O43390	10236	HNRNPR	Human	Protein	20
	13506-10	SL020145	DUS2L	Q9NX74	54920	DUS2	Human	Protein	20	13506-10	SL020145	DUS2L	Q9NX74		DUS2	Human	Protein	20
	13507-51	SL007444	TRADD	Q15628	8717	TRADD	Human	Protein	20	13507-51	SL007444	TRADD	Q15628	8717	TRADD	Human	Protein	20
	13509-5	SL020162	SCAM5	Q8TAC9	192683	SCAMP5	Human	Protein	20	13509-5	SL020162	SCAM5	Q8TAC9		SCAMP5	Human	Protein	20
	13510-7	SL011088	AT2A3	Q93084	489	ATP2A3	Human	Protein	20	13510-7	SL011088	AT2A3	Q93084	489	ATP2A3	Human	Protein	20
	13511-29	SL009828	SATB1	Q01826	6304	SATB1	Human	Protein	20	13511-29	SL009828	SATB1	Q01826	6304	SATB1	Human	Protein	20
	13512-28	SL013259	HNRPR	O43390	10236	HNRNPR	Human	Protein	20	13512-28	SL013259	HNRPR	O43390	10236	HNRNPR	Human	Protein	20
	13513-174	SL020133	PIAS3	Q9Y6X2	10401	PIAS3	Human	Protein	20	13513-174	SL020133	PIAS3	Q9Y6X2		PIAS3	Human	Protein	20
	13514-121	SL005732	Rab-1C	Q15286	11021	RAB35	Human	Protein	20	13514-121	SL005732	Rab-1C	Q15286	11021	RAB35	Human	Protein	20
	13515-8	SL020146	RPR1A	Q96P16	55197	RPRD1A	Human	Protein	20	13515-8	SL020146	RPR1A	Q96P16		RPRD1A	Human	Protein	20
	13516-46	SL016509	TMM85	Q5J8M3	51234	EMC4	Human	Protein	0.5	13516-46	SL016509	TMM85	Q5J8M3	51234	EMC4	Human	Protein	0.5
	13517-3	SL020152	PTHD3	Q3KNS1	374308	PTCHD3	Human	Protein	20	13517-3	SL020152	PTHD3	Q3KNS1		PTCHD3	Human	Protein	20
	13518-5	SL014608	ASAP2	O43150	8853	ASAP2	Human	Protein	0.5	13518-5	SL014608	ASAP2	O43150	8853	ASAP2	Human	Protein	0.5
	13519-112	SL020123	ARHGP	Q86VW2	115557	ARHGEF25	Human	Protein	20	13519-112	SL020123	ARHGP	Q86VW2	115557	ARHGEF25	Human	Protein	20
	13522-20	SL007318	VISL1	P62760	7447	VSNL1	Human	Protein	20	13522-20	SL007318	VISL1	P62760	7447	VSNL1	Human	Protein	20
	13524-25	SL020161	H6ST2	Q96MM7	90161	HS6ST2	Human	Protein	20	13524-25	SL020161	H6ST2	Q96MM7		HS6ST2	Human	Protein	20
	13525-17	SL020151	KCNG4	Q8TDN1	93107	KCNG4	Human	Protein	20	13525-17	SL020151	KCNG4	Q8TDN1		KCNG4	Human	Protein	20
	13526-5	SL025914	LA:RRM	P05455	6741	SSB	Human	Protein	20	13526-5	SL013009	LA	P05455	6741	SSB	Human	Protein	20
	13529-39	SL020132	NP1L2	Q9ULW6	4674	NAP1L2	Human	Protein	0.5	13529-39	SL020132	NP1L2	Q9ULW6		NAP1L2	Human	Protein	0.5
	13530-5	SL020120	UR2R	Q9UKP6	2837	UTS2R	Human	Protein	20	13530-5	SL020120	UR2R	Q9UKP6		UTS2R	Human	Protein	20
	13532-25	SL020160	NEPR1	Q8N9A8	255919	CNEP1R1	Human	Protein	20	13532-25	SL020160	NEPR1	Q8N9A8		CNEP1R1	Human	Protein	20
	13534-20	SL008132	MYOM2	P54296	9172	MYOM2	Human	Protein	20	13534-20	SL008132	MYOM2	P54296	9172	MYOM2	Human	Protein	20
	13535-2	SL025805	C43BP:PH domain	Q9Y5P4	10087	CERT1	Human	Protein	20	13535-2	SL015375	C43BP	Q9Y5P4	10087	COL4A3BP	Human	Protein	20
	13536-56	SL020124	POLI	Q9UNA4	11201	POLI	Human	Protein	20	13536-56	SL020124	POLI	Q9UNA4		POLI	Human	Protein	20
	13539-131	SL020168	KCNN1	Q92952	3780	KCNN1	Human	Protein	20	13539-131	SL020168	KCNN1	Q92952		KCNN1	Human	Protein	20
	13540-1	SL020159	GPR26	Q8NDV2	2849	GPR26	Human	Protein	20	13540-1	SL020159	GPR26	Q8NDV2		GPR26	Human	Protein	20
	13541-1	SL016488	MYCT1	Q8N699	80177	MYCT1	Human	Protein	20	13541-1	SL016488	MYCT1	Q8N699	80177	MYCT1	Human	Protein	20
	13543-7	SL005407	LTB4DH	Q14914	22949	PTGR1	Human	Protein	20
	13544-9	SL011276	HMHA1	Q92619	23526	ARHGAP45	Human	Protein	20	13544-9	SL011276	HMHA1	Q92619	23526	HMHA1	Human	Protein	20
	13545-97	SL013206	EIF1A	Q8N9N8	84285	EIF1AD	Human	Protein	20	13545-97	SL013206	EIF1A	Q8N9N8	84285	EIF1AD	Human	Protein	20
	13547-5	SL019581	5HT7R	P34969	3363	HTR7	Human	Protein	20	13547-5	SL019581	5HT7R	P34969	3363	HTR7	Human	Protein	20
	13548-53	SL020158	PPC1A	Q5VZY2	196051	PLPP4	Human	Protein	20	13548-53	SL020158	PPC1A	Q5VZY2		PPAPDC1A	Human	Protein	20
	13549-15	SL020150	ADA29	Q9UKF5	11086	ADAM29	Human	Protein	20	13549-15	SL020150	ADA29	Q9UKF5	11086	ADAM29	Human	Protein	20
	13552-7	SL010879	SWP70	Q9UH65	23075	SWAP70	Human	Protein	20	13552-7	SL010879	SWP70	Q9UH65	23075	SWAP70	Human	Protein	20
	13553-4	SL020126	DCNL3	Q8IWE4	123879	DCUN1D3	Human	Protein	20	13553-4	SL020126	DCNL3	Q8IWE4		DCUN1D3	Human	Protein	20
	13554-78	SL020118	REPI1	Q9BWE0	29803	REPIN1	Human	Protein	20	13554-78	SL020118	REPI1	Q9BWE0		REPIN1	Human	Protein	20
	13556-28	SL020157	5HT2A	P28223	3356	HTR2A	Human	Protein	20	13556-28	SL020157	5HT2A	P28223	3356	HTR2A	Human	Protein	20
	13557-3	SL004802	Nectin 3	Q9NQS3	25945	NECTIN3	Human	Protein	20	13557-3	SL004802	Nectin 3	Q9NQS3	25945	PVRL3	Human	Protein	20
	13561-5	SL020176	5HT6R	P50406	3362	HTR6	Human	Protein	20	13561-5	SL020176	5HT6R	P50406	3362	HTR6	Human	Protein	20
	13563-259	SL020184	ACBD7	Q8N6N7	414149	ACBD7	Human	Protein	20	13563-259	SL020184	ACBD7	Q8N6N7	414149	ACBD7	Human	Protein	20
	13565-2	SL003760	p130	Q08999	5934	RBL2	Human	Protein	0.5	13565-2	SL003760	p130	Q08999	5934	RBL2	Human	Protein	0.5
	13566-2	SL020204	SSU72	Q9NP77	29101	SSU72	Human	Protein	20	13566-2	SL020204	SSU72	Q9NP77		SSU72	Human	Protein	20
	13567-1	SL008214	DPYL2	Q16555	1808	DPYSL2	Human	Protein	20	13567-1	SL008214	DPYL2	Q16555	1808	DPYSL2	Human	Protein	20
	13568-30	SL011203	PSMD4	P55036	5710	PSMD4	Human	Protein	20	13568-30	SL011203	PSMD4	P55036	5710	PSMD4	Human	Protein	20
	13570-43	SL008163	VIGLN	Q00341	3069	HDLBP	Human	Protein	20	13570-43	SL008163	VIGLN	Q00341	3069	HDLBP	Human	Protein	20
	13572-43	SL010941	PSD11	O00231	5717	PSMD11	Human	Protein	20	13572-43	SL010941	PSD11	O00231	5717	PSMD11	Human	Protein	20
	13573-5	SL004616	p21-ARC	O15145	10094	ARPC3	Human	Protein	20	13573-5	SL004616	p21-ARC	O15145	10094	ARPC3	Human	Protein	20
	13574-50	SL020205	RND1	Q92730	27289	RND1	Human	Protein	20	13574-50	SL020205	RND1	Q92730		RND1	Human	Protein	20
	13575-40	SL020209	DVL2	O14641	1856	DVL2	Human	Protein	0.5	13575-40	SL020209	DVL2	O14641		DVL2	Human	Protein	0.5
	13576-15	SL003643	Glutathione S-transferase Pi	P09211	2950	GSTP1	Human	Protein	0.5
	13577-25	SL017896	U2AF2	P26368	11338	U2AF2	Human	Protein	20	13577-25	SL017896	U2AF2	P26368		U2AF2	Human	Protein	20
	13578-98	SL020134	ABLM3	O94929	22885	ABLIM3	Human	Protein	20	13578-98	SL020134	ABLM3	O94929	22885	ABLIM3	Human	Protein	20
	13580-2	SL009232	Sperm-associated antigen 2	Q16222	6675	UAP1	Human	Protein	20	13580-2	SL009232	Sperm-associated antigen 2	Q16222	6675	UAP1	Human	Protein	20
	13583-19	SL003661	Apaf-1	O14727	317	APAF1	Human	Protein	20	13583-19	SL003661	Apaf-1	O14727	317	APAF1	Human	Protein	20
	13587-10	SL005989	RGAP1	Q9H0H5	29127	RACGAP1	Human	Protein	20	13587-10	SL005989	RGAP1	Q9H0H5	29127	RACGAP1	Human	Protein	20
	13588-11	SL020193	ANXA9	O76027	8416	ANXA9	Human	Protein	20	13588-11	SL020193	ANXA9	O76027	8416	ANXA9	Human	Protein	20
	13589-10	SL025798	APBB3:PID 2	O95704	10307	APBB3	Human	Protein	20	13589-10	SL007058	APBB3	O95704	10307	APBB3	Human	Protein	20
	13590-1	SL020207	ORN	Q9Y3B8	25996	REXO2	Human	Protein	0.5	13590-1	SL020207	ORN	Q9Y3B8		REXO2	Human	Protein	0.5
	13591-31	SL020210	PRI1	P49642	5557	PRIM1	Human	Protein	20	13591-31	SL020210	PRI1	P49642		PRIM1	Human	Protein	20
	13594-158	SL020181	GGA1	Q9UJY5	26088	GGA1	Human	Protein	20	13594-158	SL020181	GGA1	Q9UJY5		GGA1	Human	Protein	20
	13595-20	SL020185	THTPA	Q9BU02	79178	THTPA	Human	Protein	20	13595-20	SL020185	THTPA	Q9BU02		THTPA	Human	Protein	20
	13596-3	SL006957	RB27B	O00194	5874	RAB27B	Human	Protein	20	13596-3	SL006957	RB27B	O00194	5874	RAB27B	Human	Protein	20
	13597-20	SL014934	RAB31	Q13636	11031	RAB31	Human	Protein	20	13597-20	SL014934	RAB31	Q13636	11031	RAB31	Human	Protein	20
	13599-15	SL020211	RABEK	Q7Z6M1	10244	RABEPK	Human	Protein	20	13599-15	SL020211	RABEK	Q7Z6M1		RABEPK	Human	Protein	20
	13602-6	SL013050	NH2L1	P55769	4809	SNU13	Human	Protein	20	13602-6	SL013050	NH2L1	P55769	4809	NHP2L1	Human	Protein	20
	13603-7	SL020186	RFESD	Q8TAC1	317671	RFESD	Human	Protein	20	13603-7	SL020186	RFESD	Q8TAC1		RFESD	Human	Protein	20
	13604-27	SL020194	NEUL1	O76050	9148	NEURL1	Human	Protein	20	13604-27	SL020194	NEUL1	O76050		NEURL1	Human	Protein	20
	13605-16	SL015314	ANX10	Q9UJ72	11199	ANXA10	Human	Protein	20	13605-16	SL015314	ANX10	Q9UJ72	11199	ANXA10	Human	Protein	20
	13609-11	SL007326	GTF2I	P78347	2969	GTF2I	Human	Protein	20	13609-11	SL007326	GTF2I	P78347	2969	GTF2I	Human	Protein	20
	13610-9	SL005065	MAGE-10	P43363	4109	MAGEA10	Human	Protein	20	13610-9	SL005065	MAGE-10	P43363	4109	MAGEA10	Human	Protein	20
	13612-7	SL020195	CYTIP	O60759	9595	CYTIP	Human	Protein	20	13612-7	SL020195	CYTIP	O60759		CYTIP	Human	Protein	20
	13613-23	SL005741	Adenylate kinase isoenzyme 5	Q9Y6K8	26289	AK5	Human	Protein	20	13613-23	SL005741	Adenylate kinase isoenzyme 5	Q9Y6K8	26289	AK5	Human	Protein	20
	13614-6	SL003777	CREB-binding protein	Q92793	1387	CREBBP	Human	Protein	0.5	13614-6	SL003777	CREB-binding protein	Q92793	1387	CREBBP	Human	Protein	0.5
	13615-60	SL007010	NCK2	O43639	8440	NCK2	Human	Protein	20	13615-60	SL007010	NCK2	O43639	8440	NCK2	Human	Protein	20
	13618-15	SL015381	MD1L1	Q9Y6D9	8379	MAD1L1	Human	Protein	20	13618-15	SL015381	MD1L1	Q9Y6D9	8379	MAD1L1	Human	Protein	20
	13620-10	SL016377	ASNA	O43681	439	GET3	Human	Protein	20	13620-10	SL016377	ASNA	O43681	439	ASNA1	Human	Protein	20
	13621-31	SL020199	AP2A2	O94973	161	AP2A2	Human	Protein	20	13621-31	SL020199	AP2A2	O94973	161	AP2A2	Human	Protein	20
	13622-16	SL014961	2A5A	Q15172	5525	PPP2R5A	Human	Protein	20	13622-16	SL014961	2A5A	Q15172	5525	PPP2R5A	Human	Protein	20
	13623-4	SL007956	MLL2	O14686	8085	KMT2D	Human	Protein	20	13623-4	SL007956	MLL2	O14686	8085	MLL2	Human	Protein	20
	13624-17	SL020213	NADK	O95544	65220	NADK	Human	Protein	20	13624-17	SL020213	NADK	O95544		NADK	Human	Protein	20
	13625-19	SL025915	LA:HTH	P05455	6741	SSB	Human	Protein	20	13625-19	SL013009	LA	P05455	6741	SSB	Human	Protein	20
	13628-58	SL020196	GRB14	Q14449	2888	GRB14	Human	Protein	0.5	13628-58	SL020196	GRB14	Q14449		GRB14	Human	Protein	0.5
	13629-25	SL020200	ATG4B	Q9Y4P1	23192	ATG4B	Human	Protein	20	13629-25	SL020200	ATG4B	Q9Y4P1	23192	ATG4B	Human	Protein	20
	13631-1	SL003766	RB binding protein 5	Q15291	5929	RBBP5	Human	Protein	20	13631-1	SL003766	RB binding protein 5	Q15291	5929	RBBP5	Human	Protein	20
	13632-10	SL009456	Zyxin	Q15942	7791	ZYX	Human	Protein	0.5	13632-10	SL009456	Zyxin	Q15942	7791	ZYX	Human	Protein	0.5
	13634-209	SL006975	PIR	O00625	8544	PIR	Human	Protein	20	13634-209	SL006975	PIR	O00625	8544	PIR	Human	Protein	20
	13636-20	SL008135	NP1L1	P55209	4673	NAP1L1	Human	Protein	20	13636-20	SL008135	NP1L1	P55209	4673	NAP1L1	Human	Protein	20
	13639-101	SL016380	USO1	O60763	8615	USO1	Human	Protein	20	13639-101	SL016380	USO1	O60763	8615	USO1	Human	Protein	20
	13640-5	SL007223	BCL6	P41182	604	BCL6	Human	Protein	20
	13642-90	SL004393	CIG49	O14879	3437	IFIT3	Human	Protein	20	13642-90	SL004393	CIG49	O14879	3437	IFIT3	Human	Protein	20
	13644-30	SL016371	HGS	O14964	9146	HGS	Human	Protein	20	13644-30	SL016371	HGS	O14964	9146	HGS	Human	Protein	20
	13645-14	SL020202	PRP16	Q92620	9785	DHX38	Human	Protein	20	13645-14	SL020202	PRP16	Q92620		DHX38	Human	Protein	20
	13650-11	SL020183	KCIP1	Q9NZI2	30820	KCNIP1	Human	Protein	20	13650-11	SL020183	KCIP1	Q9NZI2		KCNIP1	Human	Protein	20
	13651-54	SL020192	ZFP91	Q96JP5	80829	ZFP91	Human	Protein	20	13651-54	SL020192	ZFP91	Q96JP5		ZFP91	Human	Protein	20
	13652-2	SL020197	TM1L1	O75674	10040	TOM1L1	Human	Protein	0.5	13652-2	SL020197	TM1L1	O75674		TOM1L1	Human	Protein	0.5
	13653-335	SL020203	MACD1	Q9BQ69	28992	MACROD1	Human	Protein	20	13653-335	SL020203	MACD1	Q9BQ69		MACROD1	Human	Protein	20
	13654-1	SL005370	ROCK2	O75116	9475	ROCK2	Human	Protein	20	13654-1	SL005370	ROCK2	O75116	9475	ROCK2	Human	Protein	20
	13655-34	SL005695	Nucleolin	P19338	4691	NCL	Human	Protein	20	13655-34	SL005695	Nucleolin	P19338	4691	NCL	Human	Protein	20
	13657-2	SL007610	PNKP	Q96T60	11284	PNKP	Human	Protein	20	13657-2	SL007610	PNKP	Q96T60	11284	PNKP	Human	Protein	20
	13658-31	SL011071	PDGF-CC	Q9NRA1	56034	PDGFC	Human	Protein	20	13658-31	SL011071	PDGF-CC	Q9NRA1	56034	PDGFC	Human	Protein	20
	13659-36	SL020228	AT131	Q9HD20	57130	ATP13A1	Human	Protein	0.5	13659-36	SL020228	AT131	Q9HD20	57130	ATP13A1	Human	Protein	0.5
	13660-76	SL001996	Angiopoietin-2	O15123	285	ANGPT2	Human	Protein	20
	13661-193	SL008382	CYTD	P28325	1473	CST5	Human	Protein	20
	13663-2	SL000480	IL-4	P05112	3565	IL4	Human	Protein	20
	13665-35	SL004990	PP2A, subunit B	Q06190	5523	PPP2R3A	Human	Protein	20	13665-35	SL004990	PP2A, subunit B	Q06190	5523	PPP2R3A	Human	Protein	20
	13666-222	SL010449	Carbonic Anhydrase X	Q9NS85	56934	CA10	Human	Protein	20	13666-222	SL010449	Carbonic Anhydrase X	Q9NS85	56934	CA10	Human	Protein	20
	13668-44	SL004136	Dtk	Q06418	7301	TYRO3	Human	Protein	20
	13669-6	SL025861	FGFR-3:ECD	P22607	2261	FGFR3	Human	Protein	20	13669-6	SL004063	FGFR-3	P22607	2261	FGFR3	Human	Protein	20
	13670-81	SL004066	GIIE	Q9NZK7	30814	PLA2G2E	Human	Protein	20
	13671-40	SL000401	Elastase	P08246	1991	ELANE	Human	Protein	0.5	13671-40	SL000401	Elastase	P08246	1991	ELANE	Human	Protein	0.5
	13672-3	SL013017	HSP76	P17066	3310	HSPA6	Human	Protein	20	13672-3	SL013017	HSP76	P17066	3310	HSPA6	Human	Protein	20
	13673-21	SL008288	TCPH	Q99832	10574	CCT7	Human	Protein	20	13673-21	SL008288	TCPH	Q99832	10574	CCT7	Human	Protein	20
	13676-46	SL001933	Inhibin bB chain	P09529	3625	INHBB	Human	Protein	20	13676-46	SL001933	Inhibin bB chain	P09529	3625	INHBB	Human	Protein	20
	13678-169	SL003327	Factor D	P00746	1675	CFD	Human	Protein	0.5
	13680-3	SL020216	NAB2	Q15742	4665	NAB2	Human	Protein	20	13680-3	SL020216	NAB2	Q15742		NAB2	Human	Protein	20
	13681-173	SL013751	CSK22	P19784	1459	CSNK2A2	Human	Protein	20	13681-173	SL013751	CSK22	P19784	1459	CSNK2A2	Human	Protein	20
	13682-47	SL004153	M-CSF R	P07333	1436	CSF1R	Human	Protein	0.005	13682-47	SL004153	M-CSF R	P07333	1436	CSF1R	Human	Protein	0.005
	13683-18	SL020231	CLCKB	P51801	1188	CLCNKB	Human	Protein	20	13683-18	SL020231	CLCKB	P51801		CLCNKB	Human	Protein	20
	13686-2	SL005188	IL-5 Ra	Q01344	3568	IL5RA	Human	Protein	20	13686-2	SL005188	IL-5 Ra	Q01344	3568	IL5RA	Human	Protein	20
	13687-5	SL003176	I-309	P22362	6346	CCL1	Human	Protein	20
	13688-2	SL020217	CAPSL	Q8WWF8	133690	CAPSL	Human	Protein	20	13688-2	SL020217	CAPSL	Q8WWF8		CAPSL	Human	Protein	20
	13689-2	SL003670	Ornithine decarboxylase	P11926	4953	ODC1	Human	Protein	20	13689-2	SL003670	Ornithine decarboxylase	P11926	4953	ODC1	Human	Protein	20
	13690-26	SL007804	BGN	P21810	633	BGN	Human	Protein	20
	13691-10	SL020232	SC5A8	Q8N695	160728	SLC5A8	Human	Protein	0.5	13691-10	SL020232	SC5A8	Q8N695		SLC5A8	Human	Protein	0.5
	13692-154	SL004689	WISP-1	O95388	8840	CCN4	Human	Protein	20	13692-154	SL004689	WISP-1	O95388	8840	WISP1	Human	Protein	20
	13693-5	SL012538	ARMEL	Q49AH0	441549	CDNF	Human	Protein	20
	13694-24	SL005226	TSLP R	Q9HC73	64109	CRLF2	Human	Protein	20	13694-24	SL005226	TSLP R	Q9HC73	64109	CRLF2	Human	Protein	20
	13697-51	SL007151	GPDA	P21695	2819	GPD1	Human	Protein	0.5	13697-51	SL007151	GPDA	P21695	2819	GPD1	Human	Protein	0.5
	13698-28	SL020223	K319L	Q8IZA0	79932	KIAA0319L	Human	Protein	20	13698-28	SL020223	K319L	Q8IZA0		KIAA0319L	Human	Protein	20
	13699-6	SL000062	PSA	P07288	354	KLK3	Human	Protein	20
	13700-10	SL004209	annexin II	P07355	302	ANXA2	Human	Protein	20	13700-10	SL004209	annexin II	P07355	302	ANXA2	Human	Protein	20
	13701-2	SL003167	BLC	O43927	10563	CXCL13	Human	Protein	20
	13704-5	SL014847	HMCS2	P54868	3158	HMGCS2	Human	Protein	20	13704-5	SL014847	HMCS2	P54868	3158	HMGCS2	Human	Protein	20
	13706-12	SL004148	IL-12 Rb1	P42701	3594	IL12RB1	Human	Protein	20
	13707-27	SL005488	SPARCL1	Q14515	8404	SPARCL1	Human	Protein	20
	13708-56	SL003915	kallikrein 8	O60259	11202	KLK8	Human	Protein	20
	13710-6	SL000308	C1-Esterase Inhibitor	P05155	710	SERPING1	Human	Protein	0.005
	13711-10	SL008164	CLH1	Q00610	1213	CLTC	Human	Protein	20	13711-10	SL008164	CLH1	Q00610	1213	CLTC	Human	Protein	20
	13712-104	SL004298	granzyme A	P12544	3001	GZMA	Human	Protein	20
	13713-164	SL020224	SC22A	Q96IW7	26984	SEC22A	Human	Protein	20	13713-164	SL020224	SC22A	Q96IW7		SEC22A	Human	Protein	20
	13717-15	SL006542	FCN2	Q15485	2220	FCN2	Human	Protein	0.5	13717-15	SL006542	FCN2	Q15485	2220	FCN2	Human	Protein	0.5
	13719-19	SL020219	PAK4	O96013	10298	PAK4	Human	Protein	20	13719-19	SL020219	PAK4	O96013		PAK4	Human	Protein	20
	13720-95	SL004008	Proteinase-3	P24158	5657	PRTN3	Human	Protein	0.5	13720-95	SL004008	Proteinase-3	P24158	5657	PRTN3	Human	Protein	0.5
	13722-105	SL000325	C9	P02748	735	C9	Human	Protein	0.005
	13723-6	SL001717	IL-10	P22301	3586	IL10	Human	Protein	20
	13724-27	SL004337	FGF-19	O95750	9965	FGF19	Human	Protein	20	13724-27	SL004337	FGF-19	O95750	9965	FGF19	Human	Protein	20
	13725-3	SL004334	FGF-16	O43320	8823	FGF16	Human	Protein	20
	13726-4	SL003738	B7	P33681	941	CD80	Human	Protein	20	13726-4	SL003738	B7	P33681	941	CD80	Human	Protein	20
	13727-44	SL020220	SPOP	O43791	8405	SPOP	Human	Protein	20	13727-44	SL020220	SPOP	O43791		SPOP	Human	Protein	20
	13728-19	SL003522	ERP29	P30040	10961	ERP29	Human	Protein	0.5	13728-19	SL003522	ERP29	P30040	10961	ERP29	Human	Protein	0.5
	13729-26	SL020226	SFXN5	Q8TD22	94097	SFXN5	Human	Protein	20	13729-26	SL020226	SFXN5	Q8TD22		SFXN5	Human	Protein	20
	13730-18	SL007280	CATC	P53634	1075	CTSC	Human	Protein	20
	13731-14	SL000323	C7	P10643	730	C7	Human	Protein	0.005
	13732-79	SL002783	Cardiotrophin-1	Q16619	1489	CTF1	Human	Protein	0.5
	13733-5	SL004250	IL-12 p40	P29460	3593	IL12B	Human	Protein	20	13733-5	SL004250	IL-12 p40	P29460	3593	IL12B	Human	Protein	20
	13734-22	SL004348	IFN-lambda 1	Q8IU54	282618	IFNL1	Human	Protein	20
	13735-1	SL020221	RPGP1	P47736	5909	RAP1GAP	Human	Protein	20	13735-1	SL020221	RPGP1	P47736		RAP1GAP	Human	Protein	20
	13738-8	SL001932	Inhibin bA chain	P08476	3624	INHBA	Human	Protein	20	13738-8	SL001932	Inhibin bA chain	P08476	3624	INHBA	Human	Protein	20
	13739-3	SL014071	FLRT1	Q9NZU1	23769	FLRT1	Human	Protein	20
	13740-51	SL004650	sFRP-3	Q92765	2487	FRZB	Human	Protein	0.5	13740-51	SL004650	sFRP-3	Q92765	2487	FRZB	Human	Protein	0.5
	13741-36	SL000462	IGFBP-1	P08833	3484	IGFBP1	Human	Protein	20
	13742-66	SL004347	IL-22	Q9GZX6	50616	IL22	Human	Protein	20
	13743-56	SL020222	CUL4B	Q13620	8450	CUL4B	Human	Protein	20	13743-56	SL020222	CUL4B	Q13620		CUL4B	Human	Protein	20
	13744-37	SL005187	IL-3 Ra	P26951	3563	IL3RA	Human	Protein	20	13744-37	SL005187	IL-3 Ra	P26951	3563	IL3RA	Human	Protein	20
	13745-10	SL025962	PKD2:CD 4	Q13563	5311	PKD2	Human	Protein	20	13745-10	SL020155	PKD2	Q13563		PKD2	Human	Protein	20
	13747-9	SL010288	Carbonic anhydrase 6	P23280	765	CA6	Human	Protein	0.5
	13748-4	SL000515	MCP-2	P80075	6355	CCL8	Human	Protein	20	13748-4	SL000515	MCP-2	P80075	6355	CCL8	Human	Protein	20
	13924-13	SL018834	MYZAP	P0CAP1	100820829	MYZAP	Human	Protein	20
	13926-1	SL020268	RMI1	Q9H9A7	80010	RMI1	Human	Protein	20	13926-1	SL020268	RMI1	Q9H9A7		RMI1	Human	Protein	20
	13929-27	SL020289	OCTC	Q9UKG9	54677	CROT	Human	Protein	20	13929-27	SL020289	OCTC	Q9UKG9	54677	CROT	Human	Protein	20
	13930-3	SL007678	ABC3G	Q9HC16	60489	APOBEC3G	Human	Protein	20	13930-3	SL007678	ABC3G	Q9HC16	60489	APOBEC3G	Human	Protein	20
	13931-22	SL012980	PSMD9	O00233	5715	PSMD9	Human	Protein	20	13931-22	SL012980	PSMD9	O00233	5715	PSMD9	Human	Protein	20
	13932-45	SL005746	COOL-1	Q14155	8874	ARHGEF7	Human	Protein	20	13932-45	SL005746	COOL-1	Q14155	8874	ARHGEF7	Human	Protein	20
	13933-276	SL020257	NAB1	Q13506	4664	NAB1	Human	Protein	0.5	13933-276	SL020257	NAB1	Q13506		NAB1	Human	Protein	0.5
	13934-3	SL014593	MCF2L	O15068	23263	MCF2L	Human	Protein	20	13934-3	SL014593	MCF2L	O15068	23263	MCF2L	Human	Protein	20
	13936-24	SL020280	PGK2	P07205	5232	PGK2	Human	Protein	20	13936-24	SL020280	PGK2	P07205		PGK2	Human	Protein	20
	13937-75	SL008246	CAND1	Q86VP6	55832	CAND1	Human	Protein	0.5	13937-75	SL008246	CAND1	Q86VP6	55832	CAND1	Human	Protein	0.5
	13939-14	SL006519	UGPA1	Q16851	7360	UGP2	Human	Protein	20	13939-14	SL006519	UGPA1	Q16851	7360	UGP2	Human	Protein	20
	13940-19	SL025893	IP16:HIN 1	Q16666	3428	IFI16	Human	Protein	20	13940-19	SL006071	IP16	Q16666	3428	IFI16	Human	Protein	20
	13941-82	SL020259	SYFM	O95363	10667	FARS2	Human	Protein	20	13941-82	SL020259	SYFM	O95363		FARS2	Human	Protein	20
	13942-140	SL020269	SPSB1	Q96BD6	80176	SPSB1	Human	Protein	20	13942-140	SL020269	SPSB1	Q96BD6		SPSB1	Human	Protein	20
	13943-38	SL020276	DPY30	Q9C005	84661	DPY30	Human	Protein	20	13943-38	SL020276	DPY30	Q9C005		DPY30	Human	Protein	20
	13944-3	SL000578	SULT 1A3	P0DMM9	445329	SULT1A3	Human	Protein	20	13944-3	SL000578	SULT 1A3	P0DMM9	445329	SULT1A3	Human	Protein	20
	13946-8	SL020297	DDX23	Q9BUQ8	9416	DDX23	Human	Protein	20	13946-8	SL020297	DDX23	Q9BUQ8		DDX23	Human	Protein	20
	13947-371	SL020301	NUD12	Q9BQG2	83594	NUDT12	Human	Protein	20	13947-371	SL020301	NUD12	Q9BQG2		NUDT12	Human	Protein	20
	13948-50	SL025871	GABR2:ECD	O75899	9568	GABBR2	Human	Protein	20	13948-50	SL019207	GABR2	O75899	9568	GABBR2	Human	Protein	20
	13950-9	SL025806	C43BP:START domain	Q9Y5P4	10087	CERT1	Human	Protein	20	13950-9	SL015375	C43BP	Q9Y5P4	10087	COL4A3BP	Human	Protein	20
	13954-9	SL020298	GNA1	Q96EK6	64841	GNPNAT1	Human	Protein	20	13954-9	SL020298	GNA1	Q96EK6		GNPNAT1	Human	Protein	20
	13955-33	SL007277	DAPK1	P53355	1612	DAPK1	Human	Protein	20	13955-33	SL007277	DAPK1	P53355	1612	DAPK1	Human	Protein	20
	13958-5	SL020270	RBM46	Q8TBY0	166863	RBM46	Human	Protein	20	13958-5	SL020270	RBM46	Q8TBY0		RBM46	Human	Protein	20
	13959-7	SL000499	LAP	P28838	51056	LAP3	Human	Protein	20	13959-7	SL000499	LAP	P28838	51056	LAP3	Human	Protein	20
	13960-15	SL020282	AGAP3	Q96P47	116988	AGAP3	Human	Protein	20	13960-15	SL020282	AGAP3	Q96P47	116988	AGAP3	Human	Protein	20
	13961-18	SL020291	KIF3A	Q9Y496	11127	KIF3A	Human	Protein	0.5	13961-18	SL020291	KIF3A	Q9Y496		KIF3A	Human	Protein	0.5
	13963-7	SL004521	tollip	Q9H0E2	54472	TOLLIP	Human	Protein	20	13963-7	SL004521	tollip	Q9H0E2	54472	TOLLIP	Human	Protein	20
	13966-30	SL008254	MYOM3	Q5VTT5	127294	MYOM3	Human	Protein	20	13966-30	SL008254	MYOM3	Q5VTT5	127294	MYOM3	Human	Protein	20
	13967-14	SL005724	Thioredoxin reductase 1	Q16881	7296	TXNRD1	Human	Protein	0.5	13967-14	SL005724	Thioredoxin reductase 1	Q16881	7296	TXNRD1	Human	Protein	0.5
	13969-24	SL020292	IMA7	O60684	23633	KPNA6	Human	Protein	20	13969-24	SL020292	IMA7	O60684		KPNA6	Human	Protein	20
	13972-4	SL020263	DHB14	Q9BPX1	51171	HSD17B14	Human	Protein	20	13972-4	SL020263	DHB14	Q9BPX1		HSD17B14	Human	Protein	20
	13973-62	SL020271	TTL	Q8NG68	150465	TTL	Human	Protein	20	13973-62	SL020271	TTL	Q8NG68		TTL	Human	Protein	20
	13975-56	SL020284	LIPA1	Q13136	8500	PPFIA1	Human	Protein	20	13975-56	SL020284	LIPA1	Q13136		PPFIA1	Human	Protein	20
	13976-9	SL015120	ARHG1	Q92888	9138	ARHGEF1	Human	Protein	20	13976-9	SL015120	ARHG1	Q92888	9138	ARHGEF1	Human	Protein	20
	13977-28	SL015168	BARD1	Q99728	580	BARD1	Human	Protein	20	13977-28	SL015168	BARD1	Q99728	580	BARD1	Human	Protein	20
	13978-122	SL004696	Tbx3	O15119	6926	TBX3	Human	Protein	20	13978-122	SL004696	Tbx3	O15119	6926	TBX3	Human	Protein	20
	13979-3	SL020254	S26A7	Q8TE54	115111	SLC26A7	Human	Protein	20	13979-3	SL020254	S26A7	Q8TE54		SLC26A7	Human	Protein	20
	13982-33	SL016529	RGS18	Q9NS28	64407	RGS18	Human	Protein	20	13982-33	SL016529	RGS18	Q9NS28	64407	RGS18	Human	Protein	20
	13983-27	SL008181	QOR	Q08257	1429	CRYZ	Human	Protein	20	13983-27	SL008181	QOR	Q08257	1429	CRYZ	Human	Protein	20
	13984-23	SL020293	DDX25	Q9UHL0	29118	DDX25	Human	Protein	20	13984-23	SL020293	DDX25	Q9UHL0		DDX25	Human	Protein	20
	13985-12	SL007669	SMUF2	Q9HAU4	64750	SMURF2	Human	Protein	20	13985-12	SL007669	SMUF2	Q9HAU4	64750	SMURF2	Human	Protein	20
	13986-6	SL010800	LANC1	O43813	10314	LANCL1	Human	Protein	20	13986-6	SL010800	LANC1	O43813	10314	LANCL1	Human	Protein	20
	13988-67	SL020265	NMRL1	Q9HBL8	57407	NMRAL1	Human	Protein	20	13988-67	SL020265	NMRL1	Q9HBL8		NMRAL1	Human	Protein	20
	13990-1	SL003652	pyruvate carboxylase	P11498	5091	PC	Human	Protein	20	13990-1	SL003652	pyruvate carboxylase	P11498	5091	PC	Human	Protein	20
	13991-47	SL020285	IF4G3	O43432	8672	EIF4G3	Human	Protein	20	13991-47	SL020285	IF4G3	O43432		EIF4G3	Human	Protein	20
	13992-12	SL007239	NSF	P46459	4905	NSF	Human	Protein	0.5	13992-12	SL007239	NSF	P46459	4905	NSF	Human	Protein	0.5
	13993-20	SL020300	E41L1	Q9H4G0	2036	EPB41L1	Human	Protein	20	13993-20	SL020300	E41L1	Q9H4G0		EPB41L1	Human	Protein	20
	13994-1	SL020302	FBRL	P22087	2091	FBL	Human	Protein	20	13994-1	SL020302	FBRL	P22087		FBL	Human	Protein	20
	13996-16	SL020266	COAC	Q96CD2	60490	PPCDC	Human	Protein	20	13996-16	SL020266	COAC	Q96CD2		PPCDC	Human	Protein	20
	13998-26	SL020277	PURA1	Q8N142	122622	ADSS1	Human	Protein	20	13998-26	SL020277	PURA1	Q8N142		ADSSL1	Human	Protein	20
	14002-18	SL020303	DOCK9	Q9BZ29	23348	DOCK9	Human	Protein	20	14002-18	SL020303	DOCK9	Q9BZ29		DOCK9	Human	Protein	20
	14005-2	SL008319	CHD7	Q9P2D1	55636	CHD7	Human	Protein	20	14005-2	SL008319	CHD7	Q9P2D1	55636	CHD7	Human	Protein	20
	14006-36	SL020278	GNMT	Q14749	27232	GNMT	Human	Protein	20	14006-36	SL020278	GNMT	Q14749		GNMT	Human	Protein	20
	14007-22	SL020287	PAPS1	O43252	9061	PAPSS1	Human	Protein	20	14007-22	SL020287	PAPS1	O43252		PAPSS1	Human	Protein	20
	14008-22	SL020295	DCP1A	Q9NPI6	55802	DCP1A	Human	Protein	20	14008-22	SL020295	DCP1A	Q9NPI6		DCP1A	Human	Protein	20
	14009-65	SL005721	TNFAIP3	P21580	7128	TNFAIP3	Human	Protein	20	14009-65	SL005721	TNFAIP3	P21580	7128	TNFAIP3	Human	Protein	20
	14011-17	SL004809	S100A11	P31949	6282	S100A11	Human	Protein	20	14011-17	SL004809	S100A11	P31949	6282	S100A11	Human	Protein	20
	14012-17	SL007593	LGP2	Q96C10	79132	DHX58	Human	Protein	20	14012-17	SL007593	LGP2	Q96C10	79132	DHX58	Human	Protein	20
	14013-11	SL015118	TANK	Q92844	10010	TANK	Human	Protein	20	14013-11	SL015118	TANK	Q92844	10010	TANK	Human	Protein	20
	14019-73	SL020305	EVPL	Q92817	2125	EVPL	Human	Protein	20	14019-73	SL020305	EVPL	Q92817		EVPL	Human	Protein	20
	14021-81	SL020316	MED4	Q9NPJ6	29079	MED4	Human	Protein	20	14021-81	SL020316	MED4	Q9NPJ6		MED4	Human	Protein	20
	14022-17	SL004350	IL-17B	Q9UHF5	27190	IL17B	Human	Protein	20
	14023-84	SL004660	BSP	P21815	3381	IBSP	Human	Protein	0.5
	14024-196	SL004644	EDA	Q92838	1896	EDA	Human	Protein	20	14024-196	SL004644	EDA	Q92838	1896	EDA	Human	Protein	20
	14025-18	SL004126	4-1BB	Q07011	3604	TNFRSF9	Human	Protein	20	14025-18	SL004126	4-1BB	Q07011	3604	TNFRSF9	Human	Protein	20
	14026-24	SL004352	IL-17F	Q96PD4	112744	IL17F	Human	Protein	20	14026-24	SL004352	IL-17F	Q96PD4	112744	IL17F	Human	Protein	20
	14028-22	SL020311	P3C2A	O00443	5286	PIK3C2A	Human	Protein	20	14028-22	SL020311	P3C2A	O00443		PIK3C2A	Human	Protein	20
	14029-42	SL010966	CSN2	P61201	9318	COPS2	Human	Protein	0.5	14029-42	SL010966	CSN2	P61201	9318	COPS2	Human	Protein	0.5
	14030-21	SL004649	OX40 Ligand	P23510	7292	TNFSF4	Human	Protein	20
	14031-18	SL001691	FGF7	P21781	2252	FGF7	Human	Protein	20
	14032-2	SL003310	VEGF121	P15692	7422	VEGFA	Human	Protein	20
	14034-22	SL001890	GA733-1 protein	P09758	4070	TACSTD2	Human	Protein	20	14034-22	SL001890	GA733-1 protein	P09758	4070	TACSTD2	Human	Protein	20
	14035-13	SL007386	TIAM1	Q13009	7074	TIAM1	Human	Protein	20	14035-13	SL007386	TIAM1	Q13009	7074	TIAM1	Human	Protein	20
	14036-116	SL020312	MPDZ	O75970	8777	MPDZ	Human	Protein	20	14036-116	SL020312	MPDZ	O75970		MPDZ	Human	Protein	20
	14037-18	SL013273	RANB3	Q9H6Z4	8498	RANBP3	Human	Protein	20	14037-18	SL013273	RANB3	Q9H6Z4	8498	RANBP3	Human	Protein	20
	14038-130	SL007049	CYTF	O76096	8530	CST7	Human	Protein	20
	14039-33	SL003863	kallikrein 5	Q9Y337	25818	KLK5	Human	Protein	20	14039-33	SL003863	kallikrein 5	Q9Y337	25818	KLK5	Human	Protein	20
	14041-13	SL004068	Granzyme B	P10144	3002	GZMB	Human	Protein	20
	14042-11	SL003770	SARP-2	Q8N474	6422	SFRP1	Human	Protein	20
	14043-12	SL008204	EEA1	Q15075	8411	EEA1	Human	Protein	20	14043-12	SL008204	EEA1	Q15075	8411	EEA1	Human	Protein	20
	14045-12	SL020317	NCOA2	Q15596	10499	NCOA2	Human	Protein	20	14045-12	SL020317	NCOA2	Q15596		NCOA2	Human	Protein	20
	14047-78	SL003951	BDNF	P23560	627	BDNF	Human	Protein	0.5	14047-78	SL003951	BDNF	P23560	627	BDNF	Human	Protein	0.5
	14048-7	SL004588	IL-1 R AcP	Q9NPH3	3556	IL1RAP	Human	Protein	0.005	14048-7	SL004588	IL-1 R AcP	Q9NPH3	3556	IL1RAP	Human	Protein	0.005
	14049-17	SL000483	IL-7	P13232	3574	IL7	Human	Protein	20
	14050-61	SL004140	Ephrin-A4	P52798	1945	EFNA4	Human	Protein	20
	14051-54	SL007629	FOXC2	Q99958	2303	FOXC2	Human	Protein	20	14051-54	SL007629	FOXC2	Q99958	2303	FOXC2	Human	Protein	20
	14052-26	SL009417	UN13A	Q9UPW8	23025	UNC13A	Human	Protein	20	14052-26	SL009417	UN13A	Q9UPW8	23025	UNC13A	Human	Protein	20
	14054-17	SL004151	IL-15 Ra	Q13261	3601	IL15RA	Human	Protein	20	14054-17	SL004151	IL-15 Ra	Q13261	3601	IL15RA	Human	Protein	20
	14056-4	SL013948	Glycoprotein hormones a-chain	P01215	1081	CGA	Human	Protein	20	14056-4	SL013948	Glycoprotein hormones a-chain	P01215	1081	CGA	Human	Protein	20
	14057-68	SL004686	TNFSF15	O95150	9966	TNFSF15	Human	Protein	20
	14060-67	SL007435	NCF4	Q15080	4689	NCF4	Human	Protein	20	14060-67	SL007435	NCF4	Q15080	4689	NCF4	Human	Protein	20
	14061-48	SL002541	sRANKL	O14788	8600	TNFSF11	Human	Protein	20	14061-48	SL002541	sRANKL	O14788	8600	TNFSF11	Human	Protein	20
	14063-17	SL000530	OSM	P13725	5008	OSM	Human	Protein	20	14063-17	SL000530	OSM	P13725	5008	OSM	Human	Protein	20
	14064-21	SL004515	PGRP-S	O75594	8993	PGLYRP1	Human	Protein	20
	14065-11	SL025816	CD5:CD	P06127	921	CD5	Human	Protein	20	14065-11	SL007080	CD5	P06127	921	CD5	Human	Protein	20
	14066-49	SL020306	MAGI2	Q86UL8	9863	MAGI2	Human	Protein	20	14066-49	SL020306	MAGI2	Q86UL8		MAGI2	Human	Protein	20
	14067-6	SL008289	PKP2	Q99959	5318	PKP2	Human	Protein	20	14067-6	SL008289	PKP2	Q99959	5318	PKP2	Human	Protein	20
	14068-29	SL003197	TECK	O15444	6370	CCL25	Human	Protein	20
	14069-61	SL010369	Carbonic Anhydrase IV	P22748	762	CA4	Human	Protein	20	14069-61	SL010369	Carbonic Anhydrase IV	P22748	762	CA4	Human	Protein	20
	14070-56	SL018907	ITSN1	Q15811	6453	ITSN1	Human	Protein	20	14070-56	SL018907	ITSN1	Q15811		ITSN1	Human	Protein	20
	14072-9	SL005679	TCTP	P13693	7178	TPT1	Human	Protein	0.5
	14073-31	SL000440	Hemopexin	P02790	3263	HPX	Human	Protein	0.005
	14074-2	SL020307	SHC2	P98077	25759	SHC2	Human	Protein	20	14074-2	SL020307	SHC2	P98077		SHC2	Human	Protein	20
	14076-74	SL007888	Cystatin-S	P01036	1472	CST4	Human	Protein	20	14076-74	SL007888	Cystatin-S	P01036	1472	CST4	Human	Protein	20
	14077-6	SL002086	Ficolin-3	O75636	8547	FCN3	Human	Protein	0.5
	14078-69	SL003186	Lymphotactin	P47992	6375	XCL1	Human	Protein	20
	14079-14	SL004152	IL-18 Ra	Q13478	8809	IL18R1	Human	Protein	20	14079-14	SL004152	IL-18 Ra	Q13478	8809	IL18R1	Human	Protein	20
	14081-5	SL005227	ULBP-1	Q9BZM6	80329	ULBP1	Human	Protein	20
	14082-56	SL016540	TLN2	Q9Y4G6	83660	TLN2	Human	Protein	20	14082-56	SL016540	TLN2	Q9Y4G6	83660	TLN2	Human	Protein	20
	14083-25	SL020314	SPS1	P49903	22929	SEPHS1	Human	Protein	20	14083-25	SL020314	SPS1	P49903		SEPHS1	Human	Protein	20
	14084-191	SL025418	Fc_MOUSE	Q99LC4			Mouse	Protein	0.5	14084-191	SL025418	Fc_MOUSE	Q99LC4			Mouse	Protein	0.5
	14085-28	SL001718	IL-13	P35225	3596	IL13	Human	Protein	20
	14086-11	SL012754	ASM3A	Q92484	10924	SMPDL3A	Human	Protein	0.5
	14088-38	SL005172	IGFBP-6	P24592	3489	IGFBP6	Human	Protein	0.5	14088-38	SL005172	IGFBP-6	P24592	3489	IGFBP6	Human	Protein	0.5
	14090-23	SL020308	DEFI6	Q9H4E7	50619	DEF6	Human	Protein	20	14090-23	SL020308	DEFI6	Q9H4E7		DEF6	Human	Protein	20
	14091-42	SL005371	Carbonyl reductase 3	O75828	874	CBR3	Human	Protein	20	14091-42	SL005371	Carbonyl reductase 3	O75828	874	CBR3	Human	Protein	20
	14093-10	SL004343	Flt3 ligand	P49771	2323	FLT3LG	Human	Protein	20	14093-10	SL004343	Flt3 ligand	P49771	2323	FLT3LG	Human	Protein	20
	14094-29	SL000138	HB-EGF	Q99075	1839	HBEGF	Human	Protein	20	14094-29	SL000138	HB-EGF	Q99075	1839	HBEGF	Human	Protein	20
	14095-1	SL005204	NKG2D	P26718	100528032	KLRK1	Human	Protein	20	14095-1	SL005204	NKG2D	P26718	22914	KLRK1	Human	Protein	20
	14097-86	SL007502	ST4S6	Q7LFX5	51363	CHST15	Human	Protein	0.5
	14098-28	SL020309	SYCC	P49589	833	CARS1	Human	Protein	20	14098-28	SL020309	SYCC	P49589		CARS	Human	Protein	20
	14099-20	SL009468	PSA4	P25789	5685	PSMA4	Human	Protein	20	14099-20	SL009468	PSA4	P25789	5685	PSMA4	Human	Protein	20
	14100-63	SL007929	C1QC	P02747	714	C1QC	Human	Protein	20	14100-63	SL007929	C1QC	P02747	714	C1QC	Human	Protein	20
	14101-2	SL005153	CNTFR alpha	P26992	1271	CNTFR	Human	Protein	0.5	14101-2	SL005153	CNTFR alpha	P26992	1271	CNTFR	Human	Protein	0.5
	14102-6	SL000678	Granulysin	P22749	10578	GNLY	Human	Protein	0.5
	14103-12	SL010619	TPSG1	Q9NRR2	25823	TPSG1	Human	Protein	20
	14104-1	SL026018	TRIL:CD	Q7L0X0	9865	TRIL	Human	Protein	20
	14105-5	SL004876	Kallistatin	P29622	5267	SERPINA4	Human	Protein	0.005
	14106-46	SL003682	GDP/GTP exchange protein	P52306	5910	RAP1GDS1	Human	Protein	20	14106-46	SL003682	GDP/GTP exchange protein	P52306	5910	RAP1GDS1	Human	Protein	20
	14107-1	SL020315	MTHFS	P49914	10588	MTHFS	Human	Protein	20	14107-1	SL020315	MTHFS	P49914		MTHFS	Human	Protein	20
	14108-15	SL000584	TGF-b1	P01137	7040	TGFB1	Human	Protein	20
	14109-15	SL003190	MIP-5	Q16663	6359	CCL15	Human	Protein	0.5
	14110-200	SL000532	ON	P09486	6678	SPARC	Human	Protein	20
	14111-15	SL007206	TSP2	P35442	7058	THBS2	Human	Protein	20	14111-15	SL007206	TSP2	P35442	7058	THBS2	Human	Protein	20
	14112-40	SL005213	RELT	Q969Z4	84957	RELT	Human	Protein	20	14112-40	SL005213	RELT	Q969Z4	84957	RELT	Human	Protein	20
	14114-18	SL019019	PIANP	Q8IYJ0	196500	PIANP	Human	Protein	20	14114-18	SL019019	PIANP	Q8IYJ0	196500	PIANP	Human	Protein	20	14114-18	SL019019	PIANP	Q8IYJ0	196500	PIANP	Human	Protein	40
	14115-34	SL002782	Adrenomedullin	P35318	133	ADM	Human	Protein	0.5	14115-34	SL002782	Adrenomedullin	P35318	133	ADM	Human	Protein	0.5	14115-34	SL002782	Adrenomedullin	P35318	133	ADM	Human	Protein	1
	14116-129	SL004821	S100A4	P26447	6275	S100A4	Human	Protein	0.5	14116-129	SL004821	S100A4	P26447	6275	S100A4	Human	Protein	0.5	14116-129	SL004821	S100A4	P26447	6275	S100A4	Human	Protein	1
	14120-2	SL018629	RNF43	Q68DV7	54894	RNF43	Human	Protein	20	14120-2	SL018629	RNF43	Q68DV7	54894	RNF43	Human	Protein	20	14120-2	SL018629	RNF43	Q68DV7	54894	RNF43	Human	Protein	40
	14121-24	SL004159	TRAIL R4	Q9UBN6	8793	TNFRSF10D	Human	Protein	20	14121-24	SL004159	TRAIL R4	Q9UBN6	8793	TNFRSF10D	Human	Protein	20	14121-24	SL004159	TRAIL R4	Q9UBN6	8793	TNFRSF10D	Human	Protein	40
	14122-132	SL018971	ZNRF3	Q9ULT6	84133	ZNRF3	Human	Protein	20	14122-132	SL018971	ZNRF3	Q9ULT6	84133	ZNRF3	Human	Protein	20	14122-132	SL018971	ZNRF3	Q9ULT6	84133	ZNRF3	Human	Protein	40
	14123-34	SL025873	GI24:ECD	Q9H7M9	64115	VSIR	Human	Protein	20	14123-34	SL017424	GI24	Q9H7M9		C10orf54	Human	Protein	20	14123-34	SL017424	GI24	Q9H7M9		C10orf54	Human	Protein	1
	14124-6	SL004843	Ephrin-A2	O43921	1943	EFNA2	Human	Protein	20	14124-6	SL004843	Ephrin-A2	O43921	1943	EFNA2	Human	Protein	20	14124-6	SL004843	Ephrin-A2	O43921	1943	EFNA2	Human	Protein	1
	14125-5	SL004747	ApoM	O95445	55937	APOM	Human	Protein	0.5										14125-5	SL004747	ApoM	O95445	55937	APOM	Human	Protein	40
	14127-240	SL001880	IFN-b	P01574	3456	IFNB1	Human	Protein	20	14127-240	SL001880	IFN-b	P01574	3456	IFNB1	Human	Protein	20	14127-240	SL001880	IFN-b	P01574	3456	IFNB1	Human	Protein	40
	14128-121	SL017106	IFN10	P01566	3446	IFNA10	Human	Protein	20	14128-121	SL017106	IFN10	P01566	3446	IFNA10	Human	Protein	20	14128-121	SL017106	IFN10	P01566	3446	IFNA10	Human	Protein	40
	14129-1	SL019978	IFNA7	P01567	3444	IFNA7	Human	Protein	20	14129-1	SL019978	IFNA7	P01567		IFNA7	Human	Protein	20	14129-1	SL019978	IFNA7	P01567		IFNA7	Human	Protein	40
	14131-37	SL025841	EFNB2:ECD	P52799	1948	EFNB2	Human	Protein	20	14131-37	SL007274	EFNB2	P52799	1948	EFNB2	Human	Protein	20	14131-37	SL007274	EFNB2	P52799	1948	EFNB2	Human	Protein	40
	14132-21	SL020171	HHLA2	Q9UM44	11148	HHLA2	Human	Protein	0.5	14132-21	SL020171	HHLA2	Q9UM44		HHLA2	Human	Protein	0.5	14132-21	SL020171	HHLA2	Q9UM44		HHLA2	Human	Protein	40
	14133-93	SL000145	IL-1 sRII	P27930	7850	IL1R2	Human	Protein	0.5	14133-93	SL000145	IL-1 sRII	P27930	7850	IL1R2	Human	Protein	0.5	14133-93	SL000145	IL-1 sRII	P27930	7850	IL1R2	Human	Protein	1
	14134-49	SL015046	AMGO2	Q86SJ2	347902	AMIGO2	Human	Protein	20	14134-49	SL015046	AMGO2	Q86SJ2	347902	AMIGO2	Human	Protein	20	14134-49	SL015046	AMGO2	Q86SJ2	347902	AMIGO2	Human	Protein	40
	14135-3	SL020172	RXFP1	Q9HBX9	59350	RXFP1	Human	Protein	20	14135-3	SL020172	RXFP1	Q9HBX9		RXFP1	Human	Protein	20	14135-3	SL020172	RXFP1	Q9HBX9		RXFP1	Human	Protein	40
	14136-234	SL007696	C1QR1	Q9NPY3	22918	CD93	Human	Protein	0.5	14136-234	SL007696	C1QR1	Q9NPY3	22918	CD93	Human	Protein	0.5	14136-234	SL007696	C1QR1	Q9NPY3	22918	CD93	Human	Protein	1
	14139-16	SL007828	NRG4	Q8WWG1	145957	NRG4	Human	Protein	20	14139-16	SL007828	NRG4	Q8WWG1	145957	NRG4	Human	Protein	20	14139-16	SL007828	NRG4	Q8WWG1	145957	NRG4	Human	Protein	40
	14143-8	SL014983	H2B2E	Q16778	8349	H2BC21	Human	Protein	20	14143-8	SL014983	H2B2E	Q16778	8349	HIST2H2BE	Human	Protein	20	14143-8	SL014983	H2B2E	Q16778	8349	HIST2H2BE	Human	Protein	40
	14144-3	SL019979	H2A3	Q7L7L0	92815	H2AW	Human	Protein	20	14144-3	SL019979	H2A3	Q7L7L0		HIST3H2A	Human	Protein	20	14144-3	SL019979	H2A3	Q7L7L0		HIST3H2A	Human	Protein	1
	14146-92	SL008158	H31	P68431	8350	H3C1	Human	Protein	20	14146-92	SL008158	H31	P68431	8350	HIST1H3A	Human	Protein	20	14146-92	SL008158	H31	P68431	8350	HIST1H3A	Human	Protein	40
	14148-2	SL015510	UCRP	P05161	9636	ISG15	Human	Protein	20
	14149-9	SL005179	IL-1F8	Q9NZH7	27177	IL36B	Human	Protein	20	14149-9	SL005179	IL-1F8	Q9NZH7	27177	IL36B	Human	Protein	20	14149-9	SL005179	IL-1F8	Q9NZH7	27177	IL36B	Human	Protein	40
	14150-7	SL005177	IL-1F6	Q9UHA7	27179	IL36A	Human	Protein	0.5	14150-7	SL005177	IL-1F6	Q9UHA7	27179	IL36A	Human	Protein	0.5	14150-7	SL005177	IL-1F6	Q9UHA7	27179	IL36A	Human	Protein	1
	14151-4	SL015510	UCRP	P05161	9636	ISG15	Human	Protein	20	14151-4	SL015510	UCRP	P05161	9636	ISG15	Human	Protein	20	14151-4	SL015510	UCRP	P05161	9636	ISG15	Human	Protein	40
	14153-8	SL004139	Ephrin-A3	P52797	1944	EFNA3	Human	Protein	20	14153-8	SL004139	Ephrin-A3	P52797	1944	EFNA3	Human	Protein	20	14153-8	SL004139	Ephrin-A3	P52797	1944	EFNA3	Human	Protein	40
	14156-33	SL004815	14-3-3 protein beta/alpha	P31946	7529	YWHAB	Human	Protein	0.5	14156-33	SL004815	14-3-3 protein beta/alpha	P31946	7529	YWHAB	Human	Protein	0.5	14156-33	SL004815	14-3-3 protein beta/alpha	P31946	7529	YWHAB	Human	Protein	1
	14157-21	SL004984	14-3-3E	P62258	7531	YWHAE	Human	Protein	20	14157-21	SL004984	14-3-3E	P62258	7531	YWHAE	Human	Protein	20	14157-21	SL004984	14-3-3E	P62258	7531	YWHAE	Human	Protein	40
	14158-17	SL003848	Annexin V	P08758	308	ANXA5	Human	Protein	20	14158-17	SL003848	Annexin V	P08758	308	ANXA5	Human	Protein	20	14158-17	SL003848	Annexin V	P08758	308	ANXA5	Human	Protein	40
	14175-78	SL019907	SCP2D	Q9UJQ7	140856	SCP2D1	Human	Protein	20	14175-78	SL019907	SCP2D	Q9UJQ7		SCP2D1	Human	Protein	20
	14178-18	SL007463	CDKN3	Q16667	1033	CDKN3	Human	Protein	20	14178-18	SL007463	CDKN3	Q16667	1033	CDKN3	Human	Protein	20
	14186-13	SL019795	RFFL	Q8WZ73	117584	RFFL	Human	Protein	20	14186-13	SL019795	RFFL	Q8WZ73		RFFL	Human	Protein	20
	14192-31	SL019930	PDCL2	Q8N4E4	132954	PDCL2	Human	Protein	20	14192-31	SL019930	PDCL2	Q8N4E4		PDCL2	Human	Protein	20
	14197-2	SL019864	PRDM1	O75626	639	PRDM1	Human	Protein	20	14197-2	SL019864	PRDM1	O75626		PRDM1	Human	Protein	20
	14203-3	SL008375	ANXA7	P20073	310	ANXA7	Human	Protein	20	14203-3	SL008375	ANXA7	P20073	310	ANXA7	Human	Protein	20
	14204-55	SL019533	FOXJ2	Q9P0K8	55810	FOXJ2	Human	Protein	0.5	14204-55	SL019533	FOXJ2	Q9P0K8		FOXJ2	Human	Protein	0.5
	14205-6	SL019865	HEXI2	Q96MH2	124790	HEXIM2	Human	Protein	20	14205-6	SL019865	HEXI2	Q96MH2		HEXIM2	Human	Protein	20
	14206-28	SL025794	APBB1:PID 2	O00213	322	APBB1	Human	Protein	20	14206-28	SL006959	APBB1	O00213	322	APBB1	Human	Protein	20
	14208-3	SL019932	RET7	Q96R05	116362	RBP7	Human	Protein	20	14208-3	SL019932	RET7	Q96R05		RBP7	Human	Protein	20
	14216-35	SL019957	DDX46	Q7L014	9879	DDX46	Human	Protein	20	14216-35	SL019957	DDX46	Q7L014		DDX46	Human	Protein	20
	14226-120	SL008524	BHMT2	Q9H2M3	23743	BHMT2	Human	Protein	20	14226-120	SL008524	BHMT2	Q9H2M3	23743	BHMT2	Human	Protein	20
	14227-21	SL008040	MYL6B	P14649	140465	MYL6B	Human	Protein	20	14227-21	SL008040	MYL6B	P14649	140465	MYL6B	Human	Protein	20
	14228-1	SL025418	Fc_MOUSE	Q99LC4			Mouse	Protein	20	14228-1	SL025418	Fc_MOUSE	Q99LC4			Mouse	Protein	20
	14229-5	SL019900	MOCS3	O95396	27304	MOCS3	Human	Protein	20	14229-5	SL019900	MOCS3	O95396		MOCS3	Human	Protein	20
	14237-1	SL000451	HSP 70	P0DMV8	3303	HSPA1A	Human	Protein	0.005	14237-1	SL000451	HSP 70	P0DMV8	3303	HSPA1A	Human	Protein	0.005
	14245-195	SL019901	SNX7	Q9UNH6	51375	SNX7	Human	Protein	20	14245-195	SL019901	SNX7	Q9UNH6		SNX7	Human	Protein	20
	14246-50	SL016379	DOK2	O60496	9046	DOK2	Human	Protein	20	14246-50	SL016379	DOK2	O60496	9046	DOK2	Human	Protein	20
	14249-68	SL019794	TRIM1	Q9UJV3	11043	MID2	Human	Protein	20	14249-68	SL019794	TRIM1	Q9UJV3		MID2	Human	Protein	20
	14250-115	SL008191	BLMH	Q13867	642	BLMH	Human	Protein	20	14250-115	SL008191	BLMH	Q13867	642	BLMH	Human	Protein	20
	14254-27	SL019925	PTN4	P29074	5775	PTPN4	Human	Protein	0.5	14254-27	SL019925	PTN4	P29074		PTPN4	Human	Protein	0.5
	14256-4	SL025418	Fc_MOUSE	Q99LC4			Mouse	Protein	20	14256-4	SL025418	Fc_MOUSE	Q99LC4			Mouse	Protein	20
	14260-112	SL015522	ARHG8	Q7Z628	10276	NET1	Human	Protein	20	14260-112	SL015522	ARHG8	Q7Z628	10276	NET1	Human	Protein	20
	14268-4	SL007647	SRXN1	Q9BYN0	140809	SRXN1	Human	Protein	0.5	14268-4	SL007647	SRXN1	Q9BYN0	140809	SRXN1	Human	Protein	0.5
	14271-23	SL007707	RAB6B	Q9NRW1	51560	RAB6B	Human	Protein	20	14271-23	SL007707	RAB6B	Q9NRW1	51560	RAB6B	Human	Protein	20
	14273-19	SL010939	PPCE	P48147	5550	PREP	Human	Protein	20	14273-19	SL010939	PPCE	P48147	5550	PREP	Human	Protein	20
	14283-12	SL008144	RAB14	P61106	51552	RAB14	Human	Protein	20	14283-12	SL008144	RAB14	P61106	51552	RAB14	Human	Protein	20
	14284-23	SL006773	E2AK4	Q9P2K8	440275	EIF2AK4	Human	Protein	20	14284-23	SL006773	E2AK4	Q9P2K8	440275	EIF2AK4	Human	Protein	20
	14286-2	SL005769	NF-ATc1	O95644	4772	NFATC1	Human	Protein	20	14286-2	SL005769	NF-ATc1	O95644	4772	NFATC1	Human	Protein	20
	14287-6	SL008533	RAB5C	P51148	5878	RAB5C	Human	Protein	20	14287-6	SL008533	RAB5C	P51148	5878	RAB5C	Human	Protein	20
	14291-53	SL019710	AGAP2	Q99490	116986	AGAP2	Human	Protein	20	14291-53	SL019710	AGAP2	Q99490	116986	AGAP2	Human	Protein	20
	14294-61	SL013880	MBD1	Q9UIS9	4152	MBD1	Human	Protein	20	14294-61	SL013880	MBD1	Q9UIS9	4152	MBD1	Human	Protein	20
	14308-192	SL025418	Fc_MOUSE	Q99LC4			Mouse	Protein	20	14308-192	SL025418	Fc_MOUSE	Q99LC4			Mouse	Protein	20
	14309-8	SL013160	HNRH1	P31943	3187	HNRNPH1	Human	Protein	20	14309-8	SL013160	HNRH1	P31943	3187	HNRNPH1	Human	Protein	20
	14314-6	SL019714	PPIL2	Q13356	23759	PPIL2	Human	Protein	20	14314-6	SL019714	PPIL2	Q13356		PPIL2	Human	Protein	20
	14318-1	SL013288	VPS29	Q9UBQ0	51699	VPS29	Human	Protein	0.5	14318-1	SL013288	VPS29	Q9UBQ0	51699	VPS29	Human	Protein	0.5
	14324-52	SL005089	CSPG6	Q9UQE7	9126	SMC3	Human	Protein	20	14324-52	SL005089	CSPG6	Q9UQE7	9126	SMC3	Human	Protein	20
	14326-4	SL006253	UB2E1	P51965	7324	UBE2E1	Human	Protein	20	14326-4	SL006253	UB2E1	P51965	7324	UBE2E1	Human	Protein	20
	14329-4	SL011624	DIDO1	Q9BTC0	11083	DIDO1	Human	Protein	20	14329-4	SL011624	DIDO1	Q9BTC0	11083	DIDO1	Human	Protein	20
	14331-262	SL019738	DYLT1	P63172	6993	DYNLT1	Human	Protein	20	14331-262	SL019738	DYLT1	P63172		DYNLT1	Human	Protein	20
	14332-3	SL008025	RALA	P11233	5898	RALA	Human	Protein	0.5	14332-3	SL008025	RALA	P11233	5898	RALA	Human	Protein	0.5
	14334-3	SL014781	RECO	P35243	5957	RCVRN	Human	Protein	20	14334-3	SL014781	RECO	P35243	5957	RCVRN	Human	Protein	20
	14337-1	SL019699	TPPC3	O43617	27095	TRAPPC3	Human	Protein	0.5	14337-1	SL019699	TPPC3	O43617		TRAPPC3	Human	Protein	0.5
	14341-8	SL019767	FA69C	Q0P6D2	125704	DIPK1C	Human	Protein	0.5	14341-8	SL019767	FA69C	Q0P6D2		FAM69C	Human	Protein	0.5
	14583-49	SL004357	Myostatin	O14793	2660	MSTN	Human	Protein	0.5	14583-49	SL004357	Myostatin	O14793	2660	MSTN	Human	Protein	0.5	14583-49	SL004357	Myostatin	O14793	2660	MSTN	Human	Protein	40
	14587-16	SL004345	GDF-11	O95390	10220	GDF11	Human	Protein	20	14587-16	SL004345	GDF-11	O95390	10220	GDF11	Human	Protein	20
	14593-152	SL020072	F210A	Q96ND0	125228	FAM210A	Human	Protein	0.5	14593-152	SL020072	F210A	Q96ND0		FAM210A	Human	Protein	0.5
	14597-5	SL020074	SEM6C	Q9H3T2	10500	SEMA6C	Human	Protein	20	14597-5	SL020074	SEM6C	Q9H3T2		SEMA6C	Human	Protein	20
	14599-18	SL007723	STAB1	Q9NY15	23166	STAB1	Human	Protein	20	14599-18	SL007723	STAB1	Q9NY15	23166	STAB1	Human	Protein	20
	14603-51	SL020082	KIAA0040	Q15053	9674	KIAA0040	Human	Protein	20	14603-51	SL020082	KIAA0040	J3QR46		KIAA0040	Human	Protein	20
	14605-2	SL025418	Fc_MOUSE	Q99LC4			Mouse	Protein	20	14605-2	SL025418	Fc_MOUSE	Q99LC4			Mouse	Protein	20
	14614-41	SL008890	CA130	Q5T1S8	400746	NCMAP	Human	Protein	20	14614-41	SL008890	CA130	Q5T1S8	400746	NCMAP	Human	Protein	20
	14615-46	SL020089	KRA24	Q9BYR9	730755	KRTAP2-4	Human	Protein	20	14615-46	SL020089	KRA24	Q9BYR9		KRTAP2-4	Human	Protein	20
	14616-16	SL020097	ZN382	Q96SR6	84911	ZNF382	Human	Protein	20	14616-16	SL020097	ZN382	Q96SR6		ZNF382	Human	Protein	20
	14617-7	SL025418	Fc_MOUSE	Q99LC4			Mouse	Protein	20	14617-7	SL025418	Fc_MOUSE	Q99LC4			Mouse	Protein	20
	14618-26	SL012766	ECOP	Q96AW1	81552	VOPP1	Human	Protein	20	14618-26	SL012766	ECOP	Q96AW1	81552	VOPP1	Human	Protein	20
	14619-8	SL020098	ZN526	Q8TF50	116115	ZNF526	Human	Protein	20	14619-8	SL020098	ZN526	Q8TF50		ZNF526	Human	Protein	20
	14623-26	SL018938	SUMO3	P55854	6612	SUMO3	Human	Protein	20	14623-26	SL018938	SUMO3	P55854	6613	SUMO3	Human	Protein	20
	14624-51	SL011618	CTCF	P49711	10664	CTCF	Human	Protein	20	14624-51	SL011618	CTCF	P49711	10664	CTCF	Human	Protein	20
	14628-72	SL020051	FBX3	Q9UK99	26273	FBXO3	Human	Protein	20	14628-72	SL020051	FBX3	Q9UK99	26273	FBXO3	Human	Protein	20
	14631-22	SL020115	DUS16	Q9BY84	80824	DUSP16	Human	Protein	20	14631-22	SL020115	DUS16	Q9BY84		DUSP16	Human	Protein	20
	14633-26	SL020121	T185A	Q8NFB2	84548	TMEM185A	Human	Protein	20	14633-26	SL020121	T185A	Q8NFB2		TMEM185A	Human	Protein	20
	14634-13	SL020122	LSHR	P22888	3973	LHCGR	Human	Protein	20	14634-13	SL020122	LSHR	P22888		LHCGR	Human	Protein	20
	14635-28	SL025418	Fc_MOUSE	Q99LC4			Mouse	Protein	20	14635-28	SL025418	Fc_MOUSE	Q99LC4			Mouse	Protein	20
	14636-25	SL005350	Ribonuclease UK114	P52758	10247	RIDA	Human	Protein	20	14636-25	SL005350	Ribonuclease UK114	P52758	10247	HRSP12	Human	Protein	20
	14645-253	SL020127	GSTA4	O15217	2941	GSTA4	Human	Protein	20	14645-253	SL020127	GSTA4	O15217		GSTA4	Human	Protein	20
	14655-1	SL020140	DJC17	Q9NVM6	55192	DNAJC17	Human	Protein	20	14655-1	SL020140	DJC17	Q9NVM6		DNAJC17	Human	Protein	20
	14662-6	SL020179	MZF1	P28698	7593	MZF1	Human	Protein	20	14662-6	SL020179	MZF1	P28698		MZF1	Human	Protein	20
	14663-44	SL020180	RNF8	O76064	9025	RNF8	Human	Protein	0.5	14663-44	SL020180	RNF8	O76064		RNF8	Human	Protein	0.5
	14670-1	SL020187	SKIL	P12757	6498	SKIL	Human	Protein	0.5	14670-1	SL020187	SKIL	P12757		SKIL	Human	Protein	0.5
	14674-63	SL020191	PACN3	Q9UKS6	29763	PACSIN3	Human	Protein	20	14674-63	SL020191	PACN3	Q9UKS6		PACSIN3	Human	Protein	20
	14675-20	SL011011	IF4B	P23588	1975	EIF4B	Human	Protein	20	14675-20	SL011011	IF4B	P23588	1975	EIF4B	Human	Protein	20
	14684-17	SL011179	CAN2	P17655	824	CAPN2	Human	Protein	20	14684-17	SL011179	CAN2	P17655	824	CAPN2	Human	Protein	20
	14685-17	SL003722	PKB beta	P31751	208	AKT2	Human	Protein	0.5	14685-17	SL003722	PKB beta	P31751	208	AKT2	Human	Protein	0.5
	14687-6	SL007972	M6PBP	O60664	10226	PLIN3	Human	Protein	20	14687-6	SL007972	M6PBP	O60664	10226	PLIN3	Human	Protein	20
	14688-6	SL020212	PTN7	P35236	5778	PTPN7	Human	Protein	20	14688-6	SL020212	PTN7	P35236		PTPN7	Human	Protein	20
	14689-3	SL011207	SEC13	P55735	6396	SEC13	Human	Protein	0.5	14689-3	SL011207	SEC13	P55735	6396	SEC13	Human	Protein	0.5
	14692-3	SL020215	ZN276	Q8N554	92822	ZNF276	Human	Protein	20	14692-3	SL020215	ZN276	Q8N554		ZNF276	Human	Protein	20
	14696-45	SL010617	TPSB2	P20231	64499	TPSB2	Human	Protein	20
	14703-6	SL004332	EG-VEGF	P58294	84432	PROK1	Human	Protein	20
	14705-1	SL003320	VEGF-D	O43915	2277	VEGFD	Human	Protein	20	14705-1	SL003320	VEGF-D	O43915	2277	FIGF	Human	Protein	20
	14708-59	SL007931	CO8G	P07360	733	C8G	Human	Protein	0.5	14708-59	SL007931	CO8G	P07360	733	C8G	Human	Protein	0.5
	14711-27	SL004438	Cystatin M	Q15828	1474	CST6	Human	Protein	20	14711-27	SL004438	Cystatin M	Q15828	1474	CST6	Human	Protein	20
	14713-46	SL004589	Azurocidin	P20160	566	AZU1	Human	Protein	20	14713-46	SL004589	Azurocidin	P20160	566	AZU1	Human	Protein	20
	14747-9	SL020310	CRLF1	O75462	9244	CRLF1	Human	Protein	20	14747-9	SL020310	CRLF1	O75462		CRLF1	Human	Protein	20
	14748-31	SL020313	RHG05	Q13017	394	ARHGAP5	Human	Protein	20	14748-31	SL020313	RHG05	Q13017		ARHGAP5	Human	Protein	20
	14755-4	SL000496	Lactoferrin	P02788	4057	LTF	Human	Protein	20
	14756-29	SL003177	sICAM-2	P13598	3384	ICAM2	Human	Protein	20
	14757-144	SL004342	FGF-8B	P55075	2253	FGF8	Human	Protein	20
	14759-149	SL000055	Cadherin E	P12830	999	CDH1	Human	Protein	0.5
	15295-81	SL025883	IGF-II:Mature	P01344	3481	IGF2	Human	Protein	0.5	15295-81	SL000046	IGF-II	P01344	3481	IGF2	Human	Protein	0.5
	15297-3	SL004825	S100A3	P33764	6274	S100A3	Human	Protein	20	15297-3	SL004825	S100A3	P33764	6274	S100A3	Human	Protein	20
	15298-199	SL017092	NETO1	Q8TDF5	81832	NETO1	Human	Protein	20	15298-199	SL017092	NETO1	Q8TDF5	81832	NETO1	Human	Protein	20
	15299-102	SL012502	MESD2	Q14696	23184	MESD	Human	Protein	20	15299-102	SL012502	MESD2	Q14696	23184	MESDC2	Human	Protein	20
	15300-66	SL017096	CC134	Q9H6E4	79879	CCDC134	Human	Protein	20	15300-66	SL017096	CC134	Q9H6E4	79879	CCDC134	Human	Protein	20
	15301-24	SL009308	sperm protein 10	P26436	56	ACRV1	Human	Protein	20	15301-24	SL009308	sperm protein 10	P26436	56	ACRV1	Human	Protein	20
	15303-63	SL004826	S100A5	P33763	6276	S100A5	Human	Protein	20	15303-63	SL004826	S100A5	P33763	6276	S100A5	Human	Protein	20
	15304-1	SL002648	PAP1	Q06141	5068	REG3A	Human	Protein	0.5	15304-1	SL002648	PAP1	Q06141	5068	REG3A	Human	Protein	0.5
	15305-7	SL005696	Secretagogin	O76038	10590	SCGN	Human	Protein	20	15305-7	SL005696	Secretagogin	O76038	10590	SCGN	Human	Protein	20
	15306-20	SL005375	IgJ	P01591	3512	JCHAIN	Human	Protein	20	15306-20	SL005375	IgJ	P01591	3512	IGJ	Human	Protein	20
	15308-108	SL012520	VWC2	Q2TAL6	375567	VWC2	Human	Protein	20	15308-108	SL012520	VWC2	Q2TAL6	375567	VWC2	Human	Protein	20
	15310-61	SL007011	PRC1	O43663	9055	PRC1	Human	Protein	20	15310-61	SL007011	PRC1	O43663	9055	PRC1	Human	Protein	20
	15312-14	SL019555	AGO1	Q9UL18	26523	AGO1	Human	Protein	20	15312-14	SL019555	AGO1	Q9UL18	26523	AGO1	Human	Protein	20
	15313-28	SL007399	MD2L1	Q13257	4085	MAD2L1	Human	Protein	20	15313-28	SL007399	MD2L1	Q13257	4085	MAD2L1	Human	Protein	20
	15314-49	SL008340	CLIC4	Q9Y696	25932	CLIC4	Human	Protein	0.5	15314-49	SL008340	CLIC4	Q9Y696	25932	CLIC4	Human	Protein	0.5
	15315-64	SL019798	CUTC	Q9NTM9	51076	CUTC	Human	Protein	20	15315-64	SL019798	CUTC	Q9NTM9		CUTC	Human	Protein	20
	15316-262	SL019950	TXN4B	Q9NX01	54957	TXNL4B	Human	Protein	20	15316-262	SL019950	TXN4B	Q9NX01		TXNL4B	Human	Protein	20
	15318-75	SL004212	Calpactin I light chain	P60903	6281	S100A10	Human	Protein	20	15318-75	SL004212	Calpactin I light chain	P60903	6281	S100A10	Human	Protein	20
	15319-226	SL013808	CCNA1	P78396	8900	CCNA1	Human	Protein	20	15319-226	SL013808	CCNA1	P78396	8900	CCNA1	Human	Protein	20
	15321-8	SL019971	CPLX2	Q6PUV4	10814	CPLX2	Human	Protein	20	15321-8	SL019971	CPLX2	Q6PUV4		CPLX2	Human	Protein	20
	15322-35	SL007330	CRADD	P78560	8738	CRADD	Human	Protein	20	15322-35	SL007330	CRADD	P78560	8738	CRADD	Human	Protein	20
	15323-112	SL019972	AGO3	Q9H9G7	192669	AGO3	Human	Protein	20	15323-112	SL019972	AGO3	Q9H9G7	192669	AGO3	Human	Protein	20
	15324-58	SL005628	Ferritin light chain	P02792	2512	FTL	Human	Protein	0.5	15324-58	SL005628	Ferritin light chain	P02792	2512	FTL	Human	Protein	0.5
	15325-14	SL007137	NEUM	P17677	2596	GAP43	Human	Protein	20	15325-14	SL007137	NEUM	P17677	2596	GAP43	Human	Protein	20
	15326-64	SL006479	GBP1	P32455	2633	GBP1	Human	Protein	20	15326-64	SL006479	GBP1	P32455	2633	GBP1	Human	Protein	20
	15329-167	SL015356	MAPIP	Q9Y2Q5	28956	LAMTOR2	Human	Protein	20	15329-167	SL015356	MAPIP	Q9Y2Q5	28956	ROBLD3	Human	Protein	20
	15331-47	SL013819	RBBP4	Q09028	5928	RBBP4	Human	Protein	20	15331-47	SL013819	RBBP4	Q09028	5928	RBBP4	Human	Protein	20
	15333-11	SL012799	SDF2	Q99470	6388	SDF2	Human	Protein	20	15333-11	SL012799	SDF2	Q99470	6388	SDF2	Human	Protein	20
	15336-7	SL019976	SELM	Q8WWX9	140606	SELENOM	Human	Protein	20	15336-7	SL019976	SELM	Q8WWX9		SELM	Human	Protein	20
	15339-32	SL008333	COF2	Q9Y281	1073	CFL2	Human	Protein	20	15339-32	SL008333	COF2	Q9Y281	1073	CFL2	Human	Protein	20
	15343-337	SL000491	Kininogen, HMW, Two Chain	P01042	3827	KNG1	Human	Protein	0.5	15343-337	SL000491	Kininogen, HMW, Two Chain	P01042	3827	KNG1	Human	Protein	0.5
	15346-31	SL001802	IFN-g	P01579	3458	IFNG	Human	Protein	20	15346-31	SL001802	IFN-g	P01579	3458	IFNG	Human	Protein	20
	15347-12	SL000440	Hemopexin	P02790	3263	HPX	Human	Protein	0.005	15347-12	SL000440	Hemopexin	P02790	3263	HPX	Human	Protein	0.005
	15358-28	SL012407	7B2	P05408	6447	SCG5	Human	Protein	20	15358-28	SL012407	7B2	P05408	6447	SCG5	Human	Protein	20
	15361-37	SL019275	ANKR1	Q15327	27063	ANKRD1	Human	Protein	20	15361-37	SL019275	ANKR1	Q15327	27063	ANKRD1	Human	Protein	20
	15363-32	SL004840	Apo A-V	Q6Q788	116519	APOA5	Human	Protein	0.5	15363-32	SL004840	Apo A-V	Q6Q788	116519	APOA5	Human	Protein	0.5
	15364-101	SL000275	Apo C-I	P02654	341	APOC1	Human	Protein	0.005	15364-101	SL000275	Apo C-I	P02654	341	APOC1	Human	Protein	0.005
	15365-41	SL020583	BAI3	O60242	577	ADGRB3	Human	Protein	20	15365-41	SL020583	BAI3	O60242	577	BAI3	Human	Protein	20
	15367-38	SL012736	LPLC1	Q8TDL5	92747	BPIFB1	Human	Protein	0.005	15367-38	SL012736	LPLC1	Q8TDL5	92747	BPIFB1	Human	Protein	0.005
	15368-3	SL007531	BMPER	Q8N8U9	168667	BMPER	Human	Protein	20	15368-3	SL007531	BMPER	Q8N8U9	168667	BMPER	Human	Protein	20
	15370-5	SL012877	BOLA1	Q9Y3E2	51027	BOLA1	Human	Protein	20	15370-5	SL012877	BOLA1	Q9Y3E2	51027	BOLA1	Human	Protein	20
	15372-43	SL014748	BRD2	P25440	6046	BRD2	Human	Protein	20	15372-43	SL014748	BRD2	P25440	6046	BRD2	Human	Protein	20
	15374-15	SL005611	CA11 protein	Q9NS71	56287	GKN1	Human	Protein	20	15374-15	SL005611	CA11 protein	Q9NS71	56287	GKN1	Human	Protein	20
	15375-49	SL011428	Carboxypeptidase B1	P15086	1360	CPB1	Human	Protein	0.5	15375-49	SL011428	Carboxypeptidase B1	P15086	1360	CPB1	Human	Protein	0.5
	15376-134	SL007121	CATE	P14091	1510	CTSE	Human	Protein	20	15376-134	SL007121	CATE	P14091	1510	CTSE	Human	Protein	20
	15381-45	SL004120	Discoidin domain receptor 2	Q16832	4921	DDR2	Human	Protein	20	15381-45	SL004120	Discoidin domain receptor 2	Q16832	4921	DDR2	Human	Protein	20
	15383-200	SL004700	Endothelin 3	P14138	1908	EDN3	Human	Protein	20	15383-200	SL004700	Endothelin 3	P14138	1908	EDN3	Human	Protein	20
	15384-15	SL011369	KLOTHO	Q9UEF7	9365	KL	Human	Protein	20	15384-15	SL011369	KLOTHO	Q9UEF7	9365	KL	Human	Protein	20
	15385-116	SL004848	FABP2	P12104	2169	FABP2	Human	Protein	20	15385-116	SL004848	FABP2	P12104	2169	FABP2	Human	Protein	20
	15386-7	SL005086	FABPA	P15090	2167	FABP4	Human	Protein	20	15386-7	SL005086	FABPA	P15090	2167	FABP4	Human	Protein	20
	15387-44	SL005203	Neuropilin-2	O60462	8828	NRP2	Human	Protein	0.5	15387-44	SL005203	Neuropilin-2	O60462	8828	NRP2	Human	Protein	0.5
	15388-24	SL004561	FcRIIIa	P08637	2214	FCGR3A	Human	Protein	0.5	15388-24	SL004561	FcRIIIa	P08637	2214	FCGR3A	Human	Protein	0.5
	15389-1	SL012513	FRDA	Q16595	2395	FXN	Human	Protein	20	15389-1	SL012513	FRDA	Q16595	2395	FXN	Human	Protein	20
	15390-3	SL004430	Galanin	P22466	51083	GAL	Human	Protein	20	15390-3	SL004430	Galanin	P22466	51083	GAL	Human	Protein	20
	15391-114	SL005707	GAS-6	Q14393	2621	GAS6	Human	Protein	0.5	15391-114	SL005707	GAS-6	Q14393	2621	GAS6	Human	Protein	0.5
	15394-79	SL008959	UNC5B	Q8IZJ1	219699	UNC5B	Human	Protein	20	15394-79	SL008959	UNC5B	Q8IZJ1	219699	UNC5B	Human	Protein	20
	15395-15	SL005254	GST M1-1	P09488	2944	GSTM1	Human	Protein	20	15395-15	SL005254	GST M1-1	P09488	2944	GSTM1	Human	Protein	20
	15398-2	SL006727	HERV1	P55789	2671	GFER	Human	Protein	20	15398-2	SL006727	HERV1	P55789	2671	GFER	Human	Protein	20
	15402-2	SL005354	ID-1	P41134	3397	ID1	Human	Protein	20	15402-2	SL005354	ID-1	P41134	3397	ID1	Human	Protein	20
	15403-53	SL007347	ID2	Q02363	3398	ID2	Human	Protein	20	15403-53	SL007347	ID2	Q02363	3398	ID2	Human	Protein	20
	15404-3	SL018851	IFN21	P01568	3452	IFNA21	Human	Protein	20	15404-3	SL018851	IFN21	P01568		IFNA21	Human	Protein	20
	15405-23	SL018075	IFNA4	P05014	3441	IFNA4	Human	Protein	20	15405-23	SL018075	IFNA4	P05014	3441	IFNA4	Human	Protein	20
	15412-40	SL003731	KIAP	Q96CA5	79444	BIRC7	Human	Protein	20	15412-40	SL003731	KIAP	Q96CA5	79444	BIRC7	Human	Protein	20
	15413-3	SL006349	LCAT	P04180	3931	LCAT	Human	Protein	0.5	15413-3	SL006349	LCAT	P04180	3931	LCAT	Human	Protein	0.5
	15414-316	SL019149	LDHA	P00338	3939	LDHA	Human	Protein	0.5	15414-316	SL019149	LDHA	P00338	3939	LDHA	Human	Protein	0.5
	15416-54	SL012646	LYG2	Q86SG7	254773	LYG2	Human	Protein	20	15416-54	SL012646	LYG2	Q86SG7	254773	LYG2	Human	Protein	20
	15417-3	SL003161	Maspin	P36952	5268	SERPINB5	Human	Protein	20	15417-3	SL003161	Maspin	P36952	5268	SERPINB5	Human	Protein	20
	15418-25	SL007282	MK10	P53779	5602	MAPK10	Human	Protein	0.5	15418-25	SL007282	MK10	P53779	5602	MAPK10	Human	Protein	0.5
	15419-15	SL012374	MMP20	O60882	9313	MMP20	Human	Protein	20	15419-15	SL012374	MMP20	O60882	9313	MMP20	Human	Protein	20
	15422-12	SL019975	MYP2	P02689	5375	PMP2	Human	Protein	20	15422-12	SL019975	MYP2	P02689		PMP2	Human	Protein	20
	15426-5	SL008692	NEUR1	Q99519	4758	NEU1	Human	Protein	20	15426-5	SL008692	NEUR1	Q99519	4758	NEU1	Human	Protein	20
	15427-35	SL012455	LOXL3	P58215	84695	LOXL3	Human	Protein	0.5	15427-35	SL012455	LOXL3	P58215	84695	LOXL3	Human	Protein	0.5
	15430-165	SL012859	OPT	Q9UBM4	26254	OPTC	Human	Protein	20	15430-165	SL012859	OPT	Q9UBM4	26254	OPTC	Human	Protein	20
	15431-31	SL000531	OTCase	P00480	5009	OTC	Human	Protein	0.5	15431-31	SL000531	OTCase	P00480	5009	OTC	Human	Protein	0.5
	15432-1	SL004684	Otoraplin	Q9NRC9	56914	OTOR	Human	Protein	20	15432-1	SL004684	Otoraplin	Q9NRC9	56914	OTOR	Human	Protein	20
	15433-4	SL005268	p60-Src	P12931	6714	SRC	Human	Protein	0.5	15433-4	SL005268	p60-Src	P12931	6714	SRC	Human	Protein	0.5
	15434-5	SL012495	PNOC	Q13519	5368	PNOC	Human	Protein	20	15434-5	SL012495	PNOC	Q13519	5368	PNOC	Human	Protein	20
	15435-4	SL005262	PNP	P00491	4860	PNP	Human	Protein	0.5	15435-4	SL005262	PNP	P00491	4860	PNP	Human	Protein	0.5
	15436-40	SL014638	RAMP1	O60894	10267	RAMP1	Human	Protein	20	15436-40	SL014638	RAMP1	O60894	10267	RAMP1	Human	Protein	20
	15437-11	SL008721	RAMP3	O60896	10268	RAMP3	Human	Protein	20	15437-11	SL008721	RAMP3	O60896	10268	RAMP3	Human	Protein	20
	15439-21	SL014861	RND3	P61587	390	RND3	Human	Protein	20	15439-21	SL014861	RND3	P61587	390	RND3	Human	Protein	20
	15440-57	SL012421	NEC2	P16519	5126	PCSK2	Human	Protein	20	15440-57	SL012421	NEC2	P16519	5126	PCSK2	Human	Protein	20
	15441-6	SL008548	SAP3	P17900	2760	GM2A	Human	Protein	0.5	15441-6	SL008548	SAP3	P17900	2760	GM2A	Human	Protein	0.5
	15444-45	SL001959	SCCA2	P48594	6318	SERPINB4	Human	Protein	20	15444-45	SL001959	SCCA2	P48594	6318	SERPINB4	Human	Protein	20
	15446-25	SL004651	SMDF	Q02297	3084	NRG1	Human	Protein	20	15446-25	SL004651	SMDF	Q02297	3084	NRG1	Human	Protein	20
	15447-45	SL000574	Sorbitol dehydrogenase	Q00796	6652	SORD	Human	Protein	20	15447-45	SL000574	Sorbitol dehydrogenase	Q00796	6652	SORD	Human	Protein	20
	15448-47	SL018151	SQSTM	Q13501	8878	SQSTM1	Human	Protein	20	15448-47	SL018151	SQSTM	Q13501	8878	SQSTM1	Human	Protein	20
	15449-33	SL010387	TIM-4	Q96H15	91937	TIMD4	Human	Protein	0.005	15449-33	SL010387	TIM-4	Q96H15	91937	TIMD4	Human	Protein	0.005
	15452-5	SL000246	5'-Nucleotidase	P21589	4907	NT5E	Human	Protein	20	15452-5	SL000246	5'-Nucleotidase	P21589	4907	NT5E	Human	Protein	20
	15453-3	SL003022	a1-Microglobulin	P02760	259	AMBP	Human	Protein	0.005	15453-3	SL003022	a1-Microglobulin	P02760	259	AMBP	Human	Protein	0.005
	15455-40	SL025784	ADA15:ECD	Q13444	8751	ADAM15	Human	Protein	20	15455-40	SL017116	ADA15	Q13444	8751	ADAM15	Human	Protein	20
	15457-14	SL005238	Aminopeptidase N	P15144	290	ANPEP	Human	Protein	20	15457-14	SL005238	Aminopeptidase N	P15144	290	ANPEP	Human	Protein	20
	15460-9	SL003281	CD26	P27487	1803	DPP4	Human	Protein	20	15460-9	SL003281	CD26	P27487	1803	DPP4	Human	Protein	20
	15462-28	SL007072	CD8A	P01732	925	CD8A	Human	Protein	20	15462-28	SL007072	CD8A	P01732	925	CD8A	Human	Protein	20
	15465-79	SL012684	CNPY4	Q8N129	245812	CNPY4	Human	Protein	0.5	15465-79	SL012684	CNPY4	Q8N129	245812	CNPY4	Human	Protein	0.5
	15466-30	SL007148	CO9A1	P20849	1297	COL9A1	Human	Protein	20	15466-30	SL007148	CO9A1	P20849	1297	COL9A1	Human	Protein	20
	15467-10	SL009396	CTHR1	Q96CG8	115908	CTHRC1	Human	Protein	0.5	15467-10	SL009396	CTHR1	Q96CG8	115908	CTHRC1	Human	Protein	0.5
	15468-14	SL002690	FHR1	Q03591	3078	CFHR1	Human	Protein	0.005	15468-14	SL002690	FHR1	Q03591	100293069	CFHR1	Human	Protein	0.005
	15470-11	SL005383	Hexosaminidase B	P07686	3074	HEXB	Human	Protein	0.5	15470-11	SL005383	Hexosaminidase B	P07686	3074	HEXB	Human	Protein	0.5
	15471-29	SL012442	LIPR2	P54317	5408	PNLIPRP2	Human	Protein	0.5	15471-29	SL012442	LIPR2	P54317	5408	PNLIPRP2	Human	Protein	0.5
	15472-16	SL017588	LRP11	Q86VZ4	84918	LRP11	Human	Protein	0.5	15472-16	SL017588	LRP11	Q86VZ4	84918	LRP11	Human	Protein	0.5
	15474-7	SL013908	PIN1	Q13526	5300	PIN1	Human	Protein	20	15474-7	SL013908	PIN1	Q13526	5300	PIN1	Human	Protein	20
	15475-4	SL004948	PLTP	P55058	5360	PLTP	Human	Protein	0.005	15475-4	SL004948	PLTP	P55058	5360	PLTP	Human	Protein	0.005
	15476-6	SL007493	REG3G	Q6UW15	130120	REG3G	Human	Protein	20	15476-6	SL007493	REG3G	Q6UW15	130120	REG3G	Human	Protein	20
	15480-2	SL018020	VNN2	O95498	8875	VNN2	Human	Protein	0.5	15480-2	SL018020	VNN2	O95498	8875	VNN2	Human	Protein	0.5
	15481-45	SL004525	LL-37	P49913	820	CAMP	Human	Protein	0.5	15481-45	SL004525	LL-37	P49913	820	CAMP	Human	Protein	0.5
	15482-12	SL012348	A2ML1	A8K2U0	144568	A2ML1	Human	Protein	20	15482-12	SL012348	A2ML1	A8K2U0	144568	A2ML1	Human	Protein	20
	15483-377	SL005368	Agrin	O00468	375790	AGRN	Human	Protein	0.5	15483-377	SL005368	Agrin	O00468	375790	AGRN	Human	Protein	0.5
	15486-126	SL008573	ABP1	P19801	26	AOC1	Human	Protein	20	15486-126	SL008573	ABP1	P19801	26	AOC1	Human	Protein	20
	15487-164	SL006149	carboxylesterase, liver	P23141	1066	CES1	Human	Protein	20	15487-164	SL006149	carboxylesterase, liver	P23141	1066	CES1	Human	Protein	20
	15491-20	SL008437	CD248	Q9HCU0	57124	CD248	Human	Protein	0.5	15491-20	SL008437	CD248	Q9HCU0	57124	CD248	Human	Protein	0.5
	15492-1	SL025827	CRIM1:ECD	Q9NZV1	51232	CRIM1	Human	Protein	20	15492-1	SL017465	CRIM1	Q9NZV1	51232	CRIM1	Human	Protein	20
	15494-11	SL011828	FGFP1	Q14512	9982	FGFBP1	Human	Protein	20	15494-11	SL011828	FGFP1	Q14512	9982	FGFBP1	Human	Protein	20
	15495-9	SL012435	FOLR3	P41439	2352	FOLR3	Human	Protein	20	15495-9	SL012435	FOLR3	P41439	2352	FOLR3	Human	Protein	20
	15497-9	SL012357	HS3S1	O14792	9957	HS3ST1	Human	Protein	20	15497-9	SL012357	HS3S1	O14792	9957	HS3ST1	Human	Protein	20
	15499-11	SL006028	Attractin	O75882	8455	ATRN	Human	Protein	0.005	15499-11	SL006028	Attractin	O75882	8455	ATRN	Human	Protein	0.005
	15503-15	SL004647	Lefty-A	O00292	7044	LEFTY2	Human	Protein	20	15503-15	SL004647	Lefty-A	O00292	7044	LEFTY2	Human	Protein	20
	15503-20	SL004647	Lefty-A	O00292	7044	LEFTY2	Human	Protein	20	15503-20	SL004647	Lefty-A	O00292	7044	LEFTY2	Human	Protein	20
	15504-39	SL004299	Livin B	Q96CA5	79444	BIRC7	Human	Protein	20	15504-39	SL004299	Livin B	Q96CA5	79444	BIRC7	Human	Protein	20
	15506-34	SL018249	LRP12	Q9Y561	29967	LRP12	Human	Protein	20	15506-34	SL018249	LRP12	Q9Y561	29967	LRP12	Human	Protein	20
	15509-2	SL003640	NAG	P54802	4669	NAGLU	Human	Protein	20	15509-2	SL003640	NAG	P54802	4669	NAGLU	Human	Protein	20
	15511-37	SL008970	NPTXR	O95502	23467	NPTXR	Human	Protein	20	15511-37	SL008970	NPTXR	O95502	23467	NPTXR	Human	Protein	20
	15513-108	SL003260	Prostasin	Q16651	5652	PRSS8	Human	Protein	20	15513-108	SL003260	Prostasin	Q16651	5652	PRSS8	Human	Protein	20
	15514-26	SL001814	Pseudocholinesterase	P06276	590	BCHE	Human	Protein	0.005	15514-26	SL001814	Pseudocholinesterase	P06276	590	BCHE	Human	Protein	0.005
	15515-2	SL000572	SAA	P0DJI8	6288	SAA1	Human	Protein	0.5	15515-2	SL000572	SAA	P0DJI8	6288	SAA1	Human	Protein	0.5
	15516-12	SL005700	SAA-4	P35542	6291	SAA4	Human	Protein	0.005	15516-12	SL005700	SAA-4	P35542	6291	SAA4	Human	Protein	0.005
	15521-4	SL008440	Alcadein alpha-1	O94985	22883	CLSTN1	Human	Protein	0.5	15521-4	SL008440	Alcadein alpha-1	O94985	22883	CLSTN1	Human	Protein	0.5
	15522-2	SL008305	GAPR1	Q9H4G4	152007	GLIPR2	Human	Protein	0.5	15522-2	SL008305	GAPR1	Q9H4G4	152007	GLIPR2	Human	Protein	0.5
	15523-9	SL008037	HEM2	P13716	210	ALAD	Human	Protein	20	15523-9	SL008037	HEM2	P13716	210	ALAD	Human	Protein	20
	15524-30	SL008043	PGAM2	P15259	5224	PGAM2	Human	Protein	20	15524-30	SL008043	PGAM2	P15259	5224	PGAM2	Human	Protein	20
	15525-294	SL014682	ADH1G	P00326	126	ADH1C	Human	Protein	0.5	15525-294	SL014682	ADH1G	P00326	126	ADH1C	Human	Protein	0.5
	15526-33	SL007246	GSHB	P48637	2937	GSS	Human	Protein	0.5	15526-33	SL007246	GSHB	P48637	2937	GSS	Human	Protein	0.5
	15527-90	SL008018	DLDH	P09622	1738	DLD	Human	Protein	0.5	15527-90	SL008018	DLDH	P09622	1738	DLD	Human	Protein	0.5
	15529-33	SL001883	Cysteine-rich protein 1	P21291	1465	CSRP1	Human	Protein	20	15529-33	SL001883	Cysteine-rich protein 1	P21291	1465	CSRP1	Human	Protein	20
	15530-33	SL004845	EphB4	P54760	2050	EPHB4	Human	Protein	20	15530-33	SL004845	EphB4	P54760	2050	EPHB4	Human	Protein	20
	15533-97	SL025926	Macrophage scavenger receptor:ECD	P21757	4481	MSR1	Human	Protein	20	15533-97	SL004580	Macrophage scavenger receptor	P21757	4481	MSR1	Human	Protein	20
	15534-26	SL004917	Malate dehydrogenase 2	P40926	4191	MDH2	Human	Protein	20	15534-26	SL004917	Malate dehydrogenase 2	P40926	4191	MDH2	Human	Protein	20
	15535-3	SL011069	Marapsin	Q9BQR3	83886	PRSS27	Human	Protein	20	15535-3	SL011069	Marapsin	Q9BQR3	83886	PRSS27	Human	Protein	20
	15539-15	SL008760	SLIK1	Q96PX8	114798	SLITRK1	Human	Protein	20	15539-15	SL008760	SLIK1	Q96PX8	114798	SLITRK1	Human	Protein	20
	15540-6	SL000649	Vimentin	P08670	7431	VIM	Human	Protein	0.5	15540-6	SL000649	Vimentin	P08670	7431	VIM	Human	Protein	0.5
	15542-19	SL013015	KCRU	P12532	1159	CKMT1A	Human	Protein	20	15542-19	SL013015	KCRU	P12532	1159	CKMT1A	Human	Protein	20
	15544-25	SL003919	kallikrein 14	Q9P0G3	43847	KLK14	Human	Protein	20	15544-25	SL003919	kallikrein 14	Q9P0G3	43847	KLK14	Human	Protein	20
	15545-13	SL004720	Calcineurin B a	P63098	5534	PPP3R1	Human	Protein	20	15545-13	SL004720	Calcineurin B a	P63098	5534	PPP3R1	Human	Protein	20
	15548-35	SL018791	SERA	O43175	26227	PHGDH	Human	Protein	0.5	15548-35	SL018791	SERA	O43175	26227	PHGDH	Human	Protein	0.5
	15553-22	SL007155	ACES	P22303	43	ACHE	Human	Protein	20	15553-22	SL007155	ACES	P22303	43	ACHE	Human	Protein	20
	15556-49	SL005393	Alpha-amylase 2B	P19961	280	AMY2B	Human	Protein	0.5	15556-49	SL005393	Alpha-amylase 2B	P19961	280	AMY2B	Human	Protein	0.5
	15558-63	SL008525	AMPE	Q07075	2028	ENPEP	Human	Protein	20	15558-63	SL008525	AMPE	Q07075	2028	ENPEP	Human	Protein	20
	15559-5	SL011048	ANTR2	P58335	118429	ANTXR2	Human	Protein	0.5	15559-5	SL011048	ANTR2	P58335	118429	ANTXR2	Human	Protein	0.5
	15560-52	SL003561	Apo-TC II	P20062	6948	TCN2	Human	Protein	20	15560-52	SL003561	Apo-TC II	P20062	6948	TCN2	Human	Protein	20
	15562-24	SL008667	BGLR	P08236	2990	GUSB	Human	Protein	0.5	15562-24	SL008667	BGLR	P08236	2990	GUSB	Human	Protein	0.5
	15565-102	SL000327	CA125	Q8WXI7	94025	MUC16	Human	Protein	20	15565-102	SL000327	CA125	Q8WXI7	94025	MUC16	Human	Protein	20
	15566-10	SL004911	Calponin-1	P51911	1264	CNN1	Human	Protein	20	15566-10	SL004911	Calponin-1	P51911	1264	CNN1	Human	Protein	20
	15567-2	SL004471	CD3-zeta	P20963	919	CD247	Human	Protein	20	15567-2	SL004471	CD3-zeta	P20963	919	CD247	Human	Protein	20
	15569-15	SL002527	Collagen II	P02458	1280	COL2A1	Human	Protein	0.5	15569-15	SL002527	Collagen II	P02458	1280	COL2A1	Human	Protein	0.5
	15570-99	SL004551	Complement receptor type 2	P20023	1380	CR2	Human	Protein	0.5	15570-99	SL004551	Complement receptor type 2	P20023	1380	CR2	Human	Protein	0.5
	15573-110	SL008782	CSPG3	O14594	1463	NCAN	Human	Protein	20	15573-110	SL008782	CSPG3	O14594	1463	NCAN	Human	Protein	20
	15574-37	SL000385	Cyclin A	P20248	890	CCNA2	Human	Protein	20	15574-37	SL000385	Cyclin A	P20248	890	CCNA2	Human	Protein	20
	15576-158	SL003107	ECP	P12724	6037	RNASE3	Human	Protein	20	15576-158	SL003107	ECP	P12724	6037	RNASE3	Human	Protein	20
	15579-26	SL008780	ENPP6	Q6UWR7	133121	ENPP6	Human	Protein	20	15579-26	SL008780	ENPP6	Q6UWR7	133121	ENPP6	Human	Protein	20
	15580-2	SL008537	EPHA7	Q15375	2045	EPHA7	Human	Protein	20	15580-2	SL008537	EPHA7	Q15375	2045	EPHA7	Human	Protein	20
	15581-16	SL019927	FANK1	Q8TC84	92565	FANK1	Human	Protein	20	15581-16	SL019927	FANK1	Q8TC84		FANK1	Human	Protein	20
	15582-25	SL010462	FCN1	O00602	2219	FCN1	Human	Protein	20	15582-25	SL010462	FCN1	O00602	2219	FCN1	Human	Protein	20
	15583-18	SL012568	FCRLB	Q6BAA4	127943	FCRLB	Human	Protein	20	15583-18	SL012568	FCRLB	Q6BAA4	127943	FCRLB	Human	Protein	20
	15584-9	SL002691	FHR2	P36980	3080	CFHR2	Human	Protein	0.005	15584-9	SL002691	FHR2	P36980	3080	CFHR2	Human	Protein	0.005
	15585-304	SL004460	fibulin 5	Q9UBX5	10516	FBLN5	Human	Protein	0.5	15585-304	SL004460	fibulin 5	Q9UBX5	10516	FBLN5	Human	Protein	0.5
	15587-20	SL009334	FOLR2	P14207	2350	FOLR2	Human	Protein	0.5	15587-20	SL009334	FOLR2	P14207	2350	FOLR2	Human	Protein	0.5
	15588-17	SL009217	galactosidase, alpha	P06280	2717	GLA	Human	Protein	20	15588-17	SL009217	galactosidase, alpha	P06280	2717	GLA	Human	Protein	20
	15589-1	SL000431	Gc-Globulin, Mixed Type	P02774	2638	GC	Human	Protein	0.005	15589-1	SL000431	Gc-Globulin, Mixed Type	P02774	2638	GC	Human	Protein	0.005
	15591-28	SL001812	Glutathione peroxidase	P07203	2876	GPX1	Human	Protein	20	15591-28	SL001812	Glutathione peroxidase	P07203	2876	GPX1	Human	Protein	20
	15594-47	SL008268	HTRA1	Q92743	5654	HTRA1	Human	Protein	0.5	15594-47	SL008268	HTRA1	Q92743	5654	HTRA1	Human	Protein	0.5
	15596-7	SL020142	HEXI1	O94992	10614	HEXIM1	Human	Protein	20	15596-7	SL020142	HEXI1	O94992		HEXIM1	Human	Protein	20
	15602-43	SL001943	IL-6 sRa	P08887	3570	IL6R	Human	Protein	0.5	15602-43	SL001943	IL-6 sRa	P08887	3570	IL6R	Human	Protein	0.5
	15603-20	SL004086	Integrin alpha-2	P17301	3673	ITGA2	Human	Protein	20	15603-20	SL004086	Integrin alpha-2	P17301	3673	ITGA2	Human	Protein	20
	15604-18	SL004716	JNK2	P45984	5601	MAPK9	Human	Protein	20	15604-18	SL004716	JNK2	P45984	5601	MAPK9	Human	Protein	20
	15606-19	SL000044	Keratin 19	P08727	3880	KRT19	Human	Protein	0.5	15606-19	SL000044	Keratin 19	P08727	3880	KRT19	Human	Protein	0.5
	15607-56	SL009203	KPYR	P30613	5313	PKLR	Human	Protein	20	15607-56	SL009203	KPYR	P30613	5313	PKLR	Human	Protein	20
	15608-5	SL018792	KS6B1	P23443	6198	RPS6KB1	Human	Protein	20	15608-5	SL018792	KS6B1	P23443	6198	RPS6KB1	Human	Protein	20
	15610-72	SL000499	LAP	P28838	51056	LAP3	Human	Protein	20	15610-72	SL000499	LAP	P28838	51056	LAP3	Human	Protein	20
	15612-5	SL012168	LIN7B	Q9HAP6	64130	LIN7B	Human	Protein	20	15612-5	SL012168	LIN7B	Q9HAP6	64130	LIN7B	Human	Protein	20
	15613-16	SL012420	LIPP	P16233	5406	PNLIP	Human	Protein	0.5	15613-16	SL012420	LIPP	P16233	5406	PNLIP	Human	Protein	0.5
	15614-168	SL012686	LIRA2	Q8N149	11027	LILRA2	Human	Protein	20	15614-168	SL012686	LIRA2	Q8N149	11027	LILRA2	Human	Protein	20
	15615-8	SL019428	LIRB3	O75022	102725035	LILRB3	Human	Protein	20	15615-8	SL019428	LIRB3	O75022		LILRB3	Human	Protein	20
	15617-8	SL010168	lymphotactin beta	Q9UBD3	6846	XCL2	Human	Protein	0.5	15617-8	SL010168	lymphotactin beta	Q9UBD3	6846	XCL2	Human	Protein	0.5
	15619-49	SL012514	MOG	Q16653	4340	MOG	Human	Protein	20	15619-49	SL012514	MOG	Q16653	4340	MOG	Human	Protein	20
	15620-4	SL018410	NLGN1	Q8N2Q7	22871	NLGN1	Human	Protein	20	15620-4	SL018410	NLGN1	Q8N2Q7	22871	NLGN1	Human	Protein	20
	15622-13	SL005491	OBCAM	Q14982	4978	OPCML	Human	Protein	20	15622-13	SL005491	OBCAM	Q14982	4978	OPCML	Human	Protein	20
	15623-1	SL005211	PD-1	Q15116	5133	PDCD1	Human	Protein	20	15623-1	SL005211	PD-1	Q15116	5133	PDCD1	Human	Protein	20
	15626-223	SL005400	Perlecan	P98160	3339	HSPG2	Human	Protein	0.5	15626-223	SL005400	Perlecan	P98160	3339	HSPG2	Human	Protein	0.5
	15627-83	SL003721	PKB	P31749	207	AKT1	Human	Protein	20	15627-83	SL003721	PKB	P31749	207	AKT1	Human	Protein	20
	15631-18	SL014708	PSG1	P11464	5669	PSG1	Human	Protein	20	15631-18	SL014708	PSG1	P11464	5669	PSG1	Human	Protein	20
	15633-6	SL000566	RBP	P02753	5950	RBP4	Human	Protein	0.005	15633-6	SL000566	RBP	P02753	5950	RBP4	Human	Protein	0.005
	15634-139	SL012379	SLIT1	O75093	6585	SLIT1	Human	Protein	20	15634-139	SL012379	SLIT1	O75093	6585	SLIT1	Human	Protein	20
	15635-4	SL012834	SMOC2	Q9H3U7	64094	SMOC2	Human	Protein	0.5	15635-4	SL012834	SMOC2	Q9H3U7	64094	SMOC2	Human	Protein	0.5
	15636-49	SL014090	SORC1	Q8WY21	114815	SORCS1	Human	Protein	20	15636-49	SL014090	SORC1	Q8WY21	114815	SORCS1	Human	Protein	20
	15637-38	SL014089	SORC3	Q9UPU3	22986	SORCS3	Human	Protein	20	15637-38	SL014089	SORC3	Q9UPU3	22986	SORCS3	Human	Protein	20
	15640-54	SL008169	TAGL	Q01995	6876	TAGLN	Human	Protein	0.5	15640-54	SL008169	TAGL	Q01995	6876	TAGLN	Human	Protein	0.5
	15641-20	SL020463	TEFF1	Q8IYR6	100526694	TMEFF1	Human	Protein	20	15641-20	SL020463	TEFF1	Q8IYR6	8577	TMEFF1	Human	Protein	20
	15644-1	SL000303	Biotinidase	P43251	686	BTD	Human	Protein	0.005	15644-1	SL000303	Biotinidase	P43251	686	BTD	Human	Protein	0.005
	15653-9	SL006511	COAA1	Q03692	1300	COL10A1	Human	Protein	20	15653-9	SL006511	COAA1	Q03692	1300	COL10A1	Human	Protein	20
	15666-21	SL000304	BMP-2	P12643	650	BMP2	Human	Protein	20	15666-21	SL000304	BMP-2	P12643	650	BMP2	Human	Protein	20
	15667-39	SL003996	BMP-4	P12644	652	BMP4	Human	Protein	20	15667-39	SL003996	BMP-4	P12644	652	BMP4	Human	Protein	20
	15668-19	SL004079	BMP-8	P34820	656	BMP8B	Human	Protein	20	15668-19	SL004079	BMP-8	P34820	656	BMP8B	Human	Protein	20
	15669-7	SL007123	BRAF1	P15056	673	BRAF	Human	Protein	20	15669-7	SL007123	BRAF1	P15056	673	BRAF	Human	Protein	20
	15670-15	SL017430	C1QL2	Q7Z5L3	165257	C1QL2	Human	Protein	20	15670-15	SL017430	C1QL2	Q7Z5L3	165257	C1QL2	Human	Protein	20
	15674-3	SL011613	CD79A	P11912	973	CD79A	Human	Protein	20	15674-3	SL011613	CD79A	P11912	973	CD79A	Human	Protein	20
	15675-3	SL007136	CEBPB	P17676	1051	CEBPB	Human	Protein	20	15675-3	SL007136	CEBPB	P17676	1051	CEBPB	Human	Protein	20
	15678-71	SL009413	DKK2	Q9UBU2	27123	DKK2	Human	Protein	20	15678-71	SL009413	DKK2	Q9UBU2	27123	DKK2	Human	Protein	20
	15686-49	SL007288	INHBC	P55103	3626	INHBC	Human	Protein	0.5	15686-49	SL007288	INHBC	P55103	3626	INHBC	Human	Protein	0.5
	15688-30	SL004488	Mannose-binding lectin	P49257	3998	LMAN1	Human	Protein	20	15688-30	SL004488	Mannose-binding lectin	P49257	3998	LMAN1	Human	Protein	20
	15692-300	SL007608	NODAL	Q96S42	4838	NODAL	Human	Protein	20	15692-300	SL007608	NODAL	Q96S42	4838	NODAL	Human	Protein	20
	15693-9	SL000008	PgR	P06401	5241	PGR	Human	Protein	20	15693-9	SL000008	PgR	P06401	5241	PGR	Human	Protein	20
	15698-6	SL007220	TXLNA	P40222	200081	TXLNA	Human	Protein	20	15698-6	SL007220	TXLNA	P40222	200081	TXLNA	Human	Protein	20
	16015-19	SL000617	ALT	P24298	2875	GPT	Human	Protein	20	16015-19	SL000617	ALT	P24298	2875	GPT	Human	Protein	20
	16021-30	SL006909	Cadherin-8	P55286	1006	CDH8	Human	Protein	20	16021-30	SL006909	Cadherin-8	P55286	1006	CDH8	Human	Protein	20
	16035-8	SL003322	VEGF sR3	P35916	2324	FLT4	Human	Protein	20	16035-8	SL003322	VEGF sR3	P35916	2324	FLT4	Human	Protein	20
	16043-30	SL025982	SHC1:PID	P29353	6464	SHC1	Human	Protein	20	16043-30	SL014469	SHC1	P29353	6464	SHC1	Human	Protein	20
	16049-43	SL007327	OLR1	P78380	4973	OLR1	Human	Protein	20	16049-43	SL007327	OLR1	P78380	4973	OLR1	Human	Protein	20
	16055-3	SL006830	complement factor H-related 5	Q9BXR6	81494	CFHR5	Human	Protein	0.5	16055-3	SL006830	complement factor H-related 5	Q9BXR6	81494	CFHR5	Human	Protein	0.5
	16057-6	SL003679	IGF-II receptor	P11717	3482	IGF2R	Human	Protein	0.5	16057-6	SL003679	IGF-II receptor	P11717	3482	IGF2R	Human	Protein	0.5
	16060-99	SL008193	NID2	Q14112	22795	NID2	Human	Protein	20	16060-99	SL008193	NID2	Q14112	22795	NID2	Human	Protein	20
	16070-7	SL004652	WIF-1	Q9Y5W5	11197	WIF1	Human	Protein	20	16070-7	SL004652	WIF-1	Q9Y5W5	11197	WIF1	Human	Protein	20
	16074-12	SL005725	GRB2-related adapter protein 2	O75791	9402	GRAP2	Human	Protein	20	16074-12	SL005725	GRB2-related adapter protein 2	O75791	9402	GRAP2	Human	Protein	20
	16079-2	SL010518	TEC	P42680	7006	TEC	Human	Protein	20	16079-2	SL010518	TEC	P42680	7006	TEC	Human	Protein	20
	16081-38	SL005692	Aldose reductase-like	O60218	57016	AKR1B10	Human	Protein	20	16081-38	SL005692	Aldose reductase-like	O60218	57016	AKR1B10	Human	Protein	20
	16288-17	SL013797	EPHA4	P54764	2043	EPHA4	Human	Protein	0.5	16288-17	SL013797	EPHA4	P54764	2043	EPHA4	Human	Protein	0.5
	16292-288	SL011908	GIP	P09681	2695	GIP	Human	Protein	0.5	16292-288	SL011908	GIP	P09681	2695	GIP	Human	Protein	0.5
	16293-1	SL005255	Growth hormone-releasing factor	P01286	2691	GHRH	Human	Protein	20	16293-1	SL005255	Growth hormone-releasing factor	P01286	2691	GHRH	Human	Protein	20
	16296-43	SL017638	LGR5	O75473	8549	LGR5	Human	Protein	20	16296-43	SL017638	LGR5	O75473	8549	LGR5	Human	Protein	20
	16297-14	SL008763	ROBO4	Q8WZ75	54538	ROBO4	Human	Protein	20	16297-14	SL008763	ROBO4	Q8WZ75	54538	ROBO4	Human	Protein	20
	16298-84	SL003840	sPLA(2)-IID	Q9UNK4	26279	PLA2G2D	Human	Protein	20	16298-84	SL003840	sPLA(2)-IID	Q9UNK4	26279	PLA2G2D	Human	Protein	20
	16299-13	SL017103	TIGIT	Q495A1	201633	TIGIT	Human	Protein	20	16299-13	SL017103	TIGIT	Q495A1		TIGIT	Human	Protein	20
	16300-4	SL017099	TREM2	Q9NZC2	54209	TREM2	Human	Protein	20	16300-4	SL017099	TREM2	Q9NZC2	54209	TREM2	Human	Protein	20
	16302-11	SL010290	SPLC2	Q96DR5	140683	BPIFA2	Human	Protein	0.5	16302-11	SL010290	SPLC2	Q96DR5	140683	BPIFA2	Human	Protein	0.5
	16304-6	SL017589	LGR4	Q9BXB1	55366	LGR4	Human	Protein	20	16304-6	SL017589	LGR4	Q9BXB1		LGR4	Human	Protein	20
	16305-10	SL025810	Cadherin-11:ECD	P55287	1009	CDH11	Human	Protein	0.5	16305-10	SL000637	Cadherin-11	P55287	1009	CDH11	Human	Protein	0.5
	16307-22	SL005231	UNC5H4	Q6UXZ4	137970	UNC5D	Human	Protein	20	16307-22	SL005231	UNC5H4	Q6UXZ4	137970	UNC5D	Human	Protein	20
	16308-14	SL008978	BTLA	Q7Z6A9	151888	BTLA	Human	Protein	20	16308-14	SL008978	BTLA	Q7Z6A9	151888	BTLA	Human	Protein	20
	16309-30	SL010381	Soggy-1	Q9UK85	27120	DKKL1	Human	Protein	20	16309-30	SL010381	Soggy-1	Q9UK85	27120	DKKL1	Human	Protein	20
	16312-45	SL004865	Cadherin-6	P55285	1004	CDH6	Human	Protein	20	16312-45	SL004865	Cadherin-6	P55285	1004	CDH6	Human	Protein	20
	16315-105	SL003321	VEGF sR1	P17948	2321	FLT1	Human	Protein	20	16315-105	SL003321	VEGF sR1	P17948	2321	FLT1	Human	Protein	20
	16317-20	SL004969	Desmoglein-3	P32926	1830	DSG3	Human	Protein	0.5	16317-20	SL004969	Desmoglein-3	P32926	1830	DSG3	Human	Protein	0.5
	16318-12	SL004851	ALK-1	P37023	94	ACVRL1	Human	Protein	20	16318-12	SL004851	ALK-1	P37023	94	ACVRL1	Human	Protein	20
	16320-139	SL009127	CD320	Q9NPF0	51293	CD320	Human	Protein	20	16320-139	SL009127	CD320	Q9NPF0	51293	CD320	Human	Protein	20
	16322-10	SL012743	PACAP	Q8WU39	51237	MZB1	Human	Protein	20	16322-10	SL012743	PACAP	Q8WU39	51237	PACAP	Human	Protein	20
	16323-8	SL020462	NRX3A	Q9Y4C0	9369	NRXN3	Human	Protein	20	16323-8	SL020462	NRX3A	Q9Y4C0	9369	NRXN3	Human	Protein	20
	16324-38	SL026004	TLR1:ECD	Q15399	7096	TLR1	Human	Protein	20	16324-38	SL004490	TLR1	Q15399	7096	TLR1	Human	Protein	20
	16535-61	SL000435	GFP_AEQVI	P42212		GFP	Jellyfish	Non-Human	20	16535-61	SL000435	GFP_AEQVI	P42212		GFP	Aequorea victoria (Jellyfish)	Non-Human	20
	16536-3	SL006117	HMGA1	P17096	3159	HMGA1	Human	Protein	20	16536-3	SL006117	HMGA1	P17096	3159	HMGA1	Human	Protein	20
	16551-14	SL019098	STA5B	P51692	6777	STAT5B	Human	Protein	20	16551-14	SL019098	STA5B	P51692		STAT5B	Human	Protein	20
	16558-2	SL008560	MYOC	Q99972	4653	MYOC	Human	Protein	0.5	16558-2	SL008560	MYOC	Q99972	4653	MYOC	Human	Protein	0.5
	16561-9	SL005720	Alpha-1B-glycoprotein	P04217	1	A1BG	Human	Protein	0.005	16561-9	SL005720	Alpha-1B-glycoprotein	P04217	1	A1BG	Human	Protein	0.005
	16583-8	SL020189	AP4A	P50583	318	NUDT2	Human	Protein	20	16583-8	SL020189	AP4A	P50583	318	NUDT2	Human	Protein	20
	16585-16	SL017452	B3GN4	Q9C0J1	79369	B3GNT4	Human	Protein	20	16585-16	SL017452	B3GN4	Q9C0J1		B3GNT4	Human	Protein	20
	16587-1	SL005871	Beta-casein	P05814	1447	CSN2	Human	Protein	20	16587-1	SL005871	Beta-casein	P05814	1447	CSN2	Human	Protein	20
	16588-10	SL004629	BiP	P11021	3309	HSPA5	Human	Protein	20	16588-10	SL004629	BiP	P11021	3309	HSPA5	Human	Protein	20
	16591-71	SL012820	CHIA	Q9BZP6	27159	CHIA	Human	Protein	20	16591-71	SL012820	CHIA	Q9BZP6	27159	CHIA	Human	Protein	20
	16593-3	SL003820	FADD	Q13158	8772	FADD	Human	Protein	0.5	16593-3	SL003820	FADD	Q13158	8772	FADD	Human	Protein	0.5
	16594-44	SL018037	FAIM1	Q9NVQ4	55179	FAIM	Human	Protein	20	16594-44	SL018037	FAIM1	Q9NVQ4	55179	FAIM	Human	Protein	20
	16596-25	SL012999	GLRX3	O76003	10539	GLRX3	Human	Protein	20	16596-25	SL012999	GLRX3	O76003	10539	GLRX3	Human	Protein	20
	16597-11	SL013189	GLRX5	Q86SX6	51218	GLRX5	Human	Protein	20	16597-11	SL013189	GLRX5	Q86SX6	51218	GLRX5	Human	Protein	20
	16599-38	SL018803	GPN1	Q9HCN4	11321	GPN1	Human	Protein	20	16599-38	SL018803	GPN1	Q9HCN4		GPN1	Human	Protein	20
	16605-2	SL017275	C1T9A	P0C862	338872	C1QTNF9	Human	Protein	20	16605-2	SL017275	C1T9A	P0C862	338872	C1QTNF9	Human	Protein	20
	16606-85	SL003659	Aldose reductase	P15121	231	AKR1B1	Human	Protein	20	16606-85	SL003659	Aldose reductase	P15121	231	AKR1B1	Human	Protein	20
	16607-78	SL005572	Gelsolin	P06396	2934	GSN	Human	Protein	0.005	16607-78	SL005572	Gelsolin	P06396	2934	GSN	Human	Protein	0.005
	16609-106	SL012592	KIRR2	Q6UWL6	84063	KIRREL2	Human	Protein	20	16609-106	SL012592	KIRR2	Q6UWL6	84063	KIRREL2	Human	Protein	20
	16610-13	SL007503	LRP10	Q7Z4F1	26020	LRP10	Human	Protein	20	16610-13	SL007503	LRP10	Q7Z4F1	26020	LRP10	Human	Protein	20
	16612-28	SL020764	SDC3	O75056	9672	SDC3	Human	Protein	0.5	16612-28	SL020764	SDC3	O75056	9672	SDC3	Human	Protein	0.5
	16613-3	SL008898	CAD17	Q12864	1015	CDH17	Human	Protein	0.5	16613-3	SL008898	CAD17	Q12864	1015	CDH17	Human	Protein	0.5
	16614-27	SL017248	RSPO1	Q2MKA7	284654	RSPO1	Human	Protein	20	16614-27	SL017248	RSPO1	Q2MKA7	284654	RSPO1	Human	Protein	20
	16616-137	SL007119	ENOB	P13929	2027	ENO3	Human	Protein	20	16616-137	SL007119	ENOB	P13929	2027	ENO3	Human	Protein	20
	16617-14	SL003718	Caspase-14	P31944	23581	CASP14	Human	Protein	0.5	16617-14	SL003718	Caspase-14	P31944	23581	CASP14	Human	Protein	0.5
	16618-7	SL007370	CD69	Q07108	969	CD69	Human	Protein	20	16618-7	SL007370	CD69	Q07108	969	CD69	Human	Protein	20
	16620-26	SL007021	LY75	O60449	100526664	LY75	Human	Protein	20	16620-26	SL007021	LY75	O60449	4065	LY75	Human	Protein	20
	16621-77	SL012584	AIBP	Q8NCW5	128240	NAXE	Human	Protein	0.5	16621-77	SL012584	AIBP	Q8NCW5	128240	APOA1BP	Human	Protein	0.5
	16746-12	SL003950	Activin B	P09529	3625	INHBB	Human	Protein	20	16746-12	SL003950	Activin B	P09529	3625	INHBB	Human	Protein	20
	16748-1	SL003995	BMP-3	P12645	651	BMP3	Human	Protein	20	16748-1	SL003995	BMP-3	P12645	651	BMP3	Human	Protein	20
	16749-79	SL005151	BMP-3b	P55107	2662	GDF10	Human	Protein	20	16749-79	SL005151	BMP-3b	P55107	2662	GDF10	Human	Protein	20
	16751-15	SL002689	BNP	P16860	4879	NPPB	Human	Protein	20	16751-15	SL002689	BNP	P16860	4879	NPPB	Human	Protein	20
	16753-46	SL007942	CO6A2	P12110	1292	COL6A2	Human	Protein	20	16753-46	SL007942	CO6A2	P12110	1292	COL6A2	Human	Protein	20
	16754-40	SL019118	CSKP	O14936	8573	CASK	Human	Protein	20	16754-40	SL019118	CSKP	O14936		CASK	Human	Protein	20
	16755-195	SL004675	GDF-3	Q9NR23	9573	GDF3	Human	Protein	20	16755-195	SL004675	GDF-3	Q9NR23	9573	GDF3	Human	Protein	20
	16756-30	SL007504	GDF7	Q7Z4P5	151449	GDF7	Human	Protein	20	16756-30	SL007504	GDF7	Q7Z4P5	151449	GDF7	Human	Protein	20
	16758-96	SL013046	HDGF	P51858	3068	HDGF	Human	Protein	20	16758-96	SL013046	HDGF	P51858	3068	HDGF	Human	Protein	20
	16760-2	SL005186	IL-26	Q9NPH9	55801	IL26	Human	Protein	0.5	16760-2	SL005186	IL-26	Q9NPH9	55801	IL26	Human	Protein	0.5
	16763-11	SL017261	LECT2	O14960	3950	LECT2	Human	Protein	0.5	16763-11	SL017261	LECT2	O14960	3950	LECT2	Human	Protein	0.5
	16765-52	SL004294	PBP	P02775	5473	PPBP	Human	Protein	0.5	16765-52	SL004294	PBP	P02775	5473	PPBP	Human	Protein	0.5
	16768-3	SL006467	PLAK	P14923	3728	JUP	Human	Protein	20	16768-3	SL006467	PLAK	P14923	3728	JUP	Human	Protein	20
	16769-20	SL007310	RAC3	P60763	5881	RAC3	Human	Protein	20	16769-20	SL007310	RAC3	P60763	5881	RAC3	Human	Protein	20
	16770-3	SL012438	REG1B	P48304	5968	REG1B	Human	Protein	0.5	16770-3	SL012438	REG1B	P48304	5968	REG1B	Human	Protein	0.5
[truncated: 5,652 more rows]
