# Supplementary material for: Assessment of variability in the plasma 7k SomaScan proteomics assay
Source: Sci Rep. 2022 Oct 13;12:17147. doi: 10.1038/s41598-022-22116-0 (PMC9561184; doi:10.1038/s41598-022-22116-0)
Supplement: Supplementary file 2 — Supplementary Information 2. [file 41598_2022_22116_MOESM2_ESM.xlsx]

## Sheet: Suppl. Data 2
	Supplementary Data 2. Variability metrics for all SOMAmers in the SomaScan 7k (v.4.1) Assay.
	SOMAmer											Root-Mean-Squared Variation (RMSV)						Mean Absolute Difference Variation (MADV)						Percentile Variation (PV)
	SeqId	SeqIdVersion	SomaId	Target	UniProt	EntrezGeneID	EntrezGeneSymbol	Organism	Units	Type	Dilution	raw	hyb	hyb.msnCal	hyb.msnCal.ps	hyb.msnCal.ps.cal	hyb.msnCal.ps.cal.msnAll	raw	hyb	hyb.msnCal	hyb.msnCal.ps	hyb.msnCal.ps.cal	hyb.msnCal.ps.cal.msnAll	raw	hyb	hyb.msnCal	hyb.msnCal.ps	hyb.msnCal.ps.cal	hyb.msnCal.ps.cal.msnAll
	10000-28	3	SL019233	CRBB2	P43320	1415	CRYBB2	Human	RFU	Protein	20	15.226	15.1885	15.1885	11.3082	11.633	4.17877	14.3681	14.5712	14.5712	8.5507	8.92849	3.52237	10.5242	10.7524	10.7524	7.11981	7.38278	3.38279
	10001-7	3	SL002564	c-Raf	P04049	5894	RAF1	Human	RFU	Protein	20	14.2155	13.6682	13.6682	9.49882	9.16325	4.48596	13.8549	13.5193	13.5193	7.55031	7.13337	4.25971	9.45869	8.78282	8.78282	5.70817	5.80025	4.13623
	10003-15	3	SL019245	ZNF41	P51814	7592	ZNF41	Human	RFU	Protein	0.5	19.3993	19.5621	19.5621	17.9711	18.142	14.4321	14.7816	14.7521	14.7521	12.1108	12.4084	9.07356	11.43	10.4189	10.4189	7.89458	9.33854	5.71137
	10006-25	3	SL019228	ELK1	P19419	2002	ELK1	Human	RFU	Protein	20	13.6187	13.5115	13.5115	8.67118	8.37017	3.58769	13.6855	14.0292	14.0292	7.76127	7.13101	3.47695	9.49628	10.2022	10.2022	6.58747	5.90205	3.27092
	10008-43	3	SL019234	GUC1A	P43080	2978	GUCA1A	Human	RFU	Protein	20	13.4358	13.0231	13.0231	8.41617	8.20073	2.81338	13.2987	12.9755	12.9755	6.78095	6.34689	2.76891	9.15636	9.05353	9.05353	5.54381	5.14828	2.64802
	10010-10	3	SL014943	BECN1	Q14457	8678	BECN1	Human	RFU	Protein	20	15.7553	15.4134	15.4134	10.6811	10.3537	3.41932	15.4968	15.1405	15.1405	8.09066	7.87796	3.38439	11.067	10.5237	10.5237	6.53238	6.63855	3.35744
	10011-65	3	SL019246	OCRL	Q01968	4952	OCRL	Human	RFU	Protein	20	14.5257	14.199	14.199	8.87865	8.92733	4.38387	14.6807	14.7414	14.7414	8.2008	8.15194	3.85362	10.2612	11.3014	11.3014	7.19187	7.69016	3.4411
	10012-5	3	SL014669	SPDEF	O95238	25803	SPDEF	Human	RFU	Protein	20	16.913	16.7829	16.7829	12.5809	14.7293	8.52708	17.1658	16.9975	16.9975	11.8936	14.2216	7.82642	15.6114	13.9384	13.9384	10.8411	12.6165	7.87557
	10013-34	3	SL025418	Fc_MOUSE	Q99LC4			Mouse	RFU	Protein	20	15.9112	16.0494	16.0494	12.8029	14.0254	6.35575	15.3933	15.6632	15.6632	11.0706	12.6692	6.11446	12.0799	12.0843	12.0843	9.80939	10.6921	5.27452
	10014-31	3	SL007803	SLUG	O43623	6591	SNAI2	Human	RFU	Protein	20	15.258	14.9066	14.9066	9.79073	9.79295	2.71705	15.2657	15.1656	15.1656	8.51473	8.41914	2.6195	11.7903	10.7344	10.7344	7.15644	7.38007	2.58724
	10015-119	3	SL014924	KCAB2	Q13303	8514	KCNAB2	Human	RFU	Protein	20	14.9083	14.6478	14.6478	10.7035	10.7361	4.23329	14.243	14.2663	14.2663	8.07461	8.15826	3.17167	9.50391	10.1179	10.1179	6.31127	6.67939	2.48659
	10021-1	3	SL025418	Fc_MOUSE	Q99LC4			Mouse	RFU	Protein	20	14.1863	14.4311	14.4311	11.1086	11.9907	4.81746	13.8568	13.9539	13.9539	9.58514	10.7189	4.85853	11.119	11.0286	11.0286	8.78006	9.77547	4.38837
	10022-207	3	SL019229	POLH	Q9Y253	5429	POLH	Human	RFU	Protein	20	16.162	15.9261	15.9261	11.9958	11.7272	5.16927	14.9683	15.146	15.146	8.57492	8.40751	4.33256	10.3134	9.9508	9.9508	6.56889	6.82757	3.78508
	10023-32	3	SL004071	VDR	P11473	7421	VDR	Human	RFU	Protein	20	14.914	15.5235	15.5235	12.5383	13.4881	7.2205	14.6592	15.5545	15.5545	11.4502	12.6119	7.06992	11.1905	11.9916	11.9916	11.1829	11.5997	7.36053
	10024-44	3	SL019235	HOGA1	Q86XE5	112817	HOGA1	Human	RFU	Protein	20	14.7872	14.4915	14.4915	10.4603	11.3684	4.09086	14.8569	14.6201	14.6201	9.13024	10.0892	3.75396	11.0501	11.4936	11.4936	8.22019	9.77245	3.43707
	10025-1	3	SL008018	DLDH	P09622	1738	DLD	Human	RFU	Protein	0.5	10.5564	9.83173	9.83173	8.97231	7.16906	3.41641	10.0584	9.0792	9.0792	8.97439	6.35961	3.29409	8.61599	8.1893	8.1893	7.86409	5.78891	2.98314
	10030-8	3	SL006373	MutY homolog	Q9UIF7	4595	MUTYH	Human	RFU	Protein	20	14.6916	13.9604	13.9604	9.48877	9.22571	4.71137	15.0191	14.384	14.384	7.79167	7.21511	4.64674	10.1786	9.89796	9.89796	5.36561	6.15213	4.3112
	10034-16	3	SL025418	Fc_MOUSE	Q99LC4			Mouse	RFU	Protein	20	15.8444	15.5482	15.5482	11.2195	10.6822	6.24081	15.5831	15.2549	15.2549	10.4	9.34229	5.22055	11.8918	11.1183	11.1183	9.13455	8.35096	4.26228
	10035-6	3	SL007389	DUS4	Q13115	1846	DUSP4	Human	RFU	Protein	20	13.978	13.8915	13.8915	9.12452	9.71673	2.8419	14.1502	14.1967	14.1967	8.19396	8.84613	2.68884	11.0278	11.1488	11.1488	7.2619	7.36206	2.43119
	10036-201	3	SL019252	ZHX3	Q9H4I2	23051	ZHX3	Human	RFU	Protein	0.5	20.521	20.6415	20.6415	14.2158	9.79977	5.73099	21.7962	21.7245	21.7245	13.741	9.60499	5.96127	13.3129	14.942	14.942	12.0584	8.42344	5.27463
	10037-98	3	SL025986	SIG12:Ig-like V-type 2	Q96PQ1	89858	SIGLEC12	Human	RFU	Protein	20	14.4934	14.5024	14.5024	11.9532	12.418	5.36562	13.0946	13.5099	13.5099	9.4681	9.69379	4.56733	9.35471	9.62899	9.62899	8.43842	7.86922	3.97761
	10039-32	3	SL005262	PNP	P00491	4860	PNP	Human	RFU	Protein	0.5	9.84199	8.96735	8.96735	7.06229	6.45602	5.16487	9.55055	9.16861	9.16861	6.95593	6.35032	4.19959	8.37167	8.13951	8.13951	5.51048	6.37556	3.38765
	10040-63	3	SL007662	P73L	Q9H3D4	8626	TP63	Human	RFU	Protein	20	15.738	14.9362	14.9362	9.35174	8.49941	5.70585	16.3004	15.4306	15.4306	8.18251	7.23664	5.56936	12.0746	9.96368	9.96368	6.49122	6.50035	5.31413
	10041-3	3	SL007226	HNF4A	P41235	3172	HNF4A	Human	RFU	Protein	0.5	17.8032	17.9562	17.9562	11.7979	7.80984	6.00275	18.5078	18.3149	18.3149	11.5679	7.82318	5.58006	14.8998	15.7596	15.7596	12.6639	7.98122	5.08184
	10042-8	3	SL015131	SGK3	Q96BR1	100533105	SGK3	Human	RFU	Protein	20	16.9314	16.1178	16.1178	10.9454	10.2316	5.50711	17.4277	16.6614	16.6614	9.83374	9.07184	5.51715	13.1424	12.3972	12.3972	8.22031	8.11019	4.8927
	10043-31	3	SL019249	BRD4	O60885	23476	BRD4	Human	RFU	Protein	20	15.8588	15.4482	15.4482	10.2816	9.86348	3.20446	15.9297	15.6391	15.6391	8.54112	7.59602	3.02838	11.6516	11.6647	11.6647	6.18604	6.67065	2.92068
	10044-12	3	SL012823	WN10A	Q9GZT5	80326	WNT10A	Human	RFU	Protein	20	27.9756	29.2239	29.2239	29.6876	31.3183	28.7771	28.5891	29.6282	29.6282	30.0292	31.0225	28.5779	25.1914	27.9099	27.9099	29.0232	30.5357	27.2081
	10045-47	3	SL010989	CUL3	Q13618	8452	CUL3	Human	RFU	Protein	20	12.5286	12.7226	12.7226	9.41162	9.59813	4.08067	12.2036	12.5682	12.5682	7.26227	7.64092	3.64683	9.04194	8.81516	8.81516	6.25173	6.22257	3.25089
	10046-55	3	SL003727	cIAP-1	Q13490	329	BIRC2	Human	RFU	Protein	20	16.2459	15.8444	15.8444	10.0811	9.82093	4.307	16.171	16.4267	16.4267	9.11526	8.68324	4.35969	12.0613	12.3678	12.3678	7.29402	7.40239	4.00749
	10047-12	3	SL004553	NCF-2	P19878	4688	NCF2	Human	RFU	Protein	0.5	16.2832	15.8474	15.8474	13.6714	15.6371	11.8763	13.0824	12.5256	12.5256	9.74633	12.8719	10.0323	9.65552	10.5026	10.5026	7.48925	8.95507	6.57395
	10048-7	3	SL011998	PEBB	Q13951	865	CBFB	Human	RFU	Protein	20	14.8839	14.7733	14.7733	8.92279	8.75979	3.19247	15.0957	15.2725	15.2725	8.2285	7.84675	2.9035	11.1732	11.7357	11.7357	7.05679	6.67174	2.6601
	10049-112	3	SL019242	TERF1	P54274	7013	TERF1	Human	RFU	Protein	20	14.4207	14.039	14.039	9.5847	9.48006	2.89936	14.0038	13.6718	13.6718	7.19227	7.07703	2.6976	9.4818	9.4424	9.4424	5.47238	5.75101	2.16131
	10053-5	3	SL004474	ILK1	Q13418	3611	ILK	Human	RFU	Protein	20	12.8421	12.1108	12.1108	10.3065	10.6776	10.8383	12.9615	12.2562	12.2562	9.37828	9.54892	9.98192	8.78127	8.08503	8.08503	8.14286	7.67268	8.9299
	10054-3	3	SL019232	GAN	Q9H2C0	8139	GAN	Human	RFU	Protein	20	12.5059	12.7542	12.7542	9.19188	9.67347	3.98578	12.5692	12.9554	12.9554	7.61681	8.09289	4.05863	9.42166	9.65827	9.65827	7.30481	7.22267	3.53737
	10056-5	3	SL007372	FOXM1	Q08050	2305	FOXM1	Human	RFU	Protein	20	12.317	12.073	12.073	9.11701	8.76627	4.75588	11.7002	11.4317	11.4317	6.78773	6.64135	4.0642	8.17006	8.22231	8.22231	5.59144	5.25661	3.42841
	10058-1	3	SL013796	RD23A	P54725	5886	RAD23A	Human	RFU	Protein	20	13.9525	13.7531	13.7531	8.74146	7.35593	7.11019	14.7986	14.4053	14.4053	8.68617	6.58418	6.5463	10.8539	10.7383	10.7383	8.44539	6.28301	4.98189
	10063-10	3	SL019237	FANCL	Q9NW38	55120	FANCL	Human	RFU	Protein	20	16.408	15.9591	15.9591	11.3638	11.6549	4.37785	15.6683	15.3129	15.3129	8.66633	9.10758	3.63387	11.2455	11.2804	11.2804	6.60286	7.06633	3.03917
	10064-12	3	SL011550	RBBP9	O75884	10741	RBBP9	Human	RFU	Protein	0.5	15.0462	14.717	14.717	11.1082	10.8072	6.70263	12.6075	12.3704	12.3704	7.93703	7.14746	2.77557	9.57189	10.8056	10.8056	7.07286	5.73137	1.5564
	10069-2	3	SL013908	PIN1	Q13526	5300	PIN1	Human	RFU	Protein	20	15.1553	14.7933	14.7933	12.0556	11.4785	3.9377	14.7064	14.4919	14.4919	9.57981	9.08442	3.41876	10.3769	10.3428	10.3428	7.29867	7.66555	3.09399
	10070-22	3	SL016406	PLCG2	P16885	5336	PLCG2	Human	RFU	Protein	20	12.2173	11.6818	11.6818	9.28774	9.46166	5.64936	11.6699	11.2971	11.2971	7.46219	7.60507	4.98233	9.00363	8.37625	8.37625	5.97196	5.87158	3.98656
	10073-22	3	SL011411	TYDP1	Q9NUW8	55775	TDP1	Human	RFU	Protein	20	12.9941	12.7769	12.7769	8.65262	8.66663	3.86041	13.0324	12.628	12.628	7.27811	7.34969	3.6024	8.91928	8.4735	8.4735	6.12644	6.5178	3.17248
	10074-128	3	SL014748	BRD2	P25440	6046	BRD2	Human	RFU	Protein	20	15.6821	15.3296	15.3296	11.1715	11.5777	4.46983	14.975	14.6536	14.6536	8.23932	8.75097	3.25565	11.1182	10.9329	10.9329	6.18048	6.8833	2.39179
	10075-75	3	SL019254	ACBD6	Q9BR61	84320	ACBD6	Human	RFU	Protein	20	13.7866	13.1684	13.1684	9.00721	8.25239	7.51235	13.5863	13.1523	13.1523	7.67313	6.98201	6.90318	10.1871	9.78772	9.78772	5.91919	5.45153	5.90333
	10076-1	3	SL019225	AP4M1	O00189	9179	AP4M1	Human	RFU	Protein	20	13.4148	13.0857	13.0857	9.94294	10.3748	4.85436	12.8921	12.7332	12.7332	7.68011	8.06759	3.82673	9.39698	9.0549	9.0549	6.39788	7.11379	2.81126
	10078-5	3	SL007063	BAG3	O95817	9531	BAG3	Human	RFU	Protein	20	15.7523	15.6901	15.6901	11.0353	11.678	3.75335	15.5726	15.7285	15.7285	9.31335	9.86048	3.5178	11.1367	12.545	12.545	7.43529	8.72016	3.15136
	10080-9	3	SL019240	EI2BA	Q14232	1967	EIF2B1	Human	RFU	Protein	20	11.0525	10.3822	10.3822	8.37567	8.71122	8.74814	11.2462	10.6725	10.6725	7.73045	8.65218	8.40239	8.59067	7.94445	7.94445	7.0102	7.64689	7.27507
	10081-17	3	SL019243	SATB2	Q9UPW6	23314	SATB2	Human	RFU	Protein	20	16.8101	17.4892	17.4892	15.245	16.715	9.98773	16.0007	16.849	16.849	13.6974	15.4088	9.68143	12.3486	13.7409	13.7409	11.8224	13.1841	9.47113
	10082-251	3	SL019251	NFL	P07196	4747	NEFL	Human	RFU	Protein	0.5	18.4723	18.5743	18.5743	17.0858	16.7986	13.1719	14.8822	14.8475	14.8475	12.743	12.0601	8.45902	12.0535	11.1105	11.1105	8.75937	9.3157	5.68951
	10085-25	3	SL001714	STAR	P49675	6770	STAR	Human	RFU	Protein	0.5	14.072	13.7001	13.7001	11.3664	10.5292	5.96671	12.7523	12.1557	12.1557	10.0848	7.86449	3.83589	11.2373	10.8233	10.8233	8.31263	6.83737	2.82344
	10086-39	3	SL018882	CBS	P35520	102724560	CBS	Human	RFU	Protein	20	13.9895	13.7035	13.7035	8.89506	8.99618	3.52468	14.1072	14.0349	14.0349	7.27523	7.23282	3.64079	9.64693	10.5051	10.5051	5.75589	5.79757	3.37064
	10087-10	3	SL003675	Alpha crystallin A chain	P02489	102724652	CRYAA	Human	RFU	Protein	20	15.1751	14.6818	14.6818	10.2997	10.0148	4.22403	14.639	14.163	14.163	7.67895	7.06035	3.79901	10.3318	8.93943	8.93943	5.29206	5.48297	3.7189
	10088-37	3	SL008014	APT	P07741	353	APRT	Human	RFU	Protein	20	11.3957	11.4744	11.4744	9.18079	8.76357	7.79687	11.7712	12.2026	12.2026	8.24077	7.79567	6.78987	8.81535	10.6045	10.6045	7.61978	6.23863	4.25077
	10089-7	3	SL019244	ASML	O95671	8623	ASMTL	Human	RFU	Protein	20	14.6476	14.3346	14.3346	9.6335	9.47956	5.14682	14.4161	14.2042	14.2042	7.66169	7.25137	4.89266	10.0623	10.1303	10.1303	6.06467	5.79608	4.58248
	10336-3	3	SL019100	CHIP	Q9UNE7	10273	STUB1	Human	RFU	Protein	20	12.0975	12.1794	12.1794	11.1554	10.9214	7.95109	11.9527	11.8184	11.8184	9.86407	9.58672	7.27399	8.85409	8.54316	8.54316	9.4515	9.03021	6.35937
	10339-48	3	SL001731	NSE	P09104	2026	ENO2	Human	RFU	Protein	20	11.0585	10.1802	10.1802	7.27691	7.36838	7.89221	10.7089	9.8563	9.8563	6.56212	6.46553	7.41285	8.02512	7.42891	7.42891	5.78994	5.93675	6.61794
	10342-55	3	SL019096	PIAS4	Q8N2W9	51588	PIAS4	Human	RFU	Protein	20	18.5824	19.3738	19.3738	18.3728	18.9886	13.6119	17.4494	17.7912	17.7912	16.7893	17.3871	12.5316	14.0706	15.4462	15.4462	14.7626	14.9774	12.7895
	10344-334	3	SL005173	IL-10 Ra	Q13651	3587	IL10RA	Human	RFU	Protein	20	18.3489	18.009	18.009	12.6325	12.2045	7.61916	18.4564	18.3508	18.3508	12.4131	11.8244	7.4831	15.1967	14.7488	14.7488	11.6957	10.6907	7.84132
	10346-5	3	SL007221	STAT3	P40763	6774	STAT3	Human	RFU	Protein	20	11.3107	10.8258	10.8258	8.85183	8.17683	8.95293	10.8334	10.8662	10.8662	7.28696	6.24034	7.77252	7.57196	8.17672	8.17672	6.03359	4.75556	6.13202
	10351-51	3	SL007108	IRF1	P10914	3659	IRF1	Human	RFU	Protein	20	12.4706	13.0364	13.0364	10.0619	10.258	5.38878	12.3088	13.2851	13.2851	9.19522	9.61208	4.92437	9.31041	11.0856	11.0856	8.51278	8.83185	4.9239
	10354-57	3	SL007221	STAT3	P40763	6774	STAT3	Human	RFU	Protein	20	12.1405	11.6869	11.6869	7.58417	7.42184	6.077	12.412	12.2436	12.2436	5.83455	5.61216	4.86583	8.74414	9.09673	9.09673	4.46341	4.40694	4.0207
	10356-21	3	SL000455	c-Jun	P05412	3725	JUN	Human	RFU	Protein	20	17.5403	17.7723	17.7723	14.5169	15.4181	8.66739	17.3246	17.786	17.786	13.2622	14.6594	8.55466	15.9852	14.165	14.165	11.4037	13.5667	7.86466
	10361-25	3	SL014684	OAS1	P00973	4938	OAS1	Human	RFU	Protein	20	16.3125	15.8783	15.8783	11.8503	11.6748	5.12426	15.3824	14.8757	14.8757	8.38432	8.37699	4.19678	10.5514	9.36268	9.36268	5.9747	6.12328	3.70035
	10362-35	3	SL002565	c-Myc	P01106	4609	MYC	Human	RFU	Protein	20	15.4233	15.3226	15.3226	12.3406	12.4282	5.66355	13.724	13.9348	13.9348	8.48127	8.71187	3.5752	9.78451	9.4788	9.4788	6.51679	6.63706	2.70608
	10363-13	3	SL004097	SMAD3	P84022	4088	SMAD3	Human	RFU	Protein	20	11.2217	11.4428	11.4428	9.53537	9.43997	5.94574	10.771	11.1144	11.1144	8.15414	8.09237	5.68002	8.57112	8.79453	8.79453	6.86777	6.78521	4.72136
	10364-6	3	SL004101	SMAD2	Q15796	4087	SMAD2	Human	RFU	Protein	20	12.2373	11.795	11.795	8.68106	8.32315	5.97164	12.0246	12.0273	12.0273	7.16502	6.7204	4.95785	8.89162	8.46202	8.46202	5.91543	5.6021	4.22118
	10365-132	3	SL005184	IL-23	P29460|Q9NPF7	3593|51561	IL12B|IL23A	Human	RFU	Protein	20	12.3209	12.1492	12.1492	8.86659	8.78395	2.87624	11.7376	11.8151	11.8151	6.80819	6.93753	2.92656	8.37479	8.54015	8.54015	5.47743	5.4808	2.89104
	10366-11	3	SL001728	PDGFRA	P16234	5156	PDGFRA	Human	RFU	Protein	20	13.818	13.3969	13.3969	8.69711	8.55096	3.51016	13.7852	13.4518	13.4518	6.73732	6.62176	3.53141	9.13158	8.80027	8.80027	5.45415	5.53727	3.44048
	10367-62	3	SL001716	IL-12	P29459|P29460	3592|3593	IL12A|IL12B	Human	RFU	Protein	20	13.7901	13.2926	13.2926	8.94336	8.71881	3.56439	13.6942	13.1335	13.1335	7.15558	6.56883	3.58534	10.2026	9.56377	9.56377	5.7772	5.57217	3.7198
	10370-21	3	SL004396	STAT1	P42224	6772	STAT1	Human	RFU	Protein	20	15.514	14.8216	14.8216	10.5834	10.0932	6.6397	15.7786	14.8993	14.8993	8.92529	7.92427	6.05343	9.801	9.11012	9.11012	6.86703	6.78982	5.30654
	10372-18	3	SL007229	STAT6	P42226	6778	STAT6	Human	RFU	Protein	20	11.8913	11.2793	11.2793	7.96446	7.6195	6.2196	11.8808	11.2574	11.2574	6.45176	6.21239	5.55747	8.25774	8.24041	8.24041	5.54056	5.19365	4.8705
	10379-19	3	SL017655	ATS1_MOUSE	P97857	11504	Adamts1	Mouse	RFU	Non-Human	20	14.5924	14.2169	14.2169	10.3708	10.7086	4.06642	13.4784	13.1573	13.1573	7.20638	7.63334	3.35831	9.54672	9.31231	9.31231	5.76585	6.51898	2.89045
	10382-1	3	SL006803	ANGL3	Q9Y5C1	27329	ANGPTL3	Human	RFU	Protein	0.5	9.92933	9.42334	9.42334	11.1781	7.70966	8.40695	10.4367	9.57992	9.57992	11.3803	7.51613	7.90201	9.55885	9.16673	9.16673	9.95072	7.82305	8.06093
	10390-21	3	SL018971	ZNRF3	Q9ULT6	84133	ZNRF3	Human	RFU	Protein	20	15.5481	15.2793	15.2793	10.7203	12.3354	6.66252	14.8707	15.1246	15.1246	9.23405	11.4397	6.57671	11.4655	11.9483	11.9483	7.50441	10.5498	6.10696
	10391-1	3	SL006803	ANGL3	Q9Y5C1	27329	ANGPTL3	Human	RFU	Protein	0.005	14.0246	14.9524	14.9524	15.8842	11.9237	7.84496	13.7045	15.0994	15.0994	15.9973	10.865	6.83473	14.1276	13.7192	13.7192	14.8399	9.24369	6.35302
	10396-6	3	SL003755	Mcl-1	Q07820	4170	MCL1	Human	RFU	Protein	20	14.4267	13.6364	13.6364	9.7473	8.16049	6.89407	14.5607	14.0562	14.0562	9.54758	7.48541	6.80805	11.3076	10.9015	10.9015	8.62439	6.73717	6.12999
	10398-110	3	SL019275	ANKR1	Q15327	27063	ANKRD1	Human	RFU	Protein	20	15.9464	15.7942	15.7942	11.0255	11.6166	3.66936	15.8292	15.8916	15.8916	9.21666	9.64888	3.14318	11.8802	11.4839	11.4839	7.20941	7.56988	2.81213
	10416-79	3	SL025418	Fc_MOUSE	Q99LC4			Mouse	RFU	Protein	20	16.0789	16.1761	16.1761	11.6801	12.3818	5.66631	16.1516	16.2677	16.2677	10.4983	11.251	5.40044	12.7202	12.3887	12.3887	9.50551	9.47639	4.59792
	10418-36	3	SL011111	STX12	Q86Y82	23673	STX12	Human	RFU	Protein	20	12.4224	12.3958	12.3958	8.90047	9.21072	6.10958	12.9098	12.9601	12.9601	7.98282	8.30437	5.1928	10	9.93189	9.93189	8.02176	7.74018	4.36146
	10419-1	3	SL014110	SCAR5	Q6ZMJ2	286133	SCARA5	Human	RFU	Protein	20	10.7929	10.4646	10.4646	6.77126	6.08042	6.64885	10.679	10.5098	10.5098	5.62809	4.83788	5.72057	8.62777	8.09147	8.09147	4.96541	4.11049	5.05949
	10420-30	3	SL018037	FAIM1	Q9NVQ4	55179	FAIM	Human	RFU	Protein	20	20.2226	21.2012	21.2012	20.984	21.887	17.8046	19.6503	20.4216	20.4216	20.2304	21.9258	18.1238	18.6751	18.6356	18.6356	17.7153	19.5988	16.8582
	10424-31	3	SL015264	NPDC1	Q9NQX5	56654	NPDC1	Human	RFU	Protein	20	15.0954	14.8603	14.8603	10.0321	8.86956	4.6616	15.3416	15.5677	15.5677	9.86404	8.24972	4.46985	10.9917	10.5566	10.5566	9.01763	7.54307	4.46066
	10425-3	3	SL017972	B4GT5	O43286	9334	B4GALT5	Human	RFU	Protein	20	16.5477	16.1447	16.1447	10.5184	10.162	3.43468	16.8548	16.8816	16.8816	9.84479	9.03681	3.32416	12.0688	13.4434	13.4434	8.13429	8.22309	3.32485
	10426-21	3	SL018004	GOSR2	O14653	9570	GOSR2	Human	RFU	Protein	20	36.4819	37.7471	37.7471	39.0351	42.1316	40.0633	37.4217	38.3982	38.3982	40.3815	41.9411	39.5548	36.4033	37.904	37.904	39.8843	45.2924	43.3576
	10427-2	3	SL025418	Fc_MOUSE	Q99LC4			Mouse	RFU	Protein	20	13.4947	14.0916	14.0916	11.7222	12.8864	8.77729	13.2959	14.0556	14.0556	10.6412	11.6154	8.43645	10.8284	11.4012	11.4012	10.9886	10.3023	7.00283
	10428-1	3	SL018045	KI2S2	P43631	100132285	KIR2DS2	Human	RFU	Protein	20	15.0242	14.1993	14.1993	9.77637	7.99239	8.26961	15.5383	14.7708	14.7708	9.73957	7.56014	8.25226	12.9288	12.5769	12.5769	8.95478	7.40148	7.63368
	10430-31	3	SL025780	4F2:CD	P08195	6520	SLC3A2	Human	RFU	Protein	20	16.9711	17.6652	17.6652	16.5861	17.2056	11.4457	14.7008	15.858	15.858	14.0229	14.6012	10.1946	12.5975	13.1605	13.1605	12.1928	11.3317	10.1857
	10432-3	3	SL018002	K1644	Q3SXP7	85352	SHISAL1	Human	RFU	Protein	20	15.1222	14.4243	14.4243	10.1925	10.1821	4.73876	14.6669	14.316	14.316	8.23608	8.12644	4.74049	10.8372	10.2413	10.2413	6.21627	6.25538	4.27586
	10435-2	3	SL008645	ASPG	P20933	175	AGA	Human	RFU	Protein	20	14.5337	14.2023	14.2023	8.83724	8.06989	4.19348	14.8435	14.7981	14.7981	8.52334	7.23477	4.10028	10.2656	11.5847	11.5847	7.32423	6.73789	4.01606
	10438-19	3	SL007128	CSF2R	P15509	1438	CSF2RA	Human	RFU	Protein	0.5	16.5797	16.2828	16.2828	14.5602	13.7871	10.276	13.0287	12.4982	12.4982	10.5711	8.70762	5.16442	10.8244	9.40824	9.40824	8.25638	6.74126	3.08403
	10439-57	3	SL005393	Alpha-amylase 2B	P19961	280	AMY2B	Human	RFU	Protein	20	14.579	13.6834	13.6834	8.4832	6.8969	5.42806	14.9	14.4984	14.4984	7.85026	5.83311	5.0492	10.1043	8.11881	8.11881	7.12204	5.07755	4.43176
	10440-26	3	SL025782	ACAM:ECD	Q9H6B4	79827	CLMP	Human	RFU	Protein	20	13.7818	13.7226	13.7226	7.84734	7.6563	4.12081	14.2417	14.4054	14.4054	7.12705	6.83145	3.10825	10.5267	10.7272	10.7272	6.51833	5.78218	2.44327
	10442-1	3	SL018089	TM190	Q8WZ59	147744	TMEM190	Human	RFU	Protein	20	14.463	14.0956	14.0956	10.6263	9.26822	5.17802	14.6052	14.2697	14.2697	9.38473	7.70477	5.07415	9.4869	9.30106	9.30106	8.50246	6.99117	4.44712
	10445-20	3	SL004747	ApoM	O95445	55937	APOM	Human	RFU	Protein	0.005	18.8601	19.8197	19.8197	20.4605	17.317	14.1944	16.7158	17.6509	17.6509	18.4742	12.5285	10.3171	14.7653	15.0045	15.0045	13.6071	10.2487	8.39653
	10447-18	3	SL018138	PABP3	Q9H361	5042	PABPC3	Human	RFU	Protein	20	13.6932	13.5351	13.5351	8.07494	7.92728	4.39374	14.1851	14.5194	14.5194	7.57977	7.03365	3.56979	10.8826	11.6721	11.6721	6.57268	6.74313	2.85227
	10449-31	3	SL008887	TMM46	Q6UWI4	387914	SHISA2	Human	RFU	Protein	20	19.4007	19.2697	19.2697	15.082	17.6654	12.6428	19.2097	19.0259	19.0259	13.9501	17.4183	12.3617	16.1958	16.1836	16.1836	12.6499	16.3531	11.448
	10451-11	3	SL008914	NUCB1	Q02818	4924	NUCB1	Human	RFU	Protein	0.5	12.2708	13.0662	13.0662	11.7395	11.3009	7.65777	11.6495	12.4088	12.4088	11.3961	10.649	7.04769	11.3264	11.001	11.001	10.4962	10.4331	6.8672
	10452-24	3	SL025418	Fc_MOUSE	Q99LC4			Mouse	RFU	Protein	20	18.3514	18.6886	18.6886	15.5526	18.1017	12.1715	18.157	18.2747	18.2747	14.1176	17.9607	12.4552	16.1323	14.7863	14.7863	13.9021	16.4081	10.9653
	10453-7	3	SL018233	CEA20	Q6UY09	125931	CEACAM20	Human	RFU	Protein	20	14.6363	14.7111	14.7111	11.4774	12.239	5.23559	13.8959	14.3782	14.3782	9.67607	10.1622	5.05815	11.2701	11.3954	11.3954	8.24365	9.11312	4.84161
	10454-99	3	SL018290	DJC16	Q9Y2G8	23341	DNAJC16	Human	RFU	Protein	20	15.4213	14.8051	14.8051	11.7248	11.3568	8.43065	14.2512	13.9438	13.9438	8.94285	8.50922	7.45982	10.3194	10.0908	10.0908	6.85879	7.17691	6.32568
	10455-196	3	SL004678	IL-31	Q6EBC2	386653	IL31	Human	RFU	Protein	20	14.249	13.8612	13.8612	9.45114	9.59113	3.51788	13.9958	13.7264	13.7264	7.287	7.21936	3.51776	9.97773	9.96172	9.96172	5.58872	6.08153	3.57064
	10457-3	3	SL004861	IL-18 Rb	O95256	8807	IL18RAP	Human	RFU	Protein	20	13.7163	13.6369	13.6369	8.77137	9.6329	3.51604	13.9634	14.2213	14.2213	7.84707	8.80384	3.46625	10.5839	11.0626	11.0626	6.57831	7.95395	3.47792
	10460-1	3	SL006029	Chitotriosidase-1	Q13231	1118	CHIT1	Human	RFU	Protein	20	19.7558	20.763	20.763	20.7147	21.6033	19.7067	19.466	20.2643	20.2643	19.9647	20.0191	17.5074	16.9084	19.9638	19.9638	17.7198	18.8037	16.5712
	10461-57	3	SL025418	Fc_MOUSE	Q99LC4			Mouse	RFU	Protein	20	16.819	16.6864	16.6864	13.8397	13.9181	7.36814	14.3276	14.2793	14.2793	8.88714	9.00912	4.36474	9.45591	9.49194	9.49194	6.48316	6.89381	3.36195
	10462-14	3	SL012880	INSL5	Q9Y5Q6	10022	INSL5	Human	RFU	Protein	20	15.4117	15.4418	15.4418	10.8109	10.4909	3.81925	15.4683	15.6896	15.6896	9.88052	9.30666	3.92023	12.0021	11.981	11.981	9.18698	8.1726	4.06331
	10463-23	3	SL002514	Alkaline phosphatase, intestine	P09923	248	ALPI	Human	RFU	Protein	20	14.3173	14.422	14.422	9.55743	9.71249	3.59241	14.7576	15.0674	15.0674	8.78732	8.81348	3.45096	11.3189	12.061	12.061	7.9288	7.77319	3.22729
	10464-6	3	SL008696	ANTR1	Q9H6X2	84168	ANTXR1	Human	RFU	Protein	20	17.278	16.978	16.978	10.5233	7.95077	3.93808	18.1751	18.0596	18.0596	10.4586	6.76498	3.51298	13.7547	13.6502	13.6502	8.91274	5.7448	3.11893
	10467-58	3	SL025418	Fc_MOUSE	Q99LC4			Mouse	RFU	Protein	20	15.7678	15.6196	15.6196	12.1133	12.8277	6.2853	15.1476	15.2498	15.2498	10.35	11.2381	5.69219	11.8829	11.6344	11.6344	9.12744	10.0773	5.8083
	10470-34	3	SL026024	TXD11:N-term	Q6PKC3	51061	TXNDC11	Human	RFU	Protein	20	45.6778	46.8895	46.8895	48.3651	51.2029	49.8812	47.5586	48.1052	48.1052	50.7677	50.2981	48.36	47.8804	50.9213	50.9213	52.7839	53.3988	52.4606
	10471-25	3	SL025418	Fc_MOUSE	Q99LC4			Mouse	RFU	Protein	20	14.8605	14.6784	14.6784	10.4083	10.4129	3.54632	14.7058	14.847	14.847	9.1644	9.25146	3.49082	11.2999	10.7785	10.7785	8.11453	8.31412	3.32477
	10472-53	3	SL004145	HVEM	Q92956	8764	TNFRSF14	Human	RFU	Protein	20	17.5523	17.9757	17.9757	14.72	17.0368	11.7311	17.3642	17.7097	17.7097	13.3359	17.1205	11.9926	14.4276	14.4138	14.4138	11.6181	15.9609	11.4771
	10473-2	3	SL002602	Trefoil factor 2	Q03403	7032	TFF2	Human	RFU	Protein	20	14.596	14.2254	14.2254	10.549	10.3567	4.25901	13.8581	13.5997	13.5997	7.54173	7.48604	3.98785	10.3428	9.3087	9.3087	6.08626	6.03634	3.49442
	10476-23	3	SL025418	Fc_MOUSE	Q99LC4			Mouse	RFU	Protein	20	13.2584	13.1523	13.1523	8.81031	7.47065	6.42001	13.2824	14.0043	14.0043	8.61918	6.84211	5.47999	9.96001	11.486	11.486	8.27332	6.44572	4.8062
	10477-162	3	SL025418	Fc_MOUSE	Q99LC4			Mouse	RFU	Protein	20	38.6059	39.7741	39.7741	40.7265	45.7378	44.5071	39.6034	40.4508	40.4508	42.0647	46.0664	44.7767	38.6378	43.0799	43.0799	41.525	41.6621	42.6515
	10479-18	3	SL000645	MMP-10	P09238	4319	MMP10	Human	RFU	Protein	20	13.0461	12.4253	12.4253	7.56902	7.04221	5.20243	13.4767	12.9585	12.9585	6.3435	5.84469	4.61069	8.84322	8.54753	8.54753	4.78974	4.63038	4.51289
	10480-33	3	SL004557	CD59	P13987	966	CD59	Human	RFU	Protein	20	13.1423	13.0984	13.0984	7.89052	7.71801	3.58566	13.5193	13.6447	13.6447	6.5211	6.14703	3.47832	9.99791	9.93633	9.93633	6.01529	5.15719	3.30367
	10485-56	3	SL005064	MAGE-4	P43358	4103	MAGEA4	Human	RFU	Protein	20	56.1401	57.3187	57.3187	59.4537	62.9448	62.1294	61.5232	62.7287	62.7287	66.1856	65.101	64.0116	59.9196	62.6253	62.6253	62.4163	63.9094	62.6979
	10489-19	3	SL025418	Fc_MOUSE	Q99LC4			Mouse	RFU	Protein	20	16.3508	16.9654	16.9654	14.9441	15.9869	9.2475	15.7715	16.5777	16.5777	13.3179	15.2145	9.37444	13.2844	13.9505	13.9505	12.3791	13.2476	8.32916
	10490-3	3	SL025976	RPN1:CD	P04843	6184	RPN1	Human	RFU	Protein	20	11.1079	10.5922	10.5922	6.82468	6.5187	5.22531	11.0298	10.7864	10.7864	5.53011	5.07145	4.87122	7.99524	7.7675	7.7675	4.82744	4.523	4.53193
	10491-21	3	SL025418	Fc_MOUSE	Q99LC4			Mouse	RFU	Protein	20	19.9803	20.8744	20.8744	19.5293	19.0004	14.8715	20.0772	20.7241	20.7241	19.7424	18.8912	14.9345	18.778	19.8455	19.8455	18.7799	16.9388	13.2673
	10494-48	3	SL025418	Fc_MOUSE	Q99LC4			Mouse	RFU	Protein	20	15.9937	15.3804	15.3804	11.138	10.7092	5.26888	15.3873	14.8606	14.8606	7.91331	7.00885	5.01759	10.3585	10.757	10.757	5.61838	5.21779	4.25027
	10495-10	3	SL025418	Fc_MOUSE	Q99LC4			Mouse	RFU	Protein	20	14.7354	14.7528	14.7528	10.3843	10.2589	3.39354	14.5264	14.4883	14.4883	8.37098	8.07345	3.26334	10.1395	11.0593	11.0593	6.86544	6.91853	3.02332
	10496-11	3	SL009322	CaCC	A8K7I4	1179	CLCA1	Human	RFU	Protein	20	15.1668	14.6045	14.6045	9.19607	8.56191	4.25702	15.7699	15.1489	15.1489	8.06874	7.07553	4.28243	11.1268	10.2539	10.2539	6.18689	6.14472	4.48492
	10497-242	3	SL025418	Fc_MOUSE	Q99LC4			Mouse	RFU	Protein	20	14.511	13.9871	13.9871	9.16212	8.80287	4.96654	14.4702	13.8221	13.8221	7.78714	7.38836	4.88971	11.1731	10.3844	10.3844	6.35313	6.14105	4.79159
	10499-1	3	SL008733	T106A	Q96A25	113277	TMEM106A	Human	RFU	Protein	20	15.9621	15.789	15.789	12.6689	12.8468	5.69524	15.1251	15.1474	15.1474	10.3001	10.4448	4.836	11.2743	10.7824	10.7824	8.57281	8.48505	4.25688
	10501-3	3	SL025418	Fc_MOUSE	Q99LC4			Mouse	RFU	Protein	20	56.4546	57.5534	57.5534	59.5118	61.8254	60.7717	61.4204	62.7711	62.7711	65.4733	64.2677	62.5161	59.2553	62.0495	62.0495	61.1909	62.3304	61.1921
	10502-15	3	SL025418	Fc_MOUSE	Q99LC4			Mouse	RFU	Protein	20	16.6942	16.6605	16.6605	12.7091	13.5019	5.78381	16.0863	16.1841	16.1841	10.5405	11.6333	5.10457	13.0064	11.9782	11.9782	8.2783	10.0129	4.54854
	10503-55	3	SL025418	Fc_MOUSE	Q99LC4			Mouse	RFU	Protein	20	17.6234	17.5378	17.5378	13.2763	14.3324	6.85669	17.6056	17.6292	17.6292	11.6921	12.9131	6.41134	14.3719	13.0737	13.0737	9.15583	11.7212	5.74978
	10504-6	3	SL025418	Fc_MOUSE	Q99LC4			Mouse	RFU	Protein	20	17.4985	16.75	16.75	11.7254	11.426	6.24421	17.3662	16.7475	16.7475	10.4537	10.3599	6.27898	11.9813	12.084	12.084	9.02871	8.6098	5.9208
	10505-12	3	SL018629	RNF43	Q68DV7	54894	RNF43	Human	RFU	Protein	20	15.2457	14.9249	14.9249	10.5492	11.0076	3.76909	15.0233	15.0268	15.0268	9.05412	9.34464	3.36299	11.2728	12.2564	12.2564	8.10813	8.14303	3.3228
	10506-53	3	SL007962	PGRC2	O15173	10424	PGRMC2	Human	RFU	Protein	20	14.6473	14.0997	14.0997	9.48756	9.43608	3.50953	14.4939	13.8726	13.8726	7.41314	7.45109	3.19701	9.94487	9.04288	9.04288	5.74838	6.20118	2.9087
	10507-166	3	SL009308	sperm protein 10	P26436	56	ACRV1	Human	RFU	Protein	20	16.1931	15.9092	15.9092	12.5128	13.1345	5.9713	15.1707	15.0745	15.0745	9.76354	10.0616	4.5347	10.7157	10.7093	10.7093	8.06651	8.2676	3.92659
	10510-62	3	SL018612	SCIMP	Q6UWF3	388325	SCIMP	Human	RFU	Protein	20	14.7876	14.2764	14.2764	9.57917	8.8381	3.81725	14.7672	14.5303	14.5303	8.29701	7.20612	3.77664	9.91445	10.291	10.291	5.87977	6.552	3.62703
	10511-10	3	SL025821	Collagen alpha-3(VI):isoform 3	P12111	1293	COL6A3	Human	RFU	Protein	0.5	70.2242	71.0709	71.0709	72.7333	78.7301	78.5176	77.1267	77.8685	77.8685	79.8852	83.8123	83.1945	77.5492	79.9839	79.9839	78.8811	84.759	83.7837
	10512-13	3	SL025888	IL3RB:ECD	P32927	1439	CSF2RB	Human	RFU	Protein	20	14.8686	14.2655	14.2655	10.0833	9.72413	3.55346	14.4217	14.0797	14.0797	7.61971	7.34271	3.4266	9.7772	9.74928	9.74928	5.673	5.59562	3.32438
	10513-13	3	SL018613	CSEN	Q9Y2W7	30818	KCNIP3	Human	RFU	Protein	20	14.0753	13.9815	13.9815	9.37911	9.44488	3.73197	14.1522	14.4793	14.4793	8.2062	8.07157	3.66635	9.87687	10.3445	10.3445	6.87669	7.23745	3.21395
	10514-5	3	SL005360	PGD2 synthase	P41222	5730	PTGDS	Human	RFU	Protein	0.5	11.625	11.4078	11.4078	8.11512	7.16433	5.59452	11.9191	11.8073	11.8073	8.40277	7.21874	4.59796	9.57472	9.72432	9.72432	9.6635	7.41369	4.01732
	10516-53	3	SL025418	Fc_MOUSE	Q99LC4			Mouse	RFU	Protein	20	13.1296	12.5911	12.5911	8.94203	8.2753	5.55742	13.048	12.5089	12.5089	7.61466	6.93729	4.97523	9.59659	9.05564	9.05564	7.16467	6.45965	3.64634
	10518-14	3	SL025418	Fc_MOUSE	Q99LC4			Mouse	RFU	Protein	20	14.2393	13.7381	13.7381	10.7818	10.0557	4.71188	12.96	12.5743	12.5743	7.85923	7.29048	4.47173	9.08257	9.08988	9.08988	6.31662	6.22019	4.28323
	10521-10	3	SL025939	MXRA8:ECD	Q9BRK3	54587	MXRA8	Human	RFU	Protein	0.5	13.828	13.1396	13.1396	8.63547	8.32261	3.17844	13.4847	13.0275	13.0275	7.63452	7.01472	2.90759	10.1376	8.32929	8.32929	6.88394	6.32268	2.621
	10522-167	3	SL025418	Fc_MOUSE	Q99LC4			Mouse	RFU	Protein	20	20.0756	20.3959	20.3959	17.9034	19.7587	15.3733	19.7094	20.1709	20.1709	17.3701	20.0362	15.0289	14.9978	17.6933	17.6933	15.9335	18.024	13.7877
	10527-22	3	SL013075	DHX9	Q08211	1660	DHX9	Human	RFU	Protein	20	15.5514	15.9778	15.9778	12.6544	13.6283	7.15558	15.7989	16.1827	16.1827	11.9685	13.0062	6.92402	12.6355	12.6545	12.6545	11.0273	11.6963	6.56245
	10528-2	3	SL008734	DPEP1	P16444	1800	DPEP1	Human	RFU	Protein	20	14.0794	13.8973	13.8973	10.2493	11.0061	3.78085	13.8417	13.9646	13.9646	8.60144	9.52903	3.41053	10.728	10.3884	10.3884	7.34043	8.02302	2.98808
	10529-19	3	SL025418	Fc_MOUSE	Q99LC4			Mouse	RFU	Protein	20	16.5857	16.3518	16.3518	12.4432	12.7699	5.50806	15.7514	15.8061	15.8061	9.69369	9.87524	4.06657	11.4433	12.1741	12.1741	7.8647	8.18239	3.38168
	10530-8	3	SL016414	PSB6	P28072	5694	PSMB6	Human	RFU	Protein	20	15.4961	15.5002	15.5002	11.7156	11.6463	4.38156	14.8306	14.8861	14.8861	8.95777	8.94923	3.71191	11.5766	11.9726	11.9726	7.2366	7.76916	3.43464
	10531-18	3	SL010845	RASN	P01111	4893	NRAS	Human	RFU	Protein	20	11.3871	10.9077	10.9077	6.65198	6.64009	5.73025	11.6747	11.5586	11.5586	5.69463	5.74209	4.90281	7.88521	7.88604	7.88604	5.44401	4.78461	3.98358
	10533-1	3	SL025418	Fc_MOUSE	Q99LC4			Mouse	RFU	Protein	20	18.1473	19.0029	19.0029	17.6037	18.0732	13.1989	17.4959	18.5629	18.5629	16.6626	18.2299	13.3442	15.9788	15.4534	15.4534	15.9461	16.7557	13.3005
	10534-40	3	SL025953	PARP:BRCT domain	P09874	142	PARP1	Human	RFU	Protein	20	15.9821	16.0601	16.0601	13.3031	13.7068	6.36934	14.4495	14.6495	14.6495	9.79372	10.4977	4.57742	11.2173	10.6973	10.6973	8.03442	8.06042	3.57846
	10535-25	3	SL018731	CX6A2	Q02221	1339	COX6A2	Human	RFU	Protein	20	16.7457	17.9286	17.9286	15.6931	15.3746	10.5405	16.5825	17.9846	17.9846	15.1889	14.7055	11.0561	15.1761	15.9329	15.9329	14.5261	13.9561	11.0197
	10539-30	3	SL014293	C99L2	Q8TCZ2	83692	CD99L2	Human	RFU	Protein	20	15.1523	15.0913	15.0913	11.3837	12.0313	4.2498	14.7307	15.1297	15.1297	9.64208	10.1807	3.9197	10.9868	11.2784	11.2784	8.08699	8.85827	3.47691
	10546-2	3	SL012744	TSEAR	Q8WU66	54084	TSPEAR	Human	RFU	Protein	20	16.7559	17.3898	17.3898	14.8706	16.4488	10.3702	16.3086	17.0249	17.0249	13.3604	15.6937	10.5731	13.0848	13.124	13.124	12.1853	14.8047	10.7027
	10547-42	3	SL025418	Fc_MOUSE	Q99LC4			Mouse	RFU	Protein	20	13.9222	13.8038	13.8038	9.34217	9.52305	2.75937	13.8498	13.8352	13.8352	7.31626	7.6386	2.55405	9.30329	9.98705	9.98705	5.96399	6.34198	2.56037
	10548-35	3	SL025418	Fc_MOUSE	Q99LC4			Mouse	RFU	Protein	20	16.3468	16.076	16.076	10.5348	10.0298	4.59554	16.6183	16.5147	16.5147	8.9435	7.96388	4.46117	11.5138	11.0966	11.0966	7.31021	6.84436	4.27507
	10550-37	3	SL004132	BMP RIB	O00238	658	BMPR1B	Human	RFU	Protein	20	16.1554	16.0888	16.0888	12.244	13.1202	5.45489	15.942	15.7346	15.7346	10.3777	11.4822	5.13467	12.8005	12.0446	12.0446	8.51946	10.6743	4.83923
	10551-7	3	SL007008	LAT	O43561	27040	LAT	Human	RFU	Protein	20	14.4645	13.8659	13.8659	8.77779	7.96665	5.65008	14.7734	14.5139	14.5139	7.85995	6.65753	5.36758	10.6388	10.7695	10.7695	7.33284	6.12458	4.75624
	10552-88	3	SL017983	NKG2F	O43908	8302	KLRC4	Human	RFU	Protein	20	16.8469	16.9548	16.9548	12.4153	12.3497	4.83184	16.8256	17.1067	17.1067	11.1268	10.6786	4.47617	12.8567	12.7775	12.7775	9.43908	9.39687	3.7497
	10553-8	3	SL017988	TOIP2	Q8NFQ8	163590	TOR1AIP2	Human	RFU	Protein	20	11.7931	11.8045	11.8045	8.73935	9.04673	5.34591	11.9786	12.1561	12.1561	7.62545	7.87088	4.58743	9.46507	9.21686	9.21686	6.58095	7.18713	3.4019
	10554-23	3	SL009072	BGAL	P16278	2720	GLB1	Human	RFU	Protein	20	37.7051	38.9757	38.9757	40.4225	40.5627	39.2747	38.5854	40.1878	40.1878	43.0368	41.4885	39.9639	40.7551	42.3237	42.3237	43.3924	36.7865	37.0538
	10557-6	3	SL018003	TEX29	Q8N6K0	121793	TEX29	Human	RFU	Protein	0.5	11.6395	10.9328	10.9328	7.69277	6.20296	4.36228	11.6093	10.9942	10.9942	7.64378	5.90668	3.2069	9.8731	10.004	10.004	7.5544	5.53868	2.70181
	10558-26	3	SL008436	PCDH9	Q9HC56	5101	PCDH9	Human	RFU	Protein	20	12.1619	11.3065	11.3065	6.71478	5.87582	7.02097	12.344	11.5516	11.5516	5.52471	4.86458	6.24621	8.30236	7.95974	7.95974	4.84773	4.33825	5.14847
	10560-1	3	SL025895	ITM2C:N-term	Q9NQX7	81618	ITM2C	Human	RFU	Protein	20	15.4653	16.2648	16.2648	14.7953	15.5495	9.92385	14.824	15.6156	15.6156	13.7675	14.5585	9.52366	12.3613	13.3664	13.3664	11.9141	12.1575	9.7878
	10561-5	3	SL004512	PGRP-I-alpha	Q96LB9	114771	PGLYRP3	Human	RFU	Protein	20	15.5081	16.2481	16.2481	14.4031	15.0874	9.35183	15.4323	16.194	16.194	13.394	14.2615	9.52971	12.9238	13.4248	13.4248	13.0195	12.3715	9.94473
	10562-42	3	SL015086	NETO2	Q8NC67	81831	NETO2	Human	RFU	Protein	20	15.1512	14.8629	14.8629	10.9819	9.66571	6.4008	15.064	14.7937	14.7937	10.4961	8.70768	6.34695	12.7328	13.1174	13.1174	9.71016	7.77952	6.11654
	10563-13	3	SL018021	LYSM3	Q7Z3D4	116068	LYSMD3	Human	RFU	Protein	20	15.3437	15.4376	15.4376	12.5313	12.585	5.62339	13.6916	14.0485	14.0485	8.69841	8.9819	4.11655	9.49833	10.2951	10.2951	6.91133	7.31452	3.63082
	10565-19	3	SL017951	SLIK3	O94933	22865	SLITRK3	Human	RFU	Protein	20	13.7542	13.5946	13.5946	7.83986	7.27154	4.79993	13.9742	14.1926	14.1926	6.93448	6.21404	3.87855	10.129	11.0439	11.0439	5.99555	5.50121	3.35496
	10569-28	3	SL012443	MFAP2	P55001	4237	MFAP2	Human	RFU	Protein	0.5	12.4638	12.819	12.819	10.7403	10.452	6.37309	12.0955	12.0757	12.0757	10.3047	9.85603	6.10439	10.2186	9.0357	9.0357	9.77192	9.08196	6.09551
	10571-14	3	SL018096	MGAT1	P26572	4245	MGAT1	Human	RFU	Protein	20	14.8616	14.6431	14.6431	9.41925	8.92909	2.68409	15.1443	15.2189	15.2189	8.61739	7.31697	2.69562	11.4985	11.2102	11.2102	7.19677	6.80472	2.68443
	10572-65	3	SL012372	CST8	O60676	10047	CST8	Human	RFU	Protein	20	12.8598	12.9951	12.9951	9.49942	9.8924	6.59467	13.2205	13.7585	13.7585	8.55383	9.41273	5.82595	9.89873	10.9175	10.9175	7.74236	9.1985	5.49603
	10574-10	3	SL000283	b2-Microglobulin	P61769	567	B2M	Human	RFU	Protein	20	11.5655	11.1999	11.1999	8.83116	7.11579	5.27838	11.8662	11.4955	11.4955	8.60569	6.09275	5.12189	9.72836	9.55737	9.55737	8.22625	5.81789	4.9116
	10575-31	3	SL018139	PUF60	Q9UHX1	22827	PUF60	Human	RFU	Protein	20	11.8172	11.4181	11.4181	8.48523	7.48904	6.60097	11.587	11.5669	11.5669	7.75786	6.3825	5.5278	8.60068	9.09807	9.09807	6.92318	6.0688	4.45979
	10576-7	3	SL025965	PXDC2:ECD	Q6UX71	84898	PLXDC2	Human	RFU	Protein	0.5	13.9014	13.3734	13.3734	8.12149	7.40228	3.42578	14.2086	13.9246	13.9246	7.91882	7.10084	3.39218	10.8377	9.09247	9.09247	8.02955	6.11966	3.70566
	10580-14	3	SL012586	SFTA2	Q6UW10	389376	SFTA2	Human	RFU	Protein	20	15.0911	15.4198	15.4198	11.639	12.6283	5.46428	14.5827	15.2355	15.2355	9.5983	10.832	5.42167	11.4316	11.2575	11.2575	8.39838	9.46091	5.30522
	10582-36	3	SL018286	SG196	Q9H5K3	84197	POMK	Human	RFU	Protein	20	18.3049	19.4007	19.4007	18.8518	19.6741	14.6268	17.814	18.785	18.785	18.1708	19.4395	14.7059	15.9779	16.8207	16.8207	16.7417	19.7203	14.6144
	10583-1	3	SL018282	TM108	Q6UXF1	66000	TMEM108	Human	RFU	Protein	20	13.1574	12.9356	12.9356	8.86995	8.74087	3.19093	12.9452	12.942	12.942	6.74213	6.76276	3.30211	8.38614	9.17976	9.17976	5.74067	5.7296	3.31031
	10584-7	3	SL018289	NDUS4	O43181	4724	NDUFS4	Human	RFU	Protein	20	20.1611	20.6068	20.6068	16.492	15.8163	13.6875	18.8365	19.5122	19.5122	13.1911	11.6019	9.69514	14.4921	15.1881	15.1881	10.5819	9.01409	5.89461
	10588-39	3	SL011395	SIAT9	Q9UNP4	8869	ST3GAL5	Human	RFU	Protein	20	14.1998	14.2832	14.2832	11.4039	11.9222	4.24823	13.539	13.5221	13.5221	9.43185	9.89011	3.87161	9.76361	10.6114	10.6114	8.08475	8.58683	3.78281
	10589-7	3	SL018354	RET1L	Q5VY80	154064	RAET1L	Human	RFU	Protein	20	12.9632	13.5756	13.5756	10.4557	10.7088	7.04981	13.058	13.8498	13.8498	9.39386	9.62344	6.84583	10.1586	10.5628	10.5628	8.99393	8.35818	5.87999
	10593-14	3	SL025418	Fc_MOUSE	Q99LC4			Mouse	RFU	Protein	20	45.41	46.4902	46.4902	48.1348	51.6168	50.1983	48.4739	49.2869	49.2869	52.2582	52.6499	51.0328	47.4496	48.343	48.343	49.279	52.0302	50.686
	10600-24	3	SL017410	CLGN	O14967	1047	CLGN	Human	RFU	Protein	0.5	47.272	48.4652	48.4652	50.4729	51.148	50.582	48.675	49.4499	49.4499	53.0514	48.4621	47.9667	48.7758	51.8249	51.8249	52.4977	49.5496	48.2487
	10603-1	3	SL012419	HIS3	P15516	3347	HTN3	Human	RFU	Protein	20	17.1318	16.5746	16.5746	10.4835	9.14712	8.32504	17.4652	17.1443	17.1443	9.01147	7.22653	7.05681	10.4145	9.69145	9.69145	6.5707	5.91036	5.49336
	10605-22	3	SL004748	APMAP	Q9HDC9	57136	APMAP	Human	RFU	Protein	20	13.6491	13.1136	13.1136	8.13331	7.52275	4.76586	13.7158	13.5243	13.5243	7.8194	6.59244	4.67174	9.72243	10.3784	10.3784	6.76804	6.06185	4.68879
	10606-34	3	SL026012	TOIP1:Perinuclear	Q5JTV8	26092	TOR1AIP1	Human	RFU	Protein	20	12.5407	12.0969	12.0969	7.32092	6.75006	5.39536	12.7957	12.7017	12.7017	6.23963	5.4514	4.63868	9.11667	9.49306	9.49306	5.97075	4.82501	3.54559
	10607-4	3	SL025418	Fc_MOUSE	Q99LC4			Mouse	RFU	Protein	20	39.8969	41.3613	41.3613	42.4255	45.3125	43.7671	41.6655	42.9241	42.9241	44.802	45.7466	43.6961	41.422	44.5767	44.5767	43.3278	43.3539	44.1807
	10608-9	3	SL012418	HIS1	P15515	3346	HTN1	Human	RFU	Protein	20	12.3075	12.0173	12.0173	7.77674	7.64187	3.74996	12.3639	12.5661	12.5661	6.38728	6.27918	3.53651	9.07319	9.75313	9.75313	5.60792	5.01299	2.84332
	10610-8	3	SL025418	Fc_MOUSE	Q99LC4			Mouse	RFU	Protein	20	16.2945	16.2565	16.2565	11.5005	12.8329	5.80927	16.4626	16.7069	16.7069	10.5755	12.1053	5.69783	13.3604	12.9528	12.9528	8.81135	11.3738	5.50345
	10612-18	3	SL008694	PLOD3	O60568	8985	PLOD3	Human	RFU	Protein	0.5	11.2051	10.497	10.497	9.31635	7.46771	6.03784	11.2906	10.4315	10.4315	8.99422	6.58988	4.69011	9.64729	9.13006	9.13006	8.02134	6.31111	3.85168
	10613-33	3	SL018589	CASC4	Q6P4E1	113201	GOLM2	Human	RFU	Protein	20	11.783	11.1204	11.1204	7.55071	6.98365	5.82779	11.5514	11.243	11.243	6.46829	5.73185	5.31845	8.79859	7.92859	7.92859	5.91022	4.95062	5.07308
	10615-18	3	SL008066	MYP0	P25189	4359	MPZ	Human	RFU	Protein	20	10.4426	9.92708	9.92708	7.28477	6.13536	5.42452	10.6334	10.4177	10.4177	6.51062	5.19419	4.65808	7.83336	7.45955	7.45955	6.32972	4.77877	3.90194
	10616-67	3	SL017477	PDXL2	Q9NZ53	50512	PODXL2	Human	RFU	Protein	20	14.6388	14.757	14.757	10.5856	10.7192	4.27693	14.2635	14.4069	14.4069	7.95302	7.96695	4.39011	10.5309	9.64631	9.64631	6.88076	7.15859	3.77611
	10618-190	3	SL004439	megalin	P98164	4036	LRP2	Human	RFU	Protein	20	14.7321	14.7288	14.7288	10.6869	11.4625	3.66535	14.4956	14.63	14.63	9.014	9.9016	3.49774	11.6785	11.516	11.516	8.09285	8.85354	2.88799
	10620-21	3	SL000548	PSP-94	P08118	4477	MSMB	Human	RFU	Protein	20	11.6986	11.0901	11.0901	6.88046	5.85425	6.54173	12.0191	11.8767	11.8767	6.04647	4.80654	5.4036	9.18515	8.41921	8.41921	5.5119	4.77992	4.36852
	10621-26	3	SL018592	PRR16	Q569H4	51334	PRR16	Human	RFU	Protein	20	12.1839	12.0023	12.0023	8.43235	8.28129	4.53729	11.9868	11.8608	11.8608	6.34364	6.61213	4.44431	8.82681	8.79665	8.79665	5.73664	5.9882	4.00037
	10622-9	3	SL025418	Fc_MOUSE	Q99LC4			Mouse	RFU	Protein	20	18.2204	19.0805	19.0805	17.0114	18.8802	13.0118	17.5196	18.6893	18.6893	15.7955	18.5806	13.0733	15.1386	15.0749	15.0749	15.1916	16.516	12.5087
	10623-19	3	SL025933	MUC1:region 1	P15941	4582	MUC1	Human	RFU	Protein	20	15.1511	14.4531	14.4531	10.2799	10.0765	4.15346	15.2036	14.831	14.831	9.23239	8.29215	4.08968	10.5619	10.5302	10.5302	6.94004	6.80136	4.30461
	10624-45	3	SL018582	ISK13	Q1W4C9	153218	SPINK13	Human	RFU	Protein	20	15.1657	14.8585	14.8585	10.9851	11.2154	4.05922	14.3712	14.2765	14.2765	8.50978	8.7191	3.40469	9.99102	9.98323	9.98323	6.38829	6.99874	2.84143
	10626-116	3	SL018611	SIA7C	Q8NDV1	256435	ST6GALNAC3	Human	RFU	Protein	20	14.9964	14.4751	14.4751	8.9067	8.22512	3.65248	15.143	15.1243	15.1243	8.4755	7.49348	3.43992	10.7027	11.1342	11.1342	7.48557	7.03754	3.2908
	10627-87	3	SL007366	APLP2	Q06481	334	APLP2	Human	RFU	Protein	0.5	12.1024	11.2514	11.2514	8.72335	7.118	4.23603	12.5213	11.4823	11.4823	8.80586	6.73177	4.25455	10.7845	11.2837	11.2837	8.60846	6.29144	4.09895
	10630-5	3	SL007633	HTAI2	Q9BUP3	10553	HTATIP2	Human	RFU	Protein	20	13.2636	13.392	13.392	9.43583	10.0526	5.2368	13.1394	13.493	13.493	7.89862	8.67651	4.57836	10.7246	10.7046	10.7046	6.66075	7.53891	3.73083
	10631-9	3	SL007962	PGRC2	O15173	10424	PGRMC2	Human	RFU	Protein	20	15.7886	16.2953	16.2953	14.1378	14.8399	8.88042	15.3705	16.189	16.189	12.9425	14.3595	8.80424	12.2774	12.8253	12.8253	12.167	13.1567	9.06643
	10636-1	3	SL025932	MO2R1:CD	Q8TD46	131450	CD200R1	Human	RFU	Protein	20	12.788	12.6748	12.6748	8.72658	8.985	3.44933	12.7004	12.9574	12.9574	7.14465	7.44909	3.42076	9.72432	9.70829	9.70829	6.21722	6.43657	3.08752
	10637-50	3	SL025903	K1324:ECD	Q6UXG2	57535	ELAPOR1	Human	RFU	Protein	20	15.4976	14.8603	14.8603	9.11268	7.50472	6.41095	15.9935	15.2461	15.2461	8.69329	6.37116	6.20591	12.6759	11.3114	11.3114	7.82247	5.93238	5.85776
	10638-1	3	SL018685	TINF2	Q9BSI4	26277	TINF2	Human	RFU	Protein	20	15.8916	15.2274	15.2274	9.86621	9.24845	6.25632	15.9897	15.8606	15.8606	9.45385	8.37375	6.4039	12.3434	12.572	12.572	8.16858	7.96893	6.19391
	10639-1	3	SL025418	Fc_MOUSE	Q99LC4			Mouse	RFU	Protein	20	13.2222	12.8148	12.8148	7.2301	6.80834	4.78379	13.5644	13.3479	13.3479	6.07626	5.55077	4.02692	10.2954	10.0865	10.0865	4.89738	4.6191	3.67532
	10640-9	3	SL025418	Fc_MOUSE	Q99LC4			Mouse	RFU	Protein	20	15.0417	15.3715	15.3715	13.4902	13.9247	7.5122	13.9935	14.9264	14.9264	11.5886	12.0947	7.06824	10.3522	11.1204	11.1204	10.6241	10.9043	6.53021
	10643-16	3	SL025948	NOE3:C-term	Q96PB7	118427	OLFM3	Human	RFU	Protein	20	16.3095	16.1626	16.1626	11.7148	12.427	5.93855	16.1521	16.5228	16.5228	10.6865	11.2543	5.87303	13.8143	13.4163	13.4163	8.84221	8.76226	5.0735
	10645-72	3	SL025418	Fc_MOUSE	Q99LC4			Mouse	RFU	Protein	20	20.1448	20.3343	20.3343	16.6531	18.5982	13.4701	19.5566	19.91	19.91	15.606	18.6999	12.9423	15.0815	16.0067	16.0067	13.7698	17.5245	11.8987
	10647-18	3	SL017894	ASCC1	Q8N9N2	51008	ASCC1	Human	RFU	Protein	0.5	12.8192	11.8366	11.8366	9.67717	7.88142	6.15146	13.1956	11.9538	11.9538	9.18311	7.50249	5.77093	11.0613	10.4356	10.4356	9.18393	6.59337	5.45988
	10655-43	3	SL025418	Fc_MOUSE	Q99LC4			Mouse	RFU	Protein	20	37.2536	38.7001	38.7001	39.9481	44.7148	42.7979	38.7253	40.3407	40.3407	42.491	45.9182	43.5507	36.4526	39.3475	39.3475	41.0029	47.622	44.6569
	10658-28	3	SL025418	Fc_MOUSE	Q99LC4			Mouse	RFU	Protein	20	17.5458	18.247	18.247	16.7377	16.6265	10.6552	16.4484	16.9563	16.9563	15.1338	15.1701	10.4923	11.9567	15.3559	15.3559	13.9614	13.8642	9.87392
	10659-49	3	SL025418	Fc_MOUSE	Q99LC4			Mouse	RFU	Protein	20	13.7041	13.4293	13.4293	10.4058	10.3337	4.13247	12.8077	12.5731	12.5731	7.55583	7.78196	4.14551	8.90673	8.75069	8.75069	6.60339	5.97636	3.89035
	10660-33	3	SL025418	Fc_MOUSE	Q99LC4			Mouse	RFU	Protein	20	16.7349	16.5576	16.5576	12.5489	12.2893	5.68014	15.5173	15.7109	15.7109	9.01262	8.16724	3.90645	9.88163	10.7218	10.7218	6.67834	6.12089	2.84982
	10661-4	3	SL025418	Fc_MOUSE	Q99LC4			Mouse	RFU	Protein	20	17.2131	17.3728	17.3728	14.6148	14.9564	8.37444	15.1208	15.7423	15.7423	11.0773	11.5035	5.80421	10.9983	11.7287	11.7287	8.83911	9.31461	4.43661
	10663-42	3	SL018014	INSI1	O15503	3638	INSIG1	Human	RFU	Protein	20	15.3124	14.8917	14.8917	10.8603	10.8526	4.24628	14.4479	14.2336	14.2336	7.94747	7.89919	3.97282	9.45349	9.07794	9.07794	5.55232	5.974	3.48954
	10665-30	3	SL025418	Fc_MOUSE	Q99LC4			Mouse	RFU	Protein	20	19.474	20.1696	20.1696	19.1444	16.377	12.352	19.9999	20.8953	20.8953	19.632	16.0294	12.051	19.8961	18.8343	18.8343	19.7562	15.8674	11.8691
	10666-7	3	SL012791	GNPTG	Q9UJJ9	84572	GNPTG	Human	RFU	Protein	0.005	13.0215	13.117	13.117	13.3647	11.1863	6.85795	13.3738	13.1552	13.1552	13.4974	10.7431	6.71325	13.7604	13.2197	13.2197	11.8456	9.42702	5.74088
	10667-78	3	SL018036	CA185	Q5T7R7	284546	C1orf185	Human	RFU	Protein	20	16.2285	15.7101	15.7101	11.8059	11.778	4.91982	15.1734	14.6283	14.6283	8.51403	8.38591	3.92218	10.6167	9.84754	9.84754	6.27911	6.68715	2.93776
	10668-5	3	SL007377	STX4	Q12846	6810	STX4	Human	RFU	Protein	20	12.5755	11.4947	11.4947	9.95007	8.57119	8.28008	12.7644	11.6717	11.6717	9.15404	7.49948	7.53311	9.72963	8.76608	8.76608	9.23075	5.95026	7.14938
	10670-26	3	SL010470	Semaphorin 3E	O15041	9723	SEMA3E	Human	RFU	Protein	20	50.6109	51.7242	51.7242	53.607	58.58	57.6494	53.7809	55.1655	55.1655	58.337	59.8783	58.4438	52.8152	54.1711	54.1711	54.3981	58.307	55.8474
	10671-67	3	SL025418	Fc_MOUSE	Q99LC4			Mouse	RFU	Protein	20	13.3784	13.9227	13.9227	12.5022	12.9622	7.59521	12.6883	13.0992	13.0992	10.5221	10.927	7.48484	10.033	10.6865	10.6865	8.85103	9.28052	6.76646
	10672-75	3	SL004483	SP-B	P07988	6439	SFTPB	Human	RFU	Protein	20	14.5819	15.6059	15.6059	13.4631	13.6082	10.1541	14.9781	15.6194	15.6194	13.2725	13.1974	9.77454	11.9423	12.9192	12.9192	11.8102	12.2748	9.82882
	10675-223	3	SL018343	TMX2	Q9Y320	51075	TMX2	Human	RFU	Protein	20	24.5067	25.6231	25.6231	25.2603	25.7308	22.4631	25.052	25.7192	25.7192	25.7686	25.9022	22.7598	24.294	25.5899	25.5899	23.0741	26.4138	22.9525
	10677-9	3	SL007990	NDUB4	O95168	4710	NDUFB4	Human	RFU	Protein	20	22.4096	22.6319	22.6319	20.0565	19.0483	15.0105	22.2288	22.596	22.596	19.8303	18.5726	14.6927	21.4338	20.6744	20.6744	19.4302	17.2966	13.9244
	10692-48	3	SL025418	Fc_MOUSE	Q99LC4			Mouse	RFU	Protein	20	14.2985	14.0096	14.0096	11.7584	11.8706	8.72475	13.6959	13.3662	13.3662	10.2918	10.0675	7.52939	10.7448	10.5971	10.5971	9.1501	8.9699	6.16563
	10693-43	3	SL025910	KLRG2:C-term	A4D1S0	346689	KLRG2	Human	RFU	Protein	20	13.9466	13.7085	13.7085	8.79188	8.45132	4.31509	13.8041	13.8602	13.8602	7.1912	6.94554	3.86888	9.96552	9.77269	9.77269	6.13692	5.66768	3.49383
	10695-12	3	SL012662	WF10B	Q8IUB3	280664	WFDC10B	Human	RFU	Protein	20	15.4576	15.1011	15.1011	11.0144	10.7003	3.99465	14.6946	14.6391	14.6391	8.73629	7.84056	3.31526	10.4849	9.93631	9.93631	6.63679	6.59486	2.90055
	10699-52	3	SL018603	LRP1	Q07954	4035	LRP1	Human	RFU	Protein	20	12.7864	12.5417	12.5417	8.66575	8.41312	3.01192	12.3816	12.567	12.567	6.52212	6.30557	3.01279	8.92326	8.8781	8.8781	5.56646	5.39289	2.97532
	10700-10	3	SL025885	IGS11:CD	Q5DX21	152404	IGSF11	Human	RFU	Protein	20	15.1222	14.6741	14.6741	10.4238	9.82461	6.37177	14.1769	13.8166	13.8166	7.52151	7.21571	5.42589	10.5687	9.40472	9.40472	5.62836	5.66664	4.28476
	10701-30	3	SL025418	Fc_MOUSE	Q99LC4			Mouse	RFU	Protein	20	14.0792	13.5923	13.5923	8.9017	8.99571	2.53287	14.0617	13.8298	13.8298	7.50042	7.3849	2.62847	9.95558	9.4465	9.4465	5.50852	6.18722	2.49129
	10702-1	3	SL012521	COSA1	Q2UY09	340267	COL28A1	Human	RFU	Protein	0.5	15.4712	14.7249	14.7249	8.95283	6.02428	4.58627	16.0471	15.551	15.551	9.25082	6.18742	3.99992	12.2255	10.5314	10.5314	8.77833	5.54061	3.71825
	10703-203	3	SL006737	SDS3	Q9H7L9	64426	SUDS3	Human	RFU	Protein	20	14.9381	15.0271	15.0271	12.1532	12.7765	5.89229	14.6501	15.0269	15.0269	10.9086	11.357	5.70714	11.5336	11.0472	11.0472	9.91146	9.95258	6.12327
	10704-91	3	SL018605	LRMP	Q12912	4033	IRAG2	Human	RFU	Protein	20	15.6892	15.6902	15.6902	12.6447	12.9562	6.91968	14.5193	14.9759	14.9759	10.4362	10.4658	5.6694	11.3689	10.2843	10.2843	8.8148	9.32117	4.68912
	10705-14	3	SL018611	SIA7C	Q8NDV1	256435	ST6GALNAC3	Human	RFU	Protein	20	16.3505	15.8748	15.8748	12.3127	12.394	5.76065	15.153	14.9934	14.9934	8.97696	8.9471	4.47966	10.4184	10.6707	10.6707	6.84376	7.56767	3.68158
	10708-3	3	SL007007	GON2	O43555	2797	GNRH2	Human	RFU	Protein	20	14.4591	14.4788	14.4788	11.6163	11.4933	5.09839	13.4336	13.6373	13.6373	8.62685	8.92787	4.47261	9.26488	9.68609	9.68609	7.0688	7.04022	3.83841
	10710-23	3	SL012618	ZPBP2	Q6X784	124626	ZPBP2	Human	RFU	Protein	20	15.2859	14.6945	14.6945	10.7173	10.7243	5.03875	14.6444	14.4292	14.4292	8.79222	8.53237	5.06699	10.8365	10.8892	10.8892	6.68866	7.00363	4.43148
	10713-151	3	SL017073	CLM7	A8K4G0	124599	CD300LB	Human	RFU	Protein	20	12.9244	13.0227	13.0227	9.94276	9.38627	3.89842	12.7351	12.9466	12.9466	8.17394	7.67641	3.79881	9.40115	10.0389	10.0389	7.62152	6.99877	3.753
	10714-7	3	SL000269	ACE	P12821	1636	ACE	Human	RFU	Protein	0.5	21.2966	20.4843	20.4843	15.6694	12.527	10.3926	22.1345	21.1648	21.1648	15.8297	11.9946	10.2021	18.3829	17.8076	17.8076	14.5584	10.2429	9.23889
	10715-5	3	SL025418	Fc_MOUSE	Q99LC4			Mouse	RFU	Protein	20	21.7308	22.2578	22.2578	20.0152	19.5595	15.7316	21.794	22.2986	22.2986	20.0574	19.4397	15.6936	20.4132	19.3173	19.3173	20.1919	19.3629	14.8936
	10716-35	3	SL010942	PSMD5	Q16401	5711	PSMD5	Human	RFU	Protein	20	14.9706	14.4839	14.4839	9.19337	8.71701	4.29211	14.9608	14.5199	14.5199	7.89377	7.18248	4.17058	10.8588	9.81449	9.81449	6.32881	6.73176	3.86198
	10721-76	3	SL000451	HSP 70	P0DMV8	3303	HSPA1A	Human	RFU	Protein	20	9.84663	10.1669	10.1669	9.57894	8.22827	6.64398	9.83998	10.0161	10.0161	9.11769	7.32831	6.19722	8.08716	8.44421	8.44421	8.52979	6.57729	5.84424
	10722-13	3	SL025912	KSYK:Protein Kinase	P43405	6850	SYK	Human	RFU	Protein	20	13.1916	13.069	13.069	8.15662	7.99411	4.37447	13.47	13.5117	13.5117	7.25338	6.82805	3.70697	10.0013	10.4508	10.4508	6.02527	6.55442	2.9666
	10723-41	3	SL025418	Fc_MOUSE	Q99LC4			Mouse	RFU	Protein	20	14.9674	15.0576	15.0576	10.6452	11.7144	5.75148	15.2059	15.6251	15.6251	9.87133	11.0336	5.70788	12.4965	12.2124	12.2124	8.76819	10.5763	5.72665
	10724-45	3	SL025418	Fc_MOUSE	Q99LC4			Mouse	RFU	Protein	20	13.2535	12.8445	12.8445	8.83996	9.25043	2.40733	13.6369	13.008	13.008	7.8558	8.02496	2.42418	10.3003	10.2454	10.2454	6.29437	7.16691	2.2177
	10731-10	3	SL018028	HS3S5	Q8IZT8	222537	HS3ST5	Human	RFU	Protein	0.5	14.4815	14.0869	14.0869	13.6531	11.1694	7.36426	13.5033	12.9731	12.9731	13.1591	9.08582	6.24377	10.7922	11.3507	11.3507	13.4203	7.71587	5.81909
	10734-339	3	SL018126	G3ST2	Q9H3Q3	64090	GAL3ST2	Human	RFU	Protein	20	42.0847	43.2238	43.2238	44.0401	50.798	49.3776	43.9842	44.6635	44.6635	46.0291	52.4143	50.0677	41.3863	44.7757	44.7757	46.3361	48.8408	47.6269
	10737-96	3	SL005397	Serpin B1	P30740	1992	SERPINB1	Human	RFU	Protein	20	14.742	14.7815	14.7815	10.9468	12.0723	7.05152	15.0687	15.2789	15.2789	10.1644	11.791	6.83752	12.4603	12.1122	12.1122	9.13569	11.3424	6.65636
	10738-11	3	SL004460	fibulin 5	Q9UBX5	10516	FBLN5	Human	RFU	Protein	20	10.0936	10.1434	10.1434	10.482	10.7467	11.1247	10.4295	10.2843	10.2843	9.80293	10.3357	11.2109	8.8917	8.08705	8.08705	8.99673	8.89957	9.54026
	10741-22	3	SL002684	CSF-1	P09603	1435	CSF1	Human	RFU	Protein	20	14.6918	15.4413	15.4413	14.5459	13.0645	10.1315	14.9876	16.1894	16.1894	14.1522	12.7398	10.0024	12.576	14.274	14.274	13.3038	14.0635	9.21238
	10743-13	3	SL008760	SLIK1	Q96PX8	114798	SLITRK1	Human	RFU	Protein	0.5	13.258	13.0435	13.0435	11.7816	8.01955	5.30087	13.5516	12.9339	12.9339	11.8752	7.86272	4.6993	12.531	12.8985	12.8985	11.9891	7.14182	4.33016
	10746-24	3	SL009412	DKK3	Q9UBP4	27122	DKK3	Human	RFU	Protein	20	13.6159	12.6933	12.6933	11.1201	8.43282	7.83958	13.9789	13.239	13.239	10.9329	7.98276	7.34367	12.0341	10.4572	10.4572	10.9762	7.17945	6.34591
	10748-216	3	SL018468	PCDB2	Q9Y5E7	56133	PCDHB2	Human	RFU	Protein	20	14.9326	15.2058	15.2058	11.0878	11.7286	5.73898	15.2719	15.6796	15.6796	10.1427	10.902	5.6239	12.0566	12.6319	12.6319	8.6958	10.6493	5.55065
	10749-18	3	SL000451	HSP 70	P0DMV8	3303	HSPA1A	Human	RFU	Protein	20	11.5137	11.0738	11.0738	6.73674	6.60989	6.74056	11.7711	11.3358	11.3358	6.10465	5.61824	6.37589	8.63496	8.56322	8.56322	5.97767	6.07829	5.49433
	10752-8	3	SL018591	CDYL2	Q8N8U2	124359	CDYL2	Human	RFU	Protein	20	13.4005	13.7111	13.7111	10.5589	11.0659	4.93809	13.405	13.9338	13.9338	9.21579	9.63025	4.75083	10.197	10.6315	10.6315	7.67028	8.56598	4.74288
	10753-31	3	SL018585	ADAM7	Q9H2U9	8756	ADAM7	Human	RFU	Protein	20	14.3726	13.7459	13.7459	8.30618	7.68586	5.52918	14.6739	14.3619	14.3619	7.61943	6.76039	5.26876	11.2831	10.4101	10.4101	6.24306	5.8277	4.81826
	10754-113	3	SL005237	Prokineticin-2	Q9HC23	60675	PROK2	Human	RFU	Protein	20	11.4134	11.3767	11.3767	8.41318	7.22803	4.9103	11.2039	11.701	11.701	7.75406	5.72744	4.65105	9.12881	9.73859	9.73859	6.79547	4.57117	4.0261
	10756-34	3	SL012761	UCN3	Q969E3	114131	UCN3	Human	RFU	Protein	20	16.6503	15.9928	15.9928	13.042	12.8188	13.0245	17.019	16.2617	16.2617	10.5427	9.63109	9.79451	11.6945	10.2596	10.2596	6.66244	7.69286	7.82152
	10758-2	3	SL012375	KERA	O60938	11081	KERA	Human	RFU	Protein	20	12.1475	12.1865	12.1865	9.44976	8.77009	5.14103	12.4033	12.8019	12.8019	8.71421	8.22395	4.72622	11.152	10.4168	10.4168	8.62907	7.90785	4.66548
	10760-107	3	SL018367	GRIA4	P48058	2893	GRIA4	Human	RFU	Protein	20	15.9716	15.8239	15.8239	11.5731	12.5773	10.5006	15.9485	16.1576	16.1576	11.0102	11.8185	10.2786	12.689	13.299	13.299	9.36987	10.2954	8.99615
	10761-5	3	SL006541	TMED2	Q15363	10959	TMED2	Human	RFU	Protein	20	14.5356	14.3442	14.3442	9.72128	9.98535	2.22063	14.4338	14.5357	14.5357	7.98875	8.23175	2.23055	11.0204	11.0207	11.0207	6.88348	6.81842	2.31771
	10762-2	3	SL025911	KLRG2:N-term	A4D1S0	346689	KLRG2	Human	RFU	Protein	20	28.6227	28.0945	28.0945	21.3306	10.2809	8.14923	31.2926	31.0279	31.0279	23.3015	9.75752	8.32866	18.4792	17.4	17.4	15.9559	8.75742	8.39435
	10767-52	3	SL018836	GPR64	Q8IZP9	10149	ADGRG2	Human	RFU	Protein	20	13.7023	13.9847	13.9847	10.9794	11.4598	5.00843	13.078	13.7362	13.7362	9.42759	9.76077	4.4907	9.59055	10.3253	10.3253	7.93844	8.234	4.23645
	10772-21	3	SL017976	CGAT2	Q8N6G5	55454	CSGALNACT2	Human	RFU	Protein	20	14.2552	14.8437	14.8437	12.7933	13.9029	8.43116	13.8925	14.4077	14.4077	11.7774	12.605	7.9901	11.5631	12.6976	12.6976	10.4096	10.7318	7.82104
	10780-10	3	SL008723	RAB3D	O95716	9545	RAB3D	Human	RFU	Protein	20	14.1781	14.0949	14.0949	11.0683	10.9398	4.77067	13.0543	13.4052	13.4052	7.88452	7.79926	4.08558	9.29017	9.21623	9.21623	6.1584	6.11291	3.68184
	10781-19	3	SL008886	CLC4G	Q6UXB4	339390	CLEC4G	Human	RFU	Protein	0.5	10.0989	9.40231	9.40231	9.0992	7.03024	2.99849	10.1135	9.37562	9.37562	8.65866	7.04766	3.00209	8.97698	9.0542	9.0542	7.95752	7.21194	2.65003
	10785-8	3	SL018337	LRC52	Q8N7C0	440699	LRRC52	Human	RFU	Protein	20	14.087	13.4406	13.4406	7.83701	7.22038	5.89667	14.4822	14.0312	14.0312	7.45794	6.38072	5.69734	10.916	11.3197	11.3197	6.19265	5.80312	5.45902
	10791-21	3	SL025418	Fc_MOUSE	Q99LC4			Mouse	RFU	Protein	20	16.1047	15.5557	15.5557	11.2245	10.9406	6.15308	15.522	15.3687	15.3687	9.3867	8.39746	5.83393	10.629	10.5227	10.5227	7.65737	6.99194	5.25488
	10798-4	3	SL018456	CLM2	Q496F6	342510	CD300E	Human	RFU	Protein	20	14.5392	14.6014	14.6014	10.9987	11.5237	3.7442	14.0826	14.355	14.355	8.82632	9.3195	3.18583	10.2835	10.6275	10.6275	6.95998	7.42619	2.79095
	10800-15	3	SL003668	Collagen-binding protein	P50454	871	SERPINH1	Human	RFU	Protein	20	14.4919	15.0366	15.0366	12.4549	12.0287	7.19135	14.2775	14.8706	14.8706	11.1782	10.5656	6.87622	11.7463	11.5196	11.5196	10.263	8.72346	7.10375
	10801-11	3	SL004843	Ephrin-A2	O43921	1943	EFNA2	Human	RFU	Protein	20	11.8175	11.3716	11.3716	7.81134	7.89143	4.5806	12.0213	11.7553	11.7553	6.50995	6.94471	3.89986	9.41703	9.55821	9.55821	5.82499	6.50863	3.05502
	10803-22	3	SL000451	HSP 70	P0DMV8	3303	HSPA1A	Human	RFU	Protein	20	13.262	12.8084	12.8084	7.97294	8.00157	3.9565	13.6767	13.4314	13.4314	7.00456	7.1113	3.61673	9.70765	9.18843	9.18843	6.08844	6.09526	3.33997
	10809-14	3	SL018479	KLRB1	Q12918	3820	KLRB1	Human	RFU	Protein	20	14.4681	14.3276	14.3276	9.03954	8.30034	4.20477	15.0211	15.2278	15.2278	9.03989	7.71928	3.75969	10.4753	11.4907	11.4907	7.82004	6.80033	3.14055
	10814-7	3	SL016708	CD1A	P06126	909	CD1A	Human	RFU	Protein	20	16.0962	16.5888	16.5888	13.0472	14.7133	8.81627	15.9778	16.5916	16.5916	11.9964	14.4346	8.82336	13.7033	14.0189	14.0189	11.0753	14.2962	8.8801
	10815-2	3	SL018601	HABP4	Q5JVS0	22927	HABP4	Human	RFU	Protein	20	14.4173	14.0501	14.0501	9.86134	9.76377	3.17392	13.7273	13.8653	13.8653	7.44987	7.15683	2.82199	10.0065	9.29194	9.29194	5.67697	5.1206	2.68667
	10816-150	3	SL022717	PILRA isoform FDF03-M14	Q9UKJ1	29992	PILRA	Human	RFU	Protein	20	12.0081	11.4146	11.4146	8.5087	7.94988	7.20274	11.9839	11.5904	11.5904	7.54247	7.22044	6.4303	9.06947	8.83899	8.83899	7.45982	6.90067	6.42329
	10817-26	3	SL018588	TO20L	Q6UXN7	387990	TOMM20L	Human	RFU	Protein	20	20.9466	21.741	21.741	19.9435	22.9321	18.547	20.5821	21.1241	21.1241	18.9963	22.8336	18.6191	18.482	17.7866	17.7866	16.9215	21.775	17.506
	10818-36	3	SL008921	ASM	P17405	6609	SMPD1	Human	RFU	Protein	0.5	12.9943	12.7308	12.7308	9.60918	9.54705	4.95853	11.4099	11.3444	11.3444	7.94916	7.32389	3.40911	9.2899	8.50767	8.50767	6.24992	6.55386	2.60307
	10819-108	3	SL004461	fibulin 1	P23142	2192	FBLN1	Human	RFU	Protein	0.005	18.3279	20.0295	20.0295	22.081	18.0957	17.0086	19.265	20.5083	20.5083	22.2303	18.0089	16.0848	18.3413	20.6521	20.6521	21.4345	17.0373	15.6997
	10823-19	3	SL025418	Fc_MOUSE	Q99LC4			Mouse	RFU	Protein	20	17.0894	16.9895	16.9895	11.2685	9.80727	3.31848	17.3946	17.5919	17.5919	10.3101	8.06569	3.2766	12.9716	13.4495	13.4495	8.94944	6.82458	3.05939
	10825-12	3	SL018584	VSI10	Q8N0Z9	54621	VSIG10	Human	RFU	Protein	20	13.9992	13.7962	13.7962	8.72936	8.67727	3.64424	14.1448	14.218	14.218	7.38198	7.17875	3.56582	10.1865	10.25	10.25	6.35947	5.36166	3.20778
	10827-67	3	SL018590	LIGO3	P0C6S8	645191	LINGO3	Human	RFU	Protein	20	13.2441	12.6319	12.6319	8.50464	7.93627	4.31702	12.8802	12.8178	12.8178	6.71844	6.27409	4.30313	9.41657	8.46116	8.46116	5.06141	5.08987	3.9992
	10830-5	3	SL025899	K0494:N-term	O75071	9813	EFCAB14	Human	RFU	Protein	20	16.4509	15.9208	15.9208	11.6124	11.7962	6.18973	15.6934	15.2645	15.2645	8.81874	8.86149	4.41333	10.8692	10.3702	10.3702	6.53223	7.3203	3.6631
	10832-24	3	SL018597	B4GT6	Q9UBX8	9331	B4GALT6	Human	RFU	Protein	20	12.1071	11.5975	11.5975	7.59353	7.00693	5.11224	11.9639	11.9233	11.9233	6.71382	6.01693	4.68471	9.30476	9.58779	9.58779	6.184	4.99965	4.3116
	10833-64	3	SL012788	HHIP	Q96QV1	64399	HHIP	Human	RFU	Protein	0.5	11.9845	11.801	11.801	10.6752	9.65795	4.46437	10.9389	10.5229	10.5229	10.0157	8.52702	4.11164	9.1576	8.72044	8.72044	8.77853	7.67835	3.35886
	10835-25	3	SL018593	A4GCT	Q9UNA3	51146	A4GNT	Human	RFU	Protein	20	14.1969	13.9539	13.9539	8.32669	7.89868	3.32773	14.5114	14.6258	14.6258	7.5259	6.53987	3.16655	10.1201	10.7262	10.7262	6.17152	5.61501	2.72147
	10837-131	3	SL025418	Fc_MOUSE	Q99LC4			Mouse	RFU	Protein	20	22.6006	23.1896	23.1896	20.6767	22.7659	18.252	22.3666	22.7031	22.7031	20.2311	22.9752	17.925	20.2458	20.5433	20.5433	17.5403	22.5061	17.2335
	10842-7	3	SL018620	GCNT4	Q9P109	51301	GCNT4	Human	RFU	Protein	20	15.6159	15.6901	15.6901	12.3468	13.1831	5.95105	15.5889	15.6161	15.6161	11.1154	12.5412	6.00214	12.7395	12.6026	12.6026	10.4948	11.1168	6.01083
	10847-1	3	SL018624	SIG15	Q6ZMC9	284266	SIGLEC15	Human	RFU	Protein	20	15.0147	15.2026	15.2026	11.4316	13.0009	6.68915	15.0449	15.3745	15.3745	10.5333	12.6272	6.90851	12.264	13.8948	13.8948	10.3755	11.6988	6.62255
	10848-137	3	SL018632	BTNL3	Q6UXE8	10917	BTNL3	Human	RFU	Protein	20	15.9467	15.5906	15.5906	10.7782	10.9859	3.78443	15.8159	15.8131	15.8131	8.82987	8.71194	3.36091	11.6848	11.6696	11.6696	6.91665	7.58134	2.83421
	10851-77	3	SL007417	IL27B	Q14213	10148	EBI3	Human	RFU	Protein	20	9.37447	8.7696	8.7696	7.29867	5.55642	6.85878	9.36526	8.92639	8.92639	6.40124	4.81738	6.24249	7.18655	6.58509	6.58509	5.94339	4.45696	5.05115
	10852-114	3	SL012987	HNRDL	O14979	9987	HNRNPDL	Human	RFU	Protein	20	8.9994	8.25781	8.25781	8.54325	6.64386	7.44106	8.52213	8.27758	8.27758	7.59095	5.03784	6.6673	6.79314	6.64496	6.64496	5.53438	3.78868	5.66623
	10854-15	3	SL018620	GCNT4	Q9P109	51301	GCNT4	Human	RFU	Protein	20	17.6413	17.7339	17.7339	14.2027	17.4725	11.5698	17.4096	17.6069	17.6069	12.9646	17.2622	11.5245	14.1289	15.2786	15.2786	12.2893	15.5313	11.38
	10855-55	3	SL009948	PLXB2	O15031	23654	PLXNB2	Human	RFU	Protein	20	12.8285	12.5605	12.5605	7.95277	7.60151	6.37246	13.3227	12.9694	12.9694	7.21957	6.94128	5.65099	9.15338	9.07718	9.07718	5.70725	6.05835	5.0931
	10866-60	3	SL018833	P4R3A	Q6IN85	55671	PPP4R3A	Human	RFU	Protein	20	9.39855	8.79627	8.79627	6.59612	5.27376	5.71513	9.34724	9.00694	9.00694	5.77699	4.25837	4.96389	6.51329	6.24095	6.24095	4.95302	3.59798	3.78798
	10870-32	3	SL025990	Spastin:MIT	Q9UBP0	6683	SPAST	Human	RFU	Protein	20	9.4772	9.06925	9.06925	8.12614	6.75382	7.36695	9.14673	9.06493	9.06493	7.40057	5.51039	6.68934	7.97701	7.04311	7.04311	6.09391	4.14932	5.96205
	10876-300	3	SL018839	BRAT1	Q6PJG6	221927	BRAT1	Human	RFU	Protein	20	14.0451	14.0473	14.0473	9.33156	9.47046	2.96442	13.7072	14.4068	14.4068	8.31459	8.38327	2.64489	10.5763	11.4996	11.4996	7.39964	6.92692	2.39472
	10880-38	3	SL018034	F163B	P0C2L3	642968	FAM163B	Human	RFU	Protein	20	16.4231	16.3221	16.3221	9.89231	8.88333	3.80429	17.0405	17.2772	17.2772	9.56071	7.92841	3.63598	13.1651	12.687	12.687	7.80702	7.01052	3.05336
	10882-12	3	SL005718	Desmocollin-1	Q08554	1823	DSC1	Human	RFU	Protein	20	16.4884	16.3437	16.3437	11.8362	13.1433	5.70881	16.3104	16.3828	16.3828	10.3175	11.47	5.17982	12.789	12.3663	12.3663	8.00794	9.0313	4.27221
	10885-36	3	SL016472	CF089	Q6UWU4	221477	C6orf89	Human	RFU	Protein	20	13.7247	13.403	13.403	7.61882	7.52037	3.67995	13.9672	13.8752	13.8752	6.6748	6.30891	3.35995	9.91413	9.91078	9.91078	5.52414	5.91487	3.25769
	10888-4	3	SL025418	Fc_MOUSE	Q99LC4			Mouse	RFU	Protein	20	14.7687	14.5031	14.5031	9.86639	9.271	3.83933	14.7937	14.4426	14.4426	8.21362	7.28603	3.94134	9.94105	10.2463	10.2463	6.31918	5.77474	3.86802
	10889-2	3	SL017998	MRAP2	Q96G30	112609	MRAP2	Human	RFU	Protein	20	12.6386	12.5556	12.5556	8.89489	8.54495	4.33533	12.5403	12.5008	12.5008	7.40606	6.90073	4.23298	9.31739	9.14641	9.14641	6.79716	6.40526	3.93533
	10890-135	3	SL018026	LCTL	Q6UWM7	197021	LCTL	Human	RFU	Protein	20	16.3479	16.3322	16.3322	12.9389	14.0523	6.41537	15.6819	15.7027	15.7027	10.4192	12.0067	5.57381	12.026	12.3892	12.3892	8.97297	10.1592	4.91357
	10892-8	3	SL007619	OSMR	Q99650	9180	OSMR	Human	RFU	Protein	20	15.9797	15.5788	15.5788	11.0157	11.8381	5.22309	16.0963	15.8264	15.8264	10.071	10.96	5.33008	12.6766	12.0407	12.0407	8.3714	9.37447	5.14339
	10894-25	3	SL005696	Secretagogin	O76038	10590	SCGN	Human	RFU	Protein	20	13.7829	14.4922	14.4922	13.1709	13.7538	8.49281	12.49	12.9758	12.9758	11.0829	11.609	8.18622	10.0598	10.5587	10.5587	9.01304	9.44356	7.30012
	10895-28	3	SL017961	TM11B	Q86T26	132724	TMPRSS11B	Human	RFU	Protein	20	14.7704	14.5503	14.5503	9.79084	10.1196	3.95519	14.7055	14.5567	14.5567	8.47751	8.78353	3.58743	11.2076	10.5772	10.5772	7.0673	8.05068	3.02704
	10900-272	3	SL013230	STMN2	Q93045	11075	STMN2	Human	RFU	Protein	20	12.9276	12.3637	12.3637	7.81338	7.28841	5.14751	13.3885	13.2166	13.2166	6.56913	6.02724	4.56015	8.26222	7.80346	7.80346	6.00323	5.4884	3.68888
	10902-53	3	SL018040	APRV1	Q53RT3	151516	ASPRV1	Human	RFU	Protein	0.5	34.7832	34.6328	34.6328	35.916	33.0422	32.3721	23.5704	23.1392	23.1392	27.2588	20.6493	18.986	13.686	14.0016	14.0016	15.5816	11.2849	8.75775
	10903-50	3	SL017987	STX8	Q9UNK0	9482	STX8	Human	RFU	Protein	20	10.3318	9.95709	9.95709	9.29679	8.38806	7.7892	10.3668	10.235	10.235	8.35412	7.35764	7.1896	8.52946	8.294	8.294	6.79947	5.64707	5.35235
	10907-116	3	SL009074	NTRI	Q9P121	50863	NTM	Human	RFU	Protein	20	11.2117	10.3458	10.3458	6.60061	5.77752	6.6739	11.3108	10.5978	10.5978	5.91518	4.85003	5.91604	7.45478	6.99581	6.99581	5.49755	4.65117	5.46296
	10908-2	3	SL017992	GLT13	Q8IUC8	114805	GALNT13	Human	RFU	Protein	20	14.3279	14.1491	14.1491	10.7023	10.9592	4.02068	13.078	13.218	13.218	7.56034	7.99172	2.7368	10.0899	9.17177	9.17177	6.03856	6.22679	2.17489
	10910-6	3	SL018022	CEAM4	O75871	1089	CEACAM4	Human	RFU	Protein	20	14.0209	14.6746	14.6746	11.9394	12.614	7.11214	14.1807	14.9988	14.9988	10.9524	11.7686	6.55499	11.8549	11.8223	11.8223	9.67085	9.8593	6.49577
	10914-4	3	SL025418	Fc_MOUSE	Q99LC4			Mouse	RFU	Protein	20	16.5876	16.3936	16.3936	11.5887	12.6885	6.28441	16.925	16.7508	16.7508	10.8981	11.82	6.02238	13.9302	12.804	12.804	9.48432	10.6449	6.20075
	10916-44	3	SL013523	PLA2R	Q13018	22925	PLA2R1	Human	RFU	Protein	20	12.7863	11.6465	11.6465	8.33759	7.18026	7.60109	13.0037	11.781	11.781	8.25393	6.78181	7.52797	10.3	9.36123	9.36123	8.42006	6.85065	6.99009
	10917-40	3	SL006983	GBGT2	O14610	2793	GNGT2	Human	RFU	Protein	20	14.1938	13.889	13.889	9.92263	10.0552	4.82058	13.2786	13.1563	13.1563	7.03238	7.49298	3.82264	9.30489	9.28868	9.28868	6.0614	5.92275	3.26195
	10924-258	3	SL018077	NEUFC	Q8WUJ1	124936	CYB5D2	Human	RFU	Protein	20	15.2863	15.0476	15.0476	10.101	9.53722	4.77837	15.5945	15.6443	15.6443	9.25778	8.23656	4.51196	11.5572	11.5619	11.5619	7.46389	7.43766	4.1287
	10927-65	3	SL025418	Fc_MOUSE	Q99LC4			Mouse	RFU	Protein	20	14.268	13.8847	13.8847	8.17695	7.98356	3.2758	14.6288	14.3891	14.3891	7.32496	6.62513	3.21676	11.1552	11.2682	11.2682	5.68131	5.6749	3.10268
	10928-7	3	SL025418	Fc_MOUSE	Q99LC4			Mouse	RFU	Protein	20	19.6655	20.149	20.149	18.4799	20.494	15.0142	19.3513	19.6821	19.6821	17.5864	20.4789	15.1095	17.8246	18.5059	18.5059	16.0138	18.5133	13.8727
	10933-107	3	SL018094	CABP8	Q9BXU9	83698	CALN1	Human	RFU	Protein	20	18.9634	18.3045	18.3045	13.1753	12.7173	6.03981	19.492	18.8366	18.8366	12.6239	11.5813	5.82633	15.6708	14.6552	14.6552	10.1468	10.7912	5.9964
	10938-13	3	SL003442	sLFA-3	P19256	965	CD58	Human	RFU	Protein	20	13.1639	13.0544	13.0544	9.06158	9.78017	4.19337	13.4675	13.5712	13.5712	8.20635	8.9513	3.99148	10.1974	10.3271	10.3271	7.54352	8.44985	3.42153
	10939-16	3	SL018105	PKHA4	Q9H4M7	57664	PLEKHA4	Human	RFU	Protein	20	13.5919	14.0738	14.0738	10.6132	11.4131	5.2649	13.4483	14.4448	14.4448	9.59641	10.5281	5.07341	10.5015	11.6431	11.6431	8.43532	9.79458	5.24508
	10940-25	3	SL008242	SRCA	Q86TD4	6345	SRL	Human	RFU	Protein	20	14.0859	13.5055	13.5055	8.6755	7.85378	3.84036	14.5462	14.2022	14.2022	7.12757	6.29955	3.90722	9.04408	9.15093	9.15093	5.50626	5.3998	3.54723
	10943-36	3	SL025418	Fc_MOUSE	Q99LC4			Mouse	RFU	Protein	20	16.6813	16.1089	16.1089	10.7606	9.69377	4.1632	16.7389	16.4659	16.4659	9.19957	6.8887	4.00431	11.8004	11.3292	11.3292	6.3473	5.83707	3.51537
	10945-11	3	SL006065	Syntaxin-6	O43752	10228	STX6	Human	RFU	Protein	20	14.3267	14.9643	14.9643	11.7731	13.0589	8.09026	14.4839	15.2377	15.2377	10.9231	12.5833	7.87758	11.9032	12.0698	12.0698	9.85103	11.81	7.55924
	10948-14	3	SL008958	PLD3	Q8IV08	23646	PLD3	Human	RFU	Protein	20	13.1064	12.8431	12.8431	8.82507	8.73983	4.84675	12.837	12.9103	12.9103	7.05196	6.72157	4.25653	9.13048	10.3516	10.3516	5.75567	5.45666	3.72062
	10949-59	3	SL008009	RLA2	P05387	6181	RPLP2	Human	RFU	Protein	20	13.227	13.0093	13.0093	8.62654	8.70203	3.16103	13.1532	13.3755	13.3755	7.15502	6.93493	3.18628	10.0058	10.2332	10.2332	6.17346	5.80637	2.80264
	10953-14	3	SL018252	CLC2A	Q6UVW9	387836	CLEC2A	Human	RFU	Protein	20	13.9438	13.8855	13.8855	9.19239	9.39684	3.1484	13.8225	13.9458	13.9458	7.22382	7.46967	3.08864	9.89074	10.3643	10.3643	6.03459	6.6943	2.59244
	10955-4	3	SL014095	CLC10	Q8IUN9	10462	CLEC10A	Human	RFU	Protein	20	15.4459	15.4055	15.4055	10.9233	11.2136	3.4806	15.06	15.3693	15.3693	9.32186	9.24218	3.19011	11.6144	12.2682	12.2682	7.63726	8.06782	2.77833
	10956-82	3	SL009212	GCSH	P23434	2653	GCSH	Human	RFU	Protein	20	15.5387	14.9769	14.9769	9.72423	7.9598	4.69236	15.8379	15.7203	15.7203	9.38224	6.86294	4.49696	11.204	10.5504	10.5504	7.60031	6.05241	4.09244
	10959-125	3	SL005478	BET1L	Q9NYM9	51272	BET1L	Human	RFU	Protein	20	16.7275	16.2783	16.2783	11.4973	11.4484	4.58872	16.1689	15.771	15.771	9.37623	9.1906	3.98564	11.9612	11.4608	11.4608	7.75447	7.2135	3.35118
	10961-15	3	SL015329	TIG3	Q9UL19	5920	PLAAT4	Human	RFU	Protein	20	13.4859	13.4043	13.4043	8.90062	9.10845	3.30968	13.2424	13.277	13.277	6.6451	6.98328	3.32552	8.6334	9.11152	9.11152	5.41475	5.37664	3.35587
	10962-46	3	SL025418	Fc_MOUSE	Q99LC4			Mouse	RFU	Protein	20	15.722	15.7932	15.7932	12.548	14.1207	6.97809	15.2733	15.4017	15.4017	10.5755	12.9197	6.99022	12.6604	12.8349	12.8349	10.0446	12.1501	6.30745
	10966-1	3	SL000251	a2-HS-Glycoprotein	P02765	197	AHSG	Human	RFU	Protein	0.5	16.2705	16.0107	16.0107	12.8672	12.579	10.6424	14.4394	14.5231	14.5231	10.449	9.84735	8.25254	10.5408	9.80852	9.80852	9.79613	7.93015	6.45733
	10967-12	3	SL000546	PRL	P01236	5617	PRL	Human	RFU	Protein	20	12.3003	12.4414	12.4414	10.0774	10.446	5.12583	12.1152	12.6542	12.6542	8.94214	9.64357	5.09906	9.88002	10.3612	10.3612	8.90709	8.45828	4.62667
	10970-3	3	SL018330	NAR3	Q13508	419	ART3	Human	RFU	Protein	0.5	12.7389	12.2512	12.2512	8.03282	7.06458	4.09009	13.0917	12.8064	12.8064	8.34646	6.83792	3.99005	11.1391	10.5755	10.5755	9.02542	6.68606	3.97418
	10974-20	3	SL012454	ISK7	P58062	84651	SPINK7	Human	RFU	Protein	20	12.8695	12.8178	12.8178	8.64496	8.86765	4.07232	13.1724	13.4026	13.4026	7.4543	7.87764	3.63321	10.1624	10.424	10.424	6.57244	7.49709	3.2749
	10975-59	3	SL008738	MUCL1	Q96DR8	118430	MUCL1	Human	RFU	Protein	20	14.8573	15.2446	15.2446	12.0469	13.9844	7.2075	14.4938	15.0679	15.0679	10.6977	12.9988	7.2242	11.2295	12.5409	12.5409	9.16942	11.184	6.74828
	10976-44	3	SL025935	MUC1:region 3	P15941	4582	MUC1	Human	RFU	Protein	20	15.1401	15.2502	15.2502	11.8648	13.0887	5.90167	14.7992	15.0136	15.0136	10.1342	12.0087	5.71941	12.5729	12.156	12.156	8.98072	10.1459	5.42107
	10977-55	3	SL017252	UCMA	Q8WVF2	221044	UCMA	Human	RFU	Protein	20	11.4472	10.7927	10.7927	7.03078	7.55215	5.6922	11.3726	10.9903	10.9903	6.10325	6.69297	5.48501	8.17124	7.86109	7.86109	5.32092	5.63691	4.8503
	10978-39	3	SL009327	SOM2	P01242	2689	GH2	Human	RFU	Protein	20	13.5075	13.2413	13.2413	8.51859	8.13217	3.94901	13.3976	13.3881	13.3881	6.98143	6.60072	3.7149	9.93098	9.92622	9.92622	5.72742	5.44415	3.56089
	10980-11	3	SL007155	ACES	P22303	43	ACHE	Human	RFU	Protein	20	12.4404	11.6423	11.6423	7.79425	7.11785	5.47941	12.6574	12.1332	12.1332	6.79238	6.10781	4.94565	8.74486	8.59983	8.59983	6.24636	5.55357	4.44465
	10981-56	3	SL013799	NRG3	P56975	10718	NRG3	Human	RFU	Protein	20	12.7988	12.8225	12.8225	9.27854	9.07516	3.93389	12.5705	12.8468	12.8468	7.11998	7.08818	3.11093	8.83846	9.31968	9.31968	6.09651	6.05832	2.803
	10990-21	3	SL017128	LRRK2	Q5S007	120892	LRRK2	Human	RFU	Protein	0.5	13.3133	13.3383	13.3383	10.6952	10.2666	5.27854	12.4316	12.3423	12.3423	9.59061	9.08168	4.96967	11.474	10.0565	10.0565	8.67605	7.57511	4.37798
	11067-13	3	SL001791	Osteocalcin	P02818	632	BGLAP	Human	RFU	Protein	0.5	17.2584	17.015	17.015	14.0411	13.7404	9.37459	14.3489	13.7167	13.7167	9.94193	9.31323	4.98296	10.8172	10.0882	10.0882	8.08558	7.23369	3.43994
	11071-1	3	SL000481	IL-5	P05113	3567	IL5	Human	RFU	Protein	20	15.0374	14.9532	14.9532	10.7238	10.3052	3.1002	15.0331	14.7974	14.7974	8.6818	7.73057	3.11228	10.2376	10.3471	10.3471	6.81182	6.17841	2.91711
	11081-1	3	SL007151	GPDA	P21695	2819	GPD1	Human	RFU	Protein	20	12.6304	12.6172	12.6172	9.30035	9.27128	4.1263	12.6297	12.625	12.625	7.85215	7.69198	4.04831	8.83617	9.63555	9.63555	6.67757	6.73646	4.17232
	11083-23	3	SL001731	NSE	P09104	2026	ENO2	Human	RFU	Protein	20	11.6876	11.8053	11.8053	7.26989	7.18151	5.32119	11.7346	12.1355	12.1355	5.93916	5.92059	5.33339	9.32651	9.42505	9.42505	5.17533	4.83559	3.04161
	11089-7	3	SL000459	IgA	P01876|P01877	3493 3494	IGHA1|IGHA2	Human	RFU	Protein	0.005	12.5508	12.3992	12.3992	10.0461	9.76446	5.39158	12.0991	11.9044	11.9044	9.82043	8.93845	5.02488	10.2204	8.76032	8.76032	9.35713	8.56839	4.38567
	11094-104	3	SL007361	LPPL	Q05315	1178	CLC	Human	RFU	Protein	20	16.0136	15.7896	15.7896	10.7534	10.9414	4.10192	15.7663	15.8769	15.8769	9.12925	9.43212	3.97576	12.0088	11.5768	11.5768	8.10012	8.14337	3.62841
	11096-57	3	SL018921	HEMK2	Q9Y5N5	29104	N6AMT1	Human	RFU	Protein	20	13.532	13.6266	13.6266	8.55015	8.50592	4.29643	13.7607	14.2399	14.2399	7.74932	7.74102	4.05479	10.7526	11.5893	11.5893	6.7263	7.05674	3.79641
	11098-1	3	SL007953	PDXK	O00764	8566	PDXK	Human	RFU	Protein	20	13.673	12.6066	12.6066	7.61038	6.82861	7.59104	13.9697	13.233	13.233	6.43357	6.11684	7.08809	10.5558	7.77334	7.77334	5.78528	5.80902	6.43961
	11101-18	3	SL004489	TLR4	O00206	7099	TLR4	Human	RFU	Protein	20	15.4477	14.9006	14.9006	10.062	9.88956	4.24883	15.1905	15.0232	15.0232	8.55622	7.71565	4.36018	12.0055	10.891	10.891	7.39006	6.6357	4.38479
	11102-22	3	SL012561	REG4	Q9BYZ8	83998	REG4	Human	RFU	Protein	20	9.59508	8.99334	8.99334	8.60097	8.81695	10.9526	9.58887	8.87156	8.87156	8.35391	8.86719	10.6534	8.20514	7.2815	7.2815	8.1468	7.84584	9.96812
	11103-24	3	SL000448	HSP 27	P04792	3315	HSPB1	Human	RFU	Protein	20	15.8406	15.7444	15.7444	10.5036	10.0739	6.03926	16.5155	16.483	16.483	9.70119	9.09418	5.63006	11.0682	10.9935	10.9935	8.12577	7.56886	4.77155
	11104-13	3	SL003340	YKL-40	P36222	1116	CHI3L1	Human	RFU	Protein	0.5	9.73619	9.25032	9.25032	8.59222	6.69549	6.19685	9.93999	9.28233	9.28233	8.5566	6.39435	4.61089	8.2394	7.6881	7.6881	7.82383	5.75976	3.63132
	11105-171	3	SL003650	Alpha enolase	P06733	2023	ENO1	Human	RFU	Protein	0.5	14.7601	14.0548	14.0548	10.3225	10.418	9.02933	13.2335	12.5575	12.5575	8.23281	7.93252	7.47119	9.19841	8.87588	8.87588	6.86955	6.00535	5.33964
	11107-25	3	SL007735	TEN3	Q9P273	55714	TENM3	Human	RFU	Protein	20	16.0862	15.5193	15.5193	9.93159	9.28305	4.90066	16.4136	15.9555	15.9555	9.01016	8.16895	4.79137	12.1036	11.6075	11.6075	7.20491	7.26702	4.52463
	11109-56	3	SL025995	SVEP1:Sushi 15-18	Q4LDE5	79987	SVEP1	Human	RFU	Protein	0.5	12.3585	11.6508	11.6508	7.37241	6.53874	4.73454	12.2387	11.7127	11.7127	6.77844	6.00555	4.55455	9.98606	9.58719	9.58719	6.02263	5.76307	4.02592
	11110-4	3	SL019320	TM119	Q4V9L6	338773	TMEM119	Human	RFU	Protein	20	15.6595	15.5782	15.5782	11.8191	12.5845	4.71993	15.0172	15.3516	15.3516	9.09615	9.99267	3.80384	11.6126	11.4036	11.4036	7.08536	8.26684	3.18956
	11112-18	3	SL016490	KISHA	Q8TBQ9	153339	TMEM167A	Human	RFU	Protein	20	14.4918	14.1631	14.1631	10.0464	10.0373	3.16148	13.9914	13.7996	13.7996	7.54977	7.24574	2.7309	9.41474	9.4955	9.4955	5.72216	6.31702	2.23692
	11116-16	3	SL018991	CK087	Q6NUJ2	399947	C11orf87	Human	RFU	Protein	20	18.6677	18.3788	18.3788	11.6276	7.30602	5.98408	19.7642	19.4473	19.4473	11.9761	6.42441	5.33667	14.7274	14.2993	14.2993	9.97512	5.78341	4.89011
	11117-2	3	SL009460	SPT20	Q8TB22	64847	SPATA20	Human	RFU	Protein	20	12.4739	12.3538	12.3538	8.11195	8.50167	3.88792	12.2742	12.5274	12.5274	6.88927	7.19043	3.80436	8.83213	9.89801	9.89801	6.34217	6.33285	3.45451
	11118-107	3	SL019321	RAB17	Q9H0T7	64284	RAB17	Human	RFU	Protein	20	19.5477	19.7112	19.7112	16.8814	19.9503	14.8912	18.8247	18.9827	18.9827	15.4318	19.7296	14.3845	15.4518	15.5311	15.5311	14.4292	19.3005	13.2313
	11120-49	3	SL019329	NAT14	Q8WUY8	57106	NAT14	Human	RFU	Protein	20	13.4317	13.3015	13.3015	9.49407	9.62871	4.00256	13.4792	13.5541	13.5541	8.75251	8.83724	3.918	10.6806	10.6143	10.6143	8.60851	8.15273	3.65514
	11121-56	3	SL012520	VWC2	Q2TAL6	375567	VWC2	Human	RFU	Protein	20	11.5196	10.3242	10.3242	7.13851	5.32674	7.46622	11.4752	10.8792	10.8792	6.50575	4.57937	6.72848	8.81555	6.2516	6.2516	5.74347	4.43653	6.29314
	11122-97	3	SL019337	SPG21	Q9NZD8	51324	SPG21	Human	RFU	Protein	20	13.135	12.7721	12.7721	9.11638	9.23872	5.04537	12.6692	12.6228	12.6228	7.37357	7.50365	4.38068	9.20195	8.76468	8.76468	6.43097	6.79004	3.47964
	11126-102	3	SL007986	TRIO	O75962	7204	TRIO	Human	RFU	Protein	0.5	18.2182	18.061	18.061	14.072	13.7804	9.97957	15.3561	15.2129	15.2129	9.24071	9.08899	5.9166	11.9863	11.227	11.227	6.37781	6.61125	4.15175
	11128-29	3	SL026000	T132C:CD	Q8N3T6	92293	TMEM132C	Human	RFU	Protein	20	13.1512	13.0214	13.0214	9.9653	10.2323	3.47017	12.5051	12.7643	12.7643	7.91167	8.27131	3.37572	8.7203	8.70902	8.70902	6.90475	7.24572	2.97406
	11129-66	3	SL007065	BMP15	O95972	9210	BMP15	Human	RFU	Protein	20	16.41	16.4689	16.4689	13.3167	14.1004	7.27812	16.1733	16.4017	16.4017	12.1889	13.2768	7.19281	12.2865	12.0035	12.0035	10.7893	11.5987	6.54033
	11130-158	3	SL019338	CACB4	O00305	785	CACNB4	Human	RFU	Protein	20	13.8819	13.23	13.23	8.75817	8.17979	3.9882	13.7408	13.2155	13.2155	6.52382	6.30809	4.00411	9.61342	9.33892	9.33892	5.64266	5.56482	3.69229
	11134-30	3	SL019322	RF1ML	Q9UGC7	54516	MTRF1L	Human	RFU	Protein	20	15.7666	15.4048	15.4048	10.6413	10.3397	4.34635	15.3139	15.1763	15.1763	8.37926	8.39324	4.0704	10.7995	10.4517	10.4517	6.91622	6.7558	3.7163
	11135-5	3	SL012643	RM55	Q7Z7F7	128308	MRPL55	Human	RFU	Protein	20	15.7291	15.265	15.265	11.0677	10.857	8.7627	15.9928	15.8549	15.8549	9.37904	8.74521	7.63527	11.6063	11.1568	11.1568	7.49107	7.18147	6.25444
	11137-43	3	SL025889	IL3RB:CD	P32927	1439	CSF2RB	Human	RFU	Protein	20	14.994	15.3237	15.3237	11.8765	12.7417	5.39411	14.756	15.3047	15.3047	10.2104	11.4029	5.24778	11.0382	11.7046	11.7046	9.30718	9.60762	5.03483
	11138-16	3	SL006056	RUNX3	Q13761	864	RUNX3	Human	RFU	Protein	20	14.1427	13.8143	13.8143	9.99468	10.3164	2.99807	13.3877	13.5253	13.5253	7.77221	8.2206	2.7781	9.67463	10.4253	10.4253	6.95641	6.89252	2.52306
	11139-4	3	SL025418	Fc_MOUSE	Q99LC4			Mouse	RFU	Protein	20	15.8133	15.2664	15.2664	9.47707	8.91934	4.28127	16.3774	15.9621	15.9621	8.69198	7.65681	4.05542	11.6776	11.4666	11.4666	7.12105	6.52956	3.55258
	11140-56	3	SL025819	CO1A1:C-term propeptide	P02452	1277	COL1A1	Human	RFU	Protein	0.5	12.2282	11.9544	11.9544	8.39757	8.28535	4.61929	11.8493	11.7655	11.7655	7.95343	7.36562	4.39019	9.64829	9.79529	9.79529	7.4128	6.6873	4.34185
	11142-11	3	SL025792	ANGL1:C-term	O95841	9068	ANGPTL1	Human	RFU	Protein	0.5	14.2231	13.8947	13.8947	10.4979	9.8135	5.69795	13.0177	12.5852	12.5852	8.8896	7.56422	4.13777	10.2461	10.122	10.122	7.97009	6.64863	3.05176
	11143-32	3	SL025949	NOE3:N-term	Q96PB7	118427	OLFM3	Human	RFU	Protein	20	14.8453	14.5274	14.5274	9.51158	9.70768	2.64091	14.895	14.6175	14.6175	8.3706	8.42479	2.43661	10.9703	10.643	10.643	6.75305	7.2248	2.20503
	11144-10	3	SL012527	DB116	Q30KQ4	245930	DEFB116	Human	RFU	Protein	20	16.1334	15.691	15.691	10.8859	11.0276	3.76044	16.1332	15.6836	15.6836	8.78628	8.78368	3.49959	11.0027	11.5169	11.5169	6.82885	6.87815	2.78599
	11145-72	3	SL019333	K154L	Q6ZVL6	25758	KIAA1549L	Human	RFU	Protein	20	14.5298	13.9721	13.9721	8.66336	8.58559	3.62001	14.8074	14.302	14.302	7.51986	7.17393	3.6195	11.1247	10.2276	10.2276	5.88743	6.50751	3.43982
	11146-4	3	SL019339	TBX22	Q9Y458	50945	TBX22	Human	RFU	Protein	20	15.8335	15.2839	15.2839	9.42877	8.91453	3.67516	16.3803	15.9769	15.9769	8.58787	7.62635	3.50046	11.6868	11.6257	11.6257	6.82414	6.27097	3.09348
	11147-17	3	SL026020	TRML1:ITIM	Q86YW5	340205	TREML1	Human	RFU	Protein	20	14.6822	14.0626	14.0626	9.86907	9.48942	5.35873	14.3893	14.1735	14.1735	8.08381	7.51783	4.81395	10.035	10.178	10.178	6.46089	5.9613	4.50894
	11149-3	3	SL026003	TLR1:CD	Q15399	7096	TLR1	Human	RFU	Protein	20	14.1453	14.0444	14.0444	9.50827	9.67177	2.16124	13.9726	14.1749	14.1749	7.78472	7.84977	2.10263	9.89671	10.2095	10.2095	6.41042	6.57538	1.99356
	11150-3	3	SL002657	Collagen a1(VI)	P12109	1291	COL6A1	Human	RFU	Protein	20	18.7221	18.4424	18.4424	17.3379	16.992	15.2824	16.187	16.1195	16.1195	12.7965	11.6143	10.5975	11.161	12.389	12.389	8.373	6.99475	6.75368
	11152-46	3	SL003918	kallikrein 13	Q9UKR3	26085	KLK13	Human	RFU	Protein	20	10.1903	9.35905	9.35905	5.79728	5.16464	6.32905	10.1698	9.63523	9.63523	5.04696	4.1688	5.33126	7.27974	7.31085	7.31085	4.31266	3.70525	4.38176
	11154-3	3	SL007421	NF2L1	Q14494	4779	NFE2L1	Human	RFU	Protein	20	12.9686	12.5467	12.5467	9.11533	9.98347	7.12278	12.9823	12.6609	12.6609	7.31161	8.70265	7.3393	8.67185	8.69076	8.69076	5.95085	7.12982	5.04741
	11155-16	3	SL019315	CO6A5	A8TX70	256076	COL6A5	Human	RFU	Protein	20	14.9549	14.3544	14.3544	9.17319	8.69343	3.5684	15.2219	14.6516	14.6516	8.39616	7.07981	3.6048	11.0942	10.0245	10.0245	6.79216	5.8998	3.23179
	11157-35	3	SL000451	HSP 70	P0DMV8	3303	HSPA1A	Human	RFU	Protein	0.5	11.8771	11.4295	11.4295	11.7441	9.60111	4.43109	10.8119	9.72352	9.72352	11.0444	7.67171	2.94299	9.4127	8.24241	8.24241	8.72136	6.53817	2.03679
	11158-40	3	SL019326	BICR1	Q6ZP65	92558	BICDL1	Human	RFU	Protein	20	15.8193	15.2095	15.2095	9.24339	7.91009	4.02869	16.592	16.1374	16.1374	8.6253	6.98874	3.84867	11.537	11.7258	11.7258	7.01581	5.78501	3.32206
	11159-14	3	SL025937	MUL1:CD	Q969V5	79594	MUL1	Human	RFU	Protein	20	13.7072	13.2537	13.2537	8.32819	7.9244	3.43914	14.0325	13.682	13.682	6.58743	5.86272	3.4728	9.99248	9.39512	9.39512	4.75481	4.7794	3.24173
	11160-56	3	SL019335	RN122	Q9H9V4	79845	RNF122	Human	RFU	Protein	0.5	14.4215	14.6017	14.6017	13.5897	12.3973	7.26863	12.2183	12.1632	12.1632	11.3464	9.69604	5.33368	10.3124	10.3758	10.3758	9.48679	8.3872	4.28538
	11161-5	3	SL019340	SPG20	Q8N0X7	23111	SPART	Human	RFU	Protein	20	13.4323	13.317	13.317	9.6785	10.1323	4.11011	12.6482	12.9945	12.9945	7.50286	8.22492	3.47042	9.33266	9.80602	9.80602	6.05647	6.70847	2.71435
	11162-37	3	SL019313	EQTN	Q9NQ60	54586	EQTN	Human	RFU	Protein	20	14.2398	14.8317	14.8317	12.4646	12.8025	7.55548	13.7983	14.533	14.533	10.5894	10.9933	7.48347	10.8543	11.4848	11.4848	9.28931	9.82078	6.72464
	11163-7	3	SL019316	F162B	Q5T6X4	221303	FAM162B	Human	RFU	Protein	20	15.995	15.5523	15.5523	10.3473	10.5333	3.24541	16.0646	15.7462	15.7462	9.15549	9.17545	3.1615	12.372	12.0115	12.0115	7.75866	7.1517	3.01796
	11164-7	3	SL019319	TEN2	Q9NT68	57451	TENM2	Human	RFU	Protein	20	15.9362	15.5983	15.5983	10.0304	11.2006	6.03618	16.1536	15.9076	15.9076	9.65107	11.0281	5.61674	13.7694	12.8161	12.8161	9.17757	10.138	5.45787
	11167-6	3	SL019330	MTMR1	Q13613	8776	MTMR1	Human	RFU	Protein	20	17.3755	17.5179	17.5179	14.1789	15.5211	8.4131	17.0761	16.9244	16.9244	12.2207	14.3012	8.32941	13.1333	12.939	12.939	10.9367	12.5325	8.14568
	11168-3	3	SL019053	MEG10	Q96KG7	84466	MEGF10	Human	RFU	Protein	20	15.8433	15.7454	15.7454	10.925	10.8114	4.07625	15.9933	16.4722	16.4722	10.3023	9.95373	3.99376	12.8055	12.9796	12.9796	9.40048	9.16749	3.81389
	11171-25	3	SL025862	filamin A:CH2	P21333	2316	FLNA	Human	RFU	Protein	0.5	11.1971	10.7338	10.7338	10.423	8.58235	6.41018	10.8673	10.1064	10.1064	9.71587	7.47335	5.00538	9.60577	9.28125	9.28125	8.19377	6.78284	3.7197
	11173-29	3	SL019119	MILR1	Q7Z6M3	284021	MILR1	Human	RFU	Protein	20	13.4579	13.1556	13.1556	8.54488	8.23863	2.79576	13.1781	13.0028	13.0028	6.98401	6.56131	2.68722	9.39187	8.93973	8.93973	6.2228	5.62145	2.58202
	11174-8	3	SL026002	THS7A:TSP type-1 domain 6	Q9UPZ6	221981	THSD7A	Human	RFU	Protein	0.5	13.046	12.432	12.432	10.1678	6.81504	3.88988	13.0135	12.137	12.137	10.2862	6.54228	3.30107	10.8191	11.7416	11.7416	10.6256	5.8537	3.23883
	11175-45	3	SL018606	PCAT2	Q7L5N7	54947	LPCAT2	Human	RFU	Protein	20	15.066	14.4694	14.4694	8.85439	8.37716	3.1931	15.4665	14.9914	14.9914	7.37745	6.52425	3.31998	10.9221	9.89256	9.89256	5.42742	5.57522	3.19265
	11177-16	3	SL006465	K2C5	P13647	3852	KRT5	Human	RFU	Protein	20	11.4093	10.8071	10.8071	7.6177	7.59907	4.49476	11.3476	11.182	11.182	6.41706	6.4129	4.00349	9.35693	9.59973	9.59973	5.83023	5.67161	3.59101
	11178-21	3	SL025996	SVEP1:EGF-like domains 4-6	Q4LDE5	79987	SVEP1	Human	RFU	Protein	0.5	12.7754	12.4818	12.4818	9.79496	7.24835	3.46934	12.6125	12.2711	12.2711	9.72641	6.96992	3.10634	11.7277	11.2251	11.2251	9.49463	6.35271	2.88353
	11179-7	3	SL006717	TSSK1	Q9BXA7	83942	TSSK1B	Human	RFU	Protein	20	13.5961	13.2501	13.2501	7.62553	7.16697	3.93516	14.0793	13.8837	13.8837	6.35769	5.83823	3.53276	9.73082	9.56398	9.56398	5.34564	5.3634	2.94444
	11180-17	3	SL019318	SMRC1	Q92922	6599	SMARCC1	Human	RFU	Protein	20	17.7862	17.9741	17.9741	13.9622	15.7676	9.1432	17.7867	18.2702	18.2702	12.5166	15.3414	9.16169	15.5106	14.6615	14.6615	11.7146	14.8074	8.65191
	11184-51	3	SL002762	CgA	P10645	1113	CHGA	Human	RFU	Protein	0.5	13.7323	13.6412	13.6412	14.58	11.8341	9.84784	11.9813	11.6926	11.6926	13.1174	9.3354	7.15046	10.7763	10.8925	10.8925	11.0733	7.69436	5.58172
	11185-145	3	SL019341	GCH1	P30793	2643	GCH1	Human	RFU	Protein	20	15.5396	15.632	15.632	12.1903	13.8835	6.36888	15.1304	15.3365	15.3365	10.3196	12.6301	6.32893	12.3497	12.318	12.318	9.65355	11.6851	5.68279
	11186-12	3	SL019314	TMM52	Q8NDY8	339456	TMEM52	Human	RFU	Protein	20	14.0257	13.8757	13.8757	10.1448	10.058	3.38289	13.5729	13.3483	13.3483	7.33745	7.81652	3.33736	9.90681	9.14068	9.14068	5.07821	6.14397	3.35295
	11187-11	3	SL018579	CL12A	Q5QGZ9	160364	CLEC12A	Human	RFU	Protein	20	11.6681	11.4482	11.4482	8.33761	7.5143	5.22553	11.4425	11.5049	11.5049	6.56305	5.99038	4.92458	8.15055	8.91305	8.91305	5.82315	5.00786	4.50682
	11190-129	3	SL019328	YMEL1	Q96TA2	10730	YME1L1	Human	RFU	Protein	20	15.3085	14.9604	14.9604	10.5512	10.774	3.34587	15.0736	14.8227	14.8227	8.63969	9.02028	2.97673	10.6916	10.9656	10.9656	6.89011	7.53074	2.58704
	11192-168	3	SL008302	TINAL	Q9GZM7	64129	TINAGL1	Human	RFU	Protein	20	10.6093	10.689	10.689	10.6474	9.35413	8.95678	9.38557	9.99195	9.99195	8.4679	6.59036	6.99299	6.51643	8.14092	8.14092	6.12945	4.46187	5.07827
	11193-27	3	SL019342	HNF1A	P20823	6927	HNF1A	Human	RFU	Protein	20	13.7303	13.2998	13.2998	8.54324	8.26398	3.65686	13.7016	13.4716	13.4716	6.49528	6.23463	3.58876	9.96663	9.7287	9.7287	5.49137	5.53932	3.64884
	11194-6	3	SL007783	SIT1	Q9Y3P8	27240	SIT1	Human	RFU	Protein	20	14.2321	13.8089	13.8089	8.49496	7.9819	5.50715	14.6413	14.0672	14.0672	7.50167	6.93308	5.11959	10.1309	10.4263	10.4263	6.38268	5.94488	4.26426
	11196-31	3	SL025822	Collagen alpha-3(VI):BPTI/Kunitz inhibitor	P12111	1293	COL6A3	Human	RFU	Protein	0.5	14.0575	13.4225	13.4225	7.79661	7.18643	3.45309	14.5979	14.2199	14.2199	7.87544	6.89999	3.1281	10.5173	10.6267	10.6267	7.69327	6.68279	2.73908
	11198-37	3	SL012768	CR3L1	Q96BA8	90993	CREB3L1	Human	RFU	Protein	20	14.3135	14.1209	14.1209	9.3737	9.85088	3.05325	14.311	14.4325	14.4325	8.06969	8.52544	2.57733	10.5821	10.7895	10.7895	7.21498	7.58257	2.05629
	11200-52	3	SL007696	C1QR1	Q9NPY3	22918	CD93	Human	RFU	Protein	20	14.9108	14.2526	14.2526	8.6812	7.16523	5.95762	15.6411	15.4276	15.4276	7.95045	6.27726	5.11104	10.5536	9.96191	9.96191	6.67702	5.64141	4.2872
	11201-19	3	SL019343	TRUA	Q9Y606	80324	PUS1	Human	RFU	Protein	20	14.6662	15.0162	15.0162	12.658	13.1328	6.28143	13.3782	13.906	13.906	10.1711	10.5447	5.70222	10.2458	11.0034	11.0034	9.28695	9.02548	5.38417
	11202-70	3	SL019350	TBX5	Q99593	6910	TBX5	Human	RFU	Protein	20	13.9247	13.7788	13.7788	10.0862	10.6728	2.56245	13.5497	13.7271	13.7271	8.45685	9.05505	2.389	10.7276	10.7478	10.7478	8.2728	8.7148	2.20231
	11203-97	3	SL009203	KPYR	P30613	5313	PKLR	Human	RFU	Protein	20	12.4208	11.8084	11.8084	6.78205	6.37379	5.60368	12.5224	12.6432	12.6432	6.07401	5.5737	4.9177	9.44174	9.9624	9.9624	5.34303	4.85251	3.68196
	11204-80	3	SL009892	CXAR	P78310	1525	CXADR	Human	RFU	Protein	20	17.0458	16.7401	16.7401	10.476	8.58638	4.28423	18.0647	18.0874	18.0874	10.6268	7.82051	4.1221	11.9145	12.4634	12.4634	8.95341	7.57686	3.76488
	11205-10	3	SL004571	Integrin beta-7	P26010	3695	ITGB7	Human	RFU	Protein	20	13.6553	13.4378	13.4378	7.72201	7.22647	4.47526	13.9887	14.112	14.112	7.12129	6.29596	3.52067	10.258	10.5219	10.5219	6.11878	5.67259	2.90529
	11207-3	3	SL025927	Macrophage scavenger receptor:CD	P21757	4481	MSR1	Human	RFU	Protein	20	14.0962	14.1269	14.1269	9.66961	9.81169	3.22838	14.2735	14.6132	14.6132	8.46526	8.55866	3.38547	11.0645	11.1373	11.1373	7.49628	7.66499	2.88831
	11208-15	3	SL019369	NAGPA	Q9UK23	51172	NAGPA	Human	RFU	Protein	20	10.7095	10.1361	10.1361	7.1699	6.29968	5.589	10.1917	10.1968	10.1968	6.36241	5.29668	4.61061	8.20044	8.35081	8.35081	6.20693	5.02223	3.74682
	11211-7	3	SL019355	TBCE	Q15813	6905	TBCE	Human	RFU	Protein	20	11.2283	10.7312	10.7312	8.18087	8.00464	7.56203	10.9035	10.7922	10.7922	6.47629	5.84655	6.2824	7.96142	8.64133	8.64133	5.27663	4.44349	4.92404
	11212-7	3	SL008805	TXND5	Q8NBS9	81567	TXNDC5	Human	RFU	Protein	0.5	11.4836	11.0042	11.0042	8.7685	7.78064	3.81364	10.742	9.91691	9.91691	8.33065	6.27888	3.00019	9.19242	7.61301	7.61301	7.5169	5.80386	2.53062
	11214-40	3	SL019363	DNJB9	Q9UBS3	4189	DNAJB9	Human	RFU	Protein	20	10.8979	10.4662	10.4662	6.86881	6.53813	6.45685	10.8814	10.9089	10.9089	5.79264	5.54062	5.48074	8.47771	8.84984	8.84984	4.96642	4.92955	4.62021
	11215-6	3	SL025808	CAD15:CD	P55291	1013	CDH15	Human	RFU	Protein	0.5	23.1593	22.8898	22.8898	17.7595	15.0443	11.8847	21.7758	21.7937	21.7937	16.1685	13.2591	9.96497	17.587	17.668	17.668	14.1831	12.1239	8.89117
	11217-16	3	SL007405	CTBP1	Q13363	1487	CTBP1	Human	RFU	Protein	20	15.6888	15.2303	15.2303	8.93942	8.20752	5.69433	16.4025	16.2321	16.2321	8.17687	6.79008	5.36889	11.5387	11.1052	11.1052	6.00057	5.66317	4.31539
	11218-84	3	SL019351	TPMT	P51580	7172	TPMT	Human	RFU	Protein	0.5	10.6394	9.90929	9.90929	8.5309	6.7548	3.38607	10.5215	9.70023	9.70023	8.4083	6.34392	3.14153	8.69247	8.71067	8.71067	7.35075	5.99306	2.90079
	11219-95	3	SL012727	FGFP3	Q8TAT2	143282	FGFBP3	Human	RFU	Protein	20	10.7768	10.3439	10.3439	7.47572	6.90335	4.48628	10.3734	10.1613	10.1613	6.17768	5.36396	4.18224	8.11465	7.18504	7.18504	5.28957	4.89446	4.16115
	11220-53	3	SL019359	CJ105	Q8TEF2	414152	C10orf105	Human	RFU	Protein	20	15.7113	15.2223	15.2223	11.0565	10.497	5.40951	15.9239	15.6517	15.6517	8.35512	7.45092	3.92157	10.8573	11.419	11.419	6.34733	5.82555	3.36147
	11222-62	3	SL025418	Fc_MOUSE	Q99LC4			Mouse	RFU	Protein	20	15.2858	14.8351	14.8351	10.0087	9.84384	3.10881	15.1079	14.8526	14.8526	8.01614	7.53402	2.95501	10.6692	9.82311	9.82311	6.11248	6.52704	3.13932
	11223-1	3	SL018407	TM154	Q6P9G4	201799	TMEM154	Human	RFU	Protein	20	17.412	16.9448	16.9448	10.4012	8.50819	4.72231	18.3091	18.0382	18.0382	9.72829	6.86002	4.60348	13.0787	12.8861	12.8861	7.30411	6.19416	4.21332
	11226-16	3	SL019352	UBE3A	Q05086	7337	UBE3A	Human	RFU	Protein	20	15.2837	14.7735	14.7735	9.1766	9.87746	5.01092	15.4845	15.1513	15.1513	8.30354	9.08728	4.53508	10.4844	11.1522	11.1522	6.37528	7.878	3.89036
	11227-31	3	SL019356	TBL2	Q9Y4P3	26608	TBL2	Human	RFU	Protein	20	13.1479	13.1969	13.1969	11.1307	10.5933	8.53399	12.0217	12.3081	12.3081	8.11774	7.59246	6.72553	7.65233	8.68647	8.68647	5.74223	5.24605	5.80691
	11228-37	3	SL018079	RIC3	Q7Z5B4	79608	RIC3	Human	RFU	Protein	20	17.448	16.7711	16.7711	11.4012	11.1258	4.05798	17.9371	17.171	17.171	10.7335	10.1416	4.02691	13.595	13.0267	13.0267	10.0796	8.99476	3.75151
	11229-16	3	SL007036	ERN1	O75460	2081	ERN1	Human	RFU	Protein	20	13.1676	12.8153	12.8153	7.90369	7.97613	3.7261	13.1669	13.0633	13.0633	6.73818	6.71958	3.41546	9.04999	9.14148	9.14148	5.47156	6.50574	2.83049
	11230-12	3	SL025418	Fc_MOUSE	Q99LC4			Mouse	RFU	Protein	20	15.5848	15.2425	15.2425	10.2676	10.5429	2.98378	15.4276	15.2115	15.2115	8.46215	8.59087	2.77124	10.9799	10.6381	10.6381	6.8785	7.39226	2.53107
	11231-12	3	SL019364	ADXL	Q6P4F2	112812	FDX2	Human	RFU	Protein	20	12.902	12.8022	12.8022	9.3315	10.5016	6.80927	12.5114	12.5081	12.5081	7.40601	9.74328	7.10711	8.87718	8.43966	8.43966	6.74427	9.0745	6.65191
	11232-46	3	SL003164	Holo-TC I	P20061	6947	TCN1	Human	RFU	Protein	20	13.0034	12.7171	12.7171	8.85569	7.99793	4.2999	13.0602	13.3702	13.3702	7.6956	6.79649	4.05684	10.5681	11.2692	11.2692	6.9002	5.72916	3.46754
	11237-49	3	SL006539	PCOC1	Q15113	5118	PCOLCE	Human	RFU	Protein	0.005	11.7016	11.9493	11.9493	10.9189	9.50919	4.80376	12.0869	11.7222	11.7222	10.7639	8.81519	4.71605	11.0632	10.3037	10.3037	9.91971	7.66396	4.41279
	11239-49	3	SL019365	TMPS6	Q8IU80	164656	TMPRSS6	Human	RFU	Protein	20	17.053	16.8176	16.8176	13.2817	15.2121	9.52333	16.6118	16.3508	16.3508	11.5622	13.2639	9.02554	12.618	12.1601	12.1601	9.71811	10.4766	8.94557
	11241-8	3	SL011173	ARLY	P04424	435	ASL	Human	RFU	Protein	0.5	11.4487	10.3422	10.3422	7.3997	6.39986	4.3258	11.3666	10.3389	10.3389	7.34523	6.13628	4.27984	9.19916	8.90242	8.90242	7.20685	5.6391	3.81662
	11242-33	3	SL019353	TGM1	P22735	7051	TGM1	Human	RFU	Protein	20	15.9167	15.4727	15.4727	10.5698	10.2778	3.8563	15.7969	15.317	15.317	8.58327	7.86391	3.53968	10.7547	10.9397	10.9397	6.27801	6.39687	3.03034
	11243-90	3	SL019357	GPR110	Q5T601	266977	ADGRF1	Human	RFU	Protein	0.5	10.8503	10.4796	10.4796	8.28212	6.90616	2.51081	10.9945	10.4236	10.4236	8.25423	6.61609	2.25335	9.14435	9.13769	9.13769	7.89138	5.96745	2.09141
	11245-43	3	SL025863	filamin A:CH1	P21333	2316	FLNA	Human	RFU	Protein	20	11.9713	10.8237	10.8237	13.0432	11.7088	11.6435	11.4138	10.0461	10.0461	11.8424	10.0332	11.0391	9.66735	9.30215	9.30215	9.87485	8.75636	8.8368
	11246-3	3	SL012736	LPLC1	Q8TDL5	92747	BPIFB1	Human	RFU	Protein	0.5	11.3172	10.4087	10.4087	6.46222	5.17093	4.67833	11.3856	10.4702	10.4702	6.38625	5.22221	4.02183	9.42369	8.46589	8.46589	6.35651	4.83676	3.40973
	11247-20	3	SL019366	NAGS	Q8N159	162417	NAGS	Human	RFU	Protein	20	14.5898	14.3909	14.3909	9.38094	9.40026	2.73	14.7524	14.8198	14.8198	8.64836	8.26914	2.73028	10.7742	10.6477	10.6477	7.81951	7.18678	2.68403
	11248-43	3	SL019345	HEM4	P10746	7390	UROS	Human	RFU	Protein	20	14.4527	14.0066	14.0066	8.58409	8.36369	3.67728	14.8134	14.4978	14.4978	7.59333	6.99494	3.37409	10.2967	10.0932	10.0932	6.41542	6.11883	2.82914
	11252-30	3	SL025921	LRCH4:CH	O75427	4034	LRCH4	Human	RFU	Protein	20	15.6243	15.4466	15.4466	10.7473	11.4502	4.05095	15.5879	15.762	15.762	9.57661	10.2745	3.85096	12.9524	12.3705	12.3705	8.61807	10.0341	3.44232
	11254-13	3	SL012393	PPN	O95428	89932	PAPLN	Human	RFU	Protein	20	15.9428	15.5111	15.5111	9.67868	9.16627	2.87461	16.416	16.088	16.088	8.86066	8.00477	2.95759	12.2489	12.7242	12.7242	7.38852	7.19901	3.08039
	11257-1	3	SL007095	DHPR	P09417	5860	QDPR	Human	RFU	Protein	0.5	11.0029	10.4816	10.4816	8.64186	7.68118	3.99684	10.1536	9.52679	9.52679	8.24069	6.09699	3.6618	7.91018	7.84712	7.84712	6.92859	5.84809	3.25384
	11258-41	3	SL004569	MAdCAM-1	Q13477	8174	MADCAM1	Human	RFU	Protein	0.5	12.7271	12.3347	12.3347	8.11102	8.00902	3.01025	12.4313	11.9145	11.9145	7.35136	7.27818	2.90995	10.4853	9.38864	9.38864	6.59478	6.12732	2.83982
	11260-47	3	SL012729	SPA4L	Q8TC36	140732	SUN5	Human	RFU	Protein	20	14.6493	14.3675	14.3675	9.64096	8.95116	3.72707	14.5868	14.7168	14.7168	7.73591	6.92056	3.8254	10.1447	10.2239	10.2239	6.09288	5.42741	3.57497
	11262-39	3	SL019367	TRABD	Q9H4I3	80305	TRABD	Human	RFU	Protein	0.5	19.5338	19.5466	19.5466	16.8665	16.9876	13.007	15.8854	15.9479	15.9479	11.4804	11.414	7.53264	12.271	12.0636	12.0636	8.00876	8.49169	4.69332
	11263-57	3	SL019372	CASQ1	P31415	844	CASQ1	Human	RFU	Protein	0.5	8.29548	8.38446	8.38446	11.428	7.13615	3.63258	8.38532	8.09371	8.09371	11.6429	6.99663	3.21373	7.49726	8.16171	8.16171	9.03207	6.51267	3.23123
	11264-33	3	SL019346	XDH	P47989	7498	XDH	Human	RFU	Protein	20	14.0321	13.522	13.522	9.16428	9.08046	3.80479	13.8981	13.5203	13.5203	7.65347	7.28471	3.89031	10.2525	9.54182	9.54182	6.77796	5.89095	3.73309
	11265-8	3	SL005674	Retinal dehydrogenase 1	P00352	216	ALDH1A1	Human	RFU	Protein	0.5	17.6895	17.4425	17.4425	15.0677	14.9737	12.0396	12.5667	12.5471	12.5471	8.8252	8.11853	4.93085	9.33734	8.87274	8.87274	5.97475	6.46557	2.3108
	11266-8	3	SL025980	SELPL:ECD	Q14242	6404	SELPLG	Human	RFU	Protein	20	14.5006	13.9605	13.9605	8.74463	6.97322	7.55751	14.8654	14.6703	14.6703	8.43003	6.17823	7.03537	11.4082	9.99125	9.99125	7.95321	5.27227	6.06781
	11270-17	3	SL019368	CHC10	Q8WYQ3	400916	CHCHD10	Human	RFU	Protein	20	14.1204	14.8255	14.8255	12.982	14.0351	9.76014	14.0866	14.6998	14.6998	11.8451	13.7368	9.39041	11.8945	11.2562	11.2562	11.0079	12.2025	9.96228
	11273-176	3	SL013030	GSTT2	P0CG30	653689	GSTT2B	Human	RFU	Protein	20	15.1703	14.7405	14.7405	9.03169	7.96035	3.58082	15.9117	15.5248	15.5248	8.15102	6.33204	3.6222	10.9154	11.0826	11.0826	6.60948	5.71995	3.56119
	11275-94	3	SL013872	LRP1B	Q9NZR2	53353	LRP1B	Human	RFU	Protein	20	15.0643	14.5484	14.5484	9.37047	9.05079	3.07769	15.1204	14.74	14.74	7.68728	7.19398	3.02778	10.1968	9.66567	9.66567	5.83896	5.92758	2.60825
	11277-23	3	SL014732	ATF6A	P18850	22926	ATF6	Human	RFU	Protein	0.5	11.2255	10.7082	10.7082	7.92628	6.28711	3.57338	11.3706	10.7005	10.7005	8.0314	6.14438	3.28391	10.1655	9.42245	9.42245	7.74168	5.92302	3.09813
	11278-4	3	SL009488	COL11A2	P13942	1302	COL11A2	Human	RFU	Protein	20	8.33849	7.94976	7.94976	8.42572	5.77145	6.4191	8.2005	7.87307	7.87307	8.24254	4.93274	5.8587	7.13486	5.76528	5.76528	6.69992	4.24466	5.01524
	11279-42	3	SL019373	GABR1	Q9UBS5	2550	GABBR1	Human	RFU	Protein	20	15.5332	14.7847	14.7847	10.2391	9.86974	4.65089	15.5611	14.9013	14.9013	7.96897	7.11289	4.18334	11.2358	10.1942	10.1942	5.36665	5.58256	3.65841
	11280-6	3	SL019348	DCE1	Q99259	2571	GAD1	Human	RFU	Protein	20	15.2678	14.9648	14.9648	11.2078	11.7357	4.72853	14.2746	14.0294	14.0294	8.05511	8.67086	3.52053	9.75245	9.36883	9.36883	6.29546	7.14537	3.03014
	11281-6	3	SL002520	GRB7	Q14451	2886	GRB7	Human	RFU	Protein	20	17.9016	17.6739	17.6739	12.976	15.044	8.75065	18.2243	17.9113	17.9113	11.918	14.5033	8.63835	15.4635	14.3966	14.3966	10.3496	13.8225	7.7876
	11282-16	3	SL025926	Macrophage scavenger receptor:ECD	P21757	4481	MSR1	Human	RFU	Protein	20	13.5492	13.2692	13.2692	8.86248	8.30497	3.74319	13.2235	13.2612	13.2612	6.61022	6.01957	3.67209	9.48867	9.42546	9.42546	4.92125	4.76134	3.45282
	11283-13	3	SL019361	DCAF5	Q96JK2	8816	DCAF5	Human	RFU	Protein	20	15.2471	15.4989	15.4989	12.853	13.828	6.77201	14.6865	15.2861	15.2861	11.2035	12.2709	6.52259	12.6567	12.9104	12.9104	9.90501	10.116	6.42307
	11284-24	3	SL005432	LAIR1	Q6GTX8	3903	LAIR1	Human	RFU	Protein	20	14.8423	14.4972	14.4972	10.9068	11.2089	3.66413	13.9809	14.0312	14.0312	8.43613	8.77512	2.98399	9.49994	10.1047	10.1047	7.3218	7.42984	2.44492
	11285-8	3	SL004572	CD34	P28906	947	CD34	Human	RFU	Protein	20	16.7476	16.6842	16.6842	12.5457	13.753	6.44747	16.5457	16.5759	16.5759	11.0774	12.7116	6.18169	13.8812	12.2149	12.2149	9.88327	11.2792	6.04536
	11286-78	3	SL007632	SELS	Q9BQE4	55829	SELENOS	Human	RFU	Protein	0.5	25.1073	25.5691	25.5691	25.6184	22.2357	19.0346	21.5031	21.6935	21.6935	21.4011	17.9784	14.7522	17.8741	18.1074	18.1074	19.2266	16.5419	11.7396
	11287-14	3	SL005251	Cytochrome b5	P00167	1528	CYB5A	Human	RFU	Protein	20	13.2476	12.9335	12.9335	7.6551	6.89535	4.88062	13.3729	13.4849	13.4849	6.96904	5.78497	4.05526	10.3909	10.1218	10.1218	6.76097	5.57101	2.61348
	11288-26	3	SL019349	5NTC	P49902	22978	NT5C2	Human	RFU	Protein	20	13.1333	12.8946	12.8946	9.7086	9.99308	3.8429	12.974	12.8298	12.8298	8.51606	8.84029	3.67048	10.7878	9.98956	9.98956	7.30988	7.54887	3.29399
	11289-31	3	SL019354	KC1D	P48730	1453	CSNK1D	Human	RFU	Protein	20	15.0446	14.7896	14.7896	10.1288	9.91689	2.9962	14.8302	14.7122	14.7122	7.93129	7.75515	3.03364	10.7788	10.5185	10.5185	6.41876	6.6837	2.86372
	11291-73	3	SL025418	Fc_MOUSE	Q99LC4			Mouse	RFU	Protein	20	15.9021	15.5348	15.5348	11.6096	12.1115	4.51469	15.3939	14.8478	14.8478	9.40119	9.99785	3.8038	12.0288	11.8446	11.8446	7.42242	8.09875	3.28032
	11292-13	3	SL025978	SCAR3:region 2	Q6AZY7	51435	SCARA3	Human	RFU	Protein	20	15.8822	15.6143	15.6143	10.8257	11.6293	5.33713	15.9397	15.745	15.745	9.76765	10.6131	4.58889	13.4568	12.841	12.841	9.943	9.45458	3.96129
	11293-14	3	SL025922	LRRN1:CD	Q6UXK5	57633	LRRN1	Human	RFU	Protein	20	15.0605	14.7061	14.7061	10.4712	10.8718	3.43316	14.2818	14.2536	14.2536	8.44251	8.91968	2.66673	11.1465	9.9923	9.9923	6.66003	7.26822	2.13586
	11294-7	3	SL026006	TMCC3:region 2	Q9ULS5	57458	TMCC3	Human	RFU	Protein	20	19.7234	19.803	19.803	15.8161	19.207	13.8981	19.7006	19.7518	19.7518	14.8538	19.1394	13.6608	17.5514	16.4075	16.4075	13.1095	19.0972	12.7024
	11297-54	3	SL007356	NOTC2	Q04721	4853	NOTCH2	Human	RFU	Protein	20	14.6572	14.1898	14.1898	9.25697	8.42122	4.59684	14.749	14.7618	14.7618	8.6605	7.2607	4.32246	12.0505	11.6903	11.6903	7.47601	6.14424	4.06937
	11300-32	3	SL008851	SORT	Q99523	6272	SORT1	Human	RFU	Protein	20	14.97	14.6297	14.6297	9.70401	10.1104	3.44474	14.8705	14.5897	14.5897	8.25356	8.5729	3.4917	11.0158	10.4271	10.4271	6.33534	6.70774	3.30998
	11302-237	3	SL008783	TENR	Q92752	7143	TNR	Human	RFU	Protein	20	14.5188	14.6836	14.6836	10.0632	10.8443	4.67073	14.9437	15.1925	15.1925	9.16562	10.1859	4.73578	11.876	11.6933	11.6933	8.41684	10.2976	4.17629
	11303-7	3	SL008335	SAMH1	Q9Y3Z3	25939	SAMHD1	Human	RFU	Protein	20	14.8588	14.8775	14.8775	9.3917	9.63521	3.55015	15.3914	15.5544	15.5544	8.85095	8.99703	3.40885	11.8309	11.8443	11.8443	7.36506	7.65223	3.28945
	11307-33	3	SL007655	WWP1	Q9H0M0	11059	WWP1	Human	RFU	Protein	20	12.7484	12.2856	12.2856	10.5067	10.0018	7.73265	11.3644	11.4236	11.4236	7.74533	7.12004	6.38399	7.79448	9.5744	9.5744	5.75458	4.43485	4.8115
	11308-8	3	SL019414	CR3L4	Q8TEY5	148327	CREB3L4	Human	RFU	Protein	20	12.5391	12.2242	12.2242	7.6139	7.35799	4.25532	12.7814	12.8162	12.8162	6.3361	6.13648	3.7465	9.70231	9.85692	9.85692	5.84772	5.68522	3.58757
	11310-8	3	SL004969	Desmoglein-3	P32926	1830	DSG3	Human	RFU	Protein	20	14.6605	14.2753	14.2753	10.348	11.1335	2.99863	14.4794	14.2739	14.2739	8.51716	9.40109	2.64922	11.297	10.1981	10.1981	6.69296	7.35681	2.47449
	11311-79	3	SL004573	RAG-1	P15918	5896	RAG1	Human	RFU	Protein	20	16.0546	15.7445	15.7445	11.4143	11.6168	4.31069	15.3874	15.1158	15.1158	8.73092	9.02972	3.29066	11.4929	11.3629	11.3629	7.45906	7.67853	2.89639
	11312-40	3	SL019432	PMS2	P54278	5395	PMS2	Human	RFU	Protein	20	15.3908	15.473	15.473	12.7511	13.5128	5.98072	14.6122	14.8424	14.8424	10.0509	11.4454	5.22095	11.6343	10.8216	10.8216	9.08733	9.45803	4.34761
	11313-100	3	SL008857	PHS	P61457	5092	PCBD1	Human	RFU	Protein	20	15.3829	14.4054	14.4054	9.4458	9.0838	8.70772	15.7419	15.0061	15.0061	8.85316	8.83897	8.7159	12.3802	11.323	11.323	7.06828	8.38119	8.02664
	11315-148	3	SL013714	PPM1D	O15297	8493	PPM1D	Human	RFU	Protein	20	16.5552	16.0867	16.0867	11.3801	11.7838	5.02701	16.0218	15.7241	15.7241	9.05333	9.60296	4.37268	11.3741	11.2387	11.2387	7.68404	7.60014	3.79676
	11318-20	3	SL004840	Apo A-V	Q6Q788	116519	APOA5	Human	RFU	Protein	20	14.403	13.9962	13.9962	8.81408	8.3433	3.71823	14.4819	14.296	14.296	7.54508	6.73914	3.36372	8.85553	8.70489	8.70489	5.56961	5.56563	3.03871
	11319-106	3	SL013791	MRE11	P49959	4361	MRE11	Human	RFU	Protein	20	15.2502	14.9644	14.9644	10.8443	11.5755	4.23933	14.739	14.5554	14.5554	8.82859	9.66086	3.76903	11.0479	10.9386	10.9386	7.68149	8.52903	3.14712
	11320-29	3	SL013858	CHFR	Q96EP1	55743	CHFR	Human	RFU	Protein	0.5	15.9166	15.6752	15.6752	12.4095	12.252	8.2353	13.0573	12.7404	12.7404	8.36479	8.04531	3.82711	9.52847	9.57323	9.57323	7.44262	6.2332	2.56296
	11324-3	3	SL006952	PXDNL	A1KZ92	137902	PXDNL	Human	RFU	Protein	20	15.676	15.0681	15.0681	10.7997	11.161	4.53213	15.0207	14.4136	14.4136	8.41465	8.61714	3.65953	10.7988	9.99326	9.99326	6.9748	6.99085	3.01935
	11325-8	3	SL007329	BTG2	P78543	7832	BTG2	Human	RFU	Protein	20	18.0237	18.2812	18.2812	13.6006	14.5666	8.87661	18.112	18.5732	18.5732	13.1463	14.0573	8.75782	15.8033	15.9531	15.9531	11.705	13.0121	9.24877
	11327-56	3	SL019430	CLK2	P49760	1196	CLK2	Human	RFU	Protein	20	20.1688	20.5066	20.5066	16.6962	18.0837	12.4613	19.7219	20.4031	20.4031	15.5299	16.9116	11.6822	17.3105	16.1434	16.1434	12.9488	15.65	10.5667
	11328-9	3	SL019433	USB1	Q9BQ65	79650	USB1	Human	RFU	Protein	20	14.7472	14.1189	14.1189	9.34464	8.9969	3.66051	14.6145	14.0565	14.0565	7.60771	7.18436	3.6293	10.3738	9.30387	9.30387	5.86794	5.4896	3.55195
	11330-15	3	SL013806	CSK2B	P67870	1460	CSNK2B	Human	RFU	Protein	20	13.68	13.6106	13.6106	10.0029	10.2523	8.44795	13.2136	13.0478	13.0478	8.71854	9.30113	8.40843	8.19763	9.43846	9.43846	8.40575	7.96436	8.26753
	11333-82	3	SL006485	RHG25	P42331	9938	ARHGAP25	Human	RFU	Protein	20	9.40203	8.78299	8.78299	8.57763	7.68445	8.64007	8.97553	8.79893	8.79893	7.72066	6.38724	8.03083	7.42836	7.08523	7.08523	5.9933	4.41182	6.3085
	11334-7	3	SL019428	LIRB3	O75022	102725035	LILRB3	Human	RFU	Protein	20	14.0076	13.844	13.844	10.9672	11.5865	4.50264	13.3158	13.2701	13.2701	8.78021	9.39626	4.32695	9.72262	10.3055	10.3055	6.90169	7.24675	3.51118
	11336-9	3	SL019434	FANCF	Q9NPI8	2188	FANCF	Human	RFU	Protein	20	15.0998	14.3737	14.3737	9.42023	8.35821	3.81635	15.508	14.8958	14.8958	7.97264	6.85363	3.70098	11.1437	10.7989	10.7989	6.00572	5.98568	3.61662
	11338-49	3	SL013793	BLK	P51451	640	BLK	Human	RFU	Protein	20	12.8072	12.8299	12.8299	9.05742	9.0273	3.73658	12.4197	12.3554	12.3554	7.45522	7.58529	3.73134	9.26149	10.0654	10.0654	6.8405	6.79485	3.79289
	11342-59	3	SL025966	PXDC2:CD	Q6UX71	84898	PLXDC2	Human	RFU	Protein	20	13.4788	13.326	13.326	10.5821	10.4832	5.37941	12.8726	12.7475	12.7475	8.39295	8.31887	4.78889	8.25816	8.12879	8.12879	6.83296	6.96544	3.65037
	11347-9	3	SL006113	Transaldolase	P37837	6888	TALDO1	Human	RFU	Protein	20	10.6302	9.46026	9.46026	7.8558	6.6034	8.57851	10.7673	9.43561	9.43561	7.52049	5.97344	7.96599	9.0911	7.70617	7.70617	7.79787	5.42975	7.62399
	11348-132	3	SL012364	P4HA2	O15460	8974	P4HA2	Human	RFU	Protein	0.5	14.3394	14.0308	14.0308	10.593	10.3304	5.59537	12.4947	12.1169	12.1169	7.82901	7.7626	4.02684	8.79196	9.59436	9.59436	6.55523	6.24503	3.47348
	11350-30	3	SL019100	CHIP	Q9UNE7	10273	STUB1	Human	RFU	Protein	20	13.3527	13.018	13.018	9.41999	9.46401	3.28887	12.8126	12.5166	12.5166	7.09494	7.28681	2.81643	10.0876	8.85337	8.85337	5.57527	6.20249	2.34457
	11351-233	3	SL019435	NHEJ1	Q9H9Q4	79840	NHEJ1	Human	RFU	Protein	20	13.5981	13.2086	13.2086	9.84677	9.98068	5.06974	13.1982	12.9637	12.9637	7.57804	7.76113	4.72711	9.42655	9.24444	9.24444	6.10228	6.34454	4.00572
	11352-42	3	SL006679	TITIN	Q8WZ42	7273	TTN	Human	RFU	Protein	20	13.4173	12.9639	12.9639	8.44162	7.39296	4.55459	13.7029	13.2869	13.2869	7.06023	5.98608	4.60918	10.3012	9.85655	9.85655	5.97237	4.89759	4.46204
	11353-143	3	SL004101	SMAD2	Q15796	4087	SMAD2	Human	RFU	Protein	20	14.9967	14.9217	14.9217	11.3219	12.4851	5.26189	14.602	14.5349	14.5349	9.32763	10.9316	4.97173	12.022	11.6863	11.6863	8.53696	8.36533	4.66832
	11354-21	3	SL006829	Phospholipase C-beta-1	Q9NQ66	23236	PLCB1	Human	RFU	Protein	20	13.7728	13.1981	13.1981	8.26893	7.8255	6.04691	14.0309	13.518	13.518	7.44155	6.75935	5.79092	11.0088	10.2434	10.2434	6.9001	6.27064	5.21903
	11355-10	3	SL008435	IF5A2	Q9GZV4	56648	EIF5A2	Human	RFU	Protein	20	12.8279	13.0629	13.0629	13.3975	13.045	10.1464	12.7847	12.7842	12.7842	13.3062	12.4974	10.113	10.3445	11.3211	11.3211	11.6122	10.6677	8.59002
	11356-19	3	SL019423	DGC14	Q96DF8	8220	ESS2	Human	RFU	Protein	20	11.5553	11.8369	11.8369	10.6293	9.44514	4.37695	11.6452	11.7417	11.7417	9.11735	8.22598	4.23609	7.92169	8.79765	8.79765	8.14382	7.62045	3.63915
	11358-15	3	SL013823	GRB10	Q13322	2887	GRB10	Human	RFU	Protein	20	11.874	11.7227	11.7227	10.3128	10.0603	8.67261	10.7572	11.2751	11.2751	8.51241	8.19629	7.55713	7.95204	8.4572	8.4572	6.97699	6.05046	5.54488
	11360-39	3	SL009588	RRM1	P23921	6240	RRM1	Human	RFU	Protein	20	9.68226	9.02203	9.02203	6.16998	5.25273	6.73368	9.42924	9.30348	9.30348	5.46689	4.28334	6.18394	6.84067	7.3357	7.3357	4.24495	3.4928	5.42611
	11361-73	3	SL000155	TP	P19971	1890	TYMP	Human	RFU	Protein	0.5	15.7422	15.7558	15.7558	12.8147	14.2869	9.91001	13.9034	14.001	14.001	10.4628	12.1788	8.49169	12.0845	12.6708	12.6708	8.90069	9.39338	6.73485
	11363-58	3	SL019418	AQP4	P55087	361	AQP4	Human	RFU	Protein	20	13.9427	14.171	14.171	10.4261	10.9585	3.90323	13.9323	14.4807	14.4807	9.1246	9.6385	3.98625	10.5533	11.7059	11.7059	7.65096	7.92514	3.84654
	11364-18	3	SL019424	MFN1	Q8IWA4	55669	MFN1	Human	RFU	Protein	20	14.3837	14.1457	14.1457	8.477	8.19738	3.35128	14.6055	14.5452	14.5452	7.57581	7.22412	3.0131	9.89197	10.8261	10.8261	7.04628	6.43643	2.69847
	11365-17	3	SL009091	TEN4	Q6N022	26011	TENM4	Human	RFU	Protein	20	16.812	16.3337	16.3337	11.0238	9.99662	4.57993	17.3388	16.8818	16.8818	9.88055	8.08614	4.34044	12.6937	12.7167	12.7167	8.14882	7.11795	3.93187
	11368-32	3	SL008133	KAD2	P54819	204	AK2	Human	RFU	Protein	20	15.1383	14.1927	14.1927	13.9927	13.0417	13.5644	14.7282	13.3518	13.3518	12.111	10.808	12.1346	12.3484	10.6243	10.6243	10.374	8.31313	10.7897
	11369-23	3	SL008855	ADHX	P11766	128	ADH5	Human	RFU	Protein	20	13.6318	13.3704	13.3704	8.2396	8.30846	4.55695	14.0896	14.1235	14.1235	7.45007	7.4617	3.78077	10.9951	10.0303	10.0303	6.76341	6.82815	3.0094
	11370-20	3	SL019445	INP5E	Q9NRR6	56623	INPP5E	Human	RFU	Protein	20	15.6553	14.9041	14.9041	10.1813	9.63834	4.3046	15.7651	15.1671	15.1671	8.36296	7.80084	4.2238	11.7365	10.2963	10.2963	6.3361	6.79007	3.71496
	11371-1	3	SL019419	GP101	Q96P66	83550	GPR101	Human	RFU	Protein	20	14.1191	14.2534	14.2534	11.2292	11.6763	4.18582	13.6131	14.1659	14.1659	9.34987	9.95405	4.13674	9.98993	10.83	10.83	8.35486	7.6647	3.86158
	11372-2	3	SL019425	ZNF18	P17022	7566	ZNF18	Human	RFU	Protein	20	16.9179	16.6607	16.6607	11.5583	12.745	6.64247	17.2298	17.1386	17.1386	11.2993	12.133	6.2449	14.1013	13.2514	13.2514	10.0947	10.8349	6.20192
	11375-49	3	SL019436	FOXL2	P58012	668	FOXL2	Human	RFU	Protein	20	14.726	14.415	14.415	10.2417	10.3337	2.94397	14.1684	13.8804	13.8804	7.53144	7.68338	2.52121	9.81498	9.499	9.499	5.95748	5.67229	2.31114
	11377-19	3	SL019442	ADH7	P40394	131	ADH7	Human	RFU	Protein	20	12.3583	11.8307	11.8307	7.26062	7.3	3.90574	12.4539	12.2231	12.2231	6.23371	6.36149	3.43299	9.95865	9.6099	9.6099	6.21565	5.50496	2.99124
	11378-37	3	SL025913	KSYK:SH2, 1 and 2	P43405	6850	SYK	Human	RFU	Protein	20	15.6952	15.2249	15.2249	9.83344	9.77973	8.24902	15.7621	15.5384	15.5384	8.73668	8.47588	7.58739	10.2047	11.1786	11.1786	7.34952	7.70306	7.00966
	11380-84	3	SL019426	RBM24	Q9BX46	221662	RBM24	Human	RFU	Protein	20	19.8851	19.9416	19.9416	16.2642	19.2259	13.4908	19.8264	19.5281	19.5281	14.7506	19.3315	13.7793	16.1552	15.1695	15.1695	13.8379	17.1898	13.1935
	11381-56	3	SL010934	PRPS1	P60891	5631	PRPS1	Human	RFU	Protein	20	13.669	13.2679	13.2679	9.08968	8.92036	3.96413	13.6503	13.4355	13.4355	7.71948	7.64159	3.83708	10.1454	9.52825	9.52825	6.53773	6.64832	3.55291
	11382-5	3	SL006491	BIEA	P53004	644	BLVRA	Human	RFU	Protein	0.5	15.8038	15.7884	15.7884	11.8481	11.5447	7.88104	13.2966	13.7121	13.7121	8.58422	8.03871	3.97712	9.56635	10.7536	10.7536	8.07556	7.35442	3.01288
	11383-41	3	SL001732	Keratin 7	P08729	3855	KRT7	Human	RFU	Protein	20	17.7975	18.0285	18.0285	14.1221	15.8089	9.55885	17.7587	18.1719	18.1719	13.0685	15.2345	9.28912	14.1522	14.4749	14.4749	11.9602	13.9826	9.0911
	11387-3	3	SL019420	ATF6B	Q99941	1388	ATF6B	Human	RFU	Protein	0.5	9.04722	8.43991	8.43991	9.08384	5.8633	3.62632	9.33978	8.56481	8.56481	9.41425	5.83055	2.99507	8.58005	7.40089	7.40089	8.11521	5.95311	2.31837
	11388-75	3	SL001690	HE4	Q14508	10406	WFDC2	Human	RFU	Protein	20	11.7046	11.9007	11.9007	8.87818	8.06759	6.73573	12.1924	12.4855	12.4855	7.43082	7.09773	5.77933	9.66298	9.98604	9.98604	7.53867	7.00778	4.75393
	11390-24	3	SL004870	Carbonic Anhydrase VIII	P35219	767	CA8	Human	RFU	Protein	20	13.9938	13.3995	13.3995	8.81448	8.72539	3.80503	14.4246	13.9265	13.9265	7.32386	6.8854	3.73694	11.0438	10.3651	10.3651	5.72559	5.3523	3.12396
	11391-69	3	SL015949	MVK	Q03426	4598	MVK	Human	RFU	Protein	20	15.1955	15.4054	15.4054	10.6601	11.0557	5.3201	15.5141	15.7936	15.7936	10.0109	10.0264	5.24529	11.1703	11.9517	11.9517	8.87976	9.66659	5.71059
	11395-5	3	SL025855	FAK2:FERM	Q14289	2185	PTK2B	Human	RFU	Protein	20	13.854	13.2367	13.2367	7.75781	7.55869	4.8675	14.3882	13.8885	13.8885	6.38467	6.10803	4.54819	9.90623	9.02088	9.02088	4.9677	4.90554	3.98673
	11396-39	3	SL019451	DNAI1	Q9UI46	27019	DNAI1	Human	RFU	Protein	20	16.2252	16.4388	16.4388	12.993	14.4432	7.04787	15.7276	15.8893	15.8893	11.0846	13.036	6.74929	11.5097	11.7067	11.7067	9.79473	11.4678	5.94993
	11401-181	3	SL019468	RN146	Q9NTX7	81847	RNF146	Human	RFU	Protein	20	15.0815	14.8423	14.8423	9.38846	9.51694	2.68907	14.9229	14.9377	14.9377	8.09589	7.90058	2.53982	9.99061	11.1129	11.1129	6.29598	6.12925	2.23806
	11402-17	3	SL019475	KMT2C	Q8NEZ4	58508	KMT2C	Human	RFU	Protein	20	14.4384	14.1735	14.1735	10.1837	11.1089	5.21422	13.8081	13.8884	13.8884	8.44947	9.7282	5.20396	10.8478	10.5936	10.5936	6.79418	7.80233	3.95568
	11405-150	3	SL007659	CARD9	Q9H257	64170	CARD9	Human	RFU	Protein	20	15.39	15.8112	15.8112	13.0246	13.9472	7.06467	15.1599	15.662	15.662	11.7743	13.2091	7.17161	12.0716	12.2835	12.2835	10.5793	12.1432	7.03745
	11406-82	3	SL019452	ACAD8	Q9UKU7	27034	ACAD8	Human	RFU	Protein	20	15.4362	14.8685	14.8685	9.30205	8.84606	3.07409	15.9129	15.2918	15.2918	8.22793	7.33035	3.03902	12.1335	11.1151	11.1151	7.00901	6.6125	2.75495
	11407-57	3	SL015269	PLS3	Q9NRY6	57048	PLSCR3	Human	RFU	Protein	20	14.389	14.044	14.044	9.41914	9.67925	2.10379	14.084	14.1767	14.1767	8.10885	8.2284	2.17979	10.4526	10.3425	10.3425	7.16386	6.78087	2.21642
	11416-23	3	SL025857	FBXL4:LRR4 and LRR5	Q9UKA2	26235	FBXL4	Human	RFU	Protein	0.5	10.8898	9.89237	9.89237	10.1004	7.68909	5.29162	10.6045	9.49869	9.49869	9.37133	7.22433	5.04369	9.90151	9.03083	9.03083	9.00051	6.46992	4.50809
	11421-10	3	SL008304	EHD4	Q9H223	30844	EHD4	Human	RFU	Protein	0.5	16.1029	16.4963	16.4963	15.2972	12.4075	8.55852	15.8716	15.5913	15.5913	15.6067	11.3983	7.85459	15.865	15.4411	15.4411	14.5003	10.2374	7.38922
	11422-2	3	SL019446	DLX3	O60479	1747	DLX3	Human	RFU	Protein	20	13.1992	12.8927	12.8927	8.68163	8.50566	3.32752	13.0007	12.967	12.967	6.6434	6.9437	3.20093	9.31033	9.06026	9.06026	5.41273	5.53982	2.97551
	11424-4	3	SL008049	FAAA	P16930	2184	FAH	Human	RFU	Protein	0.5	13.0862	12.821	12.821	7.9449	7.09688	3.13199	12.7814	12.6686	12.6686	7.59908	6.39306	3.1192	10.7042	10.5334	10.5334	6.99751	6.05126	2.72513
	11425-31	3	SL019064	RUFY1	Q96T51	80230	RUFY1	Human	RFU	Protein	20	17.2758	17.1244	17.1244	11.4005	11.4245	5.73943	17.6991	17.6282	17.6282	10.7643	10.1627	5.32666	11.1301	12.6451	12.6451	9.68289	9.69623	4.78432
	11428-31	3	SL006955	PDLI1	O00151	9124	PDLIM1	Human	RFU	Protein	20	14.4504	14.2592	14.2592	10.0494	10.22	8.46319	14.5051	15.2622	15.2622	9.03172	8.62406	7.44926	10.8471	12.2639	12.2639	7.29761	6.48826	6.67372
	11429-80	3	SL004923	hnRNP C1/C2	P07910	3183	HNRNPC	Human	RFU	Protein	20	16.2703	16.0681	16.0681	11.5089	12.9907	6.00199	16.4018	16.377	16.377	10.6264	12.4081	6.19764	13.4153	12.3644	12.3644	9.34228	11.3754	6.20105
	11430-49	3	SL007518	DTX1	Q86Y01	1840	DTX1	Human	RFU	Protein	20	20.5751	20.5804	20.5804	14.1037	12.9273	7.51266	21.0338	21.0745	21.0745	13.7238	12.4281	7.24635	17.1859	17.4862	17.4862	13.5814	12.0425	7.18884
	11431-235	3	SL019447	RECQ1	P46063	5965	RECQL	Human	RFU	Protein	20	10.4832	10.2233	10.2233	7.72866	7.07865	5.02334	10.2353	10.1642	10.1642	6.19705	5.27079	4.45056	7.05217	6.88972	6.88972	4.96188	4.19618	3.34633
	11432-11	3	SL019453	PQBP1	O60828	10084	PQBP1	Human	RFU	Protein	20	14.0689	15.1317	15.1317	14.2407	14.427	9.42752	13.7524	14.2621	14.2621	13.7879	13.4677	8.90402	11.6755	12.9766	12.9766	12.0271	12.0249	9.12339
	11433-11	3	SL019456	TECT2	Q96GX1	79867	TCTN2	Human	RFU	Protein	20	12.8085	13.0382	13.0382	8.62159	8.76393	4.18469	12.9385	13.5987	13.5987	7.82334	7.79483	3.91715	10.4443	10.6032	10.6032	7.55032	7.49212	3.62877
	11436-6	3	SL008211	AINX	Q16352	9118	INA	Human	RFU	Protein	20	14.5012	14.0933	14.0933	8.71583	8.10081	3.18452	14.759	14.4998	14.4998	7.50164	6.74108	3.09985	10.6029	10.1823	10.1823	6.35938	5.5079	3.13553
	11438-6	3	SL019476	DNJB2	P25686	3300	DNAJB2	Human	RFU	Protein	20	13.1238	12.6541	12.6541	7.76055	8.01853	4.77493	13.1499	12.9185	12.9185	6.59155	6.87652	4.35232	9.03685	9.06899	9.06899	5.71294	6.51577	3.73714
	11439-88	3	SL019482	RHPN2	Q8IUC4	85415	RHPN2	Human	RFU	Protein	20	16.6141	16.386	16.386	11.1183	11.4726	5.20629	16.9524	16.994	16.994	10.7378	11.1129	5.19973	13.0869	12.1727	12.1727	9.61653	10.6913	4.94729
	11440-58	3	SL004268	SOCS-3	O14543	9021	SOCS3	Human	RFU	Protein	0.5	14.4929	13.9832	13.9832	10.2776	9.45626	4.94423	13.2322	12.3939	12.3939	8.83995	7.39633	3.39594	10.267	9.69386	9.69386	8.10929	6.56698	2.80956
	11441-11	3	SL007082	PYGL	P06737	5836	PYGL	Human	RFU	Protein	0.5	10.9035	9.66996	9.66996	7.42566	6.04729	5.45759	10.8268	9.3661	9.3661	6.82745	5.26679	4.79013	8.07075	7.34508	7.34508	6.74957	4.82941	4.02254
	11442-1	3	SL025837	DNER:CD	Q8NFT8	92737	DNER	Human	RFU	Protein	20	16.3983	15.7043	15.7043	10.1006	9.80211	4.51308	16.8224	16.1009	16.1009	9.11355	8.73554	4.61015	12.2378	11.686	11.686	7.13685	7.44881	4.80656
	11444-49	3	SL019460	RPC6	Q9H1D9	10621	POLR3F	Human	RFU	Protein	20	16.5778	15.9861	15.9861	11.2076	10.32	3.9037	16.4169	15.9622	15.9622	8.9755	7.81178	3.4554	11.1574	11.4462	11.4462	6.66034	5.89586	3.21131
	11448-34	3	SL016433	GALK1	P51570	2584	GALK1	Human	RFU	Protein	20	11.5466	10.6699	10.6699	8.50853	9.36962	8.6258	11.3671	10.7154	10.7154	7.05594	8.4808	7.92198	8.11498	7.70152	7.70152	6.06004	6.65291	6.60664
	11449-22	3	SL008129	CAZA1	P52907	829	CAPZA1	Human	RFU	Protein	20	12.1414	11.1836	11.1836	10.111	8.67569	7.70995	12.203	11.3102	11.3102	8.81831	7.04861	7.23545	8.22418	6.94901	6.94901	7.30604	5.01468	6.30872
	11450-110	3	SL004901	Protein disulfide-isomerase	P07237	5034	P4HB	Human	RFU	Protein	0.5	12.3816	12.0486	12.0486	6.90314	5.92135	3.43641	12.8244	12.6741	12.6741	7.09859	5.67806	3.22426	10.178	11.237	11.237	7.16694	5.629	2.8955
	11454-87	3	SL012996	EIF3G	O75821	8666	EIF3G	Human	RFU	Protein	20	9.83308	9.57722	9.57722	9.07507	7.95877	8.20078	9.49446	9.41534	9.41534	7.79104	6.39484	7.30924	7.81164	7.34262	7.34262	6.03421	5.25155	5.33473
	11456-2	3	SL019448	MAGBA	Q96LZ2	139422	MAGEB10	Human	RFU	Protein	20	17.0037	17.7963	17.7963	16.6011	17.5925	11.7823	16.7073	17.0762	17.0762	15.6842	16.779	11.6993	13.7035	14.2898	14.2898	14.4519	15.1856	12.0998
	11457-53	3	SL014942	GALE	Q14376	2582	GALE	Human	RFU	Protein	0.5	14.2291	15.1653	15.1653	14.8124	13.6554	9.42912	13.1221	14.0307	14.0307	14.351	12.2047	8.98156	11.3728	11.8608	11.8608	13.0915	10.6947	8.35437
	11458-30	3	SL016460	PCBP1	Q15365	5093	PCBP1	Human	RFU	Protein	20	9.52171	9.40259	9.40259	8.83499	7.62399	8.28883	9.43425	9.20404	9.20404	8.05016	6.61623	7.62752	7.38529	7.52662	7.52662	6.59922	6.07818	6.60264
	11459-81	3	SL007290	ELL	P55199	8178	ELL	Human	RFU	Protein	20	16.9708	16.7402	16.7402	10.854	11.5392	5.28307	17.4952	17.6382	17.6382	10.4487	11.063	4.9898	12.934	14.2001	14.2001	9.01624	10.3533	4.78116
	11462-8	3	SL011160	RBM9	O43251	23543	RBFOX2	Human	RFU	Protein	20	14.5517	13.7208	13.7208	8.82779	7.89889	3.90112	14.7941	14.1506	14.1506	7.59187	6.46239	3.59106	10.9008	9.67726	9.67726	5.85672	5.76036	3.33595
	11464-9	3	SL013813	RELB	Q01201	5971	RELB	Human	RFU	Protein	20	15.9458	16.1911	16.1911	11.6645	12.4522	5.94539	16.1757	16.6493	16.6493	10.9301	11.858	5.87951	12.9545	12.9686	12.9686	9.49239	11.184	5.6432
	11465-4	3	SL019454	GP135	Q8IZ08	64582	GPR135	Human	RFU	Protein	20	15.5381	15.5028	15.5028	11.1921	11.3341	4.40724	15.4808	15.7697	15.7697	10.0485	9.62729	4.07883	12.788	12.9329	12.9329	8.77686	8.69635	3.67514
	11468-15	3	SL019467	RBM19	Q9Y4C8	9904	RBM19	Human	RFU	Protein	20	13.3603	13.2692	13.2692	7.74137	7.41882	3.65632	13.8259	13.7733	13.7733	6.57134	5.99964	3.25484	9.2023	9.78201	9.78201	6.13098	5.15169	2.79638
	11476-43	3	SL009023	VPS4A	Q9UN37	27183	VPS4A	Human	RFU	Protein	20	13.0233	12.3164	12.3164	8.25391	8.34615	6.3471	12.8037	12.1859	12.1859	7.14935	7.14804	5.43831	9.03738	8.60214	8.60214	6.35214	6.21405	4.6891
	11480-1	3	SL006130	Aldehyde dehydrogenase, class 3	P30838	218	ALDH3A1	Human	RFU	Protein	20	14.7246	14.4585	14.4585	10.4914	9.94749	3.57472	14.3763	14.2165	14.2165	8.19979	7.45147	3.54789	9.76506	10.2859	10.2859	6.01753	6.28792	3.38196
	11481-25	3	SL007547	TIMD3	Q8TDQ0	84868	HAVCR2	Human	RFU	Protein	20	14.1472	13.5819	13.5819	7.83054	7.03292	5.32894	14.6288	14.3813	14.3813	7.01624	6.19366	4.91108	9.85727	9.95798	9.95798	5.86927	5.3619	4.62155
	11486-26	3	SL019479	ZN174	Q15697	7727	ZNF174	Human	RFU	Protein	20	14.5616	14.3757	14.3757	9.79926	9.99074	2.72544	14.1918	14.2301	14.2301	8.05058	7.90479	2.3631	9.83245	9.36265	9.36265	6.76973	7.26791	2.02432
	11487-4	3	SL010384	Testican-1	Q08629	6695	SPOCK1	Human	RFU	Protein	20	15.1552	14.526	14.526	9.19548	8.73841	2.73685	15.474	14.7787	14.7787	7.91356	7.19747	2.59064	10.8497	9.51251	9.51251	5.55239	6.10446	2.32462
	11490-42	3	SL019457	UBL4A	P11441	8266	UBL4A	Human	RFU	Protein	20	11.7486	11.0174	11.0174	8.01895	8.36996	5.47655	11.7188	11.2201	11.2201	6.76764	7.18534	4.76664	9.15629	8.39729	8.39729	6.35614	7.23752	3.64398
	11493-169	3	SL019474	DYL2	Q96FJ2	140735	DYNLL2	Human	RFU	Protein	0.5	12.3107	11.8481	11.8481	9.63399	9.3087	6.77715	11.6946	11.4286	11.4286	9.01672	8.33379	5.6649	9.70029	9.85721	9.85721	8.27789	8.11353	4.8772
	11494-4	3	SL019480	ELL2	O00472	22936	ELL2	Human	RFU	Protein	20	14.0426	13.9109	13.9109	8.27075	7.66582	3.57871	14.5004	14.6466	14.6466	7.36336	6.41721	3.30769	10.4121	10.9823	10.9823	6.14875	5.72387	2.802
	11510-31	3	SL005699	Apo L1	O14791	8542	APOL1	Human	RFU	Protein	0.005	11.9651	11.8273	11.8273	14.0502	9.59498	5.58091	12.1432	11.757	11.757	14.4204	9.57113	5.58727	12.016	11.0976	11.0976	12.8351	10.1812	5.37994
	11510-51	3	SL005699	Apo L1	O14791	8542	APOL1	Human	RFU	Protein	0.005	12.811	12.8476	12.8476	12.6888	9.96232	5.21221	13.1335	12.9656	12.9656	12.5636	9.85422	5.1922	13.0516	12.4917	12.4917	11.5918	8.77778	5.07784
	11513-92	3	SL002722	CD38	P28907	952	CD38	Human	RFU	Protein	20	14.933	15.0003	15.0003	11.1436	12.0852	4.79274	14.5671	14.9399	14.9399	9.40105	10.382	4.60218	11.9767	11.7946	11.7946	7.6485	9.01595	4.2741
	11514-196	3	SL004557	CD59	P13987	966	CD59	Human	RFU	Protein	20	12.9908	12.4156	12.4156	7.61763	6.29982	8.08259	13.5931	13.3768	13.3768	6.78336	5.45196	6.57979	8.75194	8.2094	8.2094	6.2099	4.92285	5.32493
	11516-7	3	SL006131	FABPL	P07148	2168	FABP1	Human	RFU	Protein	20	12.9776	13.1983	13.1983	9.28563	9.43	3.51739	13.0537	13.8477	13.8477	8.18474	8.24404	3.35295	9.42622	10.9522	10.9522	8.11359	7.59406	3.22917
	11530-37	3	SL010978	HEM3	P08397	3145	HMBS	Human	RFU	Protein	20	9.03236	8.06086	8.06086	7.57885	6.28335	9.24917	8.88741	7.94187	7.94187	7.2886	5.94721	8.49266	7.39911	6.35887	6.35887	6.37499	5.17831	6.54177
	11531-24	3	SL025872	GI24:CD	Q9H7M9	64115	VSIR	Human	RFU	Protein	20	15.3364	14.6346	14.6346	9.99814	9.20744	7.10309	15.8305	15.2685	15.2685	8.4519	7.37409	6.00625	11.1755	10.0737	10.0737	5.92373	5.62467	4.79408
	11534-6	3	SL019063	LRIT3	Q3SXY7	345193	LRIT3	Human	RFU	Protein	20	15.8711	15.231	15.231	10.6541	10.6262	4.47183	15.4242	14.8519	14.8519	7.57684	7.2868	3.88077	9.92253	9.72828	9.72828	4.95436	5.20996	3.79618
	11536-9	3	SL019540	MYSM1	Q5VVJ2	114803	MYSM1	Human	RFU	Protein	20	15.584	15.2346	15.2346	10.0125	9.56261	3.15722	15.7482	15.5321	15.5321	8.24028	7.51902	3.23035	10.5767	10.068	10.068	6.68239	6.1252	2.99038
	11537-12	3	SL008830	TFR2	Q9UP52	7036	TFR2	Human	RFU	Protein	20	14.7223	14.6819	14.6819	10.8013	11.2442	3.80045	14.3604	14.5981	14.5981	8.92539	9.50852	3.76599	10.6292	11.2415	11.2415	7.86394	8.36568	3.62774
	11538-216	3	SL019512	DCMC	O95822	23417	MLYCD	Human	RFU	Protein	20	15.553	15.2091	15.2091	10.4063	10.327	3.98163	15.2426	15.0093	15.0093	8.09061	7.90266	3.43716	10.4118	10.0761	10.0761	6.22989	6.37989	2.8126
	11539-4	3	SL008136	ATPK	P56134	9551	ATP5MF	Human	RFU	Protein	20	15.6318	15.781	15.781	11.9355	12.603	5.76046	15.5269	15.6767	15.6767	10.6709	11.3497	5.68062	13.1986	12.0849	12.0849	10.1514	9.8102	5.40014
	11540-37	3	SL012328	FOXO3A	O43524	2309	FOXO3	Human	RFU	Protein	20	12.8509	12.821	12.821	10.3758	10.3919	3.45627	11.9563	12.2418	12.2418	8.39456	8.28708	2.98377	9.21807	8.79538	8.79538	7.1428	7.52735	2.75202
	11542-11	3	SL019529	TM230	Q96A57	29058	TMEM230	Human	RFU	Protein	20	15.329	15.1469	15.1469	9.61803	10.0969	3.70905	15.6774	15.6251	15.6251	8.91981	9.50662	3.49161	12.1683	12.0318	12.0318	7.55852	8.52373	3.34586
	11543-84	3	SL006779	LIMA1	Q9UHB6	51474	LIMA1	Human	RFU	Protein	20	16.192	16.358	16.358	12.7718	14.518	7.85295	15.8732	16.1977	16.1977	11.191	13.9605	8.03181	13.6536	11.8101	11.8101	10.2902	12.2645	7.31866
	11544-39	3	SL010933	PHF3	Q92576	23469	PHF3	Human	RFU	Protein	20	13.7873	13.0587	13.0587	9.00146	9.1316	4.78706	13.7873	13.314	13.314	7.20468	7.47343	4.65665	9.64485	8.83735	8.83735	6.02505	6.42603	4.48804
	11545-9	3	SL004145	HVEM	Q92956	8764	TNFRSF14	Human	RFU	Protein	20	16.4849	16.5444	16.5444	12.3675	13.3357	6.93651	16.7911	16.7741	16.7741	11.7618	12.6856	6.74055	13.452	12.9999	12.9999	11.4055	11.6545	6.32115
	11546-7	3	SL007558	CYGB	Q8WWM9	114757	CYGB	Human	RFU	Protein	20	14.4871	13.8404	13.8404	8.35772	7.94931	3.70219	14.7732	14.333	14.333	7.41975	6.65743	3.52156	10.1636	10.216	10.216	6.02261	5.82697	3.56714
	11547-84	3	SL019518	MUSK	O15146	4593	MUSK	Human	RFU	Protein	20	13.5471	13.2229	13.2229	7.46303	7.77132	7.92695	13.9244	13.6795	13.6795	6.75609	6.70086	6.84823	9.6754	9.35305	9.35305	5.5477	5.23144	6.60241
	11548-84	3	SL007184	MPIP1	P30304	993	CDC25A	Human	RFU	Protein	20	14.4735	13.9764	13.9764	9.71859	9.37714	4.12225	14.1318	13.6387	13.6387	7.44596	6.94339	3.999	9.38416	9.08776	9.08776	6.22033	5.89889	3.65498
	11549-6	3	SL007314	ISL1	P61371	3670	ISL1	Human	RFU	Protein	20	13.9781	13.4172	13.4172	8.56147	8.76361	4.69539	13.6507	13.3877	13.3877	7.24465	7.23101	4.55063	10.85	10.1944	10.1944	5.83051	4.78651	3.86943
	11551-16	3	SL019534	HM20B	Q9P0W2	10362	HMG20B	Human	RFU	Protein	20	14.3033	14.0355	14.0355	10.0673	9.75467	3.6965	13.8829	13.8173	13.8173	7.46196	7.21769	3.69667	9.5883	9.44619	9.44619	6.21714	6.13668	3.29972
	11556-19	3	SL015077	ARFG1	Q8N6T3	55738	ARFGAP1	Human	RFU	Protein	0.5	15.8516	15.587	15.587	13.1054	12.036	7.18305	14.5599	14.0873	14.0873	11.5067	9.24391	4.83399	12.5423	12.3489	12.3489	10.0462	8.06763	3.71409
	11557-3	3	SL007679	SMUF1	Q9HCE7	57154	SMURF1	Human	RFU	Protein	20	13.8796	13.5106	13.5106	8.49081	8.31933	2.99502	13.9041	13.6579	13.6579	6.78243	6.58613	3.01838	9.51626	9.03139	9.03139	5.11544	5.26438	2.74915
	11560-76	3	SL007428	NFAC4	Q14934	4776	NFATC4	Human	RFU	Protein	20	15.9614	15.9417	15.9417	12.0773	12.2543	5.16326	14.9085	15.1538	15.1538	8.8915	9.29035	3.32253	10.5008	11.3569	11.3569	6.52503	7.11741	2.55744
	11561-32	3	SL025418	Fc_MOUSE	Q99LC4			Mouse	RFU	Protein	20	13.6307	13.314	13.314	7.49365	6.65945	4.49687	13.7085	13.8887	13.8887	6.67933	5.3203	3.84767	9.85021	10.7425	10.7425	6.29146	4.8267	3.45335
	11562-9	3	SL014854	DPOE2	P56282	5427	POLE2	Human	RFU	Protein	20	14.9113	14.7275	14.7275	10.9234	10.8959	4.05271	14.2811	14.0732	14.0732	8.02534	8.09386	3.61817	9.73088	9.37419	9.37419	6.46776	6.67365	3.02825
	11563-51	3	SL025998	SYTL4:C2 2	Q96C24	94121	SYTL4	Human	RFU	Protein	20	15.4017	15.2634	15.2634	10.0647	10.6961	3.96882	15.5132	15.576	15.576	9.35607	9.7707	3.94887	11.9025	11.9269	11.9269	8.20596	8.44516	3.64257
	11565-58	3	SL019525	ZNF23	P17027	7571	ZNF23	Human	RFU	Protein	20	15.9083	15.1721	15.1721	10.372	10.2044	5.13669	15.7081	15.1201	15.1201	8.47688	7.88994	4.75553	10.9331	10.6104	10.6104	6.97483	6.53214	4.37083
	11566-48	3	SL009148	Keratin 72	Q14CN4	140807	KRT72	Human	RFU	Protein	20	15.8138	15.2546	15.2546	11.2204	11.1848	5.0281	15.3593	14.8882	14.8882	8.6431	8.30061	4.66241	11.4869	10.3913	10.3913	6.18044	7.10422	4.10049
	11567-23	3	SL019535	ZNF10	P21506	7556	ZNF10	Human	RFU	Protein	20	12.1916	12.0423	12.0423	10.2476	8.69138	5.4651	12.3428	12.1869	12.1869	9.44941	8.02721	5.20958	10.489	10.9111	10.9111	8.53819	7.40865	4.08278
	11568-2	3	SL007323	FKB1B	P68106	2281	FKBP1B	Human	RFU	Protein	20	14.5721	14.096	14.096	9.68151	8.79856	4.58974	14.3256	13.8275	13.8275	7.83295	6.92123	4.58871	10.5412	9.65204	9.65204	6.04149	5.4383	4.06873
	11570-94	3	SL019514	BAP29	Q9UHQ4	55973	BCAP29	Human	RFU	Protein	20	14.5765	14.8796	14.8796	11.5193	12.2998	5.42094	14.3724	14.8608	14.8608	9.96936	11.1912	5.44337	10.5798	11.1937	11.1937	8.76988	9.41053	5.32755
	11571-75	3	SL025943	NKG2E:ECD	Q07444	3823	KLRC3	Human	RFU	Protein	20	13.5768	13.2005	13.2005	7.50289	6.94857	5.63135	13.8609	13.7185	13.7185	6.25503	5.51625	5.0432	9.708	10.0947	10.0947	5.1102	4.65296	4.24421
	11572-4	3	SL010968	DYN2	P50570	1785	DNM2	Human	RFU	Protein	20	11.9938	11.3106	11.3106	7.1257	7.12674	7.46234	12.1999	11.5788	11.5788	5.85549	5.95674	6.90428	8.2488	8.5733	8.5733	4.83235	4.94972	5.92117
	11573-3	3	SL017909	SRSF6	Q13247	6431	SRSF6	Human	RFU	Protein	20	11.8751	11.5497	11.5497	8.03524	7.83053	4.87145	12.0868	12.1023	12.1023	6.86946	6.59592	4.77602	8.24299	8.61337	8.61337	6.22001	5.50801	4.5359
	11582-63	3	SL007975	DNJA2	O60884	10294	DNAJA2	Human	RFU	Protein	20	13.5833	13.0917	13.0917	8.22088	8.14552	4.42953	13.6866	13.3698	13.3698	6.42049	6.36472	4.02094	9.38437	9.61297	9.61297	5.60466	5.7087	3.50996
	11586-2	3	SL025923	LRRN1:ECD	Q6UXK5	57633	LRRN1	Human	RFU	Protein	20	14.9499	14.3298	14.3298	8.60421	8.85475	3.93864	15.3394	14.7752	14.7752	7.86933	8.16882	3.44205	12.3464	11.923	11.923	7.42891	7.78643	3.0286
	11587-5	3	SL019521	MGAP	Q8IWI9	23269	MGA	Human	RFU	Protein	20	16.0998	15.8114	15.8114	10.5218	10.4975	3.86331	16.2405	16.2122	16.2122	9.06293	8.83373	3.86432	11.1335	11.9711	11.9711	7.57059	7.02453	3.40972
	11590-5	3	SL019537	RBM23	Q86U06	55147	RBM23	Human	RFU	Protein	20	12.6635	12.322	12.322	8.31402	8.09809	3.04158	12.48	12.236	12.236	6.49003	6.32709	3.06925	9.34697	8.59188	8.59188	5.54383	5.12372	2.99889
	11591-43	3	SL007011	PRC1	O43663	9055	PRC1	Human	RFU	Protein	20	13.6384	13.3716	13.3716	9.68807	9.8203	3.91461	12.5127	12.515	12.515	7.09268	7.22446	2.75584	8.74273	8.80017	8.80017	5.5775	5.53891	2.26483
	11592-1	3	SL011997	ELAV1	Q15717	1994	ELAVL1	Human	RFU	Protein	20	15.0894	14.7154	14.7154	10.6527	11.1031	3.8277	15.3225	14.9887	14.9887	9.39896	9.94364	3.51879	11.499	10.8503	10.8503	8.79166	8.63232	3.20068
	11593-21	3	SL003188	MIG	Q07325	4283	CXCL9	Human	RFU	Protein	20	16.7227	16.1472	16.1472	10.4522	9.51042	5.90748	17.355	16.7517	16.7517	9.83081	8.58664	5.63024	12.3188	12.0236	12.0236	8.35492	7.41771	4.88475
	11596-47	3	SL019527	ZN75D	P51815	7626	ZNF75D	Human	RFU	Protein	20	15.6934	15.1061	15.1061	9.93155	9.45413	4.08165	15.8829	15.245	15.245	8.23628	7.74675	3.99419	11.1924	10.9947	10.9947	6.01448	6.13035	3.47095
	11601-26	3	SL019516	DHX8	Q14562	1659	DHX8	Human	RFU	Protein	20	14.2665	13.9911	13.9911	9.82746	10.208	3.63233	13.8605	13.2647	13.2647	8.02476	8.21209	3.2288	10.31	9.8824	9.8824	7.25602	6.67498	2.53518
	11602-12	3	SL025824	CPNE1:VWFA	Q99829	8904	CPNE1	Human	RFU	Protein	20	16.4734	16.5307	16.5307	12.4023	13.8793	7.81554	16.4755	16.7445	16.7445	11.6133	13.4593	7.83333	13.5967	13.3026	13.3026	10.674	12.6726	7.59398
	11606-22	3	SL019538	DNJB6	O75190	10049	DNAJB6	Human	RFU	Protein	20	13.784	13.3797	13.3797	9.19117	9.19507	3.78726	13.3228	12.9744	12.9744	7.03069	7.24304	3.36155	9.73659	9.75649	9.75649	5.55539	5.96156	2.93775
	11607-15	3	SL016389	BRD1	O95696	23774	BRD1	Human	RFU	Protein	20	15.8244	14.9677	14.9677	9.61728	8.96038	5.15832	16.1876	15.3414	15.3414	8.60367	7.89299	5.20949	12.26	10.7205	10.7205	6.68336	7.32924	5.71332
	11608-5	3	SL019511	MLP3B	Q9GZQ8	81631	MAP1LC3B	Human	RFU	Protein	20	10.6378	11.1213	11.1213	11.2991	10.1093	8.75816	10.6143	10.8105	10.8105	10.2834	9.23786	8.26955	9.5812	9.19651	9.19651	8.55019	8.37309	6.76947
	11614-29	3	SL013071	ERH	P84090	2079	ERH	Human	RFU	Protein	20	12.2917	12.1152	12.1152	7.69507	7.37286	4.64833	12.4478	12.6044	12.6044	6.66677	6.28819	3.87968	9.48474	9.86499	9.86499	5.8179	5.46247	3.0851
	11615-16	3	SL016537	DAPP1	Q9UN19	27071	DAPP1	Human	RFU	Protein	20	12.1505	12.8612	12.8612	15.0593	12.5463	11.9006	11.3853	11.7874	11.7874	14.6194	11.6002	11.2468	10.1762	11.5054	11.5054	11.8378	10.5693	9.66918
	11616-9	3	SL013812	HSF1	Q00613	3297	HSF1	Human	RFU	Protein	20	12.4899	11.8869	11.8869	7.74856	7.60434	3.10359	12.4228	11.8566	11.8566	5.9338	5.91716	2.87421	8.88902	8.38607	8.38607	4.89823	5.45657	2.41394
	11617-1	3	SL004121	LFA-1 alpha-L chain	P20701	3683	ITGAL	Human	RFU	Protein	20	15.9228	15.3186	15.3186	10.3737	10.464	2.99343	15.987	15.3551	15.3551	8.93309	8.70209	2.81308	11.3578	11.3932	11.3932	6.79695	7.30219	2.75578
	11618-83	3	SL007101	MYB	P10242	4602	MYB	Human	RFU	Protein	20	15.5943	15.8387	15.8387	12.9968	13.7488	6.39291	14.5126	14.9699	14.9699	10.0498	11.2525	5.53854	10.0904	10.7556	10.7556	8.66972	9.18667	5.17718
	11626-7	3	SL008563	UB2V1	Q13404	387522	UBE2V1	Human	RFU	Protein	0.5	12.7139	12.6364	12.6364	7.87656	7.28169	3.43702	12.9052	12.9082	12.9082	7.90552	6.93309	3.21674	10.0828	10.3256	10.3256	7.56007	6.36556	3.3833
	11629-36	3	SL007634	TRAF4	Q9BUZ4	9618	TRAF4	Human	RFU	Protein	20	13.0971	12.6917	12.6917	8.42595	8.16335	3.27131	12.7873	12.4996	12.4996	5.98585	6.02338	3.23842	9.37045	8.60367	8.60367	5.02195	4.53049	2.78491
	11633-89	3	SL013002	AHSA1	O95433	10598	AHSA1	Human	RFU	Protein	20	16.4645	16.3725	16.3725	11.6338	12.8039	7.57976	16.6727	16.9437	16.9437	10.7552	12.5616	7.70735	14.229	13.2847	13.2847	9.45039	12.1122	7.70006
	11634-32	3	SL016376	RGS10	O43665	6001	RGS10	Human	RFU	Protein	20	10.3135	9.89668	9.89668	10.3421	8.86927	10.1389	10.0219	9.59337	9.59337	9.11858	7.84112	9.60737	7.89285	8.46503	8.46503	7.26363	6.07676	8.59634
	11636-33	3	SL004811	Transgelin-2	P37802	8407	TAGLN2	Human	RFU	Protein	20	14.1522	13.7439	13.7439	8.33686	7.89567	6.21243	14.6128	14.4453	14.4453	7.58884	6.88811	5.33279	10.9062	10.8739	10.8739	6.54537	5.81907	5.00811
	11638-42	3	SL019577	B3GT2	O43825	8707	B3GALT2	Human	RFU	Protein	20	14.1413	13.7417	13.7417	8.47713	8.16442	3.61055	14.2465	14.0801	14.0801	7.0205	6.57593	3.51207	9.35607	9.25089	9.25089	5.03907	5.19552	3.25796
	11643-73	3	SL019554	DTX3L	Q8TDB6	151636	DTX3L	Human	RFU	Protein	20	14.0398	13.7879	13.7879	10.7385	10.9088	5.28517	13.0376	12.9356	12.9356	8.11019	8.47589	4.54579	9.42125	8.34469	8.34469	7.25259	7.84129	3.64333
	11645-9	3	SL012417	P4HA1	P13674	5033	P4HA1	Human	RFU	Protein	20	18.8203	17.9739	17.9739	12.158	9.58133	5.85973	19.5299	19.0043	19.0043	11.8798	8.48259	5.4621	13.5754	12.5215	12.5215	8.7089	7.40136	5.22244
	11646-4	3	SL005434	Carbohydrate sulfotransferase 9	Q7L1S5	83539	CHST9	Human	RFU	Protein	20	14.8468	14.524	14.524	8.75735	8.05662	3.93688	15.4847	15.3937	15.3937	8.1742	6.95744	3.6157	10.5686	10.6058	10.6058	6.84235	6.50704	3.49163
	11647-6	3	SL025866	Frizzled-10:CD	Q9ULW2	11211	FZD10	Human	RFU	Protein	20	17.6097	17.9829	17.9829	14.586	17.1392	11.3845	17.5047	18.2726	18.2726	13.412	16.5408	11.2355	14.7267	14.8922	14.8922	12.0361	15.1477	10.4801
	11649-3	3	SL019547	SMAP1	Q8IYB5	60682	SMAP1	Human	RFU	Protein	20	13.2542	12.6947	12.6947	8.78546	8.15664	6.30093	13.1375	12.8673	12.8673	7.2949	6.4762	4.96978	9.42732	8.9266	8.9266	6.12998	5.63147	3.50755
	11651-24	3	SL019555	AGO1	Q9UL18	26523	AGO1	Human	RFU	Protein	20	14.2606	13.6628	13.6628	9.05956	8.40973	4.28336	14.4403	13.5984	13.5984	7.60899	6.8609	3.97995	10.7612	10.0746	10.0746	6.16093	5.48104	3.34972
	11653-69	3	SL019569	SC6A9	P48067	6536	SLC6A9	Human	RFU	Protein	20	12.6136	12.4198	12.4198	9.22108	8.34873	4.89015	12.0346	11.9575	11.9575	7.6606	7.26061	4.61806	8.94737	9.42448	9.42448	7.1811	6.64487	4.2029
	11654-77	3	SL019578	NRSN1	Q8IZ57	140767	NRSN1	Human	RFU	Protein	20	14.5171	14.9088	14.9088	13.1992	14.5712	8.17954	13.5642	13.5086	13.5086	10.5191	12.1863	7.65621	10.4056	9.75866	9.75866	8.67854	9.79363	6.87262
	11656-110	3	SL007751	EVL	Q9UI08	51466	EVL	Human	RFU	Protein	20	16.1085	15.9604	15.9604	12.197	13.3932	7.31847	16.379	16.3864	16.3864	11.335	13.1384	7.32946	13.369	11.8546	11.8546	9.87761	12.6625	7.10436
	11657-86	3	SL006979	SOCS7	O14512	30837	SOCS7	Human	RFU	Protein	20	15.6506	15.1179	15.1179	9.7539	8.87449	3.95978	15.8973	15.54	15.54	8.31858	7.35385	3.91127	11.0658	11.2478	11.2478	6.47011	6.77016	3.80444
	11659-31	3	SL011224	EPN4	Q14677	9685	CLINT1	Human	RFU	Protein	20	12.8574	12.5152	12.5152	12.8422	12.3958	11.4546	12.3078	12.3234	12.3234	11.7537	10.8007	10.7074	10.1748	11.2254	11.2254	9.18069	9.07055	8.64545
	11661-11	3	SL019570	NALP1	Q9C000	22861	NLRP1	Human	RFU	Protein	20	14.469	14.1672	14.1672	8.6506	8.17567	3.67124	14.9147	14.7547	14.7547	7.37828	6.83663	3.55369	11.2738	10.3776	10.3776	6.10087	6.06592	3.36955
	11664-32	3	SL019543	ARFG2	Q8N6H7	84364	ARFGAP2	Human	RFU	Protein	20	12.0675	11.8023	11.8023	8.0438	7.81105	7.73714	12.0844	12.0086	12.0086	6.0914	5.66195	6.63697	8.02672	8.26966	8.26966	5.01355	4.41303	5.37987
	11666-72	3	SL019551	RGS8	P57771	85397	RGS8	Human	RFU	Protein	20	19.6535	19.7189	19.7189	15.4973	18.3255	13.008	19.5573	19.6033	19.6033	14.299	18.344	12.8842	16.1422	17.0405	17.0405	13.779	17.426	12.3081
	11667-29	3	SL019556	TENC1	Q63HR2	23371	TNS2	Human	RFU	Protein	20	15.7171	15.1748	15.1748	11.2091	11.0315	4.42883	15.2934	14.8504	14.8504	8.51432	8.09164	3.76137	10.4638	10.8823	10.8823	6.56486	6.74051	3.27002
	11669-39	3	SL019571	SO5A1	Q9H2Y9	81796	SLCO5A1	Human	RFU	Protein	20	14.1555	13.9137	13.9137	9.4564	9.72281	3.93443	13.6413	13.8617	13.8617	7.7025	7.73985	2.6542	10.5699	10.5741	10.5741	6.33156	6.76796	2.02666
	11670-18	3	SL019419	GP101	Q96P66	83550	GPR101	Human	RFU	Protein	20	15.6413	15.6512	15.6512	12.0584	12.5801	5.39632	14.862	14.906	14.906	9.8879	10.2783	4.54519	10.8306	10.4428	10.4428	8.70547	8.44359	4.22408
	11671-19	3	SL019544	BRPF1	P55201	7862	BRPF1	Human	RFU	Protein	20	14.8183	14.8555	14.8555	11.5152	12.5887	5.53641	14.5725	14.6907	14.6907	10.1108	11.2851	5.47833	12.4123	11.9729	11.9729	9.36834	9.86812	4.87048
	11672-17	3	SL019549	KI16B	Q96L93	55614	KIF16B	Human	RFU	Protein	20	17.7586	17.4773	17.4773	12.8844	14.8717	8.82287	17.8812	17.5528	17.5528	11.8169	14.5579	8.55341	14.9677	13.9282	13.9282	10.7874	14.0227	7.85489
	11677-17	3	SL019579	ZDH14	Q8IZN3	79683	ZDHHC14	Human	RFU	Protein	20	15.7293	15.7171	15.7171	12.4818	12.5228	5.81933	14.2243	14.6427	14.6427	8.31843	8.6005	4.37663	9.87012	10.3551	10.3551	6.11474	6.5486	3.64674
	11678-105	3	SL019586	CXD2	Q9UKL4	57369	GJD2	Human	RFU	Protein	20	14.7175	14.5555	14.5555	11.0268	11.1562	3.81965	13.8109	13.8415	13.8415	8.16481	8.29228	3.23478	10.237	10.1904	10.1904	6.27332	6.54901	2.8324
	11681-8	3	SL007271	NUPL	P52594	3267	AGFG1	Human	RFU	Protein	20	12.0719	11.3627	11.3627	8.46737	7.98841	8.14542	12.3046	11.6664	11.6664	6.96686	6.39859	7.1667	8.83531	7.79416	7.79416	5.57176	4.82974	5.42442
	11682-7	3	SL015231	TXNIP	Q9H3M7	10628	TXNIP	Human	RFU	Protein	20	18.5989	18.7181	18.7181	16.0783	17.4333	11.6189	18.4866	18.7454	18.7454	15.2235	17.4119	11.771	15.3009	15.2482	15.2482	13.0766	15.9242	11.3041
	11683-19	3	SL019567	GGA3	Q9NZ52	23163	GGA3	Human	RFU	Protein	20	14.8735	14.8328	14.8328	10.2031	9.88313	7.02399	14.8792	15.2115	15.2115	8.51321	7.70868	5.40563	10.3114	11.7779	11.7779	7.05492	5.7336	3.84942
	11690-47	3	SL019558	APC7	Q9UJX3	51434	ANAPC7	Human	RFU	Protein	20	16.4038	15.6805	15.6805	10.6098	10.2759	3.9829	16.2004	15.4967	15.4967	8.51258	7.7453	3.46998	11.562	11.8474	11.8474	7.01981	5.79235	3.20134
	11692-21	3	SL019573	SHC4	Q6S5L8	399694	SHC4	Human	RFU	Protein	20	14.0851	14.1217	14.1217	11.3284	11.198	3.78785	13.4674	13.2848	13.2848	9.01015	8.64295	3.2118	10.1255	10.7163	10.7163	7.23538	6.92058	2.67102
	11696-7	3	SL008838	RABP2	P29373	1382	CRABP2	Human	RFU	Protein	20	10.2069	9.61104	9.61104	6.78923	5.85925	6.98162	10.1974	10.151	10.151	5.91308	5.17815	6.1111	7.7835	7.38444	7.38444	5.27067	4.5892	4.41481
	11699-16	3	SL014919	TP4A2	Q12974	8073	PTP4A2	Human	RFU	Protein	20	15.1957	14.3015	14.3015	10.8453	8.9117	8.60476	15.2774	14.8603	14.8603	10.4224	8.53418	8.51829	14.8958	12.7336	12.7336	9.45	7.6184	8.71223
	11708-2	3	SL007868	LCN1	P31025	3933	LCN1	Human	RFU	Protein	20	13.3291	13.3973	13.3973	9.70835	10.1031	2.53108	13.0071	13.529	13.529	7.91536	8.33986	2.54003	9.14797	9.74548	9.74548	7.20561	7.64828	2.53735
	11709-29	3	SL015112	CPT1B	Q92523	1375	CPT1B	Human	RFU	Protein	20	16.9911	16.8608	16.8608	11.8615	12.958	6.74076	17.2556	17.3823	17.3823	11.21	12.6961	6.85173	14.9171	14.2958	14.2958	10.7033	11.8878	6.62837
	11712-207	3	SL011294	UN45A	Q9H3U1	55898	UNC45A	Human	RFU	Protein	20	13.1608	12.8816	12.8816	9.76359	10.362	7.32155	12.5979	12.8068	12.8068	8.11629	8.73629	6.6443	9.09098	9.59829	9.59829	6.95199	7.33703	5.05353
	11715-1	3	SL019568	PO2F1	P14859	5451	POU2F1	Human	RFU	Protein	20	14.0671	13.9954	13.9954	11.2444	11.0358	4.49205	12.933	12.6519	12.6519	8.00962	7.92244	4.16935	9.24691	9.70779	9.70779	6.4709	6.53438	3.3667
	11716-28	3	SL019575	LRIT2	A6NDA9	340745	LRIT2	Human	RFU	Protein	20	14.5891	14.0238	14.0238	9.43362	9.30491	4.60067	14.0473	13.7929	13.7929	6.9495	6.87023	4.33176	9.92914	9.77405	9.77405	5.76276	5.50152	3.86219
	11814-29	3	SL000134	Met	P08581	4233	MET	Human	RFU	Protein	0.5	13.989	13.261	13.261	10.9034	10.7854	7.29896	11.4056	10.6328	10.6328	7.94958	7.18347	3.74307	8.90636	8.46561	8.46561	6.74319	6.25885	2.83798
	11816-84	3	SL007025	JAK2	O60674	3717	JAK2	Human	RFU	Protein	20	14.9169	14.6474	14.6474	10.4572	10.8827	8.27666	14.6111	14.6538	14.6538	9.23251	9.11208	7.18328	10.2615	11.0656	11.0656	8.47228	8.29083	5.96289
	11817-1	3	SL018792	KS6B1	P23443	6198	RPS6KB1	Human	RFU	Protein	20	15.5549	14.743	14.743	8.86595	8.63678	6.66266	15.7985	15.2919	15.2919	7.82952	7.69117	6.42869	10.4607	10.5752	10.5752	5.56365	6.16273	6.00187
	11825-27	3	SL013877	PRGC1	Q9UBK2	10891	PPARGC1A	Human	RFU	Protein	20	15.1812	14.7489	14.7489	10.2216	10.3992	2.88848	15.0407	14.6324	14.6324	8.18152	8.34744	2.74979	9.86287	9.92067	9.92067	5.86607	6.65712	2.58542
	11827-7	3	SL019486	RORG	P51449	6097	RORC	Human	RFU	Protein	20	13.9941	13.6566	13.6566	9.67897	9.27526	4.12354	13.18	13.2648	13.2648	7.73207	6.95946	4.02778	9.05079	9.29545	9.29545	6.70315	6.17323	3.50561
	11830-48	3	SL010616	SHP-2	Q06124	5781	PTPN11	Human	RFU	Protein	20	9.96642	9.66267	9.66267	9.11221	8.00852	8.42205	9.71941	9.51882	9.51882	7.73347	6.56825	7.61468	8.12927	7.12042	7.12042	6.00393	4.87362	6.74952
	11833-83	3	SL012513	FRDA	Q16595	2395	FXN	Human	RFU	Protein	20	13.9169	13.7412	13.7412	9.05802	9.27288	2.38569	13.6005	13.615	13.615	7.29386	7.49947	2.27737	10.0838	10.0477	10.0477	6.17124	6.51751	2.1468
	11836-144	3	SL004119	discoidin domain receptor 1	Q08345	780	DDR1	Human	RFU	Protein	0.5	15.7328	15.4202	15.4202	10.5728	10.078	4.92704	15.2301	15.0393	15.0393	9.28505	8.37788	4.23845	12.5933	11.2908	11.2908	8.99392	7.30459	3.53331
	11837-7	3	SL004859	GITR	Q9Y5U5	8784	TNFRSF18	Human	RFU	Protein	20	12.7399	12.5429	12.5429	7.65057	7.42839	4.54102	12.7415	12.8043	12.8043	6.22014	6.11326	4.28502	9.78792	10.2474	10.2474	5.42718	5.85098	3.89963
	11838-130	3	SL010815	FA38A	Q92508	9780	PIEZO1	Human	RFU	Protein	20	13.6638	13.5448	13.5448	8.94658	8.8059	3.37182	13.752	14.0675	14.0675	7.51454	7.22109	3.35571	10.2067	10.792	10.792	6.2336	6.30578	2.9222
	11851-21	3	SL017099	TREM2	Q9NZC2	54209	TREM2	Human	RFU	Protein	0.5	12.0134	12.2732	12.2732	9.03277	10.1216	6.45939	12.065	12.0749	12.0749	9.20063	10.135	6.0285	10.2507	9.19397	9.19397	8.6493	10.961	6.09425
	11860-3	3	SL025418	Fc_MOUSE	Q99LC4			Mouse	RFU	Protein	20	14.7885	14.5644	14.5644	9.88827	9.16356	4.01146	14.87	14.7258	14.7258	8.89507	7.55789	3.95913	10.4785	11.6798	11.6798	7.67022	6.33403	3.92763
	11872-9	3	SL019027	PCDGD	Q9Y5G3	56104	PCDHGB1	Human	RFU	Protein	0.5	17.5456	17.8582	17.8582	16.1266	15.6886	11.4839	14.615	14.5653	14.5653	12.6743	11.4477	8.1758	11.5905	10.4947	10.4947	10.3077	8.23257	6.02368
	11890-2	3	SL025418	Fc_MOUSE	Q99LC4			Mouse	RFU	Protein	20	14.6457	15.1156	15.1156	13.9601	14.7585	9.85906	14.4897	14.4973	14.4973	12.6731	13.4825	9.41994	12.0597	12.1987	12.1987	10.9417	11.7432	8.09641
	11895-21	3	SL025418	Fc_MOUSE	Q99LC4			Mouse	RFU	Protein	20	12.2313	11.8493	11.8493	7.01562	6.79669	5.2112	12.471	12.2567	12.2567	6.20876	5.64703	4.78748	8.78439	8.56818	8.56818	5.25811	4.6511	4.40543
	11910-27	3	SL019039	DLX4	Q92988	1748	DLX4	Human	RFU	Protein	20	12.9899	12.9053	12.9053	9.10258	8.64047	5.81001	12.781	12.9848	12.9848	7.48634	6.78222	5.28681	10.0632	9.96229	9.96229	6.6351	5.74182	4.60799
	11911-13	3	SL025919	LRC4B:CD	Q9NT99	94030	LRRC4B	Human	RFU	Protein	20	15.321	15.1844	15.1844	11.9131	11.8189	5.32395	13.7809	13.681	13.681	7.93093	7.95512	3.92589	8.81114	9.48062	9.48062	5.66221	5.52351	3.18723
	11912-45	3	SL025418	Fc_MOUSE	Q99LC4			Mouse	RFU	Protein	20	15.2982	14.8047	14.8047	10.0312	9.6973	3.7672	15.2987	14.8275	14.8275	8.15562	7.43354	3.79056	11.3903	10.5936	10.5936	6.27174	5.89839	3.73821
	11917-8	3	SL025418	Fc_MOUSE	Q99LC4			Mouse	RFU	Protein	20	17.2061	18.1333	18.1333	16.6778	17.41	12.0568	16.7588	17.3769	17.3769	15.3709	16.0748	11.4523	14.7114	15.3862	15.3862	13.4448	14.9069	12.0066
	11918-54	3	SL025418	Fc_MOUSE	Q99LC4			Mouse	RFU	Protein	20	17.2813	18.3972	18.3972	15.7679	16.4707	13.7212	17.7711	18.6011	18.6011	14.641	15.0512	12.2776	14.2011	15.2819	15.2819	13.2796	14.6863	13.6216
	11919-84	3	SL025418	Fc_MOUSE	Q99LC4			Mouse	RFU	Protein	20	14.7313	14.1871	14.1871	8.64622	7.94894	5.23754	15.023	14.7835	14.7835	7.54585	6.89657	5.15433	11.3035	10.0774	10.0774	5.9714	5.70886	5.16703
	11926-23	3	SL012582	P34	Q6PD74	79719	AAGAB	Human	RFU	Protein	20	11.8834	11.6324	11.6324	7.36979	7.45397	6.02113	12.2152	12.068	12.068	6.01777	6.07234	5.86012	9.26336	8.90787	8.90787	5.17724	5.45304	4.69348
	11927-3	3	SL025418	Fc_MOUSE	Q99LC4			Mouse	RFU	Protein	20	15.5199	14.736	14.736	10.599	9.00683	7.40537	15.6276	15.2338	15.2338	9.89611	7.86295	6.64728	11.8198	11.8687	11.8687	8.42701	6.11681	6.14179
	11934-9	3	SL015014	INT3	Q68E01	65123	INTS3	Human	RFU	Protein	20	16.1974	16.1793	16.1793	13.3366	13.6069	7.03372	13.9615	14.3236	14.3236	9.60703	9.86069	3.91476	9.37518	9.60071	9.60071	7.90325	8.48292	2.97095
	11939-11	3	SL025418	Fc_MOUSE	Q99LC4			Mouse	RFU	Protein	20	14.6098	14.9813	14.9813	13.3119	12.1324	6.37051	13.8331	14.5925	14.5925	11.7873	10.0675	5.85661	11.7095	11.7514	11.7514	11.1063	8.85591	5.30067
	11949-25	3	SL025843	EGF:CD	P01133	1950	EGF	Human	RFU	Protein	20	13.679	13.9505	13.9505	9.70849	9.78866	4.67031	13.8531	14.5453	14.5453	8.79873	8.85568	4.38625	10.563	11.799	11.799	8.30434	7.34741	4.03296
	11952-1	3	SL025881	IGDC3:CD	Q8IVU1	9543	IGDCC3	Human	RFU	Protein	20	16.1772	15.6672	15.6672	10.2427	9.68169	3.00685	16.3584	16.0073	16.0073	8.75445	7.80448	2.90681	12.0812	12.0945	12.0945	6.93488	6.75734	2.73551
	11955-1	3	SL025968	RHG01:Rho-GAP	Q07960	392	ARHGAP1	Human	RFU	Protein	20	14.8522	14.5419	14.5419	10.0521	9.11453	5.24536	15.0691	14.7779	14.7779	9.89005	8.57305	5.15358	12.7675	11.9874	11.9874	9.24149	8.45746	4.9916
	11967-23	3	SL013765	RABP1	P29762	1381	CRABP1	Human	RFU	Protein	20	17.4459	17.6947	17.6947	14.0454	16.5454	10.4794	17.4147	17.7369	17.7369	13.12	16.5009	10.4116	14.7467	15.0824	15.0824	12.7135	14.9611	10.1297
	11969-5	3	SL004807	S100A2	P29034	6273	S100A2	Human	RFU	Protein	20	16.0477	15.6488	15.6488	9.86233	9.06499	3.6287	16.4689	16.2275	16.2275	8.78117	7.46682	3.54813	11.051	10.9832	10.9832	6.97745	6.45346	3.49452
	11986-30	3	SL025418	Fc_MOUSE	Q99LC4			Mouse	RFU	Protein	20	13.8365	13.8274	13.8274	10.6914	10.8414	3.91793	13.3139	13.2581	13.2581	8.75228	8.91818	3.78855	10.115	10.8375	10.8375	7.83767	6.66528	3.60068
	11988-24	3	SL015251	PTPRH	Q9HD43	5794	PTPRH	Human	RFU	Protein	20	16.042	15.7831	15.7831	11.3369	12.2995	4.5668	15.8679	15.8658	15.8658	10.1764	11.0345	4.66366	12.7901	12.0293	12.0293	7.92304	9.28536	4.66875
	11989-35	3	SL019200	EMC1	Q8N766	23065	EMC1	Human	RFU	Protein	20	15.3592	15.0077	15.0077	10.499	10.6962	4.02373	14.8122	14.7557	14.7557	7.91068	7.80317	3.02781	10.6683	9.81561	9.81561	5.90029	6.39336	2.43926
	11993-227	3	SL025418	Fc_MOUSE	Q99LC4			Mouse	RFU	Protein	20	15.2841	15.1678	15.1678	9.80181	9.72788	2.58772	15.5097	15.6423	15.6423	8.23771	7.69451	2.37571	12.0254	12.0928	12.0928	6.66225	6.39989	2.39472
	12001-7	3	SL006520	ZO1	Q07157	7082	TJP1	Human	RFU	Protein	20	15.6253	16.0697	16.0697	12.2678	13.7665	8.58482	15.9819	16.6667	16.6667	11.617	13.8847	8.7201	12.9771	13.2085	13.2085	10.7631	12.827	8.34522
	12008-3	3	SL007098	CD7	P09564	924	CD7	Human	RFU	Protein	20	13.7255	12.9321	12.9321	8.66066	8.33901	7.16555	14.1669	13.5742	13.5742	7.01345	6.78596	6.28819	9.16263	8.30678	8.30678	5.68629	5.27219	5.20062
	12012-33	3	SL025418	Fc_MOUSE	Q99LC4			Mouse	RFU	Protein	20	15.9023	15.585	15.585	11.3363	12.1117	4.66101	15.1612	14.91	14.91	8.5745	9.85309	4.17534	11.6782	11.1403	11.1403	6.90178	8.20576	3.72377
	12014-19	3	SL019226	PTPS	Q03393	5805	PTS	Human	RFU	Protein	20	15.8087	15.8339	15.8339	12.8953	13.4373	5.91034	15.1235	15.3632	15.3632	10.7652	11.1394	5.19927	11.1843	11.4134	11.4134	9.73803	9.22882	4.72052
	12016-60	3	SL013756	CBL	P22681	867	CBL	Human	RFU	Protein	20	10.1746	9.20064	9.20064	9.75497	8.06395	9.07907	9.82321	8.84253	8.84253	8.74124	6.55741	8.29378	7.804	6.74532	6.74532	6.52385	5.72746	7.27849
	12018-84	3	SL019230	TPK1	Q9H3S4	27010	TPK1	Human	RFU	Protein	20	14.0227	13.8394	13.8394	8.89153	9.15346	2.0408	14.1311	14.2665	14.2665	7.92279	7.93164	1.97735	10.7242	11.0507	11.0507	6.92755	6.88479	1.80023
	12020-39	3	SL010883	PMGE	P07738	669	BPGM	Human	RFU	Protein	0.5	15.2442	15.387	15.387	12.4905	11.9992	7.75478	13.0863	12.9914	12.9914	10.1453	9.09756	4.6734	11.0363	11.2337	11.2337	8.99872	7.67824	3.63178
	12022-12	3	SL000132	SMAD4	Q13485	4089	SMAD4	Human	RFU	Protein	20	14.5569	13.9945	13.9945	10.387	10.5331	5.37266	13.8145	13.5397	13.5397	8.53097	8.55294	5.01699	9.12377	9.02419	9.02419	7.24618	8.03667	5.26706
	12030-82	3	SL004900	Desmin	P17661	1674	DES	Human	RFU	Protein	20	18.6435	19.1331	19.1331	16.0845	18.4382	13.3764	18.3797	19.1503	19.1503	15.0843	18.6912	13.6351	14.6111	16.7679	16.7679	13.6028	17.9414	13.0036
	12033-3	3	SL007012	BUB1	O43683	699	BUB1	Human	RFU	Protein	20	15.1776	15.4272	15.4272	11.9259	11.5817	5.31405	14.273	14.9534	14.9534	9.35577	8.96717	4.35513	9.78998	10.9468	10.9468	7.69346	7.65241	4.05199
	12034-28	3	SL004613	CAP 1	Q01518	10487	CAP1	Human	RFU	Protein	20	34.6605	35.9143	35.9143	37.0954	41.7521	40.9106	35.6189	36.7084	36.7084	38.8971	42.8084	41.9111	37.2084	39.3907	39.3907	38.535	35.6276	33.8741
	12041-33	3	SL013773	HS71L	P34931	3305	HSPA1L	Human	RFU	Protein	20	17.4717	17.787	17.787	14.1102	13.4129	8.1265	17.6341	18.0229	18.0229	13.8404	12.8465	8.29566	15.488	16.5479	16.5479	13.5598	12.6999	7.91972
	12046-51	3	SL011216	TADBP	Q13148	23435	TARDBP	Human	RFU	Protein	20	16.8579	16.5397	16.5397	10.7826	10.2388	4.12247	17.7934	17.721	17.721	10.161	9.09772	4.09565	11.9863	11.8767	11.8767	8.15863	7.74117	3.85613
	12077-32	3	SL004357	Myostatin	O14793	2660	MSTN	Human	RFU	Protein	20	14.0871	13.587	13.587	11.2615	10.3172	4.86764	12.7325	12.7337	12.7337	8.71076	7.16426	3.35572	10.2187	10.1989	10.1989	7.29341	5.70447	2.37652
	12329-21	3	SL013834	KS6A1	Q15418	6195	RPS6KA1	Human	RFU	Protein	0.5	19.4212	19.2791	19.2791	19.51	18.1409	15.1464	14.2816	13.2015	13.2015	14.148	11.5341	7.58556	10.4983	9.36548	9.36548	9.45515	8.26486	4.4494
	12332-7	3	SL019680	EF2K	O00418	29904	EEF2K	Human	RFU	Protein	20	14.486	14.9792	14.9792	11.155	11.3962	8.59443	14.7193	15.0788	15.0788	10.291	10.4256	8.04448	11.526	10.9251	10.9251	9.12236	9.25078	7.96798
	12333-87	3	SL010958	RPIA	P49247	22934	RPIA	Human	RFU	Protein	0.5	13.5944	13.5518	13.5518	9.46756	9.28437	4.01062	13.109	12.8861	12.8861	8.45905	7.91237	3.77013	11.5213	10.9921	10.9921	8.63612	7.24326	2.92006
	12334-25	3	SL004695	cSHMT	P34896	6470	SHMT1	Human	RFU	Protein	20	12.7788	12.1595	12.1595	9.19498	8.79346	6.48526	11.8764	11.5324	11.5324	7.32219	6.83394	5.71466	8.55346	9.76636	9.76636	6.18393	6.07657	4.74795
	12338-27	3	SL019671	EGFLA	Q63HQ2	133584	EGFLAM	Human	RFU	Protein	20	9.29739	8.87663	8.87663	6.84441	6.29859	6.86412	8.84228	9.01936	9.01936	5.90295	5.50132	6.57594	6.78179	7.50725	7.50725	4.57726	4.53321	5.99982
	12340-17	3	SL011196	SYAC	P49588	16	AARS1	Human	RFU	Protein	20	11.6139	11.2591	11.2591	8.65214	8.4825	6.56026	11.3132	10.9356	10.9356	6.98158	6.71137	5.37794	9.26985	8.29875	8.29875	5.42772	5.4216	4.3208
	12341-8	3	SL007465	DUS6	Q16828	1848	DUSP6	Human	RFU	Protein	20	14.3398	14.0295	14.0295	8.92958	9.0081	3.56771	14.4121	14.2325	14.2325	7.74693	7.90573	3.55993	10.2499	10.8427	10.8427	6.17508	6.79361	2.78591
	12343-14	3	SL011226	CENB2	Q15057	23527	ACAP2	Human	RFU	Protein	20	15.0117	14.5955	14.5955	9.8037	9.71943	3.15169	14.9342	14.6581	14.6581	8.05268	7.91266	2.94831	11.1605	11.3151	11.3151	6.41484	6.59333	2.71165
	12345-4	3	SL019703	APC10	Q9UM13	10393	ANAPC10	Human	RFU	Protein	20	15.0817	14.5838	14.5838	10.0257	9.87645	2.9916	14.9213	14.3859	14.3859	7.90265	7.66783	2.71489	11.9683	11.4341	11.4341	6.60315	5.47627	2.61088
	12347-29	3	SL019675	CCM2	Q9BSQ5	83605	CCM2	Human	RFU	Protein	20	15.0754	15.5948	15.5948	13.3942	14.6668	9.99564	14.7526	15.3045	15.3045	12.2559	14.2539	9.9592	12.2929	12.9373	12.9373	11.0202	13.2756	9.6694
	12348-46	3	SL019681	SYSM	Q9NP81	54938	SARS2	Human	RFU	Protein	20	14.9318	14.5566	14.5566	9.73093	9.69784	6.44972	14.9227	14.8751	14.8751	8.0682	7.79772	5.2466	11.1482	10.9111	10.9111	5.83401	5.89769	3.90547
	12350-86	3	SL018899	ETS2	P15036	2114	ETS2	Human	RFU	Protein	20	13.414	13.2603	13.2603	8.52352	8.77795	3.34049	13.3064	13.4706	13.4706	7.28105	7.43872	3.33621	9.57308	9.86945	9.86945	6.42658	6.29613	2.84397
	12351-25	3	SL004396	STAT1	P42224	6772	STAT1	Human	RFU	Protein	20	10.09	9.48707	9.48707	9.70245	8.39657	9.79926	9.55719	9.09199	9.09199	8.21829	6.44293	8.84636	8.25579	7.11534	7.11534	6.14726	4.69204	6.99189
	12352-70	3	SL019698	ARRD3	Q96B67	57561	ARRDC3	Human	RFU	Protein	20	13.3848	13.2213	13.2213	8.06343	7.56604	4.87428	13.7101	13.6347	13.6347	6.72697	6.20987	4.39892	9.15757	9.08307	9.08307	5.40213	5.34632	3.73604
	12355-223	3	SL019676	RRFM	Q96E11	92399	MRRF	Human	RFU	Protein	20	14.7508	14.6646	14.6646	10.3194	11.0874	3.60648	14.5446	14.598	14.598	8.708	9.52254	3.522	11.2971	11.4477	11.4477	7.79943	8.25056	3.24422
	12356-65	3	SL005002	Sorcin	P30626	6717	SRI	Human	RFU	Protein	20	9.52067	9.38795	9.38795	10.7712	7.89485	8.19677	9.11432	9.19839	9.19839	10.4714	7.57942	7.54732	8.88542	9.18594	9.18594	9.21068	7.364	6.44264
	12357-41	3	SL016390	SNP29	O95721	9342	SNAP29	Human	RFU	Protein	20	15.479	15.0454	15.0454	9.86443	9.92538	3.73532	15.3577	15.2996	15.2996	8.60526	8.33141	3.73835	10.5742	11.1448	11.1448	7.07731	7.27056	3.19297
	12358-6	3	SL007325	IGBP1	P78318	3476	IGBP1	Human	RFU	Protein	20	13.1751	12.4603	12.4603	7.96843	6.27451	7.18339	13.6576	13.4065	13.4065	7.07093	5.27941	6.56276	8.61509	7.63609	7.63609	5.72345	4.46758	5.61411
	12361-102	3	SL008513	RRAS2	P62070	22800	RRAS2	Human	RFU	Protein	20	15.7783	15.2921	15.2921	10.0466	9.17785	3.89682	16.234	15.851	15.851	8.7655	7.23177	3.88316	11.5281	11.0668	11.0668	6.715	6.44384	3.18496
	12363-70	3	SL015111	TRIB2	Q92519	28951	TRIB2	Human	RFU	Protein	20	15.2643	14.8129	14.8129	9.53004	9.64521	2.31503	15.4452	15.152	15.152	8.41681	8.41095	2.37637	10.9896	10.0609	10.0609	7.05579	7.61207	2.49948
	12365-108	3	SL009453	RUVB1	Q9Y265	8607	RUVBL1	Human	RFU	Protein	20	13.3245	13.0428	13.0428	8.1127	7.95685	3.35584	13.4113	13.3562	13.3562	6.92165	6.53099	3.10909	10.1416	10.2224	10.2224	5.97673	5.82132	2.68098
	12366-16	3	SL008832	CRGD	P07320	1421	CRYGD	Human	RFU	Protein	20	14.6804	14.227	14.227	9.89992	9.72307	2.99251	14.3681	13.9154	13.9154	7.68674	7.49797	2.86582	10.1058	9.84398	9.84398	6.42999	6.00944	2.72161
	12367-52	3	SL019694	MACOI	Q8N5G2	55219	MACO1	Human	RFU	Protein	20	13.0198	12.2542	12.2542	8.4712	7.92642	4.44648	12.8858	12.2515	12.2515	6.88825	6.41902	4.29937	9.10187	8.66447	8.66447	5.87225	5.90579	4.21936
	12368-18	3	SL013848	PCAF	Q92831	8850	KAT2B	Human	RFU	Protein	20	15.7016	14.6983	14.6983	9.39783	8.25844	5.44297	15.7444	14.9857	14.9857	8.58063	6.84388	5.31537	11.5501	11.0897	11.0897	6.90097	6.31781	4.53974
	12370-30	3	SL006348	Apo F	Q13790	319	APOF	Human	RFU	Protein	0.5	12.3372	12.1484	12.1484	8.92745	8.13637	5.00965	12.42	11.9957	11.9957	9.3367	7.9207	4.62059	10.1805	10.2614	10.2614	9.52717	8.06196	4.3402
	12372-50	3	SL005671	Tropomyosin alpha-3 chain	P06753	7170	TPM3	Human	RFU	Protein	20	12.9365	12.7277	12.7277	8.38929	8.33074	2.82558	12.7339	12.7299	12.7299	6.64823	6.4833	2.86014	9.05096	9.33265	9.33265	5.59343	5.74268	2.88353
	12373-73	3	SL014875	TRA2B	P62995	6434	TRA2B	Human	RFU	Protein	20	10.9289	10.3172	10.3172	6.72101	5.79914	6.10123	10.9761	10.886	10.886	5.74451	4.81643	5.43904	8.33548	8.44424	8.44424	5.03573	4.13245	4.97897
	12374-8	3	SL019686	PA1B3	Q15102	5050	PAFAH1B3	Human	RFU	Protein	20	11.5703	11.5229	11.5229	7.9374	7.43701	5.59278	11.6815	11.939	11.939	7.19679	6.50474	5.33379	7.9185	8.35306	8.35306	5.94734	6.41128	4.5047
	12376-85	3	SL003762	p19-INK4d	P55273	1032	CDKN2D	Human	RFU	Protein	20	13.0445	13.1172	13.1172	10.4148	9.71706	6.25504	12.7603	13.011	13.011	8.81312	8.30332	5.73139	9.56071	9.74499	9.74499	7.26957	6.78214	4.87217
	12378-71	3	SL012578	TPSN	O15533	6892	TAPBP	Human	RFU	Protein	20	13.9452	13.4285	13.4285	8.53796	7.18794	4.95943	13.8937	13.7525	13.7525	7.75368	6.18594	4.47171	10.2453	10.4644	10.4644	6.86944	5.42085	3.98159
	12381-26	3	SL008046	CBR1	P16152	873	CBR1	Human	RFU	Protein	20	12.2103	11.3812	11.3812	6.74441	6.20242	5.62054	12.6388	11.904	11.904	5.63359	4.89281	5.05279	8.6517	7.44393	7.44393	4.47261	4.75979	4.50086
	12382-2	3	SL019687	DDX58	O95786	23586	DDX58	Human	RFU	Protein	20	14.531	14.6199	14.6199	11.1898	11.7533	4.41228	13.8087	14.0666	14.0666	8.70466	9.71797	4.03486	10.375	10.5853	10.5853	6.85491	8.69898	3.76152
	12384-92	3	SL019700	CSN7B	Q9H9Q2	64708	COPS7B	Human	RFU	Protein	0.5	15.7156	15.8755	15.8755	12.9317	12.8841	8.46684	15.4163	15.5249	15.5249	12.7909	12.3985	8.40437	13.6995	14.2366	14.2366	12.0018	12.0968	8.54063
	12385-4	3	SL006471	CAN3	P20807	825	CAPN3	Human	RFU	Protein	20	12.1632	11.9344	11.9344	7.78744	7.93064	3.62427	12.0093	12.3102	12.3102	6.63627	6.8763	2.97841	9.87731	10.0578	10.0578	5.67112	6.20242	2.58633
	12386-11	3	SL012837	AMPB	Q9H4A4	6051	RNPEP	Human	RFU	Protein	20	13.4102	12.4378	12.4378	7.0662	5.98494	6.89224	14.1042	13.4116	13.4116	6.10555	4.94064	6.33399	9.05074	7.29252	7.29252	4.91326	4.55688	5.75255
	12387-7	3	SL013045	PDLI4	P50479	8572	PDLIM4	Human	RFU	Protein	20	13.7683	13.2831	13.2831	8.20289	7.72112	3.4335	14.0565	13.7972	13.7972	6.95461	6.13416	3.40861	9.72181	9.11126	9.11126	5.65837	5.21844	3.18071
	12389-4	3	SL007790	ORC6	Q9Y5N6	23594	ORC6	Human	RFU	Protein	20	15.4687	15.3034	15.3034	11.3058	12.1708	4.4702	14.8388	14.8849	14.8849	9.33476	10.2372	3.98832	11.9362	11.2462	11.2462	7.34926	9.03428	2.93815
	12391-27	3	SL019695	PDZD7	Q9H5P4	79955	PDZD7	Human	RFU	Protein	20	20.3263	21.2171	21.2171	20.3421	21.2701	16.3741	19.9273	20.2298	20.2298	19.8	20.2352	15.685	17.4813	17.8799	17.8799	18.0599	17.9852	15.7346
	12392-30	3	SL019701	ARL1	P40616	400	ARL1	Human	RFU	Protein	0.5	13.258	12.8103	12.8103	10.7707	10.2332	5.65059	10.9781	10.5033	10.5033	8.2994	7.10369	3.02726	9.0806	8.02367	8.02367	6.12304	5.53127	2.37415
	12394-53	3	SL006601	CP054	Q6UWD8	283897	C16orf54	Human	RFU	Protein	20	14.4997	13.9657	13.9657	9.95072	9.64688	3.52896	14.1215	13.4775	13.4775	7.24695	6.99362	3.51367	9.99368	9.24914	9.24914	5.40455	5.69707	3.31286
	12395-86	3	SL019677	SYDM	Q6PI48	55157	DARS2	Human	RFU	Protein	20	14.442	14.3367	14.3367	12.7588	11.9688	12.2658	13.1651	12.7778	12.7778	9.64579	8.87283	10.1174	10.3832	9.7691	9.7691	6.75213	6.37523	8.32983
	12396-19	3	SL006368	HIBCH	Q6NVY1	26275	HIBCH	Human	RFU	Protein	20	13.6661	13.0636	13.0636	11.1986	11.0733	10.694	13.3345	12.4835	12.4835	8.50423	8.07614	8.67435	11.1948	9.15899	9.15899	6.45989	6.18526	6.93689
	12398-15	3	SL019692	PAX4	O43316		PAX4	Human	RFU	Protein	20	16.0392	15.5374	15.5374	11.5947	10.6794	4.85975	15.528	14.7142	14.7142	8.26181	7.06782	3.53766	11.0481	10.0664	10.0664	5.99619	4.86378	2.7033
	12399-194	3	SL013198	CCD50	Q8IVM0	152137	CCDC50	Human	RFU	Protein	20	12.7739	12.6715	12.6715	8.70136	9.00287	4.36961	12.8805	13.0507	13.0507	7.53363	7.84223	4.09825	8.77747	10.1267	10.1267	7.10546	7.70301	3.48895
	12400-25	3	SL015259	UBE2T	Q9NPD8	29089	UBE2T	Human	RFU	Protein	20	15.1738	15.1623	15.1623	12.1064	12.7999	5.24699	14.4218	14.2486	14.2486	9.8309	10.6674	4.1932	11.5964	11.1281	11.1281	8.53798	8.98118	3.64798
	12401-3	3	SL019706	STALP	Q96FJ0	57559	STAMBPL1	Human	RFU	Protein	20	15.2177	14.8328	14.8328	10.1302	11.4895	4.49775	14.8204	14.7654	14.7654	8.55968	10.3081	4.35072	11.7168	12.2896	12.2896	7.70193	7.47932	3.22623
	12403-30	3	SL019678	RB39B	Q96DA2	116442	RAB39B	Human	RFU	Protein	20	16.0507	16.0072	16.0072	11.9141	12.6787	4.89793	15.9602	15.8162	15.8162	10.3521	11.183	4.53938	13.8552	12.9442	12.9442	8.5276	9.48233	4.2019
	12406-119	3	SL000635	ARHI	O95661	9077	DIRAS3	Human	RFU	Protein	20	13.961	13.4305	13.4305	7.96984	7.73616	3.9026	14.3988	13.9542	13.9542	7.12693	6.66379	3.63185	10.8881	9.76541	9.76541	5.76614	5.96423	3.53298
	12408-333	3	SL015330	RB22A	Q9UL26	57403	RAB22A	Human	RFU	Protein	20	12.8257	12.7503	12.7503	9.80501	9.48499	4.13848	12.2243	12.373	12.373	7.6865	7.63303	3.74577	9.04331	9.53168	9.53168	6.69402	6.83851	3.38112
	12409-90	3	SL019707	RAB7B	Q96AH8	338382	RAB7B	Human	RFU	Protein	20	14.4908	14.1023	14.1023	9.09595	8.4671	3.3158	14.7558	14.6512	14.6512	7.57107	6.53283	3.32938	10.4961	11.0038	11.0038	6.00053	5.44188	3.21326
	12411-60	3	SL019679	MAX	P61244	4149	MAX	Human	RFU	Protein	20	11.8318	11.4999	11.4999	9.32719	8.64499	7.01313	10.9969	10.5815	10.5815	7.41569	6.48009	6.1001	8.58583	8.29832	8.29832	5.61432	4.97156	5.16176
	12414-31	3	SL004815	14-3-3 protein beta/alpha	P31946	7529	YWHAB	Human	RFU	Protein	0.5	11.5221	12.2334	12.2334	11.614	11.2714	8.5011	11.667	12.3221	12.3221	10.9866	10.7302	7.96358	10.649	11.4877	11.4877	10.1143	9.76974	7.21809
	12415-122	3	SL011710	EDF1	O60869	8721	EDF1	Human	RFU	Protein	20	17.1053	16.6471	16.6471	12.3029	13.1275	6.49639	17.342	16.6487	16.6487	11.4614	12.4623	6.35435	15.5694	13.9751	13.9751	10.0271	11.871	5.95711
	12417-46	3	SL019708	TPRKB	Q9Y3C4	51002	TPRKB	Human	RFU	Protein	0.5	13.7816	13.637	13.637	10.8108	10.2108	5.05754	13.8109	13.5689	13.5689	10.9075	9.7523	4.75596	11.7511	13.0901	13.0901	10.6698	9.03176	3.69293
	12420-10	3	SL019684	GPD1L	Q8N335	23171	GPD1L	Human	RFU	Protein	20	21.7498	21.666	21.666	17.6175	18.6005	13.8958	21.3286	21.2848	21.2848	16.5354	17.887	13.1959	18.6774	16.3527	16.3527	14.1572	16.5042	12.6316
	12422-143	3	SL019693	LX15B	O15296	247	ALOX15B	Human	RFU	Protein	20	13.0658	13.6456	13.6456	12.704	12.5661	6.81399	12.221	12.7952	12.7952	11.1024	10.8406	6.37471	9.95441	10.1932	10.1932	10.062	8.28683	7.00108
	12423-38	3	SL019697	A1CF	Q9NQ94	29974	A1CF	Human	RFU	Protein	20	13.4234	13.3993	13.3993	8.59207	8.46187	3.13113	13.635	13.8207	13.8207	7.38409	7.41794	3.0587	10.1514	10.4901	10.4901	6.8084	6.14158	2.62597
	12424-107	3	SL019702	THYN1	Q9P016	29087	THYN1	Human	RFU	Protein	20	14.43	13.9253	13.9253	9.37093	9.49741	3.4079	14.198	13.7203	13.7203	6.81466	6.91382	3.36232	10.249	10.1476	10.1476	4.86144	5.32882	3.13529
	12425-104	3	SL008834	ARF6	P62330	382	ARF6	Human	RFU	Protein	20	14.9389	14.6443	14.6443	9.31938	9.70873	3.621	15.1623	14.9919	14.9919	8.76626	8.85469	3.591	11.5131	10.9981	10.9981	7.76012	8.17581	3.48419
	12426-19	3	SL016520	MOL1B	Q9H8S9	55233	MOB1A	Human	RFU	Protein	20	14.8496	15.0131	15.0131	11.3677	11.0196	7.98604	14.2407	14.7256	14.7256	10.0002	10.0203	7.70619	9.99139	11.4603	11.4603	9.34241	9.23678	6.65671
	12427-8	3	SL007185	MPIP2	P30305	994	CDC25B	Human	RFU	Protein	20	14.5595	14.3651	14.3651	9.49541	10.3712	4.2195	14.8115	14.792	14.792	8.635	9.63997	3.68435	11.9163	12.2382	12.2382	7.51261	8.40573	3.05453
	12428-2	3	SL015008	LYPL1	Q5VWZ2	127018	LYPLAL1	Human	RFU	Protein	20	15.3206	15.0579	15.0579	10.6339	11.2209	3.99046	14.8259	15.0681	15.0681	8.54525	9.05401	3.72374	10.5375	11.9891	11.9891	7.34341	7.9519	3.00626
	12430-78	3	SL011150	PAIP1	Q9H074	10605	PAIP1	Human	RFU	Protein	20	14.9688	14.8599	14.8599	10.0146	10.6622	2.8303	14.9244	15.2187	15.2187	8.72507	9.52288	2.67132	11.1151	10.9548	10.9548	7.20462	8.26804	2.52904
	12431-13	3	SL019737	PELO	Q9BRX2	53918	PELO	Human	RFU	Protein	20	13.4697	13.1457	13.1457	7.82198	7.57461	3.82502	13.6876	13.4819	13.4819	6.91376	6.5301	3.30013	9.33997	9.91434	9.91434	6.05197	5.85207	2.9505
	12432-23	3	SL010232	CYBP	Q9HB71	27101	CACYBP	Human	RFU	Protein	20	13.0773	12.7176	12.7176	8.16866	7.78198	6.88811	13.5569	13.2226	13.2226	7.03335	6.24682	5.66761	9.21385	9.05938	9.05938	6.08057	5.55074	4.81825
	12433-8	3	SL019709	ARL11	Q969Q4	115761	ARL11	Human	RFU	Protein	0.5	12.4758	11.9724	11.9724	9.27579	9.065	4.25433	11.5636	10.9773	10.9773	8.23575	7.60276	3.54489	9.26158	9.73587	9.73587	7.638	6.49278	2.57866
	12434-25	3	SL008617	K0174	P53990	9798	IST1	Human	RFU	Protein	20	13.4648	13.4981	13.4981	8.78749	8.75886	4.34606	13.3746	13.821	13.821	7.60883	7.39957	3.55289	9.52784	9.61291	9.61291	6.51715	6.93099	2.91975
	12436-84	3	SL005847	GST omega-1	P78417	9446	GSTO1	Human	RFU	Protein	0.5	14.1504	13.3038	13.3038	10.5663	9.6846	6.67178	14.1585	13.1795	13.1795	10.0825	8.69446	6.5081	12.4543	11.6163	11.6163	9.43276	7.22561	6.04392
	12437-18	3	SL019726	ULK3	Q6PHR2	25989	ULK3	Human	RFU	Protein	20	15.473	15.0552	15.0552	9.92799	9.97212	3.52299	15.5541	15.3476	15.3476	8.28031	8.14857	3.48019	11.0476	10.3804	10.3804	6.44732	6.86259	2.90151
	12438-127	3	SL014754	3MG	P29372	4350	MPG	Human	RFU	Protein	20	12.2258	11.7736	11.7736	8.45804	8.2357	3.61291	11.6439	11.5833	11.5833	6.41599	6.32501	3.57884	8.00396	7.83006	7.83006	5.57705	5.80149	3.20666
	12439-67	3	SL004395	ISGF3	Q00978	10379	IRF9	Human	RFU	Protein	20	15.1439	14.5004	14.5004	9.75789	9.7887	5.2798	15.1635	14.5012	14.5012	7.98991	8.12331	5.32605	10.6583	9.43514	9.43514	6.06578	6.52323	5.52902
	12442-4	3	SL019715	RHOD	O00212	29984	RHOD	Human	RFU	Protein	20	11.7266	11.6981	11.6981	8.25929	8.10579	4.17201	11.709	11.7389	11.7389	6.69174	6.79108	4.21565	8.46983	8.75459	8.75459	5.43853	6.12119	4.11086
	12444-39	3	SL006967	NR5A2	O00482	2494	NR5A2	Human	RFU	Protein	20	15.0949	14.3993	14.3993	10.0599	9.80968	4.93291	14.5371	13.8954	13.8954	8.16157	7.70565	4.88411	11.0132	10.6865	10.6865	6.95208	6.24036	4.8864
	12445-50	3	SL019727	ANR27	Q96NW4	84079	ANKRD27	Human	RFU	Protein	20	14.3126	14.1913	14.1913	9.98487	11.1173	4.06022	14.4895	14.4971	14.4971	8.80523	10.2792	4.01812	11.6107	10.8902	10.8902	7.59767	8.92526	3.6128
	12446-49	3	SL005253	GST A1-1	P08263	2938	GSTA1	Human	RFU	Protein	20	11.1353	10.587	10.587	6.96393	6.63655	4.58219	10.9935	10.6214	10.6214	5.94495	5.63894	3.84866	7.53502	8.08485	8.08485	5.06039	5.18294	3.01874
	12448-246	3	SL006476	NMT1	P30419	4836	NMT1	Human	RFU	Protein	20	10.1844	9.65574	9.65574	10.3861	8.83132	9.08712	9.69099	9.09813	9.09813	8.80672	6.5883	7.74849	8.30633	6.86381	6.86381	6.18379	4.82643	6.18313
	12449-16	3	SL012991	PPIH	O43447	10465	PPIH	Human	RFU	Protein	20	12.3213	11.3954	11.3954	8.02606	7.15079	6.66202	12.5159	11.8723	11.8723	6.90272	6.21607	6.09604	8.67414	7.55287	7.55287	6.55322	5.35261	5.16526
	12450-42	3	SL016459	PMVK	Q15126	10654	PMVK	Human	RFU	Protein	20	12.7237	12.5857	12.5857	8.89674	9.00913	3.64423	12.3158	12.497	12.497	7.27818	7.46687	2.92832	9.35774	9.53538	9.53538	6.38297	6.48798	2.4613
	12451-62	3	SL018858	BACH1	O14867	571	BACH1	Human	RFU	Protein	20	17.5122	17.6701	17.6701	13.8343	16.6283	11.1071	17.3066	17.6291	17.6291	12.8169	16.5201	10.6806	14.5911	14.6649	14.6649	12.4597	15.5718	10.5848
	12452-32	3	SL019721	SV422	Q86Y97	84787	KMT5C	Human	RFU	Protein	20	15.6169	15.5333	15.5333	10.8081	11.3947	5.77967	15.9562	15.9054	15.9054	9.91296	10.1895	5.43682	12.8468	13.0482	13.0482	9.05039	9.09272	4.57064
	12453-161	3	SL019728	NXF1	Q9UBU9	10482	NXF1	Human	RFU	Protein	20	14.3596	13.7434	13.7434	9.25485	8.97993	3.69851	14.192	13.5416	13.5416	6.7997	6.45089	3.60815	9.73043	8.90662	8.90662	5.2026	4.91375	3.29869
	12454-105	3	SL019732	NTM1A	Q9BV86	28989	NTMT1	Human	RFU	Protein	20	14.9736	14.3451	14.3451	8.87668	8.22738	3.76353	15.1625	14.7069	14.7069	7.7724	6.64367	3.85841	11.4068	10.1778	10.1778	5.49747	5.66638	3.67914
	12455-48	3	SL019739	MYNN	Q9NPC7	55892	MYNN	Human	RFU	Protein	20	16.1355	15.8352	15.8352	10.1743	10.2978	4.31436	16.1692	16.0733	16.0733	9.61541	9.28217	4.11779	13.3196	12.5818	12.5818	8.59149	8.96329	4.32558
	12456-5	3	SL019744	F263	Q16875	5209	PFKFB3	Human	RFU	Protein	20	16.5003	16.2178	16.2178	11.5804	12.7116	7.05954	16.5464	16.5832	16.5832	10.7434	12.0695	6.54734	14.0228	13.8191	13.8191	9.03555	10.4275	6.25012
	12457-10	3	SL019711	MTND	Q9BV57	55256	ADI1	Human	RFU	Protein	20	13.0407	13.4471	13.4471	10.3011	10.4219	3.78817	12.7849	13.3049	13.3049	8.48166	8.61323	3.47803	8.9945	9.065	9.065	6.9187	7.53674	3.14637
	12458-79	3	SL016506	CHP1	Q99653	11261	CHP1	Human	RFU	Protein	20	12.336	12.0454	12.0454	8.06388	7.99976	4.24869	12.3104	12.0779	12.0779	7.02006	7.00553	3.46499	9.46931	9.44355	9.44355	6.65857	6.82517	2.75923
	12459-13	3	SL007671	PKHA1	Q9HB21	59338	PLEKHA1	Human	RFU	Protein	20	13.7514	13.1222	13.1222	8.52837	8.25769	3.83791	13.505	13.0931	13.0931	6.97819	6.63232	3.47875	9.37759	9.2312	9.2312	5.42278	5.6626	3.56137
	12460-18	3	SL008613	PSA7	O14818	5688	PSMA7	Human	RFU	Protein	20	9.06446	8.59451	8.59451	8.00896	6.88836	7.92733	8.52265	8.54199	8.54199	7.8016	6.44773	7.87887	7.14334	7.12538	7.12538	6.57915	5.6845	6.59059
	12461-8	3	SL013283	SIRT5	Q9NXA8	23408	SIRT5	Human	RFU	Protein	20	14.8503	14.241	14.241	8.85253	7.25138	6.77703	15.1925	14.6625	14.6625	8.66072	6.66508	6.41553	12.1459	11.7157	11.7157	8.02603	5.7005	6.00536
	12462-20	3	SL019733	SETMR	Q53H47	6419	SETMAR	Human	RFU	Protein	20	16.1765	15.4693	15.4693	10.4898	10.1373	4.7707	16.3134	15.4589	15.4589	9.03538	8.24799	4.53158	12.5245	10.6141	10.6141	6.75225	6.73762	4.09048
	12463-7	3	SL019740	KLH13	Q9P2N7	90293	KLHL13	Human	RFU	Protein	20	15.9287	15.8592	15.8592	11.332	12.6317	6.30353	16.0167	16.1353	16.1353	10.4478	11.9592	6.10142	13.167	14.1061	14.1061	9.53427	11.3533	5.17688
	12466-7	3	SL008019	ROA1	P09651	3178	HNRNPA1	Human	RFU	Protein	0.5	11.4429	11.309	11.309	10.9128	10.0272	5.2891	10.6275	10.276	10.276	10.2915	8.90998	4.70406	9.3706	8.7979	8.7979	7.58162	8.17408	4.1743
	12469-19	3	SL011230	MARE1	Q15691	22919	MAPRE1	Human	RFU	Protein	0.5	10.8791	10.1049	10.1049	9.09972	7.53293	7.86909	10.9058	10.0815	10.0815	7.87883	6.13571	6.24317	8.88074	7.54691	7.54691	6.88638	5.18742	4.17533
	12471-47	3	SL007061	STAU1	O95793	6780	STAU1	Human	RFU	Protein	20	13.1135	12.9605	12.9605	8.03606	7.98905	2.96477	13.3402	13.4054	13.4054	6.72778	6.60458	2.83602	9.48975	9.91352	9.91352	5.36628	5.73579	2.57792
	12473-48	3	SL015285	KCTD5	Q9NXV2	54442	KCTD5	Human	RFU	Protein	20	15.9424	16.4408	16.4408	13.8342	14.6331	7.69342	15.5008	15.9868	15.9868	11.99	13.1962	7.67641	12.2507	12.659	12.659	11.32	11.4906	7.90417
	12475-48	3	SL019722	CLIC5	Q9NZA1	53405	CLIC5	Human	RFU	Protein	20	9.50372	8.66143	8.66143	6.83005	5.41468	7.05584	9.43225	8.8367	8.8367	6.18405	4.58266	6.24094	7.30055	6.39235	6.39235	5.31873	3.89719	5.36448
	12476-50	3	SL013278	TIGAR	Q9NQ88	57103	TIGAR	Human	RFU	Protein	20	15.1598	14.5012	14.5012	9.34981	9.46084	3.52972	15.1714	14.7004	14.7004	8.1773	7.97218	3.667	10.9636	10.7441	10.7441	6.57176	7.10612	3.34693
	12477-42	3	SL019734	TSN	Q15631	7247	TSN	Human	RFU	Protein	20	11.3174	10.8415	10.8415	6.68993	6.43872	4.32572	11.3582	11.1436	11.1436	5.21796	4.96707	3.88177	8.03137	7.71539	7.71539	4.52994	4.13234	3.25426
	12478-15	3	SL008862	RL30	P62888	6156	RPL30	Human	RFU	Protein	20	9.34109	9.0882	9.0882	8.40005	6.71846	5.7182	9.05833	8.90336	8.90336	7.58998	5.51862	5.03187	7.76047	7.28453	7.28453	6.10618	5.01912	4.27903
	12479-50	3	SL014768	KAP1	P31321	5575	PRKAR1B	Human	RFU	Protein	20	16.044	15.2929	15.2929	10.2717	9.30627	6.81666	16.3641	15.9218	15.9218	10.0332	8.89238	6.59709	12.6951	11.4807	11.4807	9.75402	7.56758	6.45176
	12480-9	3	SL019713	OTUD5	Q96G74	55593	OTUD5	Human	RFU	Protein	20	23.7415	24.552	24.552	23.4061	26.1056	21.6667	22.9485	23.4328	23.4328	22.5043	26.184	22.2668	21.7345	20.4669	20.4669	19.849	24.0889	22.2478
	12482-5	3	SL007512	BPTF	Q12830	2186	BPTF	Human	RFU	Protein	20	16.01	15.4067	15.4067	9.65346	9.48165	3.42346	16.2957	15.7597	15.7597	8.84289	8.24811	3.4488	12.3755	11.7408	11.7408	7.20918	6.58359	3.20218
	12483-62	3	SL007576	RORB	Q92753	6096	RORB	Human	RFU	Protein	20	12.8104	12.2928	12.2928	7.55913	7.26251	3.88253	12.6972	12.4619	12.4619	5.90001	5.58209	3.56067	8.60734	8.97173	8.97173	4.59525	4.86137	3.08956
	12484-67	3	SL011194	PIPNB	P48739	23760	PITPNB	Human	RFU	Protein	20	18.6739	18.417	18.417	14.0227	15.9758	10.3012	18.7904	18.5485	18.5485	13.3839	15.3578	9.48624	16.221	16.1812	16.1812	12.3681	13.1044	9.21605
	12486-8	3	SL007708	GLRX2	Q9NS18	51022	GLRX2	Human	RFU	Protein	20	14.3465	13.9637	13.9637	9.24265	9.57118	2.7689	14.2024	14.0916	14.0916	7.61892	8.11348	2.6599	10.7294	9.97704	9.97704	6.12991	7.15571	2.38199
	12488-9	3	SL015331	MCTS1	Q9ULC4	28985	MCTS1	Human	RFU	Protein	20	13.2804	12.412	12.412	8.72717	6.54626	7.23749	13.8343	13.1279	13.1279	8.24967	5.91235	6.60544	11.594	10.9304	10.9304	7.75033	5.35084	6.25474
	12490-92	3	SL019720	LTOR3	Q9UHA4	8649	LAMTOR3	Human	RFU	Protein	20	13.8897	13.6859	13.6859	8.29376	8.00956	4.94129	14.0602	13.941	13.941	7.91604	7.50982	4.65438	10.39	11.4297	11.4297	7.12801	6.28325	3.75026
	12491-23	3	SL008340	CLIC4	Q9Y696	25932	CLIC4	Human	RFU	Protein	0.5	13.1916	12.7607	12.7607	13.9176	11.649	8.04987	11.1196	9.943	9.943	13.0571	8.41169	5.51462	9.57475	8.26311	8.26311	9.37523	6.72414	4.29159
	12493-42	3	SL019735	OTUB2	Q96DC9	78990	OTUB2	Human	RFU	Protein	20	14.7064	14.0173	14.0173	10.0659	9.94502	3.15577	14.763	14.1502	14.1502	8.94353	8.51534	3.03986	10.9342	10.9363	10.9363	8.17481	7.65371	2.86904
	12494-99	3	SL019741	GBRL2	P60520	11345	GABARAPL2	Human	RFU	Protein	0.5	10.5684	9.87493	9.87493	7.73639	7.15649	5.30595	10.3934	9.98503	9.98503	7.3429	6.2813	4.766	8.67982	7.72618	7.72618	6.28596	5.21569	4.25343
	12497-29	3	SL015180	SDOS	Q9BRJ7	84309	NUDT16L1	Human	RFU	Protein	20	9.47842	8.81287	8.81287	7.73857	6.21345	6.7482	9.21475	8.62746	8.62746	6.59749	4.44401	6.00904	7.06485	6.3046	6.3046	4.95063	3.38147	5.0506
	12498-12	3	SL019719	TX1B3	O14907	30851	TAX1BP3	Human	RFU	Protein	20	10.2228	10.2694	10.2694	8.59271	7.54075	5.971	10.0725	10.4413	10.4413	7.77801	6.46694	5.24793	7.76237	8.06573	8.06573	6.28404	6.06577	4.42568
	12499-108	3	SL015171	SH3G2	Q99962	6456	SH3GL2	Human	RFU	Protein	20	11.8265	11.1349	11.1349	10.3058	9.75699	10.3352	11.2777	10.4011	10.4011	8.45943	7.90288	8.99932	8.52532	7.7893	7.7893	6.71057	6.32889	7.81052
	12500-88	3	SL019730	SAE2	Q9UBT2	10054	UBA2	Human	RFU	Protein	20	25.2896	26.8149	26.8149	27.3215	30.0368	28.3504	25.2493	26.3039	26.3039	27.1466	27.3346	25.4134	24.1807	27.5982	27.5982	25.7669	26.7312	27.487
	12501-10	3	SL008849	TBCA	O75347	6902	TBCA	Human	RFU	Protein	0.5	13.6407	13.2682	13.2682	11.3137	10.3726	6.47368	11.5031	11.0913	11.0913	9.3435	7.3468	3.61155	9.80273	9.66635	9.66635	7.71048	5.86555	2.62892
	12503-5	3	SL007451	SPR1	Q15743	8111	GPR68	Human	RFU	Protein	0.5	15.4212	15.775	15.775	15.3814	13.8239	9.11451	12.6428	13.0297	13.0297	13.0269	10.4679	6.46467	10.0388	11.0183	11.0183	9.33333	7.61415	4.75999
	12504-26	3	SL008078	LMOD1	P29536	25802	LMOD1	Human	RFU	Protein	20	14.6744	14.386	14.386	9.04838	9.24382	3.34727	15.0698	14.7346	14.7346	8.15099	8.37623	3.27668	11.797	11.6844	11.6844	7.41877	7.68852	2.81517
	12507-16	3	SL019723	IP3KC	Q96DU7	80271	ITPKC	Human	RFU	Protein	20	14.3865	13.9173	13.9173	8.54328	8.60467	2.46283	14.671	14.3902	14.3902	7.36147	7.20485	2.45089	10.5869	10.0148	10.0148	5.99044	6.00203	2.37729
	12508-9	3	SL008756	CHMP3	Q9Y3E7	100526767	CHMP3	Human	RFU	Protein	20	12.5556	11.7948	11.7948	7.26189	6.92728	5.33696	12.8807	12.435	12.435	6.31673	6.04013	4.84295	8.93993	8.45615	8.45615	5.8182	5.52902	4.33095
	12509-115	3	SL019736	COMD1	Q8N668	150684	COMMD1	Human	RFU	Protein	20	13.1685	12.9542	12.9542	8.55167	8.14449	4.1105	13.2166	13.3687	13.3687	7.30831	6.86554	3.65006	10.4733	10.6433	10.6433	6.72751	6.34165	3.04186
	12510-3	3	SL019742	STAP1	Q9ULZ2	26228	STAP1	Human	RFU	Protein	20	14.1054	13.6523	13.6523	8.04774	7.79325	3.08345	14.4597	14.135	14.135	7.31922	6.77742	2.63563	10.7525	10.9988	10.9988	6.49427	6.38939	2.21621
	12511-83	3	SL019747	S41A2	Q96JW4	84102	SLC41A2	Human	RFU	Protein	20	15.9947	16.5441	16.5441	14.3278	14.6344	8.87325	15.6647	16.2823	16.2823	12.8922	13.8281	8.90646	12.8559	13.4133	13.4133	13.0674	13.5447	9.24608
	12513-8	3	SL008826	GLTP	Q9NZD2	51228	GLTP	Human	RFU	Protein	20	13.7633	13.4914	13.4914	8.92643	9.2404	2.45279	13.5154	13.5029	13.5029	6.91735	7.1455	2.3757	10.1209	9.76977	9.76977	6.14848	6.04944	2.35298
	12514-16	3	SL004624	METTL1	Q9UBP6	4234	METTL1	Human	RFU	Protein	20	16.4749	16.2275	16.2275	10.0547	9.76636	2.91723	17.0829	17.1432	17.1432	9.88106	8.66217	2.84138	13.126	12.1832	12.1832	8.34861	7.40612	2.99204
	12515-45	3	SL019724	UCK2	Q9BZX2	7371	UCK2	Human	RFU	Protein	20	13.8917	13.7527	13.7527	8.90671	9.51189	3.98345	13.9618	14.0373	14.0373	7.73107	8.48612	4.13643	10.6271	10.7549	10.7549	7.03791	7.93118	3.53288
	12516-13	3	SL019731	TEAD4	Q15561	7004	TEAD4	Human	RFU	Protein	20	14.435	13.9301	13.9301	9.51832	10.3032	2.85111	14.3773	14.1653	14.1653	8.08541	8.96037	2.93106	11.3542	10.6222	10.6222	6.74451	7.95006	2.76636
	12517-52	3	SL003787	TFAR19	O14737	9141	PDCD5	Human	RFU	Protein	20	10.7281	9.93531	9.93531	6.80344	6.767	7.95782	11.1098	10.361	10.361	6.21387	6.09817	7.44321	8.2546	7.20263	7.20263	5.82442	5.08479	6.42653
	12518-289	3	SL011258	PB1	Q86U86	55193	PBRM1	Human	RFU	Protein	20	13.5319	12.8603	12.8603	7.90483	7.31477	3.77994	13.7043	13.0675	13.0675	6.15602	5.66638	3.60635	9.78004	8.51672	8.51672	4.64877	4.55937	3.49607
	12521-3	3	SL007230	CDN2C	P42773	1031	CDKN2C	Human	RFU	Protein	20	17.2926	17.1333	17.1333	12.5439	12.9643	7.65536	17.7628	17.6754	17.6754	12.406	12.922	7.67809	13.717	13.8644	13.8644	12.0851	12.2184	7.20603
	12522-6	3	SL011201	RD23B	P54727	5887	RAD23B	Human	RFU	Protein	20	16.6211	15.7905	15.7905	11.5982	9.36409	9.05454	17.7209	16.8838	16.8838	11.7401	9.06074	9.21845	14.4153	13.6451	13.6451	11.7854	9.25126	9.51426
	12524-18	3	SL019774	SAT2	Q96F10	112483	SAT2	Human	RFU	Protein	20	14.3187	14.0352	14.0352	8.7879	8.59888	2.52593	14.4653	14.5102	14.5102	7.84391	7.48555	2.45088	10.2836	10.812	10.812	6.70306	6.43441	1.96138
	12527-50	3	SL013736	THA	P10827	7067	THRA	Human	RFU	Protein	20	15.2737	15.3246	15.3246	10.7692	11.7041	4.39856	15.3654	15.6192	15.6192	9.81776	10.728	4.25261	11.6631	11.5478	11.5478	9.46257	9.51481	3.93421
	12528-40	3	SL019761	WRIP1	Q96S55	56897	WRNIP1	Human	RFU	Protein	20	14.0407	13.9471	13.9471	9.83962	10.5118	2.91589	14.2672	14.3418	14.3418	8.80552	9.36406	2.79195	10.6929	10.8612	10.8612	8.5092	7.99827	2.52094
	12529-32	3	SL019753	FKBP6	O75344	8468	FKBP6	Human	RFU	Protein	0.5	13.2707	12.8353	12.8353	9.99647	9.4768	5.26679	13.1544	12.5057	12.5057	9.91202	8.6008	5.2186	11.6647	11.9028	11.9028	9.30919	7.60145	4.66767
	12530-14	3	SL005032	CKS-1	P61024	1163	CKS1B	Human	RFU	Protein	20	13.8832	13.715	13.715	8.21805	8.30381	5.17001	14.2998	14.3701	14.3701	7.36061	7.36714	4.27313	9.85729	10.7084	10.7084	6.40111	6.24106	3.21327
	12531-5	3	SL019768	ERVV1	B6SEH8		ERVV-1	Human	RFU	Protein	20	15.2841	15.6038	15.6038	12.2997	13.048	7.49436	15.289	15.7046	15.7046	10.8712	12.194	6.9805	12.6684	12.8235	12.8235	10.6556	10.0703	6.13596
	12532-28	3	SL013788	UB2R1	P49427	997	CDC34	Human	RFU	Protein	20	13.2614	12.8437	12.8437	8.2864	7.77073	4.65709	13.2216	12.9139	12.9139	7.22476	6.88597	4.62193	8.71176	9.65849	9.65849	6.15042	6.24475	4.63907
	12533-135	3	SL019781	CYH2	Q99418	9266	CYTH2	Human	RFU	Protein	20	15.4988	15.2677	15.2677	10.2495	10.8623	4.1143	15.9255	15.8815	15.8815	10.0281	10.2722	4.16704	11.9334	11.7024	11.7024	8.81696	9.61047	4.31662
	12534-10	3	SL019796	CACO2	Q13137	10241	CALCOCO2	Human	RFU	Protein	20	11.7634	11.5786	11.5786	8.28088	8.39285	3.12796	11.6979	11.8687	11.8687	7.13943	7.53825	2.43942	8.85928	9.20452	9.20452	6.9188	6.65966	2.1953
	12535-2	3	SL013748	XRCC1	P18887	7515	XRCC1	Human	RFU	Protein	20	16.266	15.3972	15.3972	9.67218	8.66482	5.42501	16.838	16.2622	16.2622	8.64705	7.42734	5.33264	11.5921	10.204	10.204	7.27646	7.13205	5.05973
	12536-46	3	SL019758	MTMR6	Q9Y217	9107	MTMR6	Human	RFU	Protein	20	16.792	15.8246	15.8246	10.8833	9.25054	7.61981	17.3326	16.6522	16.6522	10.2555	8.10571	7.32151	12.4088	11.297	11.297	7.51095	6.63288	6.72165
	12537-88	3	SL013811	PURA	Q00577	5813	PURA	Human	RFU	Protein	20	14.4998	13.5592	13.5592	9.02027	8.42104	4.5347	14.4606	13.7509	13.7509	7.47827	6.87263	4.23054	9.86517	8.6798	8.6798	5.48577	5.99942	3.74216
	12538-19	3	SL019759	RGS7	P49802	6000	RGS7	Human	RFU	Protein	20	14.1804	15.1356	15.1356	13.6616	14.1305	10.4504	14.0933	14.8941	14.8941	13.1452	13.3361	10.0325	10.9741	11.8145	11.8145	12.7629	11.5577	9.19549
	12540-25	3	SL019775	RHOG	P84095	391	RHOG	Human	RFU	Protein	0.5	13.3614	12.5911	12.5911	9.25832	8.40764	4.32334	13.3114	12.1952	12.1952	8.71319	7.30055	4.22139	11.3285	11.0266	11.0266	9.01866	6.30361	3.87376
	12543-76	3	SL019752	ZN560	Q96MR9	147741	ZNF560	Human	RFU	Protein	20	13.6284	13.2512	13.2512	9.31443	9.26701	3.15537	13.5399	13.296	13.296	7.8769	7.78276	2.87532	9.51317	9.36342	9.36342	6.21121	6.62452	2.47327
	12546-1	3	SL014839	SMTN	P53814	6525	SMTN	Human	RFU	Protein	20	11.1023	10.2114	10.2114	8.35957	8.12578	8.80874	11.029	10.1939	10.1939	7.03609	7.0059	7.99614	7.65435	7.45808	7.45808	6.19719	5.07589	6.38586
	12548-75	3	SL019776	RRAGC	Q9HB90	64121	RRAGC	Human	RFU	Protein	20	14.2922	13.5987	13.5987	8.59391	7.48519	4.48504	14.3173	13.9279	13.9279	7.60767	6.14528	4.26009	10.0592	10.133	10.133	6.21188	5.74828	3.73914
	12549-33	3	SL014636	PTGD2	O60760	27306	HPGDS	Human	RFU	Protein	20	12.264	11.6073	11.6073	6.99214	6.36158	5.26009	12.2765	12.1113	12.1113	6.17035	5.1259	4.4819	8.49719	9.16721	9.16721	5.95092	4.79635	3.94576
	12551-3	3	SL007599	ITCH	Q96J02	83737	ITCH	Human	RFU	Protein	20	15.4798	14.6852	14.6852	9.64436	9.32872	7.85909	15.0064	14.4786	14.4786	7.55532	7.88141	7.62392	9.28571	8.56461	8.56461	6.08545	6.2869	6.59947
	12553-5	3	SL010954	VRK1	Q99986	7443	VRK1	Human	RFU	Protein	20	14.786	14.3872	14.3872	10.2588	10.461	3.51319	14.5538	14.0792	14.0792	8.03502	8.67377	3.38912	10.0173	9.16278	9.16278	6.74998	6.71682	2.73871
	12554-10	3	SL013725	RA51D	O75771	5892	RAD51D	Human	RFU	Protein	20	14.4585	13.666	13.666	9.22609	8.18579	6.79151	14.5151	14.1962	14.1962	8.63024	7.56229	6.60605	10.5753	10.9415	10.9415	7.2751	7.38973	5.67515
	12556-7	3	SL006252	UBE2C	O00762	11065	UBE2C	Human	RFU	Protein	20	15.9365	15.5522	15.5522	11.1791	10.9543	5.10363	15.3212	15.3095	15.3095	9.0217	8.07001	4.4946	11.8039	11.1242	11.1242	7.09088	6.83624	3.79026
	12557-18	3	SL019782	NOVA1	P51513	4857	NOVA1	Human	RFU	Protein	20	12.5316	12.0134	12.0134	8.16709	8.95929	6.13071	12.6467	11.8969	11.8969	6.54612	7.76733	5.92983	8.05357	7.8822	7.8822	4.92917	7.09151	5.29994
	12558-3	3	SL011269	UBS3B	Q8TF42	84959	UBASH3B	Human	RFU	Protein	20	12.6777	12.2571	12.2571	12.7529	12.1701	12.2732	11.4458	10.9408	10.9408	10.6501	9.71838	10.81	8.56256	9.14175	9.14175	7.64086	6.86341	8.5385
	12560-9	3	SL008415	NT5C	Q8TCD5	30833	NT5C	Human	RFU	Protein	20	10.999	10.8313	10.8313	8.44456	7.31412	5.07842	10.9933	11.2006	11.2006	7.5502	6.45604	4.26173	8.8787	9.61415	9.61415	7.17076	5.59522	3.47323
	12562-1	3	SL014979	PKN1	Q16512	5585	PKN1	Human	RFU	Protein	0.5	12.1092	11.9234	11.9234	10.9024	9.39289	4.22549	11.251	10.9659	10.9659	9.72071	8.25482	3.23568	10.1097	8.98616	8.98616	7.87975	6.95493	2.57363
	12563-2	3	SL019770	TFIP8	O95379	25816	TNFAIP8	Human	RFU	Protein	0.5	14.4562	13.8154	13.8154	11.9071	11.2975	7.28153	12.7503	11.6387	11.6387	9.81537	8.09916	4.49798	10.9208	10.1312	10.1312	8.07137	6.72307	3.35416
	12564-9	3	SL019777	NIP7	Q9Y221	51388	NIP7	Human	RFU	Protein	20	13.7037	13.4476	13.4476	8.08841	7.70423	5.55943	13.9968	14.0268	14.0268	6.89857	6.43025	4.83533	10.1897	9.63242	9.63242	6.12304	5.55711	3.87556
	12568-14	3	SL017529	KEAP1	Q14145	9817	KEAP1	Human	RFU	Protein	20	13.1337	12.5619	12.5619	8.41225	7.77362	5.78913	12.9143	12.5756	12.5756	7.41387	6.60342	5.21708	8.15134	9.44573	9.44573	6.37257	6.18619	4.93451
	12569-25	3	SL004993	TCP-1-epsilon	P48643	22948	CCT5	Human	RFU	Protein	20	24.8356	24.8199	24.8199	24.2417	24.4837	24.8764	23.0597	22.6709	22.6709	22.4286	22.4255	23.0389	21.0498	19.2893	19.2893	17.9592	18.5464	20.5832
	12571-14	3	SL019778	ARL3	P36405	403	ARL3	Human	RFU	Protein	20	12.4414	11.8507	11.8507	8.27062	7.94082	6.30462	12.4207	12.1174	12.1174	7.39288	6.99861	6.00479	9.626	9.28648	9.28648	6.6105	5.50046	5.50914
	12572-236	3	SL019783	EFS	O43281	10278	EFS	Human	RFU	Protein	0.5	15.5433	15.1356	15.1356	12.2186	12.1977	7.90467	13.0854	12.9454	12.9454	9.30107	8.84585	4.81666	9.85542	9.80853	9.80853	7.44942	6.72156	2.58424
	12573-80	3	SL019797	TRIM3	O75382	10612	TRIM3	Human	RFU	Protein	20	14.2836	13.7367	13.7367	11.3536	11.5279	7.14353	13.3534	12.6365	12.6365	9.03446	9.25702	6.19203	9.6218	9.49626	9.49626	7.03855	7.7685	4.95517
	12574-36	3	SL000405	Endothelin 2	P20800	1907	EDN2	Human	RFU	Protein	0.5	16.0104	15.8803	15.8803	11.8778	10.078	5.60852	15.8704	15.594	15.594	11.5801	8.70438	4.67581	13.7912	14.174	14.174	11.1169	8.27324	4.29619
	12575-30	3	SL008027	C1TC	P11586	4522	MTHFD1	Human	RFU	Protein	20	15.6872	15.1442	15.1442	9.89188	9.23264	10.2441	15.9892	15.5037	15.5037	9.18297	8.47798	9.78751	11.1088	10.2215	10.2215	7.22525	7.70961	8.91601
	12576-21	3	SL002732	MAGE-3	P43357	4102	MAGEA3	Human	RFU	Protein	20	13.1146	13.0636	13.0636	8.39673	8.17036	4.69429	13.3578	13.4528	13.4528	8.04793	7.54161	4.33021	9.59686	9.79451	9.79451	7.71527	7.1571	3.98681
	12577-100	3	SL002091	FLAP endonuclease-1	P39748	2237	FEN1	Human	RFU	Protein	20	14.1046	13.8542	13.8542	9.09814	9.15498	2.43032	14.0085	13.9465	13.9465	7.84788	7.71923	2.39735	10.9174	10.4489	10.4489	6.6755	6.87411	2.41443
	12578-13	3	SL006497	ARF3	P61204	377	ARF3	Human	RFU	Protein	20	12.6294	12.2939	12.2939	7.62626	7.37625	3.77104	12.7079	12.5401	12.5401	6.26423	5.92503	3.48918	8.54075	9.5109	9.5109	5.30433	5.13269	2.9536
	12580-7	3	SL012949	PSB5	P28074	5693	PSMB5	Human	RFU	Protein	20	16.7253	16.5243	16.5243	11.7632	12.9451	6.77289	16.8612	16.6566	16.6566	11.2167	12.4609	6.49026	14.9685	14.0576	14.0576	9.90714	11.9701	7.00976
	12581-39	3	SL014587	IMPA2	O14732	3613	IMPA2	Human	RFU	Protein	20	13.6256	13.6455	13.6455	10.7253	10.9315	4.18888	13.5444	13.7539	13.7539	9.24795	9.57328	4.16476	10.7346	10.299	10.299	8.79348	8.16914	3.90705
	12583-77	3	SL019755	ARAF	P10398	369	ARAF	Human	RFU	Protein	20	14.8512	14.2389	14.2389	9.07299	8.28587	5.4865	14.8979	14.8451	14.8451	7.90284	6.88894	5.36996	10.3753	11.041	11.041	6.82761	6.10151	5.70957
	12585-39	3	SL009589	ERCC1	P07992	2067	ERCC1	Human	RFU	Protein	20	13.2454	13.3702	13.3702	9.81852	10.1899	3.30059	13.5698	13.685	13.685	8.65342	9.20976	3.31751	11.3448	10.7116	10.7116	7.55737	8.44782	2.97213
	12587-65	3	SL019779	ARL2	P36404	402	ARL2	Human	RFU	Protein	20	16.3372	17.1506	17.1506	15.0945	15.5601	10.6529	16.238	16.9822	16.9822	14.4183	15.3426	10.8547	13.852	14.1707	14.1707	13.5993	14.8661	10.6763
	12590-67	3	SL025418	Fc_MOUSE	Q99LC4			Mouse	RFU	Protein	20	16.1482	16.7467	16.7467	12.9546	14.0475	9.00608	16.2948	17.1982	17.1982	11.9117	13.9425	8.63212	12.964	13.7566	13.7566	11.609	13.7405	8.11621
	12591-27	3	SL002050	Oligophrenin-1	O60890	4983	OPHN1	Human	RFU	Protein	20	12.2418	11.8126	11.8126	10.4878	9.90007	8.86654	11.5456	11.4264	11.4264	8.30375	7.66429	8.08363	8.02499	8.29695	8.29695	6.91628	5.62318	6.48591
	12593-33	3	SL019751	PDRG1	Q9NUG6	81572	PDRG1	Human	RFU	Protein	20	12.0746	11.7285	11.7285	8.48182	8.85509	5.49255	11.6673	11.6113	11.6113	6.86004	7.55949	5.53473	8.30422	8.73383	8.73383	6.24633	6.91052	4.67959
	12594-5	3	SL019772	GRAN	P28676	25801	GCA	Human	RFU	Protein	20	12.7962	12.1559	12.1559	7.77594	7.20993	4.85355	12.5889	12.715	12.715	6.64654	6.09209	4.54317	9.79624	10.1416	10.1416	6.29259	5.02985	4.51019
	12595-11	3	SL010848	TMOD1	P28289	7111	TMOD1	Human	RFU	Protein	20	13.3591	12.825	12.825	7.52494	7.24735	6.64776	13.9107	13.1851	13.1851	6.5867	6.35258	6.15139	8.4047	8.28136	8.28136	5.53661	5.41935	6.22566
	12597-68	3	SL019171	Autophagy protein 5	Q9H1Y0	9474	ATG5	Human	RFU	Protein	20	14.2621	13.807	13.807	8.89215	8.70683	6.49954	14.3308	13.6847	13.6847	7.39129	7.51822	6.34569	10.0139	8.1147	8.1147	5.82714	6.74447	5.43058
	12599-10	3	SL010979	URP2	Q86UX7	83706	FERMT3	Human	RFU	Protein	20	9.62303	8.92866	8.92866	8.27099	7.17492	8.31292	9.66919	8.698	8.698	7.24198	6.49918	8.1146	6.91703	6.6608	6.6608	6.41572	5.05183	7.33458
	12603-87	3	SL019780	PABP4	Q13310	8761	PABPC4	Human	RFU	Protein	20	10.7816	10.3994	10.3994	7.37422	6.51577	5.93906	10.9932	10.6102	10.6102	6.44042	5.1623	4.96427	8.42023	7.38202	7.38202	5.47691	4.48589	3.95715
	12604-16	3	SL019785	SCMH1	Q96GD3	22955	SCMH1	Human	RFU	Protein	20	14.0339	13.5013	13.5013	9.05145	8.74827	5.7766	14.1447	13.5263	13.5263	8.04401	7.79626	5.06823	9.28374	9.8459	9.8459	6.82264	6.78879	3.90709
	12605-1	3	SL005742	Exosome component 3	Q9NQT5	51010	EXOSC3	Human	RFU	Protein	20	13.8981	13.7056	13.7056	9.62578	9.60022	3.39916	13.363	13.3901	13.3901	7.34121	7.3284	3.34873	9.63697	9.77853	9.77853	5.59415	5.83403	3.02825
	12612-37	3	SL008624	PSB1	P20618	5689	PSMB1	Human	RFU	Protein	20	15.1996	14.0807	14.0807	10.1036	10.2084	11.9211	15.5878	14.8737	14.8737	9.48074	9.99843	11.4835	13.6824	10.513	10.513	8.18134	9.40745	10.8626
	12616-45	3	SL019803	NRBP	Q9UHY1	29959	NRBP1	Human	RFU	Protein	20	14.6574	15.2516	15.2516	11.5677	12.5826	6.97584	14.7298	15.6094	15.6094	10.715	11.9536	6.78226	11.5184	11.4672	11.4672	10.1684	12.4857	6.96422
	12617-2	3	SL008369	STK24	Q9Y6E0	8428	STK24	Human	RFU	Protein	20	11.4541	12.3003	12.3003	14.8494	12.617	12.0287	10.4182	11.1822	11.1822	13.895	11.0549	11.1934	9.02074	11.389	11.389	9.95426	9.49046	9.60131
	12618-50	3	SL008344	Aldo-keto reductase 1C1	Q04828	1645	AKR1C1	Human	RFU	Protein	20	13.835	13.9455	13.9455	10.6889	11.5981	4.78169	13.9014	13.9653	13.9653	9.44279	10.5201	4.71509	10.2825	11.6007	11.6007	8.5507	8.46866	4.56448
	12619-14	3	SL004719	Protein phophatase 2Ca	P35813	5494	PPM1A	Human	RFU	Protein	20	14.397	13.8146	13.8146	7.76413	6.58486	5.56651	15.0887	14.661	14.661	7.0122	5.45061	4.96086	10.2706	9.15926	9.15926	5.12259	4.62887	4.41241
	12620-3	3	SL011301	Septin-11	Q9NVA2	55752	SEPTIN11	Human	RFU	Protein	20	13.5645	14.3093	14.3093	13.058	13.5932	10.7308	13.8086	14.163	14.163	12.2604	12.5523	10.0782	11.9571	11.3856	11.3856	10.7516	11.8753	9.04577
	12621-55	3	SL008081	PP2AAA	P30153	5518	PPP2R1A	Human	RFU	Protein	20	13.3558	12.954	12.954	7.95726	7.7309	4.57037	13.5035	13.3743	13.3743	6.75988	6.30035	4.08291	9.65493	9.74584	9.74584	6.10238	5.34292	3.55755
	12622-96	3	SL019786	ASH1L	Q9NR48	55870	ASH1L	Human	RFU	Protein	20	14.8589	14.1662	14.1662	9.41623	9.63799	6.87973	14.8062	14.3647	14.3647	7.79765	8.32225	6.77002	10.6459	10.1805	10.1805	5.86525	7.06582	6.98589
	12623-84	3	SL019793	JARD2	Q92833	3720	JARID2	Human	RFU	Protein	20	14.6311	15.3991	15.3991	13.2943	14.719	10.0311	14.6296	15.1709	15.1709	12.3755	14.4383	10.0927	12.3581	13.1386	13.1386	11.4834	12.5415	10.4918
	12625-138	3	SL019811	KLHL7	Q8IXQ5	55975	KLHL7	Human	RFU	Protein	20	15.1525	15.1661	15.1661	11.9843	12.5704	5.35557	14.8449	15.126	15.126	10.2612	10.8369	5.02865	11.3349	11.4714	11.4714	9.43943	10.0422	4.42983
	12626-6	3	SL019816	SENP7	Q9BQF6	57337	SENP7	Human	RFU	Protein	20	13.1405	12.7465	12.7465	8.45824	8.24681	2.84287	13.0966	12.6889	12.6889	7.00728	6.61302	2.80587	8.5946	8.62834	8.62834	6.07021	6.45452	2.55994
	12627-97	3	SL019821	ATG7	O95352	10533	ATG7	Human	RFU	Protein	20	16.7894	15.9524	15.9524	10.8224	10.2433	8.54031	17.06	16.5663	16.5663	10.5539	9.57251	8.94258	13.312	12.7336	12.7336	9.09575	9.5007	8.9655
	12628-31	3	SL019826	LANC2	Q9NS86	55915	LANCL2	Human	RFU	Protein	20	11.8892	10.6084	10.6084	9.09821	8.73419	10.0112	12.1984	10.916	10.916	8.89666	8.81814	9.70583	11.0201	9.19734	9.19734	8.61143	8.097	9.34405
	12630-8	3	SL019787	ARFP2	P53365	23647	ARFIP2	Human	RFU	Protein	20	13.9037	13.5591	13.5591	8.05081	7.44497	4.18189	14.3464	14.2036	14.2036	7.09602	6.32277	3.58522	9.78544	9.62022	9.62022	6.52984	5.45832	2.72544
	12632-14	3	SL019805	ARY1	P18440	9	NAT1	Human	RFU	Protein	0.5	12.2752	12.9757	12.9757	12.3734	11.9629	7.00619	11.898	12.1417	12.1417	11.9002	11.5732	7.12881	10.0741	10.2417	10.2417	11.2051	10.1467	6.82136
	12633-3	3	SL019812	PTN9	P43378	5780	PTPN9	Human	RFU	Protein	20	14.8783	14.2068	14.2068	9.28495	9.41268	3.81269	14.7867	14.2301	14.2301	8.01448	7.79014	3.93151	11.2924	9.55543	9.55543	6.13313	6.10535	3.90834
	12634-79	3	SL025804	BCAR3:Ras-GEF	O75815	8412	BCAR3	Human	RFU	Protein	20	14.1082	13.6299	13.6299	9.6277	9.83701	4.25146	14.1499	14.0865	14.0865	8.87732	8.78437	4.30849	11.768	10.8038	10.8038	8.05625	7.99873	4.35512
	12635-9	3	SL019822	TRDMT	O14717	1787	TRDMT1	Human	RFU	Protein	20	13.8333	13.4929	13.4929	9.05306	8.88537	3.9249	13.5829	13.5382	13.5382	7.25277	7.05878	3.9168	9.5234	9.64864	9.64864	5.79281	6.21154	3.74064
	12636-113	3	SL019827	SMYD2	Q9NRG4	56950	SMYD2	Human	RFU	Protein	20	15.9065	15.4997	15.4997	11.3445	11.3555	4.40622	15.3737	15.082	15.082	9.06649	8.5536	3.57145	11.2878	10.8223	10.8223	6.79248	6.8877	2.97341
	12637-7	3	SL019832	CACP	P43155	1384	CRAT	Human	RFU	Protein	20	13.8151	13.5725	13.5725	10.6916	11.0251	9.34222	13.4119	13.2246	13.2246	8.03172	8.89779	7.79663	9.66937	9.71532	9.71532	5.59597	6.41697	6.64219
	12641-3	3	SL019813	I5P2	P32019	3633	INPP5B	Human	RFU	Protein	20	15.6704	14.6469	14.6469	11.2105	11.6377	12.3644	16.0428	14.8983	14.8983	10.7874	10.7304	11.5926	13.3535	11.8083	11.8083	10.1634	9.81122	11.4119
	12643-4	3	SL011195	ARRB1	P49407	408	ARRB1	Human	RFU	Protein	0.5	14.9478	14.6984	14.6984	14.6604	13.5133	11.3924	11.577	10.8523	10.8523	11.4736	8.96842	7.15977	9.85274	7.72492	7.72492	7.73232	7.04342	5.02927
	12644-63	3	SL019828	PURA2	P30520	159	ADSS2	Human	RFU	Protein	20	13.7994	13.1107	13.1107	8.04356	7.7404	3.70908	14.1896	13.6169	13.6169	6.83233	6.17292	3.53258	10.8229	9.61029	9.61029	5.92793	5.46285	3.07118
	12646-2	3	SL013233	RPE	Q96AT9	6120	RPE	Human	RFU	Protein	20	15.513	14.5996	14.5996	10.6439	9.00795	7.63513	15.2334	14.8445	14.8445	9.94876	8.36792	7.57332	11.5726	10.9138	10.9138	8.38494	7.82704	7.37244
	12647-52	3	SL016514	SETD2	Q9BYW2	29072	SETD2	Human	RFU	Protein	20	15.1165	14.6787	14.6787	11.0812	10.5294	4.61257	14.4258	13.998	13.998	7.9223	7.19165	4.32452	9.32667	8.89228	8.89228	5.40022	5.57393	4.08713
	12649-80	3	SL004917	Malate dehydrogenase 2	P40926	4191	MDH2	Human	RFU	Protein	20	14.7045	14.2705	14.2705	16.2537	13.8867	14.5473	12.8375	11.7621	11.7621	13.3265	10.6092	12.2033	11.0883	10.5756	10.5756	10.1485	8.04233	10.4525
	12650-43	3	SL008873	GNAI3	P08754	2773	GNAI3	Human	RFU	Protein	20	14.566	14.2849	14.2849	9.20826	8.54568	4.43343	14.6948	14.7394	14.7394	8.6694	7.73654	4.13254	11.0788	11.6455	11.6455	8.52155	6.87109	3.75007
	12651-21	3	SL019823	PDK2	Q15119	5164	PDK2	Human	RFU	Protein	20	14.3684	14.015	14.015	9.34138	9.63363	3.26604	14.0688	14.0694	14.0694	7.91093	8.06449	2.8284	10.8964	10.1897	10.1897	6.53608	6.86133	2.15588
	12652-37	3	SL019829	SAHH2	O43865	10768	AHCYL1	Human	RFU	Protein	20	12.653	12.351	12.351	8.236	8.75256	6.40091	12.2189	11.9858	11.9858	6.4519	7.12676	5.97247	8.61341	8.75192	8.75192	5.23849	5.92994	5.51077
	12653-13	3	SL010497	CSNK1G2	P78368	1455	CSNK1G2	Human	RFU	Protein	20	14.5898	14.4176	14.4176	10.1488	10.7126	3.71243	13.814	13.9291	13.9291	7.91397	8.46586	2.95396	10.069	10.0387	10.0387	6.31238	7.24831	2.3391
	12655-30	3	SL010994	SNAB	Q9H115	63908	NAPB	Human	RFU	Protein	20	14.9173	14.6256	14.6256	8.67919	8.50414	3.11776	15.1211	15.1713	15.1713	7.7963	7.41234	2.70831	11.5458	11.2039	11.2039	6.72881	6.59629	2.21309
	12656-1	3	SL019807	KLC1	Q07866	3831	KLC1	Human	RFU	Protein	20	13.2544	13.0674	13.0674	13.2691	13.509	11.4535	12.8583	12.6875	12.6875	12.1867	12.5152	10.9216	11.0782	10.4276	10.4276	10.4335	10.0041	7.51169
	12657-2	3	SL010919	FCL	Q13630	7264	TSTA3	Human	RFU	Protein	20	15.3417	14.9779	14.9779	10.0465	10.2386	4.12454	15.8991	15.5451	15.5451	9.67333	9.52436	4.26566	12.6494	11.3767	11.3767	7.81424	8.79968	4.15231
	12658-72	3	SL019818	PANK3	Q9H999	79646	PANK3	Human	RFU	Protein	0.5	14.3823	14.0083	14.0083	11.5461	10.7959	6.3548	12.9419	12.4344	12.4344	9.60191	8.32473	4.79717	10.6959	10.8645	10.8645	7.72193	6.27033	3.83415
	12659-13	3	SL008839	GTPB9	Q9NTK5	29789	OLA1	Human	RFU	Protein	0.5	12.1022	11.0967	11.0967	8.78877	7.84423	4.82902	11.3601	10.5289	10.5289	8.10157	6.73389	4.34271	8.73161	8.16412	8.16412	7.78022	5.70007	3.99658
	12661-44	3	SL019788	GBRL1	Q9H0R8	23710	GABARAPL1	Human	RFU	Protein	0.5	12.0019	11.6997	11.6997	9.06115	8.60532	3.3935	11.4443	10.9989	10.9989	8.75263	7.59673	3.34181	9.34187	9.92773	9.92773	7.84013	7.45884	3.12561
	12662-82	3	SL004998	ECH1	Q13011	1891	ECH1	Human	RFU	Protein	20	15.8348	15.244	15.244	11.7016	16.6574	13.6039	14.8423	14.6452	14.6452	8.54448	16.5745	13.7222	10.2633	9.74179	9.74179	6.49528	9.03271	7.50541
	12663-1	3	SL011234	THTR	Q16762	7263	TST	Human	RFU	Protein	20	12.7274	12.1819	12.1819	8.00777	8.61105	9.47331	12.926	12.754	12.754	7.0276	6.89221	7.709	9.05893	8.57702	8.57702	5.88041	5.61476	6.09213
	12664-19	3	SL014918	PTN13	Q12923	5783	PTPN13	Human	RFU	Protein	20	15.1276	14.5038	14.5038	10.298	9.96058	4.11568	14.8922	14.562	14.562	8.69383	8.32632	4.12373	11.1518	11.1999	11.1999	7.13875	7.08795	4.10977
	12665-16	3	SL014917	ILF2	Q12905	3608	ILF2	Human	RFU	Protein	20	13.8998	13.3599	13.3599	8.31405	8.02302	3.53024	14.0736	13.6195	13.6195	6.96093	6.32934	3.51364	9.32351	9.06189	9.06189	5.90287	5.47863	3.44928
	12667-2	3	SL009095	GUAD	Q9Y2T3	9615	GDA	Human	RFU	Protein	0.5	15.415	15.6222	15.6222	17.3765	10.9447	7.25388	14.3682	14.1432	14.1432	17.7521	9.38858	6.39403	13.0324	12.857	12.857	14.6361	8.14671	5.68984
	12668-7	3	SL019834	VPS4B	O75351	9525	VPS4B	Human	RFU	Protein	20	18.3047	18.2896	18.2896	14.4389	15.4797	10.4057	18.23	18.3561	18.3561	13.3067	15.2556	10.1709	16.657	15.4893	15.4893	11.8971	13.8787	9.12933
	12669-30	3	SL019789	HECW1	Q76N89	23072	HECW1	Human	RFU	Protein	20	15.0346	14.5363	14.5363	9.52306	9.05832	3.01147	15.1731	14.7292	14.7292	8.07349	7.13673	2.95761	11.1158	11.0453	11.0453	6.0047	5.9073	2.95431
	12670-15	3	SL019800	RAD1	O60671	5810	RAD1	Human	RFU	Protein	20	13.253	14.0019	14.0019	11.964	11.9752	6.98904	13.3174	13.7709	13.7709	11.4647	11.2994	6.90817	9.67731	11.1915	11.1915	11.0594	10.4996	6.96022
	12671-35	3	SL019808	ST1B1	O43704	27284	SULT1B1	Human	RFU	Protein	20	19.5129	19.1767	19.1767	13.5462	11.1206	8.38321	20.1383	20.1565	20.1565	13.6816	10.5352	8.40244	16.6958	16.1188	16.1188	13.2869	9.60787	8.1208
	12675-14	3	SL010893	SYDC	P14868	1615	DARS1	Human	RFU	Protein	20	10.0828	9.52614	9.52614	9.25411	8.86355	10.038	10.0925	9.54945	9.54945	8.44548	7.9272	9.44636	8.6603	7.7884	7.7884	6.96918	5.87692	7.85029
	12676-1	3	SL019835	PACN1	Q9BY11	29993	PACSIN1	Human	RFU	Protein	20	14.9811	14.4606	14.4606	9.68733	8.64074	5.85967	15.216	14.5561	14.5561	8.82264	7.33326	5.16549	11.0602	10.7047	10.7047	7.26427	6.08537	4.09177
	12677-164	3	SL006530	FLII	Q13045	2314	FLII	Human	RFU	Protein	20	12.3409	11.9486	11.9486	12.3853	11.6527	8.77777	11.8144	11.5476	11.5476	11.1531	10.1593	7.75066	10.3687	10.0436	10.0436	9.28681	8.77163	5.68115
	12678-66	3	SL013011	SNRPA	P09012	6626	SNRPA	Human	RFU	Protein	20	15.2769	14.9048	14.9048	10.0528	8.21599	3.56812	15.5642	15.2919	15.2919	9.54517	6.92335	3.33008	12.3648	11.9964	11.9964	8.64941	6.33542	3.05078
	12681-63	3	SL019819	UBP21	Q9UK80	27005	USP21	Human	RFU	Protein	20	15.2089	14.8642	14.8642	9.25021	9.60143	3.38075	15.5091	15.6007	15.6007	8.67042	8.77788	3.31803	11.3314	11.4631	11.4631	7.98506	7.68922	3.06001
	12682-5	3	SL019824	KAT3	Q6YP21	56267	KYAT3	Human	RFU	Protein	20	13.78	13.2972	13.2972	9.22048	8.94807	3.84061	13.4729	13.2973	13.2973	7.43972	7.05351	3.59195	9.25235	9.11143	9.11143	5.74763	5.93255	3.3927
	12683-156	3	SL019830	DPYL5	Q9BPU6	56896	DPYSL5	Human	RFU	Protein	20	14.4046	14.6997	14.6997	11.0671	11.7414	4.76194	14.2691	14.8258	14.8258	9.41762	10.1581	4.71867	10.5546	11.1667	11.1667	8.87956	8.95078	4.22382
	12684-5	3	SL019836	ADSV	Q9Y6U3	85477	SCIN	Human	RFU	Protein	20	12.0723	11.5105	11.5105	7.36127	6.83926	5.83889	12.0711	12.113	12.113	6.5123	6.16759	5.25139	8.74068	9.37668	9.37668	6.06687	5.61698	4.86528
	12685-57	3	SL019790	HOME2	Q9NSB8	9455	HOMER2	Human	RFU	Protein	20	15.2858	14.3997	14.3997	10.0721	9.61466	9.05396	15.8323	15.1748	15.1748	8.91114	8.19067	8.46319	11.1387	9.83634	9.83634	6.24934	6.23782	7.85566
	12686-15	3	SL008788	THTM	P25325	4357	MPST	Human	RFU	Protein	20	15.0369	14.4357	14.4357	8.93041	8.71834	4.35538	15.4112	15.095	15.095	8.22304	7.58501	4.41232	11.3852	11.0358	11.0358	6.53827	7.13841	4.30025
	12687-2	3	SL008215	DECR	Q16698	1666	DECR1	Human	RFU	Protein	20	15.7525	15.2419	15.2419	11.4373	11.3525	11.1278	15.6189	15.376	15.376	9.39397	9.72389	9.65225	10.8325	10.187	10.187	7.99888	7.66453	8.61221
	12688-115	3	SL019814	KS6A6	Q9UK32	27330	RPS6KA6	Human	RFU	Protein	20	13.5014	12.854	12.854	8.78353	8.73954	5.66135	12.9144	12.5941	12.5941	6.69052	6.6038	5.14256	8.26552	8.50489	8.50489	5.58425	4.79195	4.54814
	12689-56	3	SL011157	ARC1B	O15143	10095	ARPC1B	Human	RFU	Protein	20	14.526	13.7483	13.7483	13.1135	13.4494	14.0955	13.7549	12.9466	12.9466	10.8853	11.4883	13.4385	10.3703	9.20054	9.20054	8.47508	10.6848	12.1055
	12690-33	3	SL019825	2022-09-10	Q9P0V9	151011	SEPTIN10	Human	RFU	Protein	20	15.6855	15.641	15.641	10.1971	10.7808	5.92188	15.9485	16.3032	16.3032	9.98694	10.51	5.67469	12.7839	12.9817	12.9817	9.25729	9.56626	5.03262
	12691-44	3	SL015512	GLYM	P34897	6472	SHMT2	Human	RFU	Protein	20	15.0533	14.528	14.528	13.9742	13.1752	13.2481	13.4611	12.6607	12.6607	9.8872	9.28684	10.6977	9.51393	8.8641	8.8641	6.30434	5.92807	7.00667
	12692-56	3	SL019837	DOT1L	Q8TEK3	84444	DOT1L	Human	RFU	Protein	20	13.3149	13.9619	13.9619	12.5881	12.8181	8.83463	12.7989	13.3629	13.3629	11.6216	11.8601	8.81893	10.6396	10.2213	10.2213	11.129	11.0778	8.89406
	12693-2	3	SL008627	SH3L1	O75368	6451	SH3BGRL	Human	RFU	Protein	20	18.5556	19.3085	19.3085	15.4927	14.9514	9.04496	18.9784	19.4006	19.4006	15.0758	14.497	9.33664	14.921	16.3705	16.3705	14.3597	14.2915	8.9599
	12694-28	3	SL019801	DIM1	Q9UNQ2	27292	DIMT1	Human	RFU	Protein	20	13.0871	12.6752	12.6752	8.737	8.30695	4.18747	12.8444	12.7556	12.7556	6.88354	6.48444	4.1351	9.43095	9.83103	9.83103	5.58918	5.56944	3.70699
	12695-62	3	SL019809	KLH12	Q53G59	59349	KLHL12	Human	RFU	Protein	20	14.3872	13.9392	13.9392	10.2113	10.0063	3.79869	13.5607	13.2615	13.2615	7.4924	7.44289	3.40186	9.10733	8.72215	8.72215	6.16943	5.82421	3.17761
	12696-166	3	SL019815	ANM3	O60678	10196	PRMT3	Human	RFU	Protein	20	14.3072	13.6761	13.6761	9.02827	8.86844	5.4654	14.05	13.7811	13.7811	7.7576	7.66215	5.27573	10.818	10.5893	10.5893	6.36281	6.8904	5.03113
	12697-30	3	SL010809	PI42A	P48426	5305	PIP4K2A	Human	RFU	Protein	20	14.8747	13.7246	13.7246	11.3765	9.4945	10.4272	15.5022	14.2036	14.2036	11.228	9.3757	10.1283	13.4547	11.8985	11.8985	10.2549	8.68784	9.37534
	12698-72	3	SL006395	IMA4	O00629	3840	KPNA4	Human	RFU	Protein	20	15.0621	14.5562	14.5562	9.37712	9.15036	3.11751	15.0504	14.7455	14.7455	8.02216	7.68072	3.13644	11.5239	10.2912	10.2912	6.21007	6.55313	3.36079
	12699-28	3	SL005763	TCP-1-theta	P50990	10694	CCT8	Human	RFU	Protein	20	25.6629	25.6891	25.6891	25.7476	25.9805	26.0634	22.9994	22.2918	22.2918	23.2285	23.3177	24.2107	20.8603	18.8945	18.8945	19.1388	20.4974	20.8505
	12700-9	3	SL007279	ACLY	P53396	47	ACLY	Human	RFU	Protein	20	14.8598	14.3981	14.3981	8.60862	8.35932	2.77495	15.2457	14.8345	14.8345	7.75543	7.30027	2.62873	11.0662	10.8178	10.8178	6.45141	6.53245	2.47136
	12701-1	3	SL019791	EIF1B	O60739	10289	EIF1B	Human	RFU	Protein	20	11.1996	10.8996	10.8996	9.53984	10.7549	9.98588	10.6067	10.8837	10.8837	8.21241	10.3621	9.80846	8.57765	8.35015	8.35015	6.63851	7.34932	6.35733
	12702-13	3	SL019802	PELI2	Q9HAT8	57161	PELI2	Human	RFU	Protein	20	14.9589	14.6559	14.6559	9.54683	9.38793	3.47793	14.4483	14.5421	14.5421	7.41928	7.01288	3.15499	9.92986	10.2629	10.2629	5.93537	5.81127	3.04341
	12703-6	3	SL019810	NEK7	Q8TDX7	140609	NEK7	Human	RFU	Protein	20	12.6561	12.1925	12.1925	11.3771	12.5612	12.7509	12.6723	11.8285	11.8285	10.6126	12.3021	12.6672	10.2518	9.82241	9.82241	8.69007	10.1169	9.61321
	12704-26	3	SL009388	SH2D3	Q8N5H7	10044	SH2D3C	Human	RFU	Protein	0.5	16.217	15.8596	15.8596	13.393	13.1657	8.75193	13.6717	13.1662	13.1662	10.1889	9.61305	5.54581	10.3338	9.55503	9.55503	8.77067	7.13392	3.14548
	12705-9	3	SL019820	HERC1	Q15751	8925	HERC1	Human	RFU	Protein	20	13.8812	13.8216	13.8216	10.7546	11.3183	3.22053	13.1186	13.2535	13.2535	8.24341	9.14519	2.6702	9.56915	9.74741	9.74741	7.29787	7.72765	2.542
	12706-2	3	SL007478	MRCKA	Q5VT25	8476	CDC42BPA	Human	RFU	Protein	20	14.1244	13.6084	13.6084	9.13174	10.4761	8.08399	14.2562	14.0924	14.0924	7.96865	10.0602	8.06801	9.66871	10.3877	10.3877	6.21537	6.95492	6.79823
	12707-26	3	SL008196	DPYL3	Q14195	1809	DPYSL3	Human	RFU	Protein	0.5	11.4507	10.7848	10.7848	9.28794	8.04692	3.31074	10.6041	9.78299	9.78299	8.30503	6.66967	3.09567	8.36519	8.12181	8.12181	7.46864	5.44425	2.27878
	12708-91	3	SL019851	LMBL2	Q969R5	83746	L3MBTL2	Human	RFU	Protein	20	14.2692	13.3328	13.3328	8.75657	8.23937	6.28474	14.2793	13.7124	13.7124	7.55042	6.90587	6.16151	9.46941	9.62731	9.62731	6.5483	5.97077	6
	12709-63	3	SL008266	H1X	Q92522	8971	H1-10	Human	RFU	Protein	20	12.3461	11.9337	11.9337	7.29067	7.121	5.83989	12.6585	12.3858	12.3858	6.4809	6.30586	5.64107	9.48692	8.91564	8.91564	6.32442	5.67068	4.78051
	12711-19	3	SL007244	CXA8	P48165	2703	GJA8	Human	RFU	Protein	20	14.288	13.9292	13.9292	9.3725	9.36075	4.25736	14.3593	14.1522	14.1522	7.21081	7.18249	4.20134	11.1811	10.6898	10.6898	5.9275	6.29499	4.48972
	12712-9	3	SL019881	HM20A	Q9NP66	10363	HMG20A	Human	RFU	Protein	20	15.3353	15.1244	15.1244	12.1732	12.5377	5.4141	13.8997	13.8363	13.8363	8.54837	9.19269	3.47471	9.4993	9.43167	9.43167	6.67289	7.57301	2.93362
	12713-365	3	SL014816	RGS19	P49795	10287	RGS19	Human	RFU	Protein	20	15.8831	15.6987	15.6987	11.9802	12.6246	6.77077	16.154	16.0401	16.0401	11.4883	12.3936	6.80891	14.7137	12.5927	12.5927	10.6466	12.2811	6.33913
	12714-38	3	SL019896	AP1G2	O75843	8906	AP1G2	Human	RFU	Protein	20	12.7583	12.5675	12.5675	10.2693	9.64063	7.69619	12.1761	12.2877	12.2877	7.63744	6.96732	5.64238	8.37506	8.70453	8.70453	6.3721	5.68643	3.77883
	12715-30	3	SL019904	DCP1B	Q8IZD4	196513	DCP1B	Human	RFU	Protein	20	16.8962	16.286	16.286	13.0951	33.4443	31.6599	16.2688	15.9201	15.9201	10.1125	36.0424	34.0437	11.1701	10.3097	10.3097	6.61159	21.1783	21.8552
	12716-3	3	SL015364	ZN175	Q9Y473	7728	ZNF175	Human	RFU	Protein	20	16.0824	15.6884	15.6884	11.3299	12.6651	5.70489	16.4117	15.6564	15.6564	10.3211	11.9027	5.26987	14.7838	12.7998	12.7998	9.19005	10.2964	5.06427
	12717-65	3	SL019861	TOX3	O15405	27324	TOX3	Human	RFU	Protein	20	14.7296	13.9917	13.9917	8.73795	8.16968	4.95372	14.9068	14.396	14.396	7.38535	7.1242	4.62949	10.0747	10.2931	10.2931	6.12806	6.32853	4.04634
	12718-43	3	SL010814	PIN4	Q9Y237	5303	PIN4	Human	RFU	Protein	20	11.4212	10.7968	10.7968	8.07597	7.39579	6.20402	11.337	11.3263	11.3263	7.06965	6.17801	5.44756	7.60122	8.60119	8.60119	6.30666	5.53794	4.9318
	12720-71	3	SL019882	UBQL4	Q9NRR5	56893	UBQLN4	Human	RFU	Protein	20	10.0622	9.86416	9.86416	8.46503	6.94718	5.67758	10.0256	9.94086	9.94086	7.54865	5.78475	5.07467	7.95041	7.97801	7.97801	5.77699	5.17611	4.43146
	12721-4	3	SL019891	TAXB1	Q86VP1	8887	TAX1BP1	Human	RFU	Protein	20	15.5886	15.3087	15.3087	11.0569	11.7267	3.89198	15.2566	14.8464	14.8464	9.13138	9.91625	3.53373	12.748	11.3402	11.3402	7.84405	8.24247	3.1929
	12724-81	3	SL005468	CIRBP	Q14011	1153	CIRBP	Human	RFU	Protein	20	9.87356	9.91773	9.91773	10.6275	9.10326	9.04695	9.32937	9.4375	9.4375	9.46964	7.75798	7.99132	8.29132	8.39845	8.39845	6.69037	6.28989	6.24818
	12726-3	3	SL019868	RFXAP	O00287	5994	RFXAP	Human	RFU	Protein	20	14.2546	13.636	13.636	8.86823	8.54087	3.37827	14.2083	13.6619	13.6619	7.59671	6.76946	3.36071	10.4566	9.62682	9.62682	5.90249	5.73588	3.07284
	12727-7	3	SL019877	FPRP	Q9P2B2	5738	PTGFRN	Human	RFU	Protein	20	11.3781	10.9951	10.9951	6.88614	6.54012	5.13253	11.3404	11.5129	11.5129	5.80885	5.41522	4.27734	8.68201	9.71363	9.71363	5.64798	4.98506	3.07623
	12729-12	3	SL019892	PSMG3	Q9BT73	84262	PSMG3	Human	RFU	Protein	20	12.4814	11.798	11.798	7.60847	7.16301	5.327	12.033	11.78	11.78	6.02347	5.72717	5.00272	8.5144	8.60682	8.60682	4.93439	4.73302	4.21859
	12730-3	3	SL006986	KNTC2	O14777	10403	NDC80	Human	RFU	Protein	0.5	13.6215	13.2356	13.2356	10.5074	10.4511	5.44666	12.8698	12.1731	12.1731	9.56442	9.04549	4.37442	11.3315	11.0314	11.0314	8.38021	7.47206	3.27811
	12731-12	3	SL019906	PKHA7	Q6IQ23	144100	PLEKHA7	Human	RFU	Protein	20	11.8962	11.4032	11.4032	7.76395	7.72698	5.74611	11.8424	11.6184	11.6184	6.34031	6.71661	5.43337	8.32399	8.48223	8.48223	5.42337	5.59825	4.95778
	12732-13	3	SL019852	MPP7	Q5T2T1	143098	MPP7	Human	RFU	Protein	20	12.2837	12.3153	12.3153	8.73914	8.82012	4.8324	12.6614	12.7068	12.7068	7.84586	8.09987	4.27786	9.52191	9.6044	9.6044	7.39791	7.88665	3.65331
	12734-112	3	SL019869	KIF22	Q14807	3835	KIF22	Human	RFU	Protein	20	12.6337	12.5431	12.5431	10.0257	9.23863	4.18993	12.2547	12.1369	12.1369	7.54369	7.10641	3.81921	8.20233	9.11309	9.11309	6.42848	5.47505	3.60707
	12735-39	3	SL007039	CSDE1	O75534	7812	CSDE1	Human	RFU	Protein	20	14.1184	14.1229	14.1229	11.2741	11.6338	4.54775	13.1191	13.2022	13.2022	8.95883	9.42826	4.22537	9.83034	10.1382	10.1382	8.03303	7.88843	3.68894
	12737-12	3	SL015520	PLSI	Q14651	5357	PLS1	Human	RFU	Protein	20	13.5851	12.7722	12.7722	8.831	8.75113	5.03542	13.3988	12.6465	12.6465	6.52341	6.45613	4.39018	10.0379	9.21246	9.21246	4.9661	5.16203	3.47923
	12738-43	3	SL019897	NISCH	Q9Y2I1	11188	NISCH	Human	RFU	Protein	20	15.0391	14.7977	14.7977	11.3182	11.9164	4.66354	15.0342	14.6513	14.6513	10.1033	10.8837	4.45232	12.5532	10.7848	10.7848	9.55263	9.83499	3.62418
	12740-55	3	SL019853	FEV	Q99581	54738	FEV	Human	RFU	Protein	20	13.7812	13.0483	13.0483	9.3925	9.14639	5.61017	13.6161	12.9658	12.9658	7.14561	7.15932	5.18773	10.5012	9.98598	9.98598	5.70946	5.88757	4.79714
	12742-160	3	SL019870	TMM8B	A6NDV4	51754	TMEM8B	Human	RFU	Protein	20	13.2961	13.1663	13.1663	8.09182	7.08264	4.99245	13.4274	13.6244	13.6244	7.42795	6.24857	4.56289	9.98514	10.9891	10.9891	7.13235	5.45703	4.13665
	12743-18	3	SL015328	BAG5	Q9UL15	9529	BAG5	Human	RFU	Protein	20	14.1042	13.7764	13.7764	8.78374	8.65246	2.58207	14.135	13.9126	13.9126	7.31686	7.10764	2.54723	10.8099	10.4757	10.4757	5.75108	5.95098	2.53428
	12746-4	3	SL019898	CYH4	Q9UIA0	27128	CYTH4	Human	RFU	Protein	0.5	10.6065	9.94589	9.94589	8.1565	7.01892	4.17541	10.5733	9.6404	9.6404	7.84601	6.83945	3.36724	8.80172	8.4415	8.4415	7.0018	6.34672	2.42607
	12747-89	3	SL010231	RBM3	P98179	5935	RBM3	Human	RFU	Protein	20	9.52928	9.44027	9.44027	9.90231	8.65498	8.99301	9.27811	9.20433	9.20433	9.23621	7.94595	8.69519	7.63243	7.85241	7.85241	7.11641	6.85291	7.71283
	12748-6	3	SL019854	BRDT	Q58F21	676	BRDT	Human	RFU	Protein	20	14.7939	14.4074	14.4074	10.4191	11.0918	3.31944	14.6019	14.1206	14.1206	8.56425	9.40404	3.12584	11.723	11.3899	11.3899	7.87584	7.61736	2.79469
	12750-9	3	SL004122	LFA-1 beta-2	P05107	3689	ITGB2	Human	RFU	Protein	20	14.623	14.3725	14.3725	9.82653	10.7747	3.20259	14.7289	14.4995	14.4995	8.69927	9.84902	2.95261	12.2219	11.1435	11.1435	7.64811	7.90067	2.82261
	12751-26	3	SL015327	ZHX1	Q9UKY1	11244	ZHX1	Human	RFU	Protein	20	14.8107	14.3532	14.3532	10.1434	10.368	3.48467	14.4114	14.082	14.082	7.55808	7.64319	2.92951	10.4201	9.87701	9.87701	5.71752	5.9341	2.44472
	12753-6	3	SL025795	APBB2:PID 1	Q92870	323	APBB2	Human	RFU	Protein	20	16.4127	15.7648	15.7648	10.4421	9.70815	4.22129	16.64	16.0399	16.0399	9.03864	8.16827	4.18696	12.0719	11.9734	11.9734	7.45778	7.4585	4.09252
	12754-14	3	SL019899	CSDC2	Q9Y534	27254	CSDC2	Human	RFU	Protein	20	14.7237	14.7221	14.7221	10.4622	11.1908	4.37914	14.8142	14.9072	14.9072	9.37958	10.4379	4.30229	11.9903	11.8226	11.8226	8.6311	9.56139	4.15023
	12756-3	3	SL019855	BACH2	Q9BYV9	60468	BACH2	Human	RFU	Protein	20	14.5733	14.3916	14.3916	9.35707	10.1323	3.72283	14.739	14.844	14.844	8.19059	9.11132	3.55745	11.7358	11.6201	11.6201	7.529	7.98704	2.96035
	12758-47	3	SL019871	GRID2	O43424	2895	GRID2	Human	RFU	Protein	20	15.3213	14.9866	14.9866	8.85238	8.09464	5.1516	16.0599	15.862	15.862	8.36196	7.10449	4.8232	11.1267	11.5378	11.5378	6.55201	6.39868	4.72574
	12759-47	3	SL004792	DRBP76	Q12906	3609	ILF3	Human	RFU	Protein	20	11.9695	11.7528	11.7528	8.05118	8.00974	2.64175	11.9522	11.9727	11.9727	6.44209	6.40918	2.63643	8.00505	9.10274	9.10274	5.22688	5.29225	2.4469
	12760-34	3	SL019886	ZN774	Q6NX45	342132	ZNF774	Human	RFU	Protein	20	16.6154	16.2466	16.2466	12.1785	12.684	5.29219	15.8081	15.6202	15.6202	9.56282	9.9336	4.09205	12.2366	12.1613	12.1613	7.42362	7.65166	3.25653
	12761-12	3	SL025796	APBB2:PID 2	Q92870	323	APBB2	Human	RFU	Protein	20	13.2521	12.9371	12.9371	7.81619	7.69022	3.62093	13.4134	13.2653	13.2653	6.66434	6.46972	3.30994	10.6616	10.2692	10.2692	5.32327	5.2228	2.90944
	12763-69	3	SL019908	ZN334	Q9HCZ1	55713	ZNF334	Human	RFU	Protein	20	12.0649	11.7987	11.7987	6.94084	6.57649	4.01922	12.3058	11.99	11.99	5.75336	5.25963	3.70604	7.99875	9.28839	9.28839	5.13636	4.80705	3.324
	12764-3	3	SL019856	ELMO1	Q92556	9844	ELMO1	Human	RFU	Protein	20	15.1008	14.7082	14.7082	10.6934	10.2907	4.66802	14.2978	14.6084	14.6084	8.6396	8.0262	3.98774	10.4295	11.0616	11.0616	7.13049	6.56059	3.32618
	12766-33	3	SL019872	GP142	Q7Z601	350383	GPR142	Human	RFU	Protein	20	14.1449	13.783	13.783	9.79431	9.69684	3.90361	13.858	13.6242	13.6242	7.12919	7.25059	3.93591	9.30291	9.46732	9.46732	5.60837	5.28051	3.78663
	12768-3	3	SL019887	PPR3B	Q86XI6	79660	PPP1R3B	Human	RFU	Protein	0.5	14.3188	13.6067	13.6067	9.82883	9.51693	5.00366	12.6992	12.1809	12.1809	8.00211	7.27923	3.6739	9.66663	10.2992	10.2992	6.91745	5.84782	2.88499
	12771-19	3	SL011309	ZN180	Q9UJW8	7733	ZNF180	Human	RFU	Protein	20	14.088	13.6953	13.6953	10.0203	10.0062	3.84232	13.9586	13.4769	13.4769	7.74846	7.83777	3.47511	9.64985	9.85211	9.85211	5.63725	6.35044	3.28326
	12772-8	3	SL019857	NUP98	P52948	4928	NUP98	Human	RFU	Protein	20	13.3258	13.1199	13.1199	9.23476	9.06432	2.94567	12.7511	12.8464	12.8464	6.47063	6.51469	2.89666	8.99634	8.94663	8.94663	5.57812	5.76904	2.32686
	12774-12	3	SL019873	HCN1	O60741	348980	HCN1	Human	RFU	Protein	20	14.3047	13.9726	13.9726	9.81973	9.53844	3.63728	14.1119	13.8961	13.8961	8.10263	7.37657	3.73681	10.4056	9.29531	9.29531	6.79012	5.91248	3.63963
	12775-6	3	SL006995	HMGB3	O15347	3149	HMGB3	Human	RFU	Protein	20	15.8827	15.8121	15.8121	11.6481	13.1049	6.6726	15.8875	15.7802	15.7802	10.402	12.4024	6.58306	12.8653	12.6454	12.6454	9.47278	11.4926	5.7688
	12777-11	3	SL013086	SF01	Q15637	7536	SF1	Human	RFU	Protein	20	13.2445	12.5673	12.5673	8.30927	8.60937	4.65201	12.9566	12.5036	12.5036	6.51613	7.01427	4.48897	8.92822	9.38994	9.38994	5.37217	5.83732	4.18914
	12779-30	3	SL019909	PRDM4	Q9UKN5	11108	PRDM4	Human	RFU	Protein	20	15.46	15.1926	15.1926	9.73646	10.3153	4.18814	15.5873	15.3145	15.3145	8.84252	9.31616	3.80747	12.4174	11.4765	11.4765	7.62868	8.78434	2.94401
	12781-2	3	SL014970	TRBP2	Q15633	6895	TARBP2	Human	RFU	Protein	20	13.9944	13.665	13.665	9.95406	10.1159	3.4953	13.6089	13.542	13.542	7.98619	8.1903	3.17469	9.38514	9.9335	9.9335	7.02567	6.70851	2.65809
	12783-29	3	SL008807	HNRPM	P52272	4670	HNRNPM	Human	RFU	Protein	20	11.9826	11.4616	11.4616	7.11747	6.68161	4.5846	12.051	11.7528	11.7528	5.72568	5.09363	4.08835	8.09333	9.07642	9.07642	5.16136	4.18575	3.77926
	12784-10	3	SL025797	APBB3:PID 1	O95704	10307	APBB3	Human	RFU	Protein	20	13.6122	13.2627	13.2627	7.89483	7.6894	3.43756	13.77	13.4242	13.4242	6.22067	5.93818	3.22962	9.24421	9.40801	9.40801	5.01564	5.06428	3.23414
	12785-49	3	SL009382	KAISO	Q86T24	10009	ZBTB33	Human	RFU	Protein	20	17.4263	16.7337	16.7337	12.2606	11.3593	5.97259	17.8027	17.3101	17.3101	10.3858	8.90318	5.42675	11.9855	10.8262	10.8262	7.69478	7.49668	5.01587
	12786-61	3	SL015257	GDE5	Q9NPB8	56261	GPCPD1	Human	RFU	Protein	20	14.5407	14.0115	14.0115	9.01486	8.71753	3.68979	14.5184	14.2177	14.2177	7.44435	6.97727	3.42302	9.72565	9.15295	9.15295	5.6452	5.16487	3.2161
	12787-47	3	SL014834	ZN134	P52741	7693	ZNF134	Human	RFU	Protein	20	13.2788	12.7911	12.7911	8.33838	8.16889	3.77822	13.1826	12.732	12.732	6.58033	6.54936	3.81703	8.61166	8.82243	8.82243	5.08054	5.51013	4.00743
	12788-6	3	SL019859	SGF29	Q96ES7	112869	SGF29	Human	RFU	Protein	20	16.9211	16.1115	16.1115	11.0273	11.1024	6.5979	16.6302	16.005	16.005	9.64527	9.69161	6.43152	11.7175	10.8381	10.8381	7.83365	8.48909	6.02581
	12790-10	3	SL019874	CCD51	Q96ER9	79714	CCDC51	Human	RFU	Protein	20	15.1905	14.6075	14.6075	9.6353	9.15289	4.82179	15.1015	14.5274	14.5274	8.25687	7.86299	4.87047	10.5214	9.85022	9.85022	6.92734	7.37179	4.77059
	12793-4	3	SL019894	PIWL1	Q96J94	9271	PIWIL1	Human	RFU	Protein	20	13.7444	13.1669	13.1669	9.34668	9.60309	4.09295	13.0491	12.6243	12.6243	7.06898	7.63695	3.93079	9.29253	9.08326	9.08326	5.82596	6.06261	3.54299
	12794-6	3	SL019902	NALP4	Q96MN2	147945	NLRP4	Human	RFU	Protein	20	15.5716	15.0616	15.0616	10.5799	10.7888	3.38922	15.3879	14.8048	14.8048	8.41264	8.88449	2.96377	11.5915	11.2662	11.2662	6.97242	7.27969	2.61512
	12795-2	3	SL019910	ZN566	Q969W8	84924	ZNF566	Human	RFU	Protein	20	16.3145	15.8999	15.8999	10.9723	11.3368	3.92085	15.9596	15.6831	15.6831	8.78229	9.08284	3.62489	10.8542	11.09	11.09	6.79579	7.47756	3.3335
	12796-44	3	SL019860	NUDT3	O95989	11165	NUDT3	Human	RFU	Protein	20	13.6274	13.4497	13.4497	9.79237	9.27716	4.44674	13.6377	13.3794	13.3794	8.56896	8.09629	4.10286	9.71259	9.96943	9.96943	7.61848	6.91026	3.7983
	12798-46	3	SL019875	S4A8	Q2Y0W8	9498	SLC4A8	Human	RFU	Protein	20	15.3383	15.204	15.204	12.0543	12.8614	5.59013	14.3397	14.0947	14.0947	8.94443	10.5258	4.79756	10.5933	10.7604	10.7604	7.32692	7.69617	3.25723
	12799-65	3	SL019880	DJC27	Q9NZQ0	51277	DNAJC27	Human	RFU	Protein	20	14.2079	13.91	13.91	9.17942	9.25522	2.09667	14.2702	14.2119	14.2119	7.86146	7.69114	2.12865	10.4854	10.3322	10.3322	6.49795	6.73033	2.12707
	12800-5	3	SL019890	TPPP2	P59282	122664	TPPP2	Human	RFU	Protein	20	9.90887	9.37005	9.37005	6.44561	5.55864	6.05684	9.89743	9.60774	9.60774	5.49575	4.33163	5.17711	7.52115	6.98834	6.98834	5.06958	3.5809	4.13519
	12801-33	3	SL019895	IRF2	P14316	3660	IRF2	Human	RFU	Protein	20	12.3511	12.1625	12.1625	8.36049	8.48152	3.90949	11.7914	12.0151	12.0151	6.43409	6.84885	3.52727	8.04038	9.17075	9.17075	6.15814	5.9714	3.30215
	12803-9	3	SL019911	ZN329	Q86UD4	79673	ZNF329	Human	RFU	Protein	20	16.0466	15.7964	15.7964	11.7901	11.8656	4.69379	15.1489	14.9391	14.9391	8.73283	8.75048	3.67313	10.5712	11.0259	11.0259	6.81205	6.88537	2.7469
	12804-5	3	SL019919	GMEB2	Q9UKD1	26205	GMEB2	Human	RFU	Protein	20	14.3418	13.7927	13.7927	9.85871	9.41637	6.11549	14.2202	13.6268	13.6268	7.6651	7.46228	5.80913	10.9162	10.1116	10.1116	6.4225	6.84163	5.58995
	12807-89	3	SL019940	RHG30	Q7Z6I6	257106	ARHGAP30	Human	RFU	Protein	0.5	14.7239	14.4103	14.4103	11.0877	10.8408	6.26079	12.5922	12.196	12.196	8.57925	7.49641	3.40612	9.94347	10.0281	10.0281	7.71632	6.12595	2.52724
	12808-103	3	SL013301	CHSP1	Q9Y2V2	23589	CARHSP1	Human	RFU	Protein	20	12.5925	12.2781	12.2781	7.08183	6.86872	4.03197	12.5902	12.5113	12.5113	5.95166	5.74328	3.47459	8.7232	9.42842	9.42842	5.18543	5.02782	2.9806
	12811-55	3	SL019912	ZN415	Q09FC8	55786	ZNF415	Human	RFU	Protein	20	14.4823	14.4388	14.4388	11.0126	11.3785	3.62842	14.0521	14.2465	14.2465	9.05571	9.58736	3.16693	11.1266	10.8494	10.8494	8.12611	8.56122	2.45618
	12812-25	3	SL009425	ACYP2	P14621	98	ACYP2	Human	RFU	Protein	20	9.53079	9.36945	9.36945	8.09068	6.58632	7.35781	9.52198	9.57912	9.57912	7.84435	5.82665	6.50018	8.44116	7.98298	7.98298	6.4584	5.21987	5.57503
	12813-18	3	SL006654	EHBP1	Q8NDI1	23301	EHBP1	Human	RFU	Protein	20	12.1896	11.9631	11.9631	7.04023	6.97221	4.4685	12.3672	12.3471	12.3471	5.94714	5.86314	3.86319	8.46648	9.08613	9.08613	5.13801	5.28843	3.19671
	12814-17	3	SL019933	RBM40	Q96LT9	55599	RNPC3	Human	RFU	Protein	20	16.2467	15.604	15.604	10.3836	10.0268	3.63736	16.2921	15.6722	15.6722	8.91195	7.8514	3.42184	11.479	10.8568	10.8568	6.25191	5.41619	3.13879
	12815-9	3	SL008104	SYIC	P41252	3376	IARS1	Human	RFU	Protein	20	13.0802	13.1294	13.1294	8.9272	9.08546	2.66733	12.9056	13.1821	13.1821	7.30734	7.51356	2.77095	9.50143	9.71119	9.71119	6.56893	6.56237	2.64116
	12817-1	3	SL019954	GEM	P55040	2669	GEM	Human	RFU	Protein	0.5	15.0848	14.9691	14.9691	12.1559	12.4262	7.78344	13.0692	12.769	12.769	10.1899	10.0187	6.40321	10.5065	11.7549	11.7549	8.34258	8.30605	5.52243
	12818-159	3	SL019965	UT2	Q15849	8170	SLC14A2	Human	RFU	Protein	20	13.3128	13.2317	13.2317	9.63332	11.228	6.27298	12.7147	13.1661	13.1661	7.96387	10.0553	6.64012	9.44388	9.54258	9.54258	7.18219	7.44418	5.119
	12820-1	3	SL019920	GRAP	Q13588	10750	GRAP	Human	RFU	Protein	20	15.4772	15.4917	15.4917	11.5214	12.4754	5.41556	15.358	15.5096	15.5096	9.91485	11.234	5.09189	13.2198	12.3548	12.3548	9.3091	9.75432	4.61334
	12821-6	3	SL019926	NAL10	Q86W26	338322	NLRP10	Human	RFU	Protein	20	13.4368	13.4065	13.4065	8.0138	7.86498	4.27154	13.8861	14.0709	14.0709	7.07038	6.9797	3.86589	10.0094	10.2358	10.2358	5.94924	5.49816	3.56468
	12822-34	3	SL025793	APBB1:PID 1	O00213	322	APBB1	Human	RFU	Protein	20	14.5149	13.7498	13.7498	7.79445	7.03998	4.68773	14.9883	14.5042	14.5042	6.97491	6.0533	4.24519	10.7119	9.88412	9.88412	5.56727	5.45161	3.95418
	12825-18	3	SL019955	DP13A	Q9UKG1	26060	APPL1	Human	RFU	Protein	20	14.9144	14.2732	14.2732	8.90948	8.33967	4.68091	15.178	14.8289	14.8289	8.13302	7.0505	4.60799	11.1336	10.1672	10.1672	6.68718	5.89124	4.40072
	12826-5	3	SL019966	SC5A5	Q92911	6528	SLC5A5	Human	RFU	Protein	20	14.746	14.4134	14.4134	9.58465	8.51157	6.95618	15.2785	14.8004	14.8004	8.63948	7.23717	6.40538	9.86365	9.61697	9.61697	7.45995	6.44917	5.64538
	12827-37	3	SL014817	RGS3	P49796	5998	RGS3	Human	RFU	Protein	20	15.8337	15.8296	15.8296	12.5902	13.4928	6.44807	15.6042	15.7004	15.7004	11.0264	12.33	6.01344	12.3812	12.4653	12.4653	10.11	10.3621	5.4682
	12830-4	3	SL019934	SAP18	O00422	10284	SAP18	Human	RFU	Protein	20	14.1837	13.6738	13.6738	9.64681	10.0189	2.67337	14.0347	13.2565	13.2565	7.68419	8.13822	2.5852	10.603	9.78865	9.78865	6.46738	7.17295	2.40822
	12831-21	3	SL015132	TESC	Q96BS2	54997	TESC	Human	RFU	Protein	20	13.3815	12.7145	12.7145	7.49039	7.00308	4.18293	13.4258	13.2941	13.2941	6.51379	5.91336	3.64765	10.0076	10.4746	10.4746	6.00325	5.00786	3.18732
	12832-10	3	SL019949	ASH2L	Q9UBL3	9070	ASH2L	Human	RFU	Protein	20	14.0745	13.4251	13.4251	8.22636	8.17599	3.31999	13.9906	13.6135	13.6135	7.13424	6.87565	3.21747	10.6657	10.2249	10.2249	5.59631	6.12356	3.08145
	12834-3	3	SL019967	KCNF1	Q9H3M0	3754	KCNF1	Human	RFU	Protein	20	14.3529	13.8587	13.8587	9.12619	9.38253	2.82108	14.3839	13.9065	13.9065	7.41213	7.8732	2.7743	10.4517	9.61547	9.61547	5.81555	6.19887	2.52529
	12835-101	3	SL019914	PYDC1	Q8WXC3	260434	PYDC1	Human	RFU	Protein	20	13.5902	13.6355	13.6355	10.5757	10.81	3.71841	12.9299	13.1129	13.1129	8.08459	8.37837	3.59783	9.92583	9.89078	9.89078	6.48567	6.78171	3.24643
	12838-28	3	SL019935	DUS15	Q9H1R2	128853	DUSP15	Human	RFU	Protein	20	13.5669	13.2376	13.2376	8.57117	8.27604	4.17176	13.5908	13.4742	13.4742	6.80423	6.64656	4.24808	10.2269	9.61564	9.61564	5.67427	5.63348	3.85543
	12842-43	3	SL019968	STX10	O60499	8677	STX10	Human	RFU	Protein	20	12.5109	12.2418	12.2418	6.77607	6.40071	5.14108	13.0999	12.9045	12.9045	6.01378	5.39988	4.57477	8.24069	8.9519	8.9519	5.4553	5.25285	3.77417
	12843-6	3	SL019915	ZN410	Q86VK4	57862	ZNF410	Human	RFU	Protein	20	16.268	15.5113	15.5113	10.1092	9.80765	5.04471	16.534	15.8103	15.8103	8.88716	8.34991	4.9954	11.881	10.5789	10.5789	6.06951	7.00975	4.8485
	12844-10	3	SL006067	BAG4	O95429	9530	BAG4	Human	RFU	Protein	20	16.5999	16.0155	16.0155	10.4512	8.61879	5.36314	17.3465	16.9113	16.9113	9.76079	7.33042	4.8085	11.8209	10.7715	10.7715	7.46562	6.48624	3.69301
	12845-18	3	SL011225	SNX17	Q15036	9784	SNX17	Human	RFU	Protein	20	17.2133	17.2156	17.2156	13.9775	15.2146	9.14073	17.2732	16.8521	16.8521	12.8532	14.8234	9.18131	15.7093	13.9725	13.9725	11.2564	13.3505	7.99832
	12846-3	3	SL019936	FBXL5	Q9UKA1	26234	FBXL5	Human	RFU	Protein	20	14.8259	14.5113	14.5113	10.7267	10.7763	4.12147	13.6596	13.3249	13.3249	7.63062	7.71487	3.33136	10.1412	8.50466	8.50466	6.18182	6.08754	3.04465
	12847-27	3	SL019942	MCE1	O60942	8732	RNGTT	Human	RFU	Protein	20	16.7921	15.9437	15.9437	10.9817	10.4046	5.44272	17.0681	16.1869	16.1869	9.67297	9.0119	5.6449	11.5766	11.8696	11.8696	7.67982	7.9694	5.33504
	12848-9	3	SL019951	ARHG2	Q92974	9181	ARHGEF2	Human	RFU	Protein	20	14.7018	14.6416	14.6416	11.2954	11.9987	4.42749	14.1723	14.5395	14.5395	9.31137	10.1465	4.15784	10.8737	11.7892	11.7892	8.5745	8.92281	4.25857
	12849-25	3	SL019958	GSKIP	Q9P0R6	51527	GSKIP	Human	RFU	Protein	20	14.9005	14.3537	14.3537	8.84906	8.05053	3.64319	15.1938	14.8233	14.8233	7.38953	6.32607	3.68339	10.9532	9.19713	9.19713	5.30313	4.78731	3.33612
	12851-5	3	SL019921	DPOLM	Q9NP87	27434	POLM	Human	RFU	Protein	20	13.989	13.7618	13.7618	9.38182	9.45788	2.98723	13.7883	13.6915	13.6915	7.06803	7.26863	2.99368	9.41057	9.4305	9.4305	5.82932	6.32885	2.9006
	12853-112	3	SL019937	TMOD2	Q9NZR1	29767	TMOD2	Human	RFU	Protein	20	12.6082	11.8919	11.8919	9.90577	9.24335	7.55018	12.2877	11.5814	11.5814	7.85002	7.09733	6.10524	9.60108	8.08181	8.08181	5.95706	5.25186	5.05348
	12854-3	3	SL019943	TEAD3	Q99594	7005	TEAD3	Human	RFU	Protein	20	13.5084	13.4129	13.4129	9.6814	9.58793	4.42515	12.8294	12.6476	12.6476	6.87556	7.04253	4.20473	8.80333	9.02315	9.02315	5.63393	5.80019	3.94569
	12855-16	3	SL011299	CT032	Q9NQ75	57091	CASS4	Human	RFU	Protein	20	12.6126	12.1024	12.1024	6.96434	7.36726	5.28957	12.758	12.6711	12.6711	5.88588	6.53883	5.04236	8.6062	8.99868	8.99868	5.23939	4.63666	4.02907
	12856-14	3	SL019959	TM237	Q96Q45	65062	TMEM237	Human	RFU	Protein	20	13.8404	13.3988	13.3988	8.15091	7.98966	2.83324	14.0669	13.7494	13.7494	6.89048	6.40518	2.75992	10.0039	9.18646	9.18646	5.19214	5.40707	2.54946
	12859-33	3	SL007038	PECI	O75521	10455	ECI2	Human	RFU	Protein	20	16.1478	15.5916	15.5916	9.77791	9.84574	5.20016	16.503	15.922	15.922	8.78816	8.34996	4.6569	11.8306	11.0975	11.0975	7.08456	6.89234	3.90732
	12860-7	3	SL006617	cAMP-regulated phosphoprotein 21	Q9UBL0	10777	ARPP21	Human	RFU	Protein	20	15.7092	15.2375	15.2375	11.1011	11.4491	4.47052	14.7544	14.519	14.519	7.96599	8.5634	3.21013	10.6725	10.5998	10.5998	6.29468	6.74658	2.50893
	12861-13	3	SL006759	TMOD3	Q9NYL9	29766	TMOD3	Human	RFU	Protein	20	10.8964	10.8973	10.8973	11.3252	10.0148	9.07223	10.6843	11.1404	11.1404	10.282	8.88908	8.46143	9.18428	9.48328	9.48328	8.35154	7.18435	7.22636
	12862-14	3	SL014945	CASL	Q14511	4739	NEDD9	Human	RFU	Protein	20	16.8852	16.1648	16.1648	10.7993	10.941	5.74836	17.23	16.6399	16.6399	10.0819	10.175	5.72806	12.534	12.4391	12.4391	7.93007	8.73552	4.86969
	12864-9	3	SL019960	NIPA4	Q0D2K0	348938	NIPAL4	Human	RFU	Protein	20	15.3654	15.6469	15.6469	12.5402	13.5785	6.03083	14.7705	15.198	15.198	10.6452	12.1995	5.81009	12.0217	11.9867	11.9867	10.3122	10.827	6.26442
	12867-40	3	SL019922	DYLT3	P51808	6990	DYNLT3	Human	RFU	Protein	20	14.0161	13.425	13.425	7.4093	7.05077	3.62019	14.4471	13.8633	13.8633	6.35767	5.84401	3.13825	10.7851	10.0161	10.0161	5.19494	4.94571	2.64421
	12869-68	3	SL019938	DDX6	P26196	1656	DDX6	Human	RFU	Protein	20	11.0865	10.5199	10.5199	11.257	10.3538	11.5442	10.1503	9.72717	9.72717	9.64173	8.88527	10.5987	8.00336	8.15934	8.15934	7.91048	6.72831	8.75878
	12871-10	3	SL013078	TWF1	Q12792	5756	TWF1	Human	RFU	Protein	20	13.6022	13.0478	13.0478	7.3723	6.97789	4.72431	14	13.5639	13.5639	6.03662	5.62274	4.34329	9.99418	8.81583	8.81583	4.68351	4.68084	3.92885
	12872-35	3	SL019961	CNGA2	Q16280	1260	CNGA2	Human	RFU	Protein	20	15.874	15.2714	15.2714	10.9647	10.9965	5.14842	15.5622	14.8148	14.8148	8.43655	8.34403	4.74561	10.8469	10.5414	10.5414	6.27289	7.57449	4.36936
	12873-11	3	SL007131	LEUK	P16150	6693	SPN	Human	RFU	Protein	20	14.1005	13.7042	13.7042	7.94202	7.73586	3.5594	14.4225	14.308	14.308	7.0854	6.50248	3.38891	9.89903	10.6397	10.6397	6.04071	5.63872	3.18736
	12875-28	3	SL019923	UBTD2	Q8WUN7	92181	UBTD2	Human	RFU	Protein	20	15.4842	14.7392	14.7392	9.37051	9.10228	3.50798	15.63	15.076	15.076	8.2306	7.80446	3.34116	11.4922	10.8651	10.8651	6.70641	6.93147	2.99812
	12876-39	3	SL007787	SPEF1	Q9Y4P9	25876	SPEF1	Human	RFU	Protein	20	14.9145	14.2685	14.2685	10.1206	9.40659	4.09652	14.6431	14.0418	14.0418	7.57373	6.63935	4.07275	10.2786	9.71059	9.71059	5.44129	5.14621	3.9584
	12878-60	3	SL019944	OSB11	Q9BXB4	114885	OSBPL11	Human	RFU	Protein	20	14.3285	13.7025	13.7025	9.52355	9.40118	4.37656	14.2078	13.7632	13.7632	7.67486	7.65042	4.32578	10.335	9.9442	9.9442	6.13585	6.64191	4.11351
	12879-5	3	SL003759	p107	P28749	5933	RBL1	Human	RFU	Protein	20	14.3236	14.0743	14.0743	10.3772	10.334	3.54904	13.5696	13.5759	13.5759	7.38955	7.54177	3.15294	9.79326	9.86807	9.86807	5.93691	5.88077	2.70549
	12880-1	3	SL019962	SV2A	Q7L0J3	9900	SV2A	Human	RFU	Protein	20	14.8258	14.3247	14.3247	9.45316	9.13712	3.2218	14.9559	14.349	14.349	7.44915	7.07355	3.24018	10.5904	10.1905	10.1905	5.23417	5.33016	3.00228
	12881-17	3	SL019970	RDH16	O75452	8608	RDH16	Human	RFU	Protein	20	12.7651	12.7612	12.7612	8.0721	8.07627	3.57775	12.9589	13.1507	13.1507	6.85708	6.74122	3.06848	9.62152	10.5892	10.5892	6.5448	6.22894	2.64505
	12882-7	3	SL019918	PAR11	Q9NR21	57097	PARP11	Human	RFU	Protein	20	14.7683	14.2253	14.2253	9.27881	9.84835	4.49326	14.6425	14.1766	14.1766	8.25232	8.87405	4.21508	10.5996	11.0998	11.0998	6.61984	7.56386	3.65205
	12885-42	3	SL007432	NR1D2	Q14995	9975	NR1D2	Human	RFU	Protein	20	14.3024	13.6935	13.6935	8.45938	8.07106	3.85966	14.6241	13.9378	13.9378	7.31226	6.50574	3.98835	10.4472	9.9396	9.9396	5.31155	5.29003	4.39054
	12888-18	3	SL012382	SAP30	O75446	8819	SAP30	Human	RFU	Protein	20	13.3584	12.9604	12.9604	9.73315	9.60744	4.57388	13.1762	12.5804	12.5804	7.17423	7.36212	4.401	9.09521	8.04791	8.04791	5.32843	5.384	4.21737
	12891-1	3	SL019924	MILK2	Q8IY33	79778	MICALL2	Human	RFU	Protein	20	15.451	15.3744	15.3744	10.7897	11.9679	5.8446	15.6895	15.4854	15.4854	9.90837	11.396	5.64627	13.7523	12.7438	12.7438	9.98061	10.788	5.13539
	12892-10	3	SL019931	SYTL1	Q8IYJ3	84958	SYTL1	Human	RFU	Protein	20	13.5756	13.7041	13.7041	10.8373	11.4846	4.7022	13.377	13.7151	13.7151	9.46696	10.4019	4.59584	10.6147	10.7759	10.7759	7.83848	9.20623	4.46783
	12893-159	3	SL025892	IP16:HIN 2	Q16666	3428	IFI16	Human	RFU	Protein	20	11.4571	11.6515	11.6515	9.2458	8.94284	4.27967	11.3135	11.7541	11.7541	7.76961	7.74355	3.86556	8.93265	9.45356	9.45356	7.1292	6.67163	3.5229
	12894-3	3	SL019946	PAXI1	Q6ZW49	22976	PAXIP1	Human	RFU	Protein	20	14.6415	14.6645	14.6645	9.82657	10.5797	4.42481	15.0432	15.2047	15.2047	9.33296	10.0397	4.27531	12.9151	11.7025	11.7025	8.0449	9.51653	3.814
	12895-28	3	SL019952	DGKB	Q9Y6T7	1607	DGKB	Human	RFU	Protein	20	14.0002	13.7738	13.7738	8.09219	7.88777	4.75293	14.321	14.2479	14.2479	7.41064	7.20962	4.23335	10.254	11.1129	11.1129	5.6434	6.07139	3.67937
	12898-5	3	SL025418	Fc_MOUSE	Q99LC4			Mouse	RFU	Protein	20	23.7555	24.9076	24.9076	24.5564	25.228	21.6788	23.5435	24.6411	24.6411	24.6384	25.2244	21.9867	22.2813	23.6542	23.6542	22.8801	23.7665	20.7096
	12900-29	3	SL025418	Fc_MOUSE	Q99LC4			Mouse	RFU	Protein	20	21.731	22.5595	22.5595	21.2988	23.2098	18.1751	21.2634	22.0804	22.0804	20.6455	23.0846	18.374	18.7473	20.4391	20.4391	19.0461	23.0936	18.957
	12904-180	3	SL004440	cubilin	O60494	8029	CUBN	Human	RFU	Protein	20	14.5702	14.2754	14.2754	11.593	12.1303	4.84882	13.9304	13.9599	13.9599	9.87339	10.5429	4.56457	10.4288	10.7278	10.7278	8.42675	8.64001	4.17888
	12906-137	3	SL025418	Fc_MOUSE	Q99LC4			Mouse	RFU	Protein	20	12.2796	11.9136	11.9136	7.93956	7.67032	3.6553	11.9249	11.9643	11.9643	6.41595	5.72731	3.5519	8.5228	8.96845	8.96845	5.48475	5.15086	3.50431
	12912-25	3	SL025418	Fc_MOUSE	Q99LC4			Mouse	RFU	Protein	20	15.6011	16.3906	16.3906	13.5188	14.1584	9.42466	15.659	16.5182	16.5182	12.797	13.2212	9.48635	12.8347	13.181	13.181	11.0124	12.0744	9.69038
	12915-26	3	SL025418	Fc_MOUSE	Q99LC4			Mouse	RFU	Protein	20	14.2278	14.0575	14.0575	9.76685	9.59365	3.3528	13.6761	14.2394	14.2394	8.06294	7.7494	3.06501	9.96519	11.143	11.143	7.15117	6.5934	2.87774
	12916-3	3	SL019344	MTCP1	P56278	4515	MTCP1	Human	RFU	Protein	20	13.8951	13.9111	13.9111	9.34048	10.0195	3.08004	13.982	14.3992	14.3992	7.68422	8.45092	3.12055	9.78516	10.9276	10.9276	6.67887	7.19959	3.4018
	12921-51	3	SL025418	Fc_MOUSE	Q99LC4			Mouse	RFU	Protein	20	15.6546	16.208	16.208	15.0433	15.2655	9.22539	14.3904	14.3603	14.3603	13.038	13.475	8.85333	12.0479	11.6344	11.6344	10.7889	11.8308	8.18101
	12923-51	3	SL005401	Keratin 17	Q04695	3872	KRT17	Human	RFU	Protein	20	13.7397	14.1409	14.1409	9.75919	10.7001	5.00112	14.3284	14.8609	14.8609	8.89968	9.96632	4.92886	11.5937	12.0422	12.0422	7.74519	9.33383	4.53095
	12925-105	3	SL018508	AXIN2	Q9Y2T1	8313	AXIN2	Human	RFU	Protein	20	18.6433	19.4275	19.4275	18.8194	19.5951	13.5039	18.041	18.5094	18.5094	17.6524	19.0346	13.4813	15.6753	17.3526	17.3526	15.5246	16.3622	12.9058
	12931-16	3	SL007088	MCR	P08235	4306	NR3C2	Human	RFU	Protein	20	15.2144	14.6789	14.6789	9.77665	9.0889	5.86379	15.5494	15.1116	15.1116	8.92837	7.91339	5.97323	11.7126	11.4215	11.4215	7.30927	7.02747	5.99884
	12933-17	3	SL019362	ENOX1	Q8TC92	55068	ENOX1	Human	RFU	Protein	20	24.1271	25.1593	25.1593	24.0709	26.3339	22.6743	23.7838	24.6841	24.6841	23.5316	26.9588	23.3866	22.5201	24.067	24.067	22.1758	27.6107	25.4445
	12934-1	3	SL015312	HERC5	Q9UII4	51191	HERC5	Human	RFU	Protein	0.5	14.5803	14.687	14.687	10.5368	10.8321	5.15246	13.7417	13.6625	13.6625	8.98872	9.0489	4.21868	11.0595	11.3988	11.3988	7.90639	7.72632	3.09531
	12936-38	3	SL019347	RLBP1	P12271	6017	RLBP1	Human	RFU	Protein	20	13.6084	13.4013	13.4013	8.15158	8.18739	3.63258	13.9159	13.935	13.935	6.97731	6.71074	3.54903	9.30167	9.65778	9.65778	6.07095	5.93959	3.2076
	12939-1	3	SL019437	RPAC1	O15160	9533	POLR1C	Human	RFU	Protein	20	20.8381	21.4244	21.4244	18.4667	21.5035	16.3118	20.2089	20.9021	20.9021	17.1896	21.9446	16.6359	15.7857	17.7938	17.7938	14.7719	20.6254	16.8754
	12940-35	3	SL010891	AL3B1	P43353	221	ALDH3B1	Human	RFU	Protein	20	15.2131	14.9784	14.9784	10.0016	10.1326	2.42472	15.0891	15.1417	15.1417	8.33975	8.29441	2.09661	10.848	10.6692	10.6692	6.66471	6.90206	1.77221
	12941-24	3	SL025418	Fc_MOUSE	Q99LC4			Mouse	RFU	Protein	20	15.5141	15.4279	15.4279	11.8552	12.2374	4.7991	15.1866	15.2304	15.2304	9.88077	10.0964	4.39403	12.0002	12.1701	12.1701	8.66028	8.58612	4.17746
	12945-33	3	SL013869	RAB18	Q9NP72	22931	RAB18	Human	RFU	Protein	20	20.093	21.351	21.351	21.2239	24.1236	21.9378	20.5529	21.2604	21.2604	20.1457	22.774	20.058	18.3914	20.3031	20.3031	18.7485	22.1251	19.532
	12954-71	3	SL005257	PPARa	Q07869	5465	PPARA	Human	RFU	Protein	20	13.6968	13.4498	13.4498	8.77085	8.78277	4.23665	13.6593	13.6325	13.6325	7.30926	7.13903	4.13774	8.8991	9.31156	9.31156	6.51034	6.59186	3.93997
	12956-40	3	SL019438	KBP	Q96EK5	26128	KIFBP	Human	RFU	Protein	20	10.8111	10.3825	10.3825	9.1345	8.13666	8.31718	10.2753	10.2734	10.2734	7.3047	5.72435	6.73035	7.74547	7.85196	7.85196	5.44186	4.16946	5.73403
	12957-62	3	SL008041	UCR6	P14927	7381	UQCRB	Human	RFU	Protein	20	15.2409	15.4484	15.4484	10.9263	11.5116	5.33053	15.4047	15.9586	15.9586	10.3439	10.786	5.44361	13.4587	13.373	13.373	9.18254	10.5089	5.23674
	12958-8	3	SL025418	Fc_MOUSE	Q99LC4			Mouse	RFU	Protein	20	14.6073	14.3811	14.3811	10.8119	11.1178	4.52838	14.0904	14.0547	14.0547	8.20033	8.3769	4.48773	10.4279	9.63137	9.63137	6.74156	6.86577	3.78657
	12960-9	3	SL007208	HXK4	P35557	2645	GCK	Human	RFU	Protein	0.5	16.2468	15.8851	15.8851	12.0449	10.3064	7.18002	17.0811	16.7572	16.7572	12.3789	10.5197	6.98095	14.906	15.0637	15.0637	12.2087	10.0804	5.80109
	12963-1	3	SL015007	GP107	Q5VW38	57720	GPR107	Human	RFU	Protein	20	14.7036	14.3729	14.3729	10.9867	10.739	4.43658	13.7536	13.6089	13.6089	7.85659	7.57516	4.14349	9.47077	9.71503	9.71503	6.1821	5.83135	3.46878
	12968-2	3	SL008213	CSRP2	Q16527	1466	CSRP2	Human	RFU	Protein	20	16.3874	17.0178	17.0178	14.762	15.7694	10.5332	15.894	16.9107	16.9107	13.3717	15.3166	10.3381	12.5033	14.6213	14.6213	11.5705	13.9528	9.97939
	12970-35	3	SL007715	STAU2	Q9NUL3	27067	STAU2	Human	RFU	Protein	20	14.3291	14.6121	14.6121	12.3703	12.6568	6.44851	13.6925	14.145	14.145	10.7485	10.9345	6.13537	10.1692	11.1367	11.1367	9.78184	9.7697	6.09672
	12975-11	3	SL002694	Keratin 20	P35900	54474	KRT20	Human	RFU	Protein	20	12.3333	12.2281	12.2281	8.69936	8.56841	3.63238	12.6801	12.6794	12.6794	7.62651	7.50208	3.11025	9.38324	9.62791	9.62791	6.75663	7.15688	3.03248
	12976-49	3	SL001913	Vinexin b	O60504	10174	SORBS3	Human	RFU	Protein	20	14.0629	13.848	13.848	9.52604	9.04837	3.62825	13.759	13.8005	13.8005	7.32516	6.96584	3.71667	10.6113	9.94073	9.94073	5.98304	6.26797	3.48544
	12980-31	3	SL019459	RBM22	Q9NW64	55696	RBM22	Human	RFU	Protein	20	13.7057	13.7415	13.7415	9.73371	10.5534	6.11954	13.3016	13.6805	13.6805	7.61506	9.05936	5.79447	9.34296	9.57875	9.57875	6.06623	7.82382	5.32264
	12986-12	3	SL019466	LIN7C	Q9NUP9	55327	LIN7C	Human	RFU	Protein	20	26.0565	27.2001	27.2001	26.713	27.7903	23.6912	25.6813	26.6369	26.6369	26.5361	27.941	24.3395	23.2968	23.7487	23.7487	23.6142	27.481	25.0917
	12987-12	3	SL019472	SRSF7	Q16629	6432	SRSF7	Human	RFU	Protein	20	13.1268	12.9578	12.9578	9.24082	9.7534	3.58278	13.2025	13.4579	13.4579	8.10962	8.72528	3.61624	10.8812	10.1695	10.1695	7.6157	8.35356	3.60489
	12988-49	3	SL007342	EWS	Q01844	2130	EWSR1	Human	RFU	Protein	20	13.3203	12.7765	12.7765	7.67871	7.35368	4.31965	13.8456	13.5932	13.5932	6.80518	6.23406	3.88816	10.4768	9.7754	9.7754	5.98089	5.57504	3.5345
	12990-39	3	SL005017	MAP3K3	Q99759	4215	MAP3K3	Human	RFU	Protein	20	14.8304	14.7667	14.7667	11.2356	11.3052	4.26886	13.833	14.1893	14.1893	8.50395	8.3819	3.82404	9.02592	10.5241	10.5241	6.87206	7.45333	3.44557
	12991-49	3	SL019483	CUL9	Q8IWT3	23113	CUL9	Human	RFU	Protein	20	17.2295	17.4001	17.4001	14.2619	15.1662	7.9738	16.1332	16.6762	16.6762	11.541	12.5746	6.55299	12.0947	12.0054	12.0054	9.10386	10.5034	5.69196
	12993-21	3	SL016487	NPL4	Q8TAT6	55666	NPLOC4	Human	RFU	Protein	20	13.4564	13.0137	13.0137	9.49468	9.58548	8.16108	13.6809	13.3837	13.3837	7.89037	8.03566	6.97061	8.93748	7.9989	7.9989	5.88509	6.72914	6.28763
	13007-66	3	SL012574	LCN10	Q6JVE6	414332	LCN10	Human	RFU	Protein	20	20.9815	21.6524	21.6524	19.4842	22.714	17.7458	20.0835	20.8584	20.8584	18.4356	23.1153	18.4425	17.2552	16.8848	16.8848	15.1069	21.5805	17.2299
	13011-20	3	SL008108	RS10	P46783	6204	RPS10	Human	RFU	Protein	20	28.8475	29.9239	29.9239	29.1776	32.6243	29.4091	28.8939	29.7693	29.7693	29.1583	33.1803	29.616	27.1541	30.4098	30.4098	27.0603	33.9838	30.2189
	13013-41	3	SL019524	PRKN2	O60260	5071	PRKN	Human	RFU	Protein	20	15.0571	15.1487	15.1487	11.5314	12.0758	5.04093	14.5944	14.9349	14.9349	10.1368	10.5356	4.8859	10.7503	11.8205	11.8205	8.97799	9.35546	4.74368
	13021-12	3	SL025418	Fc_MOUSE	Q99LC4			Mouse	RFU	Protein	20	17.7738	17.5638	17.5638	12.81	13.8048	6.71164	17.8713	17.9145	17.9145	11.469	12.7146	6.60232	14.6939	14.1775	14.1775	10.0489	11.7231	5.49114
	13022-20	3	SL019515	P5I11	O14683	9537	TP53I11	Human	RFU	Protein	0.5	17.7124	18.5825	18.5825	17.4832	16.1233	13.6657	17.0808	17.8333	17.8333	17.2636	15.7488	12.929	16.1601	15.3066	15.3066	15.5247	13.9866	11.2311
	13023-8	3	SL025418	Fc_MOUSE	Q99LC4			Mouse	RFU	Protein	20	14.7628	14.8863	14.8863	11.1914	11.6544	4.07117	14.2123	14.7921	14.7921	8.90531	9.20157	3.44874	10.0715	11.6098	11.6098	7.23228	6.83079	2.86119
	13025-4	3	SL019541	FRS2	Q8WU20	10818	FRS2	Human	RFU	Protein	20	16.0639	15.6954	15.6954	10.0468	9.84476	2.78105	16.2766	16.1778	16.1778	9.34098	8.47169	2.74445	12.0185	11.1515	11.1515	7.64803	7.61044	2.67403
	13027-20	3	SL019531	CBX7	O95931	23492	CBX7	Human	RFU	Protein	20	14.8137	14.4828	14.4828	10.1957	10.505	2.81993	14.5476	14.6524	14.6524	8.25891	8.8783	2.82558	10.044	11.6612	11.6612	6.99778	7.28637	2.79651
	13028-2	3	SL025418	Fc_MOUSE	Q99LC4			Mouse	RFU	Protein	20	17.209	16.9766	16.9766	10.6017	9.47735	5.27173	18.0972	18.2583	18.2583	10.4491	9.2188	4.95215	13.1796	14.2867	14.2867	9.01627	8.28149	4.78299
	13032-1	3	SL014943	BECN1	Q14457	8678	BECN1	Human	RFU	Protein	20	15.3089	15.1764	15.1764	11.6823	12.193	4.78545	14.6471	14.7954	14.7954	9.43177	9.79505	4.03879	11.228	11.183	11.183	7.80303	7.82629	3.36716
	13039-1	3	SL019546	PP1R8	Q12972	5511	PPP1R8	Human	RFU	Protein	20	19.23	20.4667	20.4667	18.8062	19.7523	15.6739	18.7743	19.7999	19.7999	18.4175	19.6821	15.8281	16.7975	17.1059	17.1059	16.4387	19.3828	16.1211
	13041-47	3	SL007634	TRAF4	Q9BUZ4	9618	TRAF4	Human	RFU	Protein	20	15.3418	15.0873	15.0873	9.75594	9.12319	2.55529	15.7249	15.5192	15.5192	8.76731	7.52187	2.49991	11.0728	10.7302	10.7302	7.03048	6.93707	2.4131
	13042-7	3	SL019583	KCA10	Q16322	3744	KCNA10	Human	RFU	Protein	20	13.8096	13.6298	13.6298	9.73038	9.98322	4.7347	13.9364	14.1403	14.1403	8.76032	9.31511	4.28042	10.5274	10.221	10.221	9.07729	8.97153	3.55047
	13043-157	3	SL007491	ATAD2	Q6PL18	29028	ATAD2	Human	RFU	Protein	20	15.4733	15.5945	15.5945	13.1497	13.1548	6.17614	14.3064	14.4411	14.4411	10.4354	10.7674	5.25889	10.4052	10.8205	10.8205	8.15017	9.25732	4.87999
	13044-5	3	SL007627	TS101	Q99816	7251	TSG101	Human	RFU	Protein	20	11.887	11.8166	11.8166	9.27529	8.63907	6.5669	11.5701	12.0054	12.0054	8.00427	6.85045	5.37075	8.24161	9.60683	9.60683	7.0436	5.52206	4.13157
	13053-6	3	SL015342	S6A14	Q9UN76	11254	SLC6A14	Human	RFU	Protein	20	15.0506	15.3741	15.3741	10.3418	10.9348	5.11245	15.6344	16.1465	16.1465	9.54327	9.83147	5.00799	11.848	12.4076	12.4076	8.81392	9.41564	4.26411
	13054-87	3	SL008767	Profilin II	P35080	5217	PFN2	Human	RFU	Protein	0.5	11.4117	11.1137	11.1137	8.71212	7.76287	3.23619	11.4835	10.629	10.629	8.59462	7.39468	2.97902	9.91083	9.30607	9.30607	8.28466	6.93593	2.66205
	13055-53	3	SL019564	PSD1	A5PKW4	5662	PSD	Human	RFU	Protein	20	19.6484	19.9231	19.9231	17.0476	19.2184	13.3719	19.4624	19.5889	19.5889	16.0162	19.1407	13.4446	16.5207	15.4907	15.4907	13.2413	16.6311	12.0583
	13056-18	3	SL019585	S6A16	Q9GZN6	28968	SLC6A16	Human	RFU	Protein	20	15.0514	15.0598	15.0598	12.2913	12.3491	5.51683	13.5002	13.9144	13.9144	9.09716	8.9893	4.09274	9.86239	10.247	10.247	7.8355	6.94539	3.21129
	13059-33	3	SL019557	RIFK	Q969G6	55312	RFK	Human	RFU	Protein	20	13.4801	13.2876	13.2876	8.49536	9.12726	3.77508	13.5753	13.9301	13.9301	7.70385	8.22802	3.6515	10.9339	10.6814	10.6814	6.55376	7.67073	3.45886
	13062-4	3	SL016378	GMFG	O60234	9535	GMFG	Human	RFU	Protein	20	13.1042	12.6555	12.6555	7.26118	6.93945	5.97277	13.6996	13.5739	13.5739	6.75585	5.78058	5.08749	9.93378	10.2864	10.2864	5.69438	4.62965	4.44486
	13066-42	3	SL015023	EDC4	Q6P2E9	23644	EDC4	Human	RFU	Protein	0.5	11.3673	11.3373	11.3373	9.16264	6.79152	4.07529	11.7388	11.2262	11.2262	9.10129	6.57882	3.92008	10.5402	10.3125	10.3125	9.04785	5.64017	3.65072
	13067-5	3	SL009424	KGP1B	Q13976	5592	PRKG1	Human	RFU	Protein	0.5	11.9546	11.9028	11.9028	8.57811	7.54078	2.64747	12.0278	11.6995	11.6995	8.44146	7.22903	2.60335	9.71811	11.1731	11.1731	8.61731	7.11747	2.52138
	13068-139	3	SL006984	CCS	O14618	9973	CCS	Human	RFU	Protein	20	24.4283	25.5903	25.5903	25.3701	27.9533	24.2229	24.4907	25.2827	25.2827	24.5923	27.7054	23.8545	21.9237	22.8416	22.8416	24.2479	26.3927	24.4257
	13073-14	3	SL019559	AN32A	P39687	8125	ANP32A	Human	RFU	Protein	20	17.0216	16.9478	16.9478	11.5109	11.4542	6.13471	17.3537	17.6127	17.6127	11.3052	10.9809	6.05283	14.4276	13.4359	13.4359	10.1824	9.85074	5.7714
	13076-4	3	SL018149	FXR1	P51114	8087	FXR1	Human	RFU	Protein	20	15.3326	15.6609	15.6609	11.877	13.1119	8.07183	15.1995	15.8355	15.8355	10.5577	12.5115	7.88913	12.1303	12.3574	12.3574	9.24605	11.6552	7.62591
	13078-3	3	SL014793	CETN2	P41208	1069	CETN2	Human	RFU	Protein	0.5	13.1698	12.8516	12.8516	10.8199	8.32532	5.4529	13.3848	12.6582	12.6582	10.7483	8.26712	5.21553	12.5112	11.8955	11.8955	10.9762	7.75647	4.70959
	13082-9	3	SL011294	UN45A	Q9H3U1	55898	UNC45A	Human	RFU	Protein	20	12.9042	12.605	12.605	9.64681	10.1801	8.64781	12.1709	12.2567	12.2567	7.12934	7.68262	6.93399	7.881	8.68271	8.68271	5.44701	6.08644	4.77961
	13083-18	3	SL013025	SYVC	P26640	7407	VARS1	Human	RFU	Protein	20	17.9142	18.2029	18.2029	13.6562	15.5398	10.3278	18.0428	18.642	18.642	12.6693	14.9916	10.077	15.5412	15.5025	15.5025	10.7901	14.1064	9.87551
	13085-18	3	SL025874	GLP1R:CD	P43220	2740	GLP1R	Human	RFU	Protein	20	16.2103	15.835	15.835	11.5909	11.7496	5.11996	15.1889	15.0829	15.0829	8.64173	8.91157	3.28771	10.8548	11.213	11.213	7.2016	7.01493	2.4743
	13088-397	3	SL000137	BTC	P35070	685	BTC	Human	RFU	Protein	20	16.004	15.682	15.682	12.1893	12.0855	5.59875	14.6497	14.2811	14.2811	8.47294	8.59537	4.34563	9.8954	10.1494	10.1494	6.92035	7.27285	3.36605
	13089-6	3	SL003349	HIF-1a	Q16665	3091	HIF1A	Human	RFU	Protein	20	16.0211	16.2798	16.2798	13.4954	14.0686	6.81251	14.6373	15.2031	15.2031	10.3999	11.511	5.82714	10.4372	11.9133	11.9133	9.19057	8.55715	4.75603
	13090-17	3	SL004827	S100A6	P06703	6277	S100A6	Human	RFU	Protein	0.5	12.9677	13.2228	13.2228	10.7928	10.7212	5.54063	11.7079	11.8352	11.8352	9.33324	9.05962	4.78217	8.94618	10.1993	10.1993	7.17567	7.99598	4.21059
	13093-6	3	SL005430	SECTM1	Q8WVN6	6398	SECTM1	Human	RFU	Protein	0.5	16.2573	16.1088	16.1088	13.4345	13.8256	9.14682	13.5677	13.4244	13.4244	10.1251	10.5334	5.77357	11.065	10.6124	10.6124	7.92029	7.79955	3.95156
	13094-75	3	SL018509	RSPO3	Q9BXY4	84870	RSPO3	Human	RFU	Protein	20	10.4674	10.4257	10.4257	8.07921	7.32308	4.18381	9.92474	10.1617	10.1617	6.43414	5.34926	3.93823	7.1733	7.72559	7.72559	5.51962	4.23164	3.80832
	13095-51	3	SL005357	PSP	P05451	5967	REG1A	Human	RFU	Protein	0.5	13.4653	12.2512	12.2512	8.87479	7.62988	7.64026	13.9905	12.8109	12.8109	8.5208	7.34475	7.83852	11.4856	8.65311	8.65311	7.99387	6.90297	7.89496
	13097-11	3	SL003774	Apoptosis regulator Bcl-W	Q92843	599	BCL2L2	Human	RFU	Protein	20	14.8647	14.7398	14.7398	9.77746	10.2226	2.78917	15.0934	15.2266	15.2266	8.46771	8.7256	2.70867	11.4168	11.0729	11.0729	6.42842	7.57828	2.56157
	13098-93	3	SL003320	VEGF-D	O43915	2277	VEGFD	Human	RFU	Protein	20	9.06316	8.35516	8.35516	6.45936	5.31991	7.05021	8.83278	8.4532	8.4532	5.96638	4.57714	6.16401	6.46673	6.59845	6.59845	5.05368	4.03004	5.03842
	13101-60	3	SL007631	SOST	Q9BQB4	50964	SOST	Human	RFU	Protein	20	13.5285	13.02	13.02	7.89956	8.11872	3.49995	13.7043	13.2113	13.2113	6.82823	6.89059	3.239	9.81989	9.85169	9.85169	6.13267	5.937	2.98452
	13102-1	3	SL012769	FAM3D	Q96BQ1	131177	FAM3D	Human	RFU	Protein	20	13.9076	13.5829	13.5829	7.55272	6.1658	5.7881	14.5209	14.3521	14.3521	6.69887	4.7456	4.63844	10.1734	10.5702	10.5702	5.77795	4.16288	3.89162
	13103-125	3	SL009328	CSH	P0DML2|P0DML3	1442|1442	CSH1|CSH2	Human	RFU	Protein	0.5	11.3199	11.5788	11.5788	9.52744	8.53972	4.30732	10.8407	11.0109	11.0109	8.57405	7.8205	3.8605	8.91913	9.33874	9.33874	7.71789	7.13413	3.36789
	13104-32	3	SL008614	EFNB1	P98172	1947	EFNB1	Human	RFU	Protein	0.5	14.2402	13.8508	13.8508	8.59701	8.65029	3.42855	13.9576	13.8573	13.8573	7.3022	7.40255	3.39961	10.6513	10.7563	10.7563	5.92284	6.97747	2.92056
	13105-7	3	SL007311	SNP25	P60880	6616	SNAP25	Human	RFU	Protein	20	17.1837	17.1938	17.1938	13.5638	15.7626	9.78588	17.0011	17.0595	17.0595	12.3191	15.1288	9.59283	14.232	13.432	13.432	11.3332	11.73	7.1985
	13107-9	3	SL008402	LYPD3	O95274	27076	LYPD3	Human	RFU	Protein	20	14.0221	14.4039	14.4039	10.9335	11.3914	4.71125	13.6293	14.3441	14.3441	9.46991	10.1554	4.67118	10.519	11.0395	11.0395	8.40466	9.04504	5.19593
	13109-82	3	SL008810	NEGR1	Q7Z3B1	257194	NEGR1	Human	RFU	Protein	0.5	15.3078	14.9394	14.9394	8.75516	7.90222	3.71089	15.4872	15.446	15.446	7.80325	7.08343	3.26255	11.296	11.5615	11.5615	7.2914	6.8847	2.59308
	13111-79	3	SL007223	BCL6	P41182	604	BCL6	Human	RFU	Protein	20	13.4234	13.0079	13.0079	10.0068	9.21986	4.76457	13.6572	13.6047	13.6047	8.90205	8.25378	3.63947	11.8181	11.2677	11.2677	8.91623	7.80696	2.91891
	13112-179	3	SL009349	FSTL1	Q12841	11167	FSTL1	Human	RFU	Protein	0.5	10.9534	9.91517	9.91517	6.27947	5.3426	5.21453	10.926	10.2404	10.2404	6.44855	5.45281	4.5951	8.29348	7.48349	7.48349	7.16027	5.07781	3.74182
	13113-7	3	SL002688	Osteopontin	P10451	6696	SPP1	Human	RFU	Protein	0.5	13.1641	12.6359	12.6359	9.18093	9.13875	4.04568	12.778	12.4136	12.4136	8.14674	8.15605	3.49205	10.2273	9.71393	9.71393	6.9522	6.77587	3.17234
	13114-50	3	SL006230	Lumican	P51884	4060	LUM	Human	RFU	Protein	0.005	12.3532	12.752	12.752	13.204	10.1652	5.40911	12.4933	12.3545	12.3545	13.0046	8.88781	5.06433	10.9126	11.3921	11.3921	11.8104	7.98409	4.76387
	13116-25	3	SL008931	CD177	Q8N6Q3	57126	CD177	Human	RFU	Protein	0.5	12.486	12.8496	12.8496	10.5731	9.40499	5.69209	12.3303	12.2517	12.2517	10.0714	8.6237	4.95287	11.7706	10.7168	10.7168	9.17431	7.44382	3.86047
	13117-232	3	SL018256	CHKB	Q9Y259	1120	CHKB	Human	RFU	Protein	0.5	17.5689	18.3003	18.3003	16.8467	16.4264	13.8178	17.8826	18.2942	18.2942	17.6227	16.7177	13.2989	17.3744	19.7217	19.7217	18.6643	16.267	11.9678
	13118-5	3	SL011888	SMOC1	Q9H4F8	64093	SMOC1	Human	RFU	Protein	0.5	11.1699	10.6133	10.6133	7.68216	7.10483	3.16081	10.8053	10.6338	10.6338	7.47626	6.58008	3.23546	8.14805	8.29589	8.29589	6.59305	6.001	3.35308
	13119-26	3	SL004467	protein Z inhibitor	Q9UK55	51156	SERPINA10	Human	RFU	Protein	0.5	10.1446	9.47683	9.47683	7.89724	6.54335	3.4438	10.1117	9.29642	9.29642	7.81497	6.40786	3.04247	9.26699	7.94083	7.94083	7.0066	6.04788	2.17425
	13122-19	3	SL008360	FLRT2	O43155	23768	FLRT2	Human	RFU	Protein	20	8.9494	8.60847	8.60847	7.56854	6.06739	6.41599	8.78755	8.57134	8.57134	6.91809	5.07701	5.55301	6.34098	6.12092	6.12092	5.59224	4.38913	4.52952
	13123-3	3	SL025865	FLRT3:ECD	Q9NZU0	23767	FLRT3	Human	RFU	Protein	20	10.2283	9.84279	9.84279	6.82982	6.21988	5.25585	10.2708	10.218	10.218	5.68458	4.97112	4.58002	7.18796	7.51386	7.51386	5.27479	4.39101	3.6729
	13124-20	3	SL018587	ISLR2	Q6UXK2	57611	ISLR2	Human	RFU	Protein	20	11.296	11.0353	11.0353	8.11046	7.75452	4.69466	11.0096	11.0871	11.0871	6.59115	6.53874	4.47143	8.88869	8.92796	8.92796	5.98687	5.87667	3.85307
	13125-45	3	SL000616	Vitronectin	P04004	7448	VTN	Human	RFU	Protein	0.005	12.4056	12.5396	12.5396	11.8708	10.371	6.65218	12.2592	12.1421	12.1421	11.5608	9.35005	5.81277	11.4358	10.7667	10.7667	9.97959	8.38947	5.30127
	13126-52	3	SL008631	DSC2	Q02487	1824	DSC2	Human	RFU	Protein	0.5	11.9969	12.0212	12.0212	7.84358	8.02396	5.7436	12.5156	12.5336	12.5336	7.69864	7.82978	5.31492	9.99807	9.93706	9.93706	7.2782	7.76849	4.37083
	13129-40	3	SL007070	LDLR	P01130	3949	LDLR	Human	RFU	Protein	20	14.1776	14.0798	14.0798	11.2393	10.9456	4.66782	12.6917	12.6052	12.6052	7.85731	7.62131	4.24375	8.50674	8.805	8.805	5.98311	5.91076	3.67856
	13130-150	3	SL007272	HXK2	P52789	3099	HK2	Human	RFU	Protein	20	13.7228	12.9697	12.9697	8.43016	8.59464	5.96034	13.8159	13.1383	13.1383	6.81658	7.13949	5.78995	9.6136	9.8459	9.8459	5.78566	6.30683	5.04045
	13131-5	3	SL011180	HXK1	P19367	3098	HK1	Human	RFU	Protein	20	18.717	18.7554	18.7554	15.4156	17.6581	11.6953	18.66	18.5662	18.5662	14.0853	17.4953	11.5564	16.4463	14.065	14.065	13.6746	15.4405	10.5323
	13132-14	3	SL008522	SEM5A	Q13591	9037	SEMA5A	Human	RFU	Protein	20	11.5691	10.7158	10.7158	6.77554	5.63318	6.47769	11.5564	10.8275	10.8275	5.56624	4.66702	6.07159	7.63903	7.20473	7.20473	4.41858	4.00005	5.48393
	13133-73	3	SL007033	LTBP4	Q8N2S1	8425	LTBP4	Human	RFU	Protein	20	10.4556	9.87939	9.87939	6.31224	5.68407	6.99977	10.6718	10.052	10.052	5.57151	4.87982	5.98196	7.09226	6.9643	6.9643	4.75537	4.15524	5.77829
	13228-75	3	SL001999	MDM2	Q00987	4193	MDM2	Human	RFU	Protein	20	17.1697	16.4548	16.4548	10.8646	10.0214	7.22701	17.3752	16.9061	16.9061	10.7312	9.02858	7.28494	13.2665	12.7603	12.7603	9.01195	7.8798	7.11807
	13229-20	3	SL019996	MDM4	O15151	4194	MDM4	Human	RFU	Protein	20	14.076	14.4965	14.4965	11.2042	12.7286	7.04769	13.8572	14.3591	14.3591	9.52934	11.2733	6.8251	10.7263	10.6867	10.6867	7.75779	9.21722	5.79822
	13230-174	3	SL019999	IgG2, Kappa	P01859	3501	IGHG2	Human	RFU	Protein	20	11.8722	11.9971	11.9971	9.69467	8.73135	5.35139	11.8576	11.8871	11.8871	8.49526	7.27516	5.19106	9.39357	10.159	10.159	7.86385	6.31776	4.33926
	13231-90	3	SL020001	IgG4, Kappa	P01861	3503	IGHG4	Human	RFU	Protein	0.5	13.1934	12.7323	12.7323	11.0055	10.1532	5.63242	12.0286	11.4129	11.4129	9.48883	7.93673	3.84556	9.05798	9.4259	9.4259	8.31004	6.70936	2.81731
	13236-25	3	SL012449	WNT3A	P56704	89780	WNT3A	Human	RFU	Protein	0.5	16.129	16.1172	16.1172	11.8747	10.1496	6.75284	16.5916	16.0019	16.0019	12.1346	10.253	6.28742	14.5998	14.0362	14.0362	12.0223	9.51631	5.70044
	13240-170	3	SL019993	SHAN1	Q9Y566	50944	SHANK1	Human	RFU	Protein	20	13.1167	12.8774	12.8774	9.9271	9.79916	3.82693	12.2119	12.1187	12.1187	7.13395	7.0826	3.69768	8.74851	9.05969	9.05969	5.02178	5.71732	3.407
	13242-134	3	SL019995	SHAN3	Q9BYB0		SHANK3	Human	RFU	Protein	20	10.777	10.4136	10.4136	8.83843	7.68414	6.36918	10.5094	10.2777	10.2777	7.87295	6.43152	5.85298	7.93258	7.74983	7.74983	7.10421	5.22745	4.98276
	13256-21	3	SL019993	SHAN1	Q9Y566	50944	SHANK1	Human	RFU	Protein	20	14.8899	14.2322	14.2322	8.4914	7.9431	3.82983	15.1884	14.5962	14.5962	6.69058	6.04139	3.82448	10.4855	10.1996	10.1996	4.87974	4.81884	3.61182
	13268-45	3	SL012434	WNT5A	P41221	7474	WNT5A	Human	RFU	Protein	0.5	11.4077	10.6433	10.6433	7.82034	6.93341	4.12764	11.4942	10.6191	10.6191	7.64583	6.85504	4.12792	10.0408	9.65342	9.65342	7.0545	6.46534	3.77545
	13374-4	3	SL012530	DB113	Q30KQ7	245927	DEFB113	Human	RFU	Protein	20	12.345	11.7793	11.7793	6.96074	6.45071	6.026	12.6983	12.2323	12.2323	6.20635	5.5479	5.34942	9.24758	9.351	9.351	5.12553	4.40993	4.93162
	13375-48	3	SL020085	SNG3	O43761	9143	SYNGR3	Human	RFU	Protein	20	13.8997	13.7175	13.7175	10.3373	10.7372	3.16537	13.4954	13.3341	13.3341	8.26599	8.87753	3.08891	9.34432	9.52291	9.52291	6.7464	6.43479	2.96853
	13377-3	3	SL020095	C56D1	Q8N8Q1	284613	CYB561D1	Human	RFU	Protein	20	14.7775	14.7309	14.7309	9.96082	10.9704	4.88282	15.0471	15.1624	15.1624	9.20652	10.3032	4.66816	11.5405	11.5792	11.5792	7.81414	9.45775	4.44711
	13378-80	3	SL020102	YD286	A6NC05	401207	C5orf63	Human	RFU	Protein	20	15.3699	15.5579	15.5579	11.5685	11.9921	5.1183	15.4231	15.8641	15.8641	10.536	11.046	4.90241	12.5061	12.8662	12.8662	9.30623	9.67887	4.68303
	13381-49	3	SL008831	B4GT1	P15291	2683	B4GALT1	Human	RFU	Protein	0.5	10.3634	10.0722	10.0722	7.77202	6.54085	6.10784	10.7051	10.304	10.304	8.07959	6.66113	5.29796	8.81382	8.573	8.573	8.41638	6.89808	4.73736
	13384-110	3	SL008015	FUMH	P07954	2271	FH	Human	RFU	Protein	20	12.3496	12.0418	12.0418	8.112	8.07222	6.31738	11.73	11.685	11.685	6.00369	6.11454	5.69666	8.69354	8.56396	8.56396	5.05772	4.39529	4.97505
	13386-248	3	SL020103	RNF34	Q969K3	80196	RNF34	Human	RFU	Protein	20	17.1632	16.7072	16.7072	12.2638	12.6647	4.96529	16.7061	16.3149	16.3149	10.3454	10.7469	4.52128	12.69	12.0947	12.0947	8.34239	8.77712	3.99377
	13387-55	3	SL015293	EHF	Q9NZC4	26298	EHF	Human	RFU	Protein	20	14.3659	14.0819	14.0819	9.44411	8.95717	3.16764	14.0995	13.8737	13.8737	7.67943	6.92093	3.11778	10.1881	10.7571	10.7571	6.69595	6.34446	2.76865
	13388-57	3	SL012430	NEC1	P29120	5122	PCSK1	Human	RFU	Protein	20	13.9263	13.2582	13.2582	8.17072	7.89157	2.98316	14.2654	13.627	13.627	6.61926	6.26924	2.82043	10.6437	9.35938	9.35938	5.0361	5.41542	2.68711
	13389-8	3	SL025418	Fc_MOUSE	Q99LC4			Mouse	RFU	Protein	0.5	13.0031	13.66	13.66	13.3152	11.6518	8.38302	13.3842	13.6476	13.6476	13.482	11.8367	8.17809	12.3564	13.6039	13.6039	14.3208	11.8994	8.28854
	13392-13	3	SL008814	AT1B1	P05026	481	ATP1B1	Human	RFU	Protein	0.5	14.2714	14.3056	14.3056	10.8874	9.79555	5.3878	12.9954	12.8755	12.8755	9.45668	7.58368	3.4688	11.4944	11.2404	11.2404	8.02231	7.03391	2.28111
	13393-46	3	SL015189	DERL1	Q9BUN8	79139	DERL1	Human	RFU	Protein	20	12.6978	12.4474	12.4474	8.67082	8.64407	5.76711	12.7132	12.4365	12.4365	7.22912	6.85099	5.12308	8.8972	9.21128	9.21128	6.87667	6.66409	4.07394
	13397-88	3	SL004533	HBD-2	O15263	100289462	DEFB4A	Human	RFU	Protein	20	13.4326	12.9747	12.9747	9.17878	8.92245	10.2527	13.5395	12.6079	12.6079	7.66653	7.55887	8.68104	10.9102	9.44026	9.44026	6.47984	5.53928	7.7068
	13399-33	3	SL020071	RELL1	Q8IUW5	768211	RELL1	Human	RFU	Protein	20	14.836	14.6459	14.6459	10.0487	9.94059	3.61939	14.7917	14.8128	14.8128	8.20312	7.86966	3.68807	10.2527	10.3993	10.3993	7.03213	6.84028	3.5171
	13403-5	3	SL013779	ETV5	P41161	2119	ETV5	Human	RFU	Protein	20	17.0702	16.0983	16.0983	11.5387	10.717	6.36785	17.035	16.0555	16.0555	9.92307	9.07848	5.96894	12.1329	11.6896	11.6896	7.30269	8.0813	4.73147
	13405-61	3	SL012422	ISK2	P20155	6691	SPINK2	Human	RFU	Protein	20	14.0623	13.9636	13.9636	9.09385	8.80199	3.65642	13.9867	14.3156	14.3156	7.18364	6.75845	3.65167	9.82167	11.1348	11.1348	5.92443	5.78457	3.33628
	13406-161	3	SL014270	CLM6	Q08708	10871	CD300C	Human	RFU	Protein	20	13.6071	13.3039	13.3039	8.29663	8.25837	3.38092	13.4785	13.4834	13.4834	6.60251	6.61854	3.04012	9.82143	9.76098	9.76098	5.86663	5.83886	2.70932
	13408-23	3	SL010391	WFKN2	Q8TEU8	124857	WFIKKN2	Human	RFU	Protein	0.5	10.9526	10.0812	10.0812	6.94288	6.48381	3.2888	10.5069	9.82438	9.82438	6.71034	6.03687	3.29871	8.34362	7.22388	7.22388	5.85798	5.68024	2.91912
	13409-9	3	SL025418	Fc_MOUSE	Q99LC4			Mouse	RFU	Protein	20	14.0407	13.8952	13.8952	9.4238	9.93379	2.81951	14.0446	14.1666	14.1666	8.33918	8.94947	2.75668	10.7332	10.3254	10.3254	8.10304	8.20708	2.62239
	13411-21	3	SL020111	RNF41	Q9H4P4	10193	RNF41	Human	RFU	Protein	20	13.29	12.8606	12.8606	10.341	8.92889	4.96315	13.0961	12.7553	12.7553	7.84347	7.05424	4.49604	8.91705	8.91105	8.91105	5.73953	5.71972	3.87741
	13412-5	3	SL012556	WFDC6	Q9BQY6	140870	WFDC6	Human	RFU	Protein	20	15.8626	15.8692	15.8692	12.931	13.304	6.01836	14.3094	14.6025	14.6025	9.75358	10.0824	4.60791	10.0941	10.4267	10.4267	8.18578	8.57423	3.3766
	13416-8	3	SL020086	T132D	Q14C87	121256	TMEM132D	Human	RFU	Protein	20	10.9078	10.3117	10.3117	6.45569	5.9847	6.46536	10.8408	10.4353	10.4353	5.24863	4.71716	5.63908	7.66402	8.22936	8.22936	4.34785	3.52126	4.66261
	13421-17	3	SL020080	KISHB	Q9NRX6	56900	TMEM167B	Human	RFU	Protein	20	14.6286	14.3763	14.3763	10.2325	10.1399	2.87284	13.8233	13.6179	13.6179	7.47082	7.22734	2.46239	10.3721	8.81723	8.81723	6.41781	5.60998	2.42111
	13422-66	3	SL012509	ENOX2	Q16206	10495	ENOX2	Human	RFU	Protein	20	14.2614	14.3892	14.3892	10.221	11.037	3.59629	14.0617	14.5758	14.5758	8.70285	9.75675	3.43019	10.2447	11.5212	11.5212	7.56333	8.51146	3.01736
	13423-94	3	SL008291	CJ058	Q9BRX8	84293	PRXL2A	Human	RFU	Protein	20	15.1693	15.0547	15.0547	10.8944	11.5905	4.11255	14.7959	14.8311	14.8311	9.04304	9.90051	3.61502	11.3303	11.273	11.273	8.17523	8.88065	3.14825
	13424-51	3	SL025418	Fc_MOUSE	Q99LC4			Mouse	RFU	Protein	20	13.0225	12.8602	12.8602	7.86642	7.77755	4.23064	13.2682	13.3484	13.3484	6.56917	6.38099	3.87199	9.75381	9.82029	9.82029	5.4673	5.29531	3.46413
	13427-66	3	SL008941	MA1C1	Q9NR34	57134	MAN1C1	Human	RFU	Protein	0.5	11.1027	10.8593	10.8593	7.98955	7.51628	3.49464	11.1143	10.6372	10.6372	8.09369	7.40518	3.38038	9.58882	8.56905	8.56905	7.45589	7.24323	3.17532
	13429-3	3	SL012827	WF10A	Q9H1F0	140832	WFDC10A	Human	RFU	Protein	20	14.5941	14.7324	14.7324	11.4436	11.8185	4.21917	14.3221	14.6895	14.6895	9.82245	10.4553	4.19772	11.3372	11.4443	11.4443	8.89577	8.6336	3.71017
	13430-50	3	SL010851	UT1	Q13336	6563	SLC14A1	Human	RFU	Protein	20	15.4937	14.916	14.916	10.1547	10.6396	4.06062	15.6285	15.1065	15.1065	9.19644	9.53214	3.77961	12.3754	11.2132	11.2132	7.375	8.4352	3.03434
	13431-74	3	SL020092	F159A	Q6UWV7	348378	SHISAL2A	Human	RFU	Protein	20	13.6388	13.6196	13.6196	8.77034	8.50943	3.8104	13.9386	14.3059	14.3059	7.53095	6.93624	3.28154	9.97733	10.4948	10.4948	6.96469	6.10449	2.37101
	13432-9	3	SL026028	ZFY27:CD region 1	Q5T4F4	118813	ZFYVE27	Human	RFU	Protein	20	13.3682	13.2391	13.2391	7.65707	7.27739	4.16638	13.738	13.879	13.879	6.63609	6.16446	3.6471	10.1849	10.0785	10.0785	5.7278	5.92695	2.84049
	13434-172	3	SL008312	PARVA	Q9NVD7	55742	PARVA	Human	RFU	Protein	20	10.8455	10.3808	10.3808	6.73832	6.14523	4.82384	10.7213	10.6589	10.6589	5.52914	4.81056	4.29533	7.9208	8.20227	8.20227	4.64094	4.38032	3.94687
	13435-31	3	SL005182	IL-20 Rb	Q6UXL0	53833	IL20RB	Human	RFU	Protein	20	14.0255	13.4393	13.4393	7.71026	6.88808	4.66065	14.3054	14.053	14.053	6.70631	5.77426	3.87762	9.31392	8.90056	8.90056	5.35734	5.00359	3.5319
	13436-54	3	SL020077	MAZ	P56270	4150	MAZ	Human	RFU	Protein	20	11.9999	11.5766	11.5766	7.75865	7.44555	4.65871	11.8893	11.9898	11.9898	7.13946	6.5122	4.44763	9.95424	9.80836	9.80836	6.50475	6.32501	3.69012
	13438-115	3	SL007661	CHRD	Q9H2X0	8646	CHRD	Human	RFU	Protein	0.5	10.3051	9.73678	9.73678	7.51436	5.90478	3.32726	10.1887	9.50209	9.50209	7.3855	5.65112	3.23975	9.0054	7.63387	7.63387	7.75588	4.84435	2.77473
	13439-6	3	SL020093	IQCF3	P0C7M6	401067	IQCF3	Human	RFU	Protein	20	15.5586	15.5364	15.5364	12.283	13.4141	6.06589	14.9907	14.983	14.983	10.1474	11.8041	5.71037	13.0029	11.5396	11.5396	9.16447	9.70922	4.55563
	13441-30	3	SL020107	DIXC1	Q155Q3	85458	DIXDC1	Human	RFU	Protein	0.5	20.5194	20.3583	20.3583	17.6096	17.1346	13.8	16.7086	16.5598	16.5598	11.8754	10.9288	7.49625	14.3957	13.1064	13.1064	9.05522	7.37705	4.17053
	13447-42	3	SL020094	SPRN	Q5BIV9	503542	SPRN	Human	RFU	Protein	20	13.1025	12.6899	12.6899	7.95711	9.77793	7.29428	13.2579	13.1136	13.1136	6.60913	8.99681	7.53769	9.47833	9.79802	9.79802	5.67653	6.52363	6.41881
	13449-25	3	SL020108	SF3B4	Q15427	10262	SF3B4	Human	RFU	Protein	20	13.0248	12.7259	12.7259	8.75309	8.73527	2.71465	12.5449	12.4036	12.4036	6.49183	6.65872	2.54436	8.96989	8.70986	8.70986	5.35498	6.04199	2.36319
	13450-49	3	SL020113	UBP8	P40818	9101	USP8	Human	RFU	Protein	20	10.7321	10.1952	10.1952	9.6014	8.7952	7.48688	9.60726	9.65132	9.65132	7.97011	6.83321	6.45327	7.27722	7.14864	7.14864	5.73125	5.41124	5.31943
	13451-2	3	SL006734	FNDC4	Q9H6D8	64838	FNDC4	Human	RFU	Protein	20	17.6992	17.9945	17.9945	16.3855	15.84	9.23389	16.0885	16.3346	16.3346	13.4863	13.0379	8.34102	11.9626	12.8839	12.8839	11.5531	12.4895	8.16719
	13452-113	3	SL020075	SIM13	P0DJ93	221710	SMIM13	Human	RFU	Protein	20	16.0385	15.464	15.464	9.88621	9.65769	2.76056	16.248	15.589	15.589	8.91896	8.29674	2.72526	12.4905	11.5881	11.5881	7.37666	6.3983	2.90416
	13453-2	3	SL020083	RM33	O75394	9553	MRPL33	Human	RFU	Protein	20	14.9061	14.9638	14.9638	10.9361	16.9197	12.9953	14.9489	15.4311	15.4311	9.8584	16.7764	13.7853	11.9844	12.3939	12.3939	8.2174	11.9087	9.92412
	13455-10	3	SL025418	Fc_MOUSE	Q99LC4			Mouse	RFU	Protein	20	14.3967	14.1713	14.1713	9.42016	9.69553	4.26188	14.3765	14.2864	14.2864	7.5929	8.02168	3.98899	10.735	10.516	10.516	6.32983	6.77107	3.30954
	13457-33	3	SL020109	ELF5	Q9UKW6	2001	ELF5	Human	RFU	Protein	20	13.8535	13.4227	13.4227	9.58554	8.89623	3.48333	13.3088	13.0016	13.0016	6.87132	6.08295	3.43623	9.10627	9.02957	9.02957	5.0648	4.81153	3.74304
	13459-30	3	SL016531	CI167	Q9NXH8	54863	TOR4A	Human	RFU	Protein	20	16.577	15.9162	15.9162	10.544	9.95042	4.87875	16.7786	16.2023	16.2023	9.29854	8.58865	4.64731	11.035	10.9383	10.9383	7.04006	7.63519	4.42827
	13460-4	3	SL012363	CHAD	O15335	1101	CHAD	Human	RFU	Protein	0.5	9.22846	8.55894	8.55894	8.40595	6.25363	4.6126	9.42506	8.60442	8.60442	8.66116	5.93687	4.12788	7.8394	7.45446	7.45446	7.45901	5.50038	3.68788
	13463-1	3	SL007573	PXDN	Q92626	7837	PXDN	Human	RFU	Protein	20	13.8023	12.964	12.964	8.20462	7.35945	6.64563	14.3422	13.9632	13.9632	7.52185	6.99768	5.71923	9.21383	9.80146	9.80146	6.79418	6.63473	5.11221
	13464-8	3	SL020101	NRAC	Q8N912	400258	NRAC	Human	RFU	Protein	20	12.0446	12.0111	12.0111	8.98909	9.04784	3.04643	12.0374	12.0069	12.0069	7.37067	7.56361	3.13503	9.1533	8.76243	8.76243	5.77395	6.78087	2.69607
	13465-5	3	SL007283	CCP1	P53805	1827	RCAN1	Human	RFU	Protein	20	13.9214	14.0384	14.0384	9.87197	10.3245	4.06292	14.2271	14.6507	14.6507	9.08522	9.52319	3.71199	11.0169	11.6795	11.6795	9.0214	8.95748	3.21593
	13468-5	3	SL020119	NEUL4	Q96JN8	84461	NEURL4	Human	RFU	Protein	20	15.1667	14.9231	14.9231	10.2115	10.7801	3.59098	14.8447	14.7912	14.7912	8.86142	9.31173	3.30388	10.8235	11.4206	11.4206	7.35164	7.71325	2.66481
	13470-43	3	SL014902	PTH1R	Q03431	5745	PTH1R	Human	RFU	Protein	20	16.0337	15.4996	15.4996	10.5346	9.92075	4.30831	16.7532	16.2922	16.2922	9.40593	8.53306	3.63522	13.4601	13.4608	13.4608	8.26745	7.5512	3.29902
	13472-35	3	SL016517	HDHD2	Q9H0R4	84064	HDHD2	Human	RFU	Protein	0.5	10.3235	9.77389	9.77389	8.44601	7.04838	4.70205	10.1383	9.24917	9.24917	8.31361	6.19296	4.14705	8.33082	6.72704	6.72704	6.91969	5.17418	3.28232
	13473-55	3	SL020131	IP3KA	P23677	3706	ITPKA	Human	RFU	Protein	20	16.3069	15.7344	15.7344	10.4111	10.5303	4.10935	16.4089	15.859	15.859	9.23069	9.37403	4.08332	11.4343	11.067	11.067	7.12982	7.96687	4.03155
	13474-40	3	SL011317	GSTK1	Q9Y2Q3	373156	GSTK1	Human	RFU	Protein	20	12.6587	12.3218	12.3218	9.34584	9.10428	7.07048	12.3777	12.4079	12.4079	7.70399	7.31607	5.44249	8.88082	9.20617	9.20617	6.17977	5.45103	4.02286
	13475-10	3	SL020116	UB2D4	Q9Y2X8	51619	UBE2D4	Human	RFU	Protein	20	11.6994	10.7031	10.7031	7.53003	6.38495	6.58827	11.7308	11.2694	11.2694	6.81711	5.35421	5.74839	9.01018	7.26086	7.26086	6.67157	5.09547	4.87012
	13476-16	3	SL020144	KIN17	O60870	22944	KIN	Human	RFU	Protein	20	13.0094	12.5841	12.5841	8.04332	7.76003	3.36586	13.2441	13.0409	13.0409	6.73007	6.22487	3.10481	8.70584	9.73592	9.73592	5.4058	5.08395	2.53847
	13477-65	3	SL007448	LT4R1	Q15722	1241	LTB4R	Human	RFU	Protein	20	13.645	13.1422	13.1422	10.5931	9.99969	8.27679	13.7616	13.2514	13.2514	9.45444	8.46849	7.38809	10.7742	10.6381	10.6381	7.13926	6.16908	5.63001
	13479-8	3	SL020149	F1712	A8MVW0	284069	FAM171A2	Human	RFU	Protein	0.5	17.6909	17.4124	17.4124	15.6007	14.4097	10.4344	14.7429	14.5121	14.5121	11.6112	9.89017	5.79311	11.9413	12.0737	12.0737	9.68178	7.27562	3.36582
	13481-24	3	SL020143	TCEA2	Q15560	6919	TCEA2	Human	RFU	Protein	20	14.6386	14.1774	14.1774	9.38835	9.84931	3.08323	14.4889	14.2391	14.2391	7.85191	8.54388	2.87953	10.4616	11.0833	11.0833	6.915	7.46941	2.44522
	13482-14	3	SL020129	CNOT1	A5YKK6	23019	CNOT1	Human	RFU	Protein	20	12.7967	12.2781	12.2781	10.6011	10.5292	6.47885	12.3085	11.3707	11.3707	8.76578	8.50254	5.53426	9.15338	8.72144	8.72144	7.46474	6.97245	4.64077
	13484-69	3	SL025820	CO1A1:N-term propeptide	P02452	1277	COL1A1	Human	RFU	Protein	20	12.6202	12.7243	12.7243	8.99801	9.32097	4.25258	12.4198	12.6565	12.6565	7.23659	7.64721	4.28322	9.37217	9.57167	9.57167	5.99716	6.20641	3.33577
	13485-20	3	SL020165	TM87B	Q96K49	84910	TMEM87B	Human	RFU	Protein	20	16.7413	16.2113	16.2113	10.0875	7.75903	4.37976	17.6379	17.2909	17.2909	10.1823	6.91824	4.25875	12.0003	10.5526	10.5526	7.85445	6.49065	3.73264
	13486-9	3	SL025961	PKD2:CD 1	Q13563	5311	PKD2	Human	RFU	Protein	20	14.1012	13.9423	13.9423	9.30353	9.09782	3.12513	14.0375	14.0914	14.0914	7.64288	7.43566	3.04499	9.8615	9.71621	9.71621	6.52527	6.23058	3.06103
	13487-24	3	SL020148	UN93B	Q9H1C4	81622	UNC93B1	Human	RFU	Protein	20	15.0004	14.613	14.613	10.7849	10.4732	4.51451	14.0937	13.8204	13.8204	7.46238	7.0891	3.9246	9.32141	10.2524	10.2524	5.77524	5.72706	3.43166
	13488-3	3	SL020128	ARFP1	P53367	27236	ARFIP1	Human	RFU	Protein	20	13.4293	13.0481	13.0481	9.63043	9.35597	5.97629	12.8865	12.1723	12.1723	7.32111	7.11582	5.07533	9.31709	8.46861	8.46861	6.10701	5.75073	4.12609
	13490-1	3	SL020136	MPP6	Q9NZW5	51678	MPP6	Human	RFU	Protein	20	17.8054	17.2286	17.2286	12.6725	13.1297	6.49216	17.5262	17.2717	17.2717	11.2101	11.1661	5.93656	13.8758	12.99	12.99	9.78724	8.85206	5.46486
	13491-40	3	SL020117	PDE6D	O43924	5147	PDE6D	Human	RFU	Protein	20	15.6771	15.4834	15.4834	10.8705	11.5931	5.13801	15.0623	15.0058	15.0058	9.04439	9.95354	4.77214	12.1578	11.6891	11.6891	7.46225	8.87026	4.59692
	13492-44	3	SL005768	HSPA9B	P38646	3313	HSPA9	Human	RFU	Protein	20	11.5896	10.92	10.92	7.68972	6.94658	6.28328	11.389	10.7252	10.7252	6.3381	5.60497	5.87047	8.33282	7.51039	7.51039	5.38751	4.81204	5.03724
	13493-5	3	SL020164	GRID1	Q9ULK0	2894	GRID1	Human	RFU	Protein	20	13.8155	13.5386	13.5386	8.89955	8.71295	3.80184	13.93	13.7639	13.7639	7.56964	7.69287	3.80922	10.6559	9.88151	9.88151	6.31062	6.11617	3.52808
	13494-6	3	SL020154	CERS5	Q8N5B7	91012	CERS5	Human	RFU	Protein	20	15.0564	14.5681	14.5681	10.0123	10.2231	3.91559	14.9027	14.3008	14.3008	8.27741	8.51712	3.85161	10.6321	10.6223	10.6223	6.52857	7.27277	3.35683
	13495-48	3	SL020147	HCAR2	Q8TDS4	338442	HCAR2	Human	RFU	Protein	20	16.406	15.9069	15.9069	9.5455	8.74307	5.51859	17.064	16.7323	16.7323	9.35833	8.28583	5.49211	13.0197	12.2568	12.2568	8.04237	7.98428	4.40509
	13496-19	3	SL020125	HMCS1	Q01581	3157	HMGCS1	Human	RFU	Protein	20	9.11418	9.10747	9.10747	8.62127	7.39408	7.13426	8.79385	9.03272	9.03272	8.15406	6.48739	7.03007	7.61905	7.36808	7.36808	6.72905	5.36144	5.78597
	13497-34	3	SL020138	EIF3J	O75822	8669	EIF3J	Human	RFU	Protein	20	12.0647	12.2363	12.2363	9.20385	9.14996	5.1288	11.9274	12.1938	12.1938	8.05339	7.91531	4.11326	9.41125	9.52799	9.52799	7.29775	6.4526	3.40459
	13498-1	3	SL020130	MIOX	Q9UGB7	55586	MIOX	Human	RFU	Protein	20	13.5309	13.103	13.103	7.56772	7.32101	4.37992	13.7947	13.1325	13.1325	6.59545	6.04894	4.04983	10.5613	9.33718	9.33718	5.60803	5.37106	3.85313
	13499-30	3	SL000359	Coagulation Factor VIII	P00451	2157	F8	Human	RFU	Protein	0.5	15.0813	14.8529	14.8529	16.2231	13.8911	14.6993	12.5489	11.439	11.439	12.4705	9.52215	8.79204	8.21667	7.57263	7.57263	8.54353	6.02819	4.88888
	13500-9	3	SL025418	Fc_MOUSE	Q99LC4			Mouse	RFU	Protein	20	17.422	17.5322	17.5322	14.4028	16.2099	10.564	17.3449	17.0634	17.0634	13.1841	15.9307	10.5598	14.8504	13.8541	13.8541	11.6441	14.5268	10.3328
	13501-10	3	SL020163	S35G2	Q8TBE7	80723	SLC35G2	Human	RFU	Protein	0.5	13.2727	13.5391	13.5391	13.2379	11.0146	6.65883	12.6	12.4657	12.4657	12.6502	9.92349	5.97918	11.3307	12.0161	12.0161	11.0673	8.88996	5.47506
	13502-2	3	SL020153	S2611	Q86WA9	284129	SLC26A11	Human	RFU	Protein	20	15.5274	15.5768	15.5768	12.1667	12.5587	6.5343	15.5078	15.6667	15.6667	11.3063	11.8486	6.44278	12.4265	11.9136	11.9136	11.4975	10.6331	5.97927
	13503-19	3	SL007985	PRAF3	O75915	10550	ARL6IP5	Human	RFU	Protein	20	15.4782	15.1981	15.1981	12.7952	12.9291	11.0612	15.3315	15.3579	15.3579	10.4094	10.2743	8.839	10.2572	11.8636	11.8636	8.94187	7.68129	6.50486
	13504-147	3	SL013259	HNRPR	O43390	10236	HNRNPR	Human	RFU	Protein	20	14.4779	14.9826	14.9826	11.3467	11.282	6.29857	14.814	15.5158	15.5158	10.5179	10.501	5.99254	11.9296	12.4758	12.4758	9.57856	9.43938	5.36252
	13506-10	3	SL020145	DUS2L	Q9NX74	54920	DUS2	Human	RFU	Protein	20	20.0001	20.7915	20.7915	19.3973	19.3815	15.1527	19.7658	20.1137	20.1137	18.0994	18.4359	14.7162	16.9735	16.3489	16.3489	16.7904	17.9136	13.3277
	13507-51	3	SL007444	TRADD	Q15628	8717	TRADD	Human	RFU	Protein	20	21.0411	22.0014	22.0014	19.7558	21.248	16.7991	21.1828	21.8101	21.8101	18.83	21.1707	16.9447	19.3925	19.2017	19.2017	18.4404	21.7515	15.4537
	13509-5	3	SL020162	SCAM5	Q8TAC9	192683	SCAMP5	Human	RFU	Protein	20	15.1132	14.8449	14.8449	11.006	11.7363	4.12812	14.4822	14.2532	14.2532	8.59735	9.63903	3.50603	10.9414	10.8401	10.8401	7.66593	7.88095	2.53319
	13510-7	3	SL011088	AT2A3	Q93084	489	ATP2A3	Human	RFU	Protein	20	13.4906	13.2065	13.2065	8.04294	8.32664	2.89866	13.6646	13.6442	13.6442	6.96068	7.27907	2.33449	10.5336	10.6567	10.6567	6.57371	6.63823	2.11848
	13511-29	3	SL009828	SATB1	Q01826	6304	SATB1	Human	RFU	Protein	20	16.5717	16.1764	16.1764	12.4229	12.8239	5.68379	15.589	15.0352	15.0352	9.25742	9.98145	4.13411	11.3553	10.9069	10.9069	7.7974	7.96271	2.93052
	13512-28	3	SL013259	HNRPR	O43390	10236	HNRNPR	Human	RFU	Protein	20	14.4948	14.1593	14.1593	9.07724	9.61163	2.79191	14.6105	14.4095	14.4095	7.95969	8.46881	2.73103	11.4146	10.7352	10.7352	6.84218	7.6419	2.69874
	13513-174	3	SL020133	PIAS3	Q9Y6X2	10401	PIAS3	Human	RFU	Protein	20	14.6894	14.6124	14.6124	10.9154	11.0229	3.79012	14.2077	14.1095	14.1095	8.59654	8.79656	3.32743	11.1455	10.176	10.176	7.15525	7.37923	2.78792
	13514-121	3	SL005732	Rab-1C	Q15286	11021	RAB35	Human	RFU	Protein	20	15.9329	16.0605	16.0605	13.2273	12.3915	6.95995	15.9803	16.2661	16.2661	12.5721	11.4984	6.70119	13.7844	13.6783	13.6783	13.0994	11.038	6.63374
	13515-8	3	SL020146	RPR1A	Q96P16	55197	RPRD1A	Human	RFU	Protein	20	13.9885	13.5846	13.5846	9.02838	9.3415	2.71557	13.7296	13.4051	13.4051	6.85748	7.22757	2.62286	10.0125	10.0903	10.0903	5.0735	5.86482	2.61126
	13516-46	3	SL016509	TMM85	Q5J8M3	51234	EMC4	Human	RFU	Protein	0.5	14.9941	14.7557	14.7557	11.3631	10.9776	6.6806	13.1736	12.7323	12.7323	8.75993	7.47449	3.89936	10.0698	11.2561	11.2561	6.99464	5.83599	2.90156
	13517-3	3	SL020152	PTHD3	Q3KNS1	374308	PTCHD3	Human	RFU	Protein	20	13.6433	13.4923	13.4923	9.13412	9.18273	3.0414	13.5939	13.5929	13.5929	7.23327	7.25486	2.90206	9.41658	9.55092	9.55092	6.32862	6.66388	2.13472
	13518-5	3	SL014608	ASAP2	O43150	8853	ASAP2	Human	RFU	Protein	0.5	13.0875	12.7461	12.7461	8.94985	8.76693	3.53046	12.3819	11.9978	11.9978	8.50349	7.75965	3.38652	10.0976	10.3595	10.3595	8.3163	7.12144	3.67609
	13519-112	3	SL020123	ARHGP	Q86VW2	115557	ARHGEF25	Human	RFU	Protein	20	13.5945	13.1486	13.1486	8.46256	8.31336	3.16538	13.2063	12.8483	12.8483	6.94784	6.96869	3.20975	9.88534	9.4189	9.4189	5.61464	5.476	2.88186
	13522-20	3	SL007318	VISL1	P62760	7447	VSNL1	Human	RFU	Protein	20	12.9861	12.8353	12.8353	7.56348	7.25174	4.99175	13.21	13.0148	13.0148	6.77427	5.95519	4.6567	9.64495	9.44252	9.44252	6.18421	5.83747	3.87172
	13524-25	3	SL020161	H6ST2	Q96MM7	90161	HS6ST2	Human	RFU	Protein	20	17.669	17.22	17.22	12.8134	12.2733	9.19736	17.8433	17.4167	17.4167	10.718	9.37833	6.49744	13.1878	11.6633	11.6633	7.335	6.41357	4.81929
	13525-17	3	SL020151	KCNG4	Q8TDN1	93107	KCNG4	Human	RFU	Protein	20	16.3337	16.238	16.238	11.9151	13.5691	6.81362	16.5806	16.2313	16.2313	10.8813	12.8762	6.628	13.2586	12.3074	12.3074	10.3983	11.9755	6.67463
	13526-5	3	SL025914	LA:RRM	P05455	6741	SSB	Human	RFU	Protein	20	14.9197	14.1697	14.1697	9.2731	9.03657	4.37617	15.0177	14.4013	14.4013	7.5201	6.99692	4.38173	10.7885	9.80839	9.80839	5.44578	5.89024	4.27896
	13529-39	3	SL020132	NP1L2	Q9ULW6	4674	NAP1L2	Human	RFU	Protein	0.5	10.9034	10.8626	10.8626	8.91637	7.31464	2.48859	10.6096	10.0873	10.0873	8.65024	6.55282	2.49022	9.73399	8.92781	8.92781	7.22882	5.93044	2.37377
	13530-5	3	SL020120	UR2R	Q9UKP6	2837	UTS2R	Human	RFU	Protein	20	14.8561	14.1833	14.1833	10.4524	10.2968	3.84952	14.4988	13.6748	13.6748	8.06832	8.03516	3.40014	9.77478	10.1241	10.1241	6.94686	7.05521	3.06348
	13532-25	3	SL020160	NEPR1	Q8N9A8	255919	CNEP1R1	Human	RFU	Protein	20	14.4162	14.0693	14.0693	9.56482	9.52541	2.36543	14.3071	14.0406	14.0406	7.84305	7.58228	2.41919	9.80484	10.0813	10.0813	6.08649	6.45972	2.34294
	13534-20	3	SL008132	MYOM2	P54296	9172	MYOM2	Human	RFU	Protein	20	12.1875	11.6849	11.6849	6.92471	6.22943	5.42901	12.3442	12.2187	12.2187	5.54325	5.1467	4.54422	8.74526	9.03103	9.03103	5.34539	4.75411	4.00137
	13535-2	3	SL025805	C43BP:PH domain	Q9Y5P4	10087	CERT1	Human	RFU	Protein	20	12.4074	11.748	11.748	9.21585	9.09556	6.77774	12.5895	11.9081	11.9081	7.58114	7.56604	6.1379	8.93406	8.81227	8.81227	6.64926	6.21536	5.17458
	13536-56	3	SL020124	POLI	Q9UNA4	11201	POLI	Human	RFU	Protein	20	14.5948	14.0733	14.0733	9.36111	9.36368	3.43524	14.4993	13.7683	13.7683	7.7848	7.74927	3.29062	10.224	9.252	9.252	5.9198	6.3394	3.27104
	13539-131	3	SL020168	KCNN1	Q92952	3780	KCNN1	Human	RFU	Protein	20	17.6806	17.337	17.337	12.8512	14.5189	7.6247	17.9404	17.295	17.295	11.4799	13.7751	7.60415	14.8321	13.0591	13.0591	9.3689	12.7508	7.10964
	13540-1	3	SL020159	GPR26	Q8NDV2	2849	GPR26	Human	RFU	Protein	20	17.0479	16.9944	16.9944	13.6991	15.62	9.35402	17.0208	16.8103	16.8103	12.3831	15.3914	9.52755	14.5827	13.3935	13.3935	11.8197	13.9034	8.88149
	13541-1	3	SL016488	MYCT1	Q8N699	80177	MYCT1	Human	RFU	Protein	20	15.1224	14.9994	14.9994	10.8775	11.7614	3.92458	14.751	14.7307	14.7307	8.74077	9.82525	3.63571	11.8847	11.933	11.933	7.70549	8.10134	2.92509
	13543-7	3	SL005407	LTB4DH	Q14914	22949	PTGR1	Human	RFU	Protein	20	13.9104	12.9889	12.9889	8.26371	6.64171	5.43266	14.1383	13.5505	13.5505	6.92413	5.27064	5.17611	9.77241	8.35447	8.35447	6.12274	4.49642	4.83157
	13544-9	3	SL011276	HMHA1	Q92619	23526	ARHGAP45	Human	RFU	Protein	20	11.5961	11.2211	11.2211	11.8041	11.1319	11.3564	10.758	10.2553	10.2553	10.1755	9.20643	10.0378	7.75252	8.5186	8.5186	7.95659	6.73869	8.23489
	13545-97	3	SL013206	EIF1A	Q8N9N8	84285	EIF1AD	Human	RFU	Protein	20	14.044	13.2388	13.2388	7.91217	6.9852	5.57488	14.2942	13.8176	13.8176	6.73268	5.74355	5.24951	9.87958	8.58315	8.58315	5.27212	4.56949	5.04473
	13547-5	3	SL019581	5HT7R	P34969	3363	HTR7	Human	RFU	Protein	20	15.5342	15.1104	15.1104	9.04278	8.79303	5.69053	15.8391	15.3368	15.3368	7.93455	7.59991	5.50369	12.067	10.9418	10.9418	6.31699	5.71602	4.18758
	13548-53	3	SL020158	PPC1A	Q5VZY2	196051	PLPP4	Human	RFU	Protein	20	18.6618	19.2297	19.2297	17.028	18.3906	11.9908	17.4901	18.0429	18.0429	14.9446	17.044	11.8133	13.8107	14.6398	14.6398	13.5159	15.7054	11.6774
	13549-15	3	SL020150	ADA29	Q9UKF5	11086	ADAM29	Human	RFU	Protein	20	16.4122	15.6883	15.6883	11.5334	11.2595	4.1785	16.7135	16.073	16.073	10.1527	9.69128	3.99643	12.6735	13.0657	13.0657	9.025	7.85807	3.43108
	13552-7	3	SL010879	SWP70	Q9UH65	23075	SWAP70	Human	RFU	Protein	20	13.8315	13.0104	13.0104	7.50785	6.68331	5.63829	14.1951	13.6938	13.6938	6.37409	5.5738	5.37372	9.5005	7.9443	7.9443	5.08184	5.07943	5.39874
	13553-4	3	SL020126	DCNL3	Q8IWE4	123879	DCUN1D3	Human	RFU	Protein	20	17.5121	16.8424	16.8424	11.1198	9.1209	6.53425	18.3796	17.7551	17.7551	10.6487	8.08993	6.37093	13.1375	11.6925	11.6925	7.75677	6.9119	6.23585
	13554-78	3	SL020118	REPI1	Q9BWE0	29803	REPIN1	Human	RFU	Protein	20	15.1315	14.7334	14.7334	9.79073	9.7019	2.97391	14.7442	14.4879	14.4879	8.02331	7.63794	2.62109	10.9415	10.1127	10.1127	6.31957	6.18479	2.18222
	13556-28	3	SL020157	5HT2A	P28223	3356	HTR2A	Human	RFU	Protein	20	14.5868	13.9968	13.9968	8.39414	8.02198	4.02904	14.8097	14.3138	14.3138	7.50182	6.96464	3.87221	10.5416	9.77476	9.77476	6.49714	6.6193	3.69387
	13557-3	3	SL004802	Nectin 3	Q9NQS3	25945	NECTIN3	Human	RFU	Protein	20	15.6527	15.536	15.536	12.4148	13.2831	5.47054	15.2022	15.0939	15.0939	10.2428	11.4839	4.8175	11.9429	11.4321	11.4321	9.92257	9.54925	3.69124
	13561-5	3	SL020176	5HT6R	P50406	3362	HTR6	Human	RFU	Protein	20	19.0885	18.6125	18.6125	11.964	10.0182	4.04897	19.9507	19.5749	19.5749	11.4658	8.43428	3.96456	13.4755	13.6029	13.6029	7.96048	7.57597	3.94556
	13563-259	3	SL020184	ACBD7	Q8N6N7	414149	ACBD7	Human	RFU	Protein	20	14.3778	14.1112	14.1112	9.29585	9.12817	2.72346	14.1449	13.9323	13.9323	7.34804	7.28812	2.45322	10.2298	9.41732	9.41732	5.74851	6.03555	2.2313
	13565-2	3	SL003760	p130	Q08999	5934	RBL2	Human	RFU	Protein	0.5	11.1347	10.5125	10.5125	6.64579	6.14608	3.36155	11.2422	10.5584	10.5584	6.65375	6.05813	3.21149	10.0263	9.04178	9.04178	6.41643	5.65212	2.8711
	13566-2	3	SL020204	SSU72	Q9NP77	29101	SSU72	Human	RFU	Protein	20	12.5421	12.4225	12.4225	9.05702	9.39946	5.43953	12.5643	12.9408	12.9408	7.64746	8.04469	5.07135	8.75781	9.23363	9.23363	6.43429	7.0302	3.70243
	13567-1	3	SL008214	DPYL2	Q16555	1808	DPYSL2	Human	RFU	Protein	20	11.3886	11.0424	11.0424	7.67861	6.88161	5.44773	11.0705	11.2554	11.2554	6.71934	5.73232	4.89098	8.08779	8.4165	8.4165	6.17619	5.47473	4.27479
	13568-30	3	SL011203	PSMD4	P55036	5710	PSMD4	Human	RFU	Protein	20	18.2726	17.5641	17.5641	12.4841	9.87854	7.81573	18.7843	18.3643	18.3643	12.6074	9.1151	7.78423	15.1425	14.4996	14.4996	11.0763	8.63709	6.91737
	13570-43	3	SL008163	VIGLN	Q00341	3069	HDLBP	Human	RFU	Protein	20	16.6718	16.4544	16.4544	13.5943	13.9835	7.96488	14.3722	14.4605	14.4605	8.98809	9.71376	4.62193	9.28341	9.54804	9.54804	6.47962	7.4555	3.34188
	13572-43	3	SL010941	PSD11	O00231	5717	PSMD11	Human	RFU	Protein	20	10.2068	10.122	10.122	9.153	7.93915	5.84783	9.95229	9.95304	9.95304	8.42623	6.86601	5.25264	8.15067	8.162	8.162	7.42298	5.9308	4.36447
	13573-5	3	SL004616	p21-ARC	O15145	10094	ARPC3	Human	RFU	Protein	20	14.5941	14.396	14.396	10.792	12.102	6.60725	14.7563	14.7837	14.7837	10.0759	11.4248	6.41416	12.2658	11.8396	11.8396	9.01669	10.1748	5.72308
	13574-50	3	SL020205	RND1	Q92730	27289	RND1	Human	RFU	Protein	20	16.244	16.5422	16.5422	12.4031	12.8475	5.53957	16.0604	16.7609	16.7609	10.7338	11.3552	5.19427	12.0268	12.1724	12.1724	8.7691	9.46922	4.57036
	13575-40	3	SL020209	DVL2	O14641	1856	DVL2	Human	RFU	Protein	0.5	14.1628	12.7543	12.7543	15.6125	9.16797	7.90491	14.3312	12.6487	12.6487	15.3506	9.25977	7.94322	13.7479	12.6242	12.6242	13.4169	8.64748	7.73999
	13576-15	3	SL003643	Glutathione S-transferase Pi	P09211	2950	GSTP1	Human	RFU	Protein	0.5	10.0194	9.25488	9.25488	8.37796	6.33388	2.6078	9.85032	9.23312	9.23312	8.24541	6.16238	2.4048	8.96966	8.33463	8.33463	6.77647	5.67991	2.1765
	13577-25	3	SL017896	U2AF2	P26368	11338	U2AF2	Human	RFU	Protein	20	14.8762	14.5414	14.5414	8.78087	7.6479	5.25672	15.584	15.2074	15.2074	8.46767	6.68748	4.94327	11.091	10.4192	10.4192	7.62946	5.43867	4.33045
	13578-98	3	SL020134	ABLM3	O94929	22885	ABLIM3	Human	RFU	Protein	20	14.6997	14.1138	14.1138	13.9436	14.8081	11.5308	13.2829	12.6286	12.6286	11.3722	12.7304	10.7479	9.25623	9.11339	9.11339	9.59662	10.0997	8.04433
	13580-2	3	SL009232	Sperm-associated antigen 2	Q16222	6675	UAP1	Human	RFU	Protein	20	12.603	12.3559	12.3559	7.81144	7.73294	3.3692	12.5577	12.5067	12.5067	6.59049	6.38818	3.27509	8.98	9.51142	9.51142	6.10034	5.64646	3.01502
	13583-19	3	SL003661	Apaf-1	O14727	317	APAF1	Human	RFU	Protein	20	12.6296	12.5099	12.5099	7.89395	7.77422	3.7594	12.7738	12.8432	12.8432	6.82155	6.69015	3.32054	9.13749	10.5786	10.5786	6.43533	5.54601	2.8787
	13587-10	3	SL005989	RGAP1	Q9H0H5	29127	RACGAP1	Human	RFU	Protein	20	11.7371	11.5587	11.5587	8.10062	8.43158	6.77917	11.6963	11.2865	11.2865	7.19726	7.39518	6.47643	8.37553	9.07742	9.07742	5.99578	5.87805	6.46963
	13588-11	3	SL020193	ANXA9	O76027	8416	ANXA9	Human	RFU	Protein	20	15.9707	15.692	15.692	11.5125	11.4437	5.57915	15.2755	15.2872	15.2872	8.78141	8.87712	5.41637	11.3027	11.7949	11.7949	6.81779	6.75331	4.75185
	13589-10	3	SL025798	APBB3:PID 2	O95704	10307	APBB3	Human	RFU	Protein	20	14.6757	14.5322	14.5322	8.8089	7.94408	3.81554	15.1678	15.1329	15.1329	8.11007	6.67473	3.61768	10.0717	11.1493	11.1493	7.2802	6.22347	3.37456
	13590-1	3	SL020207	ORN	Q9Y3B8	25996	REXO2	Human	RFU	Protein	0.5	10.959	10.6443	10.6443	7.26461	6.69145	3.62508	10.7869	10.6867	10.6867	7.23209	6.23412	3.36088	8.86414	9.28937	9.28937	7.01964	5.69302	2.78174
	13591-31	3	SL020210	PRI1	P49642	5557	PRIM1	Human	RFU	Protein	20	12.7781	12.8355	12.8355	9.50722	9.61243	3.53885	12.6246	12.7625	12.7625	7.71311	7.83531	3.5772	8.56922	9.0874	9.0874	6.81226	7.24389	3.11742
	13594-158	3	SL020181	GGA1	Q9UJY5	26088	GGA1	Human	RFU	Protein	20	9.90216	9.44883	9.44883	7.7891	6.9998	7.73128	9.80109	9.50338	9.50338	6.52749	5.57969	6.8838	7.98914	7.80596	7.80596	5.25504	4.56323	6.0674
	13595-20	3	SL020185	THTPA	Q9BU02	79178	THTPA	Human	RFU	Protein	20	17.2084	16.5457	16.5457	10.7169	8.77465	6.78234	17.7912	17.4839	17.4839	10.8215	8.02395	6.62027	12.9167	13.8035	13.8035	10.9697	7.15941	6.45792
	13596-3	3	SL006957	RB27B	O00194	5874	RAB27B	Human	RFU	Protein	20	15.5368	15.4024	15.4024	11.5353	12.4242	5.84042	15.7512	15.5854	15.5854	10.6141	11.9489	5.7965	13.653	12.5344	12.5344	9.51218	11.4538	5.56239
	13597-20	3	SL014934	RAB31	Q13636	11031	RAB31	Human	RFU	Protein	20	15.5321	14.9937	14.9937	10.318	9.75961	7.24952	15.5753	15.2653	15.2653	9.45678	8.42487	6.56206	12.0302	12.5528	12.5528	7.48347	7.01148	5.47992
	13599-15	3	SL020211	RABEK	Q7Z6M1	10244	RABEPK	Human	RFU	Protein	20	16.8016	16.9469	16.9469	11.9491	13.6919	7.27858	16.8747	17.3231	17.3231	11.0664	12.4204	7.05936	13.6672	14.822	14.822	9.27367	11.749	6.41143
	13602-6	3	SL013050	NH2L1	P55769	4809	SNU13	Human	RFU	Protein	20	12.2906	12.1768	12.1768	8.96233	8.89365	2.82092	12.0858	12.1294	12.1294	7.00194	6.78832	2.8054	8.38232	8.06088	8.06088	6.1055	5.76655	2.54028
	13603-7	3	SL020186	RFESD	Q8TAC1	317671	RFESD	Human	RFU	Protein	20	13.9952	13.3059	13.3059	7.28888	6.47426	5.83848	14.7272	14.1434	14.1434	6.48116	5.37834	5.29449	10.0047	9.02876	9.02876	5.43621	4.29941	4.93446
	13604-27	3	SL020194	NEUL1	O76050	9148	NEURL1	Human	RFU	Protein	20	14.7823	14.9281	14.9281	10.6017	11.9315	5.67533	14.9403	15.2832	15.2832	9.74785	11.2046	5.35238	12.2099	12.7524	12.7524	8.41193	10.2496	4.90959
	13605-16	3	SL015314	ANX10	Q9UJ72	11199	ANXA10	Human	RFU	Protein	20	16.1268	15.7356	15.7356	10.4203	10.1504	7.22114	16.2224	16.1781	16.1781	9.97408	9.63142	7.27124	12.5953	12.3713	12.3713	8.7897	8.46449	6.68134
	13609-11	3	SL007326	GTF2I	P78347	2969	GTF2I	Human	RFU	Protein	20	14.0976	13.6477	13.6477	9.49743	9.47398	3.15883	13.9332	13.8527	13.8527	7.9401	8.0017	3.20457	10.3143	10.0884	10.0884	6.98135	6.2243	2.98923
	13610-9	3	SL005065	MAGE-10	P43363	4109	MAGEA10	Human	RFU	Protein	20	14.4858	14.2293	14.2293	8.77341	8.71557	4.72105	14.6119	14.9684	14.9684	8.54611	8.42216	4.36746	12.0255	12.8558	12.8558	8.07185	7.79565	3.8878
	13612-7	3	SL020195	CYTIP	O60759	9595	CYTIP	Human	RFU	Protein	20	14.3745	14.4196	14.4196	11.388	11.6371	4.82584	13.3007	13.466	13.466	8.12834	8.50319	4.35812	9.06088	9.95675	9.95675	6.48838	6.6834	3.75596
	13613-23	3	SL005741	Adenylate kinase isoenzyme 5	Q9Y6K8	26289	AK5	Human	RFU	Protein	20	19.05	19.8607	19.8607	18.9671	19.8809	14.7649	17.9422	18.3456	18.3456	17.522	17.8906	13.8876	15.3466	14.8643	14.8643	15.3372	15.9418	13.5687
	13614-6	3	SL003777	CREB-binding protein	Q92793	1387	CREBBP	Human	RFU	Protein	0.5	12.183	11.8363	11.8363	9.77693	8.21791	3.69533	12.3402	11.9972	11.9972	9.79067	8.32867	3.35704	11.3981	11.2643	11.2643	9.98441	8.16956	2.79663
	13615-60	3	SL007010	NCK2	O43639	8440	NCK2	Human	RFU	Protein	20	13.7033	13.0521	13.0521	10.053	9.2476	10.6239	14.2991	13.6593	13.6593	8.55113	7.62552	9.38033	10.0781	8.39633	8.39633	6.39905	6.43812	8.09373
	13618-15	3	SL015381	MD1L1	Q9Y6D9	8379	MAD1L1	Human	RFU	Protein	20	15.3298	15.2978	15.2978	11.186	12.0409	4.98959	15.2255	15.385	15.385	9.79045	10.912	4.80969	11.3077	12.2975	12.2975	8.39021	9.65094	4.73912
	13620-10	3	SL016377	ASNA	O43681	439	GET3	Human	RFU	Protein	20	14.9246	14.531	14.531	10.9584	10.5414	6.82692	14.8155	14.5185	14.5185	8.29703	7.57473	4.27639	10.1821	10.7728	10.7728	6.24067	5.75754	2.95975
	13621-31	3	SL020199	AP2A2	O94973	161	AP2A2	Human	RFU	Protein	20	16.0039	15.9074	15.9074	14.3567	13.8285	12.9468	14.5343	14.3902	14.3902	10.5564	9.55817	9.98262	9.75834	11.1839	11.1839	7.22435	6.37696	6.33306
	13622-16	3	SL014961	2A5A	Q15172	5525	PPP2R5A	Human	RFU	Protein	20	10.1532	9.87119	9.87119	7.67801	7.05789	7.892	10.2291	10.0267	10.0267	6.61705	5.98872	7.08171	7.34572	7.90977	7.90977	5.34793	5.37678	5.99287
	13623-4	3	SL007956	MLL2	O14686	8085	KMT2D	Human	RFU	Protein	20	16.5241	16.3396	16.3396	12.1286	13.0676	5.59618	16.1024	15.9752	15.9752	10.2322	11.267	4.87688	12.5765	12.1448	12.1448	8.34504	8.67669	4.31491
	13624-17	3	SL020213	NADK	O95544	65220	NADK	Human	RFU	Protein	20	12.5664	12.0385	12.0385	8.06471	7.59624	4.00457	12.3955	11.9935	11.9935	5.8536	5.51629	3.95227	8.35933	9.0098	9.0098	4.34614	3.73938	3.99035
	13625-19	3	SL025915	LA:HTH	P05455	6741	SSB	Human	RFU	Protein	20	18.5036	17.8243	17.8243	13.1176	12.7478	7.08992	17.7464	17.1714	17.1714	10.3358	9.57804	5.13632	11.0442	10.7901	10.7901	6.85382	7.4985	4.00031
	13628-58	3	SL020196	GRB14	Q14449	2888	GRB14	Human	RFU	Protein	0.5	15.0218	14.8831	14.8831	12.5817	12.163	7.09183	12.7733	12.7559	12.7559	10.0169	9.25928	4.26587	10.6549	9.99868	9.99868	9.11361	7.27061	2.97139
	13629-25	3	SL020200	ATG4B	Q9Y4P1	23192	ATG4B	Human	RFU	Protein	20	13.3289	12.7161	12.7161	6.75622	6.02236	5.58022	13.4397	13.3112	13.3112	5.87649	4.85987	4.85865	9.64733	10.2918	10.2918	5.27664	4.11579	4.21418
	13631-1	3	SL003766	RB binding protein 5	Q15291	5929	RBBP5	Human	RFU	Protein	20	14.5183	14.3317	14.3317	10.0647	10.6023	2.92909	14.2138	14.1984	14.1984	8.407	9.16914	2.78113	11.2867	10.8499	10.8499	7.02951	8.2032	2.55881
	13632-10	3	SL009456	Zyxin	Q15942	7791	ZYX	Human	RFU	Protein	0.5	12.2378	11.6661	11.6661	9.39204	7.38571	5.64876	12.0595	11.2298	11.2298	8.6298	6.63046	4.91115	9.96514	10.7046	10.7046	8.19119	5.88198	4.02648
	13634-209	3	SL006975	PIR	O00625	8544	PIR	Human	RFU	Protein	20	12.3878	12.5841	12.5841	7.76869	7.07797	5.35924	12.6288	12.8997	12.8997	7.26091	6.23345	4.71805	9.73899	9.97729	9.97729	7.07694	5.68799	4.36533
	13636-20	3	SL008135	NP1L1	P55209	4673	NAP1L1	Human	RFU	Protein	20	10.7313	10.1841	10.1841	10.1295	9.05707	9.84505	10.6235	10.3546	10.3546	9.19242	8.03718	9.06199	9.25163	8.32994	8.32994	8.13733	6.71189	7.80682
	13639-101	3	SL016380	USO1	O60763	8615	USO1	Human	RFU	Protein	20	14.0353	13.667	13.667	9.97654	10.0869	4.56293	13.4269	13.3906	13.3906	7.97849	8.20529	4.52505	9.95748	10.5302	10.5302	6.90601	7.16102	4.2114
	13640-5	3	SL007223	BCL6	P41182	604	BCL6	Human	RFU	Protein	20	13.4463	12.9942	12.9942	8.21702	7.85749	3.27558	13.5535	13.2547	13.2547	6.87323	6.41268	3.11321	8.7339	9.41736	9.41736	5.7848	5.75587	3.11317
	13642-90	3	SL004393	CIG49	O14879	3437	IFIT3	Human	RFU	Protein	20	13.7047	13.4276	13.4276	9.29758	8.96417	4.07831	13.0363	13.0312	13.0312	7.13233	6.85939	4.12437	9.62506	9.18405	9.18405	5.87793	5.5226	3.88987
	13644-30	3	SL016371	HGS	O14964	9146	HGS	Human	RFU	Protein	20	14.854	14.213	14.213	11.0382	9.1921	6.72171	15.4963	14.7025	14.7025	10.0037	7.73617	5.83243	8.77102	8.58983	8.58983	8.18882	6.10147	4.62336
	13645-14	3	SL020202	PRP16	Q92620	9785	DHX38	Human	RFU	Protein	20	17.6349	17.5242	17.5242	14.1357	16.1618	9.2328	17.0874	16.7481	16.7481	12.0038	14.815	9.08165	12.879	12.9608	12.9608	10.3816	12.8982	7.63535
	13650-11	3	SL020183	KCIP1	Q9NZI2	30820	KCNIP1	Human	RFU	Protein	20	18.2528	18.23	18.23	13.9104	15.5788	9.41476	18.4075	18.6704	18.6704	12.921	15.1224	8.97892	15.3113	15.0159	15.0159	12.2718	14.2743	8.69573
	13651-54	3	SL020192	ZFP91	Q96JP5	80829	ZFP91	Human	RFU	Protein	20	15.2633	15.5202	15.5202	11.6789	11.1342	6.80303	13.8807	13.7792	13.7792	7.72393	7.50505	4.18284	8.51499	8.85622	8.85622	5.76274	5.5131	3.45424
	13652-2	3	SL020197	TM1L1	O75674	10040	TOM1L1	Human	RFU	Protein	0.5	10.1931	10.4065	10.4065	9.45653	7.72866	4.09285	9.84615	9.86257	9.86257	9.08846	7.23131	3.56505	8.41227	7.95038	7.95038	7.75137	7.19408	3.04216
	13653-335	3	SL020203	MACD1	Q9BQ69	28992	MACROD1	Human	RFU	Protein	20	16.8188	16.9535	16.9535	12.8264	14.5341	8.59518	17.2562	17.5981	17.5981	12.154	14.2923	8.55047	12.9802	13.6057	13.6057	11.4515	13.4266	8.54659
	13654-1	3	SL005370	ROCK2	O75116	9475	ROCK2	Human	RFU	Protein	20	13.0573	12.6575	12.6575	8.47157	8.49187	5.64255	12.6712	12.3926	12.3926	6.24248	6.38582	5.01606	7.61335	8.23608	8.23608	5.31699	5.14578	4.06416
	13655-34	3	SL005695	Nucleolin	P19338	4691	NCL	Human	RFU	Protein	20	14.6006	14.4299	14.4299	10.6311	11.0638	3.17595	14.489	14.5339	14.5339	8.96652	9.36883	3.08972	9.97453	10.0717	10.0717	7.36413	8.30645	3.20992
	13657-2	3	SL007610	PNKP	Q96T60	11284	PNKP	Human	RFU	Protein	20	11.3514	11.5861	11.5861	9.14906	8.63623	5.73455	10.6921	11.3632	11.3632	7.38767	6.73827	5.22214	7.26273	9.27229	9.27229	5.97678	5.43534	4.70995
	13658-31	3	SL011071	PDGF-CC	Q9NRA1	56034	PDGFC	Human	RFU	Protein	20	14.4262	15.0086	15.0086	12.6645	13.9066	9.05489	14.4319	15.0761	15.0761	11.4197	13.2984	8.80012	11.1033	11.4374	11.4374	10.383	12.7535	8.61347
	13659-36	3	SL020228	AT131	Q9HD20	57130	ATP13A1	Human	RFU	Protein	0.5	15.8654	15.4903	15.4903	11.2219	9.52431	6.76409	16.0449	15.5377	15.5377	11.1899	9.40973	6.64104	11.7889	12.0409	12.0409	10.9118	8.31469	6.79464
	13660-76	3	SL001996	Angiopoietin-2	O15123	285	ANGPT2	Human	RFU	Protein	20	10.2962	9.44399	9.44399	6.02101	5.1111	7.43681	10.3267	9.4004	9.4004	5.26057	4.43138	6.43532	7.53146	6.96846	6.96846	4.91158	4.26039	5.27779
	13661-193	3	SL008382	CYTD	P28325	1473	CST5	Human	RFU	Protein	20	13.9807	13.7743	13.7743	9.48766	9.22535	2.94142	13.6318	13.4722	13.4722	6.95587	6.74603	2.83432	9.0463	9.81006	9.81006	5.7081	5.76987	2.78082
	13663-2	3	SL000480	IL-4	P05112	3565	IL4	Human	RFU	Protein	20	17.6328	17.9596	17.9596	16.5861	17.4879	10.7165	16.6691	16.885	16.885	14.8075	16.658	10.7266	11.484	12.8888	12.8888	13.0742	14.3302	9.46689
	13665-35	3	SL004990	PP2A, subunit B	Q06190	5523	PPP2R3A	Human	RFU	Protein	20	19.0947	18.7695	18.7695	12.9873	10.0464	5.2731	19.5302	19.6143	19.6143	12.6099	9.24619	5.43408	14.1167	15.498	15.498	10.7541	8.34588	5.42168
	13666-222	3	SL010449	Carbonic Anhydrase X	Q9NS85	56934	CA10	Human	RFU	Protein	20	13.3897	12.8589	12.8589	8.1259	7.85874	3.55129	13.4108	12.8624	12.8624	5.71827	5.79324	3.45818	9.02284	8.3618	8.3618	4.10865	4.29746	3.14529
	13668-44	3	SL004136	Dtk	Q06418	7301	TYRO3	Human	RFU	Protein	20	13.4165	13.23	13.23	8.42605	8.31884	4.51237	13.4456	13.4842	13.4842	7.12834	7.34123	4.35218	9.38317	9.9813	9.9813	6.21256	5.7808	3.93634
	13669-6	3	SL025861	FGFR-3:ECD	P22607	2261	FGFR3	Human	RFU	Protein	20	16.8317	15.5017	15.5017	12.5906	10.8581	12.1738	17.1021	15.8677	15.8677	12.3142	11.0012	11.791	15.7083	14.4443	14.4443	11.5859	10.8194	11.5716
	13670-81	3	SL004066	GIIE	Q9NZK7	30814	PLA2G2E	Human	RFU	Protein	20	14.0057	13.9641	13.9641	9.88294	10.0901	2.96235	13.8802	13.8093	13.8093	7.85259	8.22857	2.89469	9.90889	9.70645	9.70645	6.81996	6.92371	2.16465
	13671-40	3	SL000401	Elastase	P08246	1991	ELANE	Human	RFU	Protein	0.5	9.26124	8.60175	8.60175	9.33985	5.99556	6.52742	9.48712	8.60812	8.60812	9.50711	5.79202	5.52343	8.74358	7.81286	7.81286	8.1604	5.41322	5.11496
	13672-3	3	SL013017	HSP76	P17066	3310	HSPA6	Human	RFU	Protein	20	16.1934	16.1556	16.1556	11.4041	12.9938	6.38215	16.5333	16.7037	16.7037	10.7497	12.7336	6.43357	14.1839	13.3607	13.3607	9.47043	12.2823	6.37687
	13673-21	3	SL008288	TCPH	Q99832	10574	CCT7	Human	RFU	Protein	20	26.6863	26.762	26.762	25.436	25.3269	24.8981	24.3858	23.8964	23.8964	22.0042	22.2042	21.7052	20.3228	18.3326	18.3326	18.6237	16.4575	18.1206
	13676-46	3	SL001933	Inhibin bB chain	P09529	3625	INHBB	Human	RFU	Protein	20	10.4273	9.27982	9.27982	7.21755	5.93023	7.77461	10.6851	9.55819	9.55819	7.10403	5.42806	7.37299	9.46418	7.80141	7.80141	6.50633	5.07343	7.15612
	13678-169	3	SL003327	Factor D	P00746	1675	CFD	Human	RFU	Protein	0.5	10.1098	9.48987	9.48987	7.5977	6.9196	6.14105	10.244	9.66991	9.66991	7.59186	7.05847	4.98304	9.43895	8.43977	8.43977	7.20821	7.05589	4.10459
	13680-3	3	SL020216	NAB2	Q15742	4665	NAB2	Human	RFU	Protein	20	13.6107	13.4029	13.4029	9.56041	9.21561	3.36215	13.0744	13.0511	13.0511	6.91371	6.88851	3.44183	9.2286	9.65572	9.65572	5.70061	5.55918	3.35459
	13681-173	3	SL013751	CSK22	P19784	1459	CSNK2A2	Human	RFU	Protein	20	16.8848	16.5853	16.5853	12.5688	13.92	6.27875	16.2549	16.0678	16.0678	10.3144	11.8919	5.69214	12.9433	12.6048	12.6048	7.36333	10.2003	5.01542
	13682-47	3	SL004153	M-CSF R	P07333	1436	CSF1R	Human	RFU	Protein	0.005	11.7334	12.0324	12.0324	11.629	10.2814	5.01175	11.6015	11.5315	11.5315	11.333	9.32534	4.84593	10.1745	10.5251	10.5251	10.607	7.59602	4.79102
	13683-18	3	SL020231	CLCKB	P51801	1188	CLCNKB	Human	RFU	Protein	20	21.0469	22.4565	22.4565	23.6481	30.0051	28.3525	21.5911	22.392	22.392	23.6523	28.7875	27.7035	20.699	20.8673	20.8673	23.3707	28.8908	26.7213
	13686-2	3	SL005188	IL-5 Ra	Q01344	3568	IL5RA	Human	RFU	Protein	20	12.0314	11.8886	11.8886	9.48955	9.12764	5.61019	11.9488	12.0108	12.0108	7.917	7.73404	5.44965	8.97655	9.19479	9.19479	7.02907	7.51116	5.22892
	13687-5	3	SL003176	I-309	P22362	6346	CCL1	Human	RFU	Protein	20	14.3892	14.4648	14.4648	10.6325	11.2158	4.00192	14.0346	14.5049	14.5049	9.09141	9.72757	4.02307	10.2207	11.7565	11.7565	8.11376	9.00386	3.92295
	13688-2	3	SL020217	CAPSL	Q8WWF8	133690	CAPSL	Human	RFU	Protein	20	13.6167	13.2309	13.2309	8.89174	8.60247	3.47475	13.2533	13.0063	13.0063	6.33705	6.27248	3.58257	9.51004	8.85943	8.85943	4.65986	4.84232	3.61252
	13689-2	3	SL003670	Ornithine decarboxylase	P11926	4953	ODC1	Human	RFU	Protein	20	12.8999	13.2597	13.2597	8.58335	9.2713	5.09975	13.4546	13.878	13.878	8.20744	8.66112	4.89748	10.4701	10.6162	10.6162	7.71492	8.1612	4.26442
	13690-26	3	SL007804	BGN	P21810	633	BGN	Human	RFU	Protein	20	13.3712	13.0389	13.0389	7.62319	7.32324	6.2506	13.5372	13.325	13.325	6.95842	6.423	5.8877	10.3663	9.68141	9.68141	6.23019	5.98709	5.26057
	13691-10	3	SL020232	SC5A8	Q8N695	160728	SLC5A8	Human	RFU	Protein	0.5	12.5901	12.1248	12.1248	11.0088	9.26344	8.11427	11.9773	11.4871	11.4871	10.8362	9.21732	7.64189	10.3992	10.7886	10.7886	10.3667	8.65748	6.70784
	13692-154	3	SL004689	WISP-1	O95388	8840	CCN4	Human	RFU	Protein	20	11.7498	11.3757	11.3757	9.51066	8.79254	3.94944	10.8062	10.5651	10.5651	7.30505	6.55106	3.52503	8.24497	7.74354	7.74354	5.93235	5.35838	2.97615
	13693-5	3	SL012538	ARMEL	Q49AH0	441549	CDNF	Human	RFU	Protein	20	15.252	14.7431	14.7431	9.67905	9.22251	3.62011	15.2799	14.8114	14.8114	7.77966	7.26101	3.49546	10.9195	9.90222	9.90222	5.89379	6.12779	3.06811
	13694-24	3	SL005226	TSLP R	Q9HC73	64109	CRLF2	Human	RFU	Protein	20	13.7124	13.4401	13.4401	9.09646	8.63341	4.20527	13.5439	13.3448	13.3448	7.44381	7.06852	4.14628	10.0124	9.71185	9.71185	6.42037	6.29628	3.65427
	13697-51	3	SL007151	GPDA	P21695	2819	GPD1	Human	RFU	Protein	0.5	13.6026	12.3073	12.3073	9.21946	8.21553	7.51288	14.366	12.5219	12.5219	8.97321	7.84516	7.61051	14.1666	10.2934	10.2934	8.68757	7.67303	7.59083
	13698-28	3	SL020223	K319L	Q8IZA0	79932	KIAA0319L	Human	RFU	Protein	20	15.6059	15.5302	15.5302	11.5401	11.9423	4.74853	14.7225	14.9436	14.9436	8.85508	9.33413	3.68203	11.2352	10.9772	10.9772	7.35156	7.33452	2.96391
	13699-6	3	SL000062	PSA	P07288	354	KLK3	Human	RFU	Protein	20	14.419	14.2648	14.2648	10.5669	9.99247	4.93131	14.1576	14.2151	14.2151	8.40022	7.26783	4.31346	9.68935	10.8358	10.8358	6.82779	5.94829	4.05277
	13700-10	3	SL004209	annexin II	P07355	302	ANXA2	Human	RFU	Protein	20	12.1329	11.2888	11.2888	7.20454	6.17168	7.69514	12.3527	11.4513	11.4513	6.49559	5.57539	7.18328	7.64798	7.56758	7.56758	6.83421	5.15589	6.23542
	13701-2	3	SL003167	BLC	O43927	10563	CXCL13	Human	RFU	Protein	20	10.5419	10.2898	10.2898	7.64087	6.78304	5.79607	10.2013	10.2677	10.2677	6.46375	5.40657	5.52235	7.70016	8.04003	8.04003	5.76475	4.35784	4.87147
	13704-5	3	SL014847	HMCS2	P54868	3158	HMGCS2	Human	RFU	Protein	20	14.0414	13.4693	13.4693	9.74938	9.75301	4.69053	13.4117	13.2748	13.2748	7.62665	7.64631	4.46126	9.61246	9.25073	9.25073	6.04949	6.69509	3.84245
	13706-12	3	SL004148	IL-12 Rb1	P42701	3594	IL12RB1	Human	RFU	Protein	20	14.7055	15.4368	15.4368	13.3321	14.5436	8.28572	14.25	14.8722	14.8722	11.772	13.5109	8.19397	10.9315	11.8154	11.8154	11.1393	11.8106	7.78825
	13707-27	3	SL005488	SPARCL1	Q14515	8404	SPARCL1	Human	RFU	Protein	20	15.3523	15.1828	15.1828	10.5387	11.4554	6.70451	15.8768	15.732	15.732	9.91339	10.8548	6.15981	12.0058	12.2277	12.2277	8.65948	9.7593	5.17068
	13708-56	3	SL003915	kallikrein 8	O60259	11202	KLK8	Human	RFU	Protein	20	10.9507	10.8552	10.8552	7.73866	6.73511	4.54346	10.647	11.198	11.198	6.8339	5.57803	3.91026	8.44326	8.75152	8.75152	6.19118	4.36897	3.21858
	13710-6	3	SL000308	C1-Esterase Inhibitor	P05155	710	SERPING1	Human	RFU	Protein	0.005	13.9517	13.3599	13.3599	11.084	9.82706	6.35852	13.8653	12.683	12.683	10.8185	9.27295	6.38772	10.2628	9.45219	9.45219	10.191	9.2146	6.0383
	13711-10	3	SL008164	CLH1	Q00610	1213	CLTC	Human	RFU	Protein	20	15.3649	14.9828	14.9828	10.6249	11.0772	3.5983	15.2126	14.872	14.872	9.07037	9.36061	3.21471	11.8425	10.8311	10.8311	7.26437	8.29317	2.64145
	13712-104	3	SL004298	granzyme A	P12544	3001	GZMA	Human	RFU	Protein	20	14.4047	13.6162	13.6162	9.64635	8.48692	7.01943	14.9717	13.955	13.955	9.45494	8.03948	7.1129	13.0497	12.3859	12.3859	9.03074	7.67317	6.89595
	13713-164	3	SL020224	SC22A	Q96IW7	26984	SEC22A	Human	RFU	Protein	20	14.9048	14.196	14.196	9.67796	8.92556	7.35831	15.2132	14.5762	14.5762	9.1861	8.19427	7.45995	12.3455	10.3408	10.3408	8.68828	8.05575	7.55737
	13717-15	3	SL006542	FCN2	Q15485	2220	FCN2	Human	RFU	Protein	0.5	13.4997	13.1497	13.1497	9.35111	6.61318	7.18516	13.6817	12.9749	12.9749	9.65236	6.67128	5.74141	10.5624	11.11	11.11	10.1348	6.47282	4.35041
	13719-19	3	SL020219	PAK4	O96013	10298	PAK4	Human	RFU	Protein	20	11.2931	10.9193	10.9193	8.64844	7.95512	6.88584	11.1234	10.9861	10.9861	7.18818	6.14252	5.54996	7.33646	7.85199	7.85199	6.08541	5.25483	4.19293
	13720-95	3	SL004008	Proteinase-3	P24158	5657	PRTN3	Human	RFU	Protein	0.5	16.3207	16.0061	16.0061	9.98972	8.94825	4.367	16.3966	16.1942	16.1942	9.18493	7.37492	3.81343	12.1795	12.3321	12.3321	8.41585	6.63377	3.53906
	13722-105	3	SL000325	C9	P02748	735	C9	Human	RFU	Protein	0.005	11.386	11.2862	11.2862	12.4629	9.24268	5.545	11.2707	10.9187	10.9187	12.3004	9.03007	5.45019	10.6896	9.29353	9.29353	11.7551	9.20084	5.2658
	13723-6	3	SL001717	IL-10	P22301	3586	IL10	Human	RFU	Protein	20	14.5423	14.3983	14.3983	9.28118	9.1012	4.25066	14.5661	14.7543	14.7543	8.38358	7.77489	3.98647	10.1324	11.3456	11.3456	7.083	6.65686	3.84217
	13724-27	3	SL004337	FGF-19	O95750	9965	FGF19	Human	RFU	Protein	20	10.7764	11.0001	11.0001	9.41476	8.57605	6.2539	10.9282	10.9338	10.9338	8.41969	7.69457	5.38856	9.28191	8.10127	8.10127	8.5026	6.80437	4.66606
	13725-3	3	SL004334	FGF-16	O43320	8823	FGF16	Human	RFU	Protein	20	15.6476	15.3122	15.3122	10.1751	10.8222	3.7547	15.9601	15.7317	15.7317	9.21689	10.0829	3.62932	13.304	13.1599	13.1599	7.90466	9.0678	3.52124
	13726-4	3	SL003738	B7	P33681	941	CD80	Human	RFU	Protein	20	15.4756	16.0535	16.0535	15.0753	15.194	10.8207	15.3558	15.44	15.44	14.2705	13.9206	10.2955	13.5309	13.8546	13.8546	14.3382	12.7684	10.4163
	13727-44	3	SL020220	SPOP	O43791	8405	SPOP	Human	RFU	Protein	20	15.2874	15.4168	15.4168	13.1563	13.6072	6.76796	14.4541	14.65	14.65	11.1992	12.0993	6.66566	10.9208	10.9946	10.9946	9.36468	10.0445	6.42942
	13728-19	3	SL003522	ERP29	P30040	10961	ERP29	Human	RFU	Protein	0.5	15.1193	14.9814	14.9814	13.6484	13.0477	9.18649	12.541	11.9509	11.9509	10.5857	8.95269	5.73354	10.1365	8.67369	8.67369	7.94459	7.10652	3.52152
	13729-26	3	SL020226	SFXN5	Q8TD22	94097	SFXN5	Human	RFU	Protein	20	15.7527	16.4707	16.4707	14.1639	15.4516	9.27714	14.8343	15.9973	15.9973	12.4005	14.0524	8.89563	12.1603	12.8928	12.8928	11.2366	12.0433	9.38676
	13730-18	3	SL007280	CATC	P53634	1075	CTSC	Human	RFU	Protein	20	11.0149	10.2892	10.2892	7.1024	6.07143	6.8026	11.1753	10.3968	10.3968	6.29017	5.2332	6.00708	7.29661	6.89781	6.89781	5.75253	4.53837	5.67058
	13731-14	3	SL000323	C7	P10643	730	C7	Human	RFU	Protein	0.005	12.7733	13.1133	13.1133	12.8409	9.49342	4.91362	12.716	12.8125	12.8125	12.6093	9.28256	4.51728	11.6329	10.4612	10.4612	11.5384	8.22859	3.94934
	13732-79	3	SL002783	Cardiotrophin-1	Q16619	1489	CTF1	Human	RFU	Protein	0.5	9.33448	8.81708	8.81708	8.1796	5.61586	3.82654	9.611	8.8747	8.8747	8.12688	5.72355	2.62192	7.9949	8.49813	8.49813	7.94657	5.11277	2.08227
	13733-5	3	SL004250	IL-12 p40	P29460	3593	IL12B	Human	RFU	Protein	20	13.2831	12.7828	12.7828	8.83596	8.37658	4.05546	13.1062	12.7964	12.7964	7.13473	6.48346	4.26659	10.1518	9.58736	9.58736	6.01351	5.20509	4.10186
	13734-22	3	SL004348	IFN-lambda 1	Q8IU54	282618	IFNL1	Human	RFU	Protein	20	16.1284	15.3502	15.3502	10.0063	8.9871	4.18791	16.6751	16.0945	16.0945	9.04976	7.78332	4.14768	11.1276	10.6718	10.6718	7.56828	7.17222	3.72612
	13735-1	3	SL020221	RPGP1	P47736	5909	RAP1GAP	Human	RFU	Protein	20	13.413	13.3079	13.3079	8.80786	8.78637	3.30126	13.0435	13.3138	13.3138	6.96719	6.95654	3.19086	9.95698	9.9281	9.9281	5.78566	5.79063	3.06971
	13738-8	3	SL001932	Inhibin bA chain	P08476	3624	INHBA	Human	RFU	Protein	20	10.5575	9.36433	9.36433	6.21353	5.52673	6.97502	10.512	9.65144	9.65144	5.58797	4.96841	6.19111	8.30651	7.43341	7.43341	4.93595	4.69612	5.96375
	13739-3	3	SL014071	FLRT1	Q9NZU1	23769	FLRT1	Human	RFU	Protein	20	16.5817	17.1242	17.1242	15.0721	15.4462	10.1052	16.6292	17.2018	17.2018	14.2679	14.9585	10.13	13.416	13.1288	13.1288	13.3214	14.6465	9.73024
	13740-51	3	SL004650	sFRP-3	Q92765	2487	FRZB	Human	RFU	Protein	0.5	10.2203	9.6328	9.6328	8.3972	6.98706	3.14755	9.93459	9.03391	9.03391	8.50855	6.50815	3.16808	8.32804	6.97837	6.97837	7.40222	6.29186	2.71541
	13741-36	3	SL000462	IGFBP-1	P08833	3484	IGFBP1	Human	RFU	Protein	20	9.9605	9.68362	9.68362	8.15	7.09138	7.33674	9.99653	9.46818	9.46818	7.18021	6.02661	6.35189	8.53756	7.40774	7.40774	5.97474	5.69534	5.83167
	13742-66	3	SL004347	IL-22	Q9GZX6	50616	IL22	Human	RFU	Protein	20	13.3169	14.0776	14.0776	11.2175	12.0111	9.09098	13.5838	14.2794	14.2794	10.639	11.1969	8.32383	11.5727	11.6118	11.6118	10.7152	10.3162	8.22692
	13743-56	3	SL020222	CUL4B	Q13620	8450	CUL4B	Human	RFU	Protein	20	13.6797	13.1059	13.1059	8.08344	8.10213	4.09942	13.6824	13.2359	13.2359	6.06731	6.26123	3.81469	9.72901	9.55945	9.55945	5.21936	4.92901	3.49235
	13744-37	3	SL005187	IL-3 Ra	P26951	3563	IL3RA	Human	RFU	Protein	20	10.3205	9.61665	9.61665	6.34929	5.46635	5.89188	10.1238	9.92527	9.92527	5.47922	4.17859	5.01445	7.9731	8.2179	8.2179	4.44116	3.78672	4.41087
	13745-10	3	SL025962	PKD2:CD 4	Q13563	5311	PKD2	Human	RFU	Protein	20	14.7926	14.6219	14.6219	10.4501	10.3536	3.18872	14.1877	14.2586	14.2586	7.71904	7.372	2.67405	9.63641	10.0531	10.0531	5.91795	5.77251	2.29407
	13747-9	3	SL010288	Carbonic anhydrase 6	P23280	765	CA6	Human	RFU	Protein	0.5	13.8356	13.4219	13.4219	8.56152	6.86497	3.24329	14.1899	13.9223	13.9223	8.69109	6.71251	3.16792	11.8705	11.0794	11.0794	7.94097	6.15207	3.42204
	13748-4	3	SL000515	MCP-2	P80075	6355	CCL8	Human	RFU	Protein	20	12.5431	12.2862	12.2862	8.50742	7.98922	4.37242	12.5882	12.5623	12.5623	7.40038	6.65174	4.37494	9.91554	9.14563	9.14563	6.83887	5.87302	4.18059
	13924-13	3	SL018834	MYZAP	P0CAP1	100820829	MYZAP	Human	RFU	Protein	20	15.7176	15.733	15.733	11.2979	12.5187	5.86612	15.715	15.7579	15.7579	10.1577	11.9242	5.75051	13.2463	12.0783	12.0783	9.05999	11.5296	5.49682
	13926-1	3	SL020268	RMI1	Q9H9A7	80010	RMI1	Human	RFU	Protein	20	17.6497	17.1044	17.1044	11.7311	12.5283	6.29158	17.9434	17.5097	17.5097	10.9971	12.0835	6.38285	14.9241	14.7964	14.7964	9.90499	11.7275	5.8261
	13929-27	3	SL020289	OCTC	Q9UKG9	54677	CROT	Human	RFU	Protein	20	13.1932	13.0348	13.0348	9.7917	9.78947	4.49329	12.482	12.5648	12.5648	7.17341	7.49585	4.04029	7.95383	8.56381	8.56381	5.77516	5.93807	3.48199
	13930-3	3	SL007678	ABC3G	Q9HC16	60489	APOBEC3G	Human	RFU	Protein	20	13.0661	12.5852	12.5852	8.82251	8.71369	5.73034	12.6691	12.2426	12.2426	7.33631	7.22867	4.8586	9.72394	9.43107	9.43107	6.27212	6.22578	3.9789
	13931-22	3	SL012980	PSMD9	O00233	5715	PSMD9	Human	RFU	Protein	20	12.2168	13.1111	13.1111	11.3438	12.6375	10.316	12.5971	12.9827	12.9827	10.5165	11.6483	9.49826	11.3424	10.9626	10.9626	10.4356	10.1675	8.44277
	13932-45	3	SL005746	COOL-1	Q14155	8874	ARHGEF7	Human	RFU	Protein	20	18.0294	18.0612	18.0612	14.0256	15.9412	9.8909	18.2715	18.227	18.227	13.2794	15.7483	9.98804	14.7964	14.026	14.026	12.2631	14.8541	9.41951
	13933-276	3	SL020257	NAB1	Q13506	4664	NAB1	Human	RFU	Protein	0.5	17.4135	17.7489	17.7489	23.5201	12.7305	9.36996	17.8745	17.4077	17.4077	23.8692	11.7853	8.89479	16.2398	15.4862	15.4862	20.9985	10.0054	8.00794
	13934-3	3	SL014593	MCF2L	O15068	23263	MCF2L	Human	RFU	Protein	20	13.3944	13.6248	13.6248	9.98706	10.3257	4.01757	13.0741	13.5155	13.5155	8.4355	8.73209	3.89796	9.16115	11.1684	11.1684	8.00894	7.56441	3.39382
	13936-24	3	SL020280	PGK2	P07205	5232	PGK2	Human	RFU	Protein	20	15.071	14.7505	14.7505	10.8582	11.0944	4.51026	13.9403	13.6467	13.6467	7.78134	8.22374	3.60159	9.50944	8.96973	8.96973	6.23913	6.57552	3.39882
	13937-75	3	SL008246	CAND1	Q86VP6	55832	CAND1	Human	RFU	Protein	0.5	11.9748	11.524	11.524	7.92993	8.04328	4.15516	11.1852	10.8983	10.8983	7.00137	6.43352	3.27558	9.04264	8.73527	8.73527	6.43608	5.23877	2.64167
	13939-14	3	SL006519	UGPA1	Q16851	7360	UGP2	Human	RFU	Protein	20	13.6669	12.9983	12.9983	9.0124	9.04955	5.83089	13.6693	12.8787	12.8787	7.65116	7.68104	6.03664	10.6703	8.86771	8.86771	6.71208	6.34752	5.34507
	13940-19	3	SL025893	IP16:HIN 1	Q16666	3428	IFI16	Human	RFU	Protein	20	9.78241	9.21918	9.21918	6.85808	5.84995	5.32973	9.37572	9.4593	9.4593	5.98589	4.68426	4.82987	6.80141	7.4534	7.4534	4.72565	3.72836	4.26555
	13941-82	3	SL020259	SYFM	O95363	10667	FARS2	Human	RFU	Protein	20	15.7882	15.3162	15.3162	9.54764	9.08065	4.3567	16.0576	15.8252	15.8252	9.35127	8.16308	4.30568	11.931	12.0928	12.0928	8.01535	7.74318	4.12689
	13942-140	3	SL020269	SPSB1	Q96BD6	80176	SPSB1	Human	RFU	Protein	20	15.0262	14.8263	14.8263	11.2736	11.8842	4.49903	14.3973	14.034	14.034	9.07814	9.68414	4.26248	11.1042	11.3489	11.3489	8.32854	7.94527	3.56495
	13943-38	3	SL020276	DPY30	Q9C005	84661	DPY30	Human	RFU	Protein	20	10.2231	10.1253	10.1253	6.57585	6.09357	6.18679	10.3513	10.6467	10.6467	5.56257	4.96336	5.04988	7.69534	8.35313	8.35313	4.66978	4.73559	3.94893
	13944-3	3	SL000578	SULT 1A3	P0DMM9	445329	SULT1A3	Human	RFU	Protein	20	13.1468	13.2366	13.2366	10.9654	10.4665	7.4305	12.1091	12.6522	12.6522	8.64787	7.72174	5.74293	8.87575	9.76629	9.76629	7.1179	5.88622	4.53744
	13946-8	3	SL020297	DDX23	Q9BUQ8	9416	DDX23	Human	RFU	Protein	20	15.6544	15.4982	15.4982	10.218	11.0552	5.07123	15.8651	15.7593	15.7593	9.67353	10.3352	4.68349	13.338	12.1373	12.1373	8.67625	9.35533	4.42156
	13947-371	3	SL020301	NUD12	Q9BQG2	83594	NUDT12	Human	RFU	Protein	20	12.9932	12.9617	12.9617	10.4588	10.4785	4.04893	12.6187	12.458	12.458	8.9457	8.89843	3.71714	10.5798	9.11866	9.11866	8.15925	8.28072	3.23475
	13948-50	3	SL025871	GABR2:ECD	O75899	9568	GABBR2	Human	RFU	Protein	20	14.0881	13.3898	13.3898	8.95819	7.94581	6.22211	13.9839	13.6773	13.6773	8.50515	6.97371	5.98343	10.7986	11.4453	11.4453	7.13626	6.28704	5.26706
	13950-9	3	SL025806	C43BP:START domain	Q9Y5P4	10087	CERT1	Human	RFU	Protein	20	11.1163	10.7243	10.7243	10.5289	9.74566	8.99387	10.8803	10.9096	10.9096	9.62404	8.3968	8.23954	9.35811	9.63387	9.63387	7.65074	6.62909	6.40678
	13954-9	3	SL020298	GNA1	Q96EK6	64841	GNPNAT1	Human	RFU	Protein	20	12.0004	11.0725	11.0725	7.91497	7.40595	7.69087	11.7727	11.1624	11.1624	6.22262	5.74476	6.66633	8.10858	7.86235	7.86235	4.59807	4.44512	5.67498
	13955-33	3	SL007277	DAPK1	P53355	1612	DAPK1	Human	RFU	Protein	20	11.8872	11.6668	11.6668	8.21711	8.22767	3.94027	11.5724	11.5395	11.5395	6.21204	6.44115	3.84568	8.34954	8.49874	8.49874	5.25782	5.35578	3.08738
	13958-5	3	SL020270	RBM46	Q8TBY0	166863	RBM46	Human	RFU	Protein	20	12.9994	12.5566	12.5566	8.29233	7.74537	3.85046	12.7631	12.5066	12.5066	6.63804	6.25722	3.82433	8.98228	9.012	9.012	5.49217	5.44945	3.97496
	13959-7	3	SL000499	LAP	P28838	51056	LAP3	Human	RFU	Protein	20	9.4846	8.50095	8.50095	8.88671	8.81553	9.8303	9.31802	8.47787	8.47787	7.83867	7.907	9.7221	7.80964	6.52251	6.52251	6.29585	6.78002	9.08196
	13960-15	3	SL020282	AGAP3	Q96P47	116988	AGAP3	Human	RFU	Protein	20	15.8903	16.3432	16.3432	13.8657	14.5373	7.62837	14.6663	15.4375	15.4375	11.5029	12.4785	7.18931	11.3508	11.1049	11.1049	9.49684	11.2142	6.63919
	13961-18	3	SL020291	KIF3A	Q9Y496	11127	KIF3A	Human	RFU	Protein	0.5	12.7835	12.7727	12.7727	9.68129	8.57753	4.82243	13.1323	12.848	12.848	9.79625	8.485	4.7144	11.3419	12.3871	12.3871	10.0399	7.97824	4.74349
	13963-7	3	SL004521	tollip	Q9H0E2	54472	TOLLIP	Human	RFU	Protein	20	11.8715	11.4506	11.4506	9.80202	9.11905	8.83137	11.7075	11.4504	11.4504	7.71872	6.93825	7.26769	8.734	8.3292	8.3292	5.58962	5.29849	5.19321
	13966-30	3	SL008254	MYOM3	Q5VTT5	127294	MYOM3	Human	RFU	Protein	20	16.5147	16.8568	16.8568	13.315	15.1662	9.81819	16.3111	16.8269	16.8269	11.8761	14.711	9.40404	13.2697	13.3193	13.3193	10.9452	13.5627	8.68995
	13967-14	3	SL005724	Thioredoxin reductase 1	Q16881	7296	TXNRD1	Human	RFU	Protein	0.5	10.6437	9.9742	9.9742	7.41766	6.2812	4.08525	10.4899	9.69417	9.69417	7.23948	5.60885	3.93354	8.48871	7.98257	7.98257	7.02314	5.32895	3.69511
	13969-24	3	SL020292	IMA7	O60684	23633	KPNA6	Human	RFU	Protein	20	13.5412	12.8275	12.8275	10.2427	9.74656	8.60638	13.6138	12.9563	12.9563	9.84924	9.32819	8.37888	10.6895	10.4655	10.4655	9.71919	8.93851	7.48522
	13972-4	3	SL020263	DHB14	Q9BPX1	51171	HSD17B14	Human	RFU	Protein	20	15.0222	14.5903	14.5903	9.04304	8.86141	3.04354	15.4222	15.2043	15.2043	8.22425	7.45924	3.0723	11.4665	11.1134	11.1134	6.36782	6.23145	2.65605
	13973-62	3	SL020271	TTL	Q8NG68	150465	TTL	Human	RFU	Protein	20	12.2824	12.1264	12.1264	8.09295	7.94518	4.93125	12.1831	12.0642	12.0642	6.39656	6.36987	4.30029	8.41234	8.71473	8.71473	5.2097	5.19628	3.36562
	13975-56	3	SL020284	LIPA1	Q13136	8500	PPFIA1	Human	RFU	Protein	20	12.4084	12.5545	12.5545	13.0456	12.768	9.81894	11.4013	11.8003	11.8003	11.947	11.3955	9.2962	9.45831	9.90489	9.90489	9.93997	10.0178	7.64568
	13976-9	3	SL015120	ARHG1	Q92888	9138	ARHGEF1	Human	RFU	Protein	20	14.0846	13.6159	13.6159	8.28204	8.15395	4.6442	14.4069	13.7326	13.7326	6.8285	6.34835	3.85203	9.54443	8.99037	8.99037	5.00996	4.37432	2.85364
	13977-28	3	SL015168	BARD1	Q99728	580	BARD1	Human	RFU	Protein	20	13.832	13.6995	13.6995	9.42076	10.0361	2.71628	13.8248	13.9897	13.9897	8.13384	8.95995	2.65452	11.1355	10.9066	10.9066	7.72114	7.51414	2.4906
	13978-122	3	SL004696	Tbx3	O15119	6926	TBX3	Human	RFU	Protein	20	16.2377	15.3318	15.3318	11.1151	10.8123	5.71251	15.5612	14.9538	14.9538	8.93558	8.5097	4.97676	10.3473	9.7429	9.7429	6.8563	6.5845	4.26728
	13979-3	3	SL020254	S26A7	Q8TE54	115111	SLC26A7	Human	RFU	Protein	20	15.1195	14.5696	14.5696	8.91659	8.63815	3.863	15.8322	15.3451	15.3451	8.3016	7.8137	3.57614	11.4695	11.3811	11.3811	6.70573	6.32579	3.08487
	13982-33	3	SL016529	RGS18	Q9NS28	64407	RGS18	Human	RFU	Protein	20	17.0487	16.3141	16.3141	11.0549	9.37112	7.22669	17.3968	16.9811	16.9811	10.6815	8.75533	7.29616	12.8372	12.5182	12.5182	9.34335	7.5176	6.93881
	13983-27	3	SL008181	QOR	Q08257	1429	CRYZ	Human	RFU	Protein	20	14.5804	13.9813	13.9813	10.1167	10.4709	8.76494	15.1704	14.7675	14.7675	8.82659	8.98027	8.36118	12.9238	12.6912	12.6912	7.59006	6.88585	6.45696
	13984-23	3	SL020293	DDX25	Q9UHL0	29118	DDX25	Human	RFU	Protein	20	16.2782	15.9852	15.9852	11.4575	11.9778	4.002	15.8528	15.8469	15.8469	9.42354	9.98339	3.40581	11.8356	11.9618	11.9618	7.44023	8.11261	2.81587
	13985-12	3	SL007669	SMUF2	Q9HAU4	64750	SMURF2	Human	RFU	Protein	20	16.9262	16.5691	16.5691	12.2931	12.908	5.84547	16.6793	16.1678	16.1678	10.3688	11.0059	5.40181	12.2313	12.4622	12.4622	7.84031	9.05707	4.81844
	13986-6	3	SL010800	LANC1	O43813	10314	LANCL1	Human	RFU	Protein	20	13.083	12.2648	12.2648	8.94765	8.16521	6.77423	12.8241	12.5534	12.5534	8.35735	7.79431	6.4943	10.4809	10.074	10.074	7.44577	7.6443	5.73458
	13988-67	3	SL020265	NMRL1	Q9HBL8	57407	NMRAL1	Human	RFU	Protein	20	14.5572	14.4401	14.4401	10.7046	11.1515	4.93294	13.8477	13.8498	13.8498	7.95815	8.51076	4.27138	9.89908	10.445	10.445	6.37577	6.95518	3.34037
	13990-1	3	SL003652	pyruvate carboxylase	P11498	5091	PC	Human	RFU	Protein	20	14.2888	13.7396	13.7396	8.66542	7.99705	4.50789	14.3186	13.775	13.775	6.91332	5.98684	4.26607	10.0426	9.77137	9.77137	5.16554	5.12041	3.71246
	13991-47	3	SL020285	IF4G3	O43432	8672	EIF4G3	Human	RFU	Protein	20	14.5953	14.2313	14.2313	9.38001	9.79713	2.67061	14.6563	14.6297	14.6297	8.49586	9.00559	2.58761	10.9286	11.2753	11.2753	7.51545	8.12433	2.28301
	13992-12	3	SL007239	NSF	P46459	4905	NSF	Human	RFU	Protein	0.5	13.2594	13.0729	13.0729	11.5458	10.5839	5.95158	11.4602	10.6487	10.6487	9.71003	7.5428	3.96721	9.71215	8.52021	8.52021	7.96287	5.77205	3.18026
	13993-20	3	SL020300	E41L1	Q9H4G0	2036	EPB41L1	Human	RFU	Protein	20	12.661	12.1126	12.1126	8.73088	8.04483	7.98615	13.2404	12.6053	12.6053	7.19566	6.0787	6.38059	9.11611	8.31312	8.31312	5.91357	4.87823	4.473
	13994-1	3	SL020302	FBRL	P22087	2091	FBL	Human	RFU	Protein	20	18.5236	18.1919	18.1919	13.6643	16.2252	10.8	18.6966	18.1893	18.1893	12.7873	16.1432	10.9018	16.1399	14.035	14.035	12.3182	15.7027	9.78091
	13996-16	3	SL020266	COAC	Q96CD2	60490	PPCDC	Human	RFU	Protein	20	15.4641	14.6112	14.6112	9.34479	8.79162	3.67943	15.7596	15.0206	15.0206	8.09042	7.19342	3.63603	11.8507	10.3331	10.3331	6.39466	5.78106	3.45071
	13998-26	3	SL020277	PURA1	Q8N142	122622	ADSS1	Human	RFU	Protein	20	13.2185	12.3371	12.3371	6.9424	6.63277	6.23339	13.3167	12.8747	12.8747	5.98775	5.78759	5.91659	9.407	8.62243	8.62243	5.41813	5.02711	5.11261
	14002-18	3	SL020303	DOCK9	Q9BZ29	23348	DOCK9	Human	RFU	Protein	20	14.6692	14.2468	14.2468	9.09483	8.89656	3.26447	15.2635	15.0898	15.0898	7.58764	7.17728	2.95868	10.5755	10.895	10.895	6.5736	6.08432	2.86665
	14005-2	3	SL008319	CHD7	Q9P2D1	55636	CHD7	Human	RFU	Protein	20	14.7161	14.4042	14.4042	9.63103	9.2209	2.73782	14.6471	14.3564	14.3564	7.46228	6.74245	2.66356	9.46096	9.75102	9.75102	6.105	5.66042	2.38445
	14006-36	3	SL020278	GNMT	Q14749	27232	GNMT	Human	RFU	Protein	20	15.65	15.0967	15.0967	9.45398	9.46767	4.57826	16.125	15.7207	15.7207	8.88438	8.73688	4.68977	11.3576	12.3641	12.3641	7.30659	7.90687	4.15931
	14007-22	3	SL020287	PAPS1	O43252	9061	PAPSS1	Human	RFU	Protein	20	14.8041	14.5775	14.5775	10.109	10.7251	4.35947	14.4227	14.2093	14.2093	7.86003	8.72946	3.57656	10.5198	9.66872	9.66872	6.35363	6.78926	2.92993
	14008-22	3	SL020295	DCP1A	Q9NPI6	55802	DCP1A	Human	RFU	Protein	20	12.7584	12.8916	12.8916	9.16623	9.05899	4.45275	12.9963	13.3802	13.3802	8.22833	8.00646	4.3569	10.0544	10.0213	10.0213	7.90848	7.62693	4.08943
	14009-65	3	SL005721	TNFAIP3	P21580	7128	TNFAIP3	Human	RFU	Protein	20	13.573	13.4186	13.4186	8.89125	8.97464	3.31442	13.4649	13.3973	13.3973	6.92778	6.81567	3.0372	9.74512	9.73456	9.73456	5.84611	5.65421	2.50749
	14011-17	3	SL004809	S100A11	P31949	6282	S100A11	Human	RFU	Protein	20	16.0348	15.8099	15.8099	9.9003	8.75975	3.86934	16.3864	16.5176	16.5176	9.69554	8.08118	3.42049	12.311	12.7652	12.7652	9.03568	7.52293	3.23622
	14012-17	3	SL007593	LGP2	Q96C10	79132	DHX58	Human	RFU	Protein	20	14.5403	14.3325	14.3325	9.30682	9.27554	2.50052	14.6543	14.796	14.796	8.00512	7.77034	2.5832	11.1	11.2961	11.2961	6.91172	6.76004	2.47846
	14013-11	3	SL015118	TANK	Q92844	10010	TANK	Human	RFU	Protein	20	12.5915	12.5699	12.5699	8.90521	9.02227	5.76739	12.4892	12.5569	12.5569	7.85995	7.94833	5.14458	9.55556	9.04327	9.04327	7.44943	7.37977	4.80957
	14019-73	3	SL020305	EVPL	Q92817	2125	EVPL	Human	RFU	Protein	20	15.2358	14.4758	14.4758	9.03009	8.5042	3.26257	15.6314	14.9355	14.9355	7.76559	7.08087	3.16564	11.5882	10.8594	10.8594	6.05124	5.91497	2.97119
	14021-81	3	SL020316	MED4	Q9NPJ6	29079	MED4	Human	RFU	Protein	20	14.797	14.407	14.407	9.53728	9.01443	4.63056	15.0999	15.0013	15.0013	9.11354	8.48352	4.71066	10.9577	11.6923	11.6923	8.18158	7.15372	4.53379
	14022-17	3	SL004350	IL-17B	Q9UHF5	27190	IL17B	Human	RFU	Protein	20	13.2527	12.6774	12.6774	8.43597	8.29178	3.61446	13.0604	12.3695	12.3695	6.02011	6.1595	3.51658	9.33368	8.10308	8.10308	4.68956	5.4712	3.33349
	14023-84	3	SL004660	BSP	P21815	3381	IBSP	Human	RFU	Protein	0.5	12.312	11.7032	11.7032	9.39871	8.43149	5.29078	12.1471	11.4269	11.4269	9.0452	8.00555	4.99082	9.82715	9.59845	9.59845	8.87298	6.61053	3.28457
	14024-196	3	SL004644	EDA	Q92838	1896	EDA	Human	RFU	Protein	20	17.0972	17.2188	17.2188	13.3489	14.7018	7.77848	17.1425	17.167	17.167	11.8822	13.7184	7.68057	13.757	13.7917	13.7917	10.6614	12.9455	6.98514
	14025-18	3	SL004126	4-1BB	Q07011	3604	TNFRSF9	Human	RFU	Protein	20	14.0063	13.8526	13.8526	9.42284	9.31035	2.35394	13.8324	13.9015	13.9015	7.42936	7.1091	2.36187	10.1732	9.74915	9.74915	5.97439	5.96471	2.14773
	14026-24	3	SL004352	IL-17F	Q96PD4	112744	IL17F	Human	RFU	Protein	20	16.3345	15.7654	15.7654	11.392	12.0823	4.62116	16.3907	15.8478	15.8478	10.0637	10.7824	4.38908	12.8982	12.1522	12.1522	8.66265	9.13728	3.83222
	14028-22	3	SL020311	P3C2A	O00443	5286	PIK3C2A	Human	RFU	Protein	20	16.4251	16.3385	16.3385	12.0005	13.7292	8.53415	16.2198	16.2135	16.2135	10.826	13.1945	7.99275	14.4011	13.6231	13.6231	9.51129	11.5501	6.63893
	14029-42	3	SL010966	CSN2	P61201	9318	COPS2	Human	RFU	Protein	0.5	13.7347	13.3765	13.3765	11.0633	10.3887	5.76757	12.081	11.4668	11.4668	9.41025	7.85083	4.49024	10.2645	10.0029	10.0029	7.87777	6.61794	3.66399
	14030-21	3	SL004649	OX40 Ligand	P23510	7292	TNFSF4	Human	RFU	Protein	20	18.5462	19.0836	19.0836	17.1547	18.5615	12.5948	17.7089	18.2621	18.2621	15.4649	17.4688	12.7742	14.8617	14.0087	14.0087	13.669	15.3082	12.1343
	14031-18	3	SL001691	FGF7	P21781	2252	FGF7	Human	RFU	Protein	20	12.703	11.9967	11.9967	7.82132	7.74771	4.05872	12.5627	12.1138	12.1138	6.28801	6.11741	3.93476	8.89853	8.81404	8.81404	5.4818	5.23177	3.5619
	14032-2	3	SL003310	VEGF121	P15692	7422	VEGFA	Human	RFU	Protein	20	14.5734	13.7875	13.7875	8.06702	6.71803	5.27198	15.0919	14.4871	14.4871	6.82146	5.25747	4.96833	10.1933	9.19201	9.19201	5.52259	4.40414	4.27653
	14034-22	3	SL001890	GA733-1 protein	P09758	4070	TACSTD2	Human	RFU	Protein	20	15.1094	14.7314	14.7314	10.1291	10.5494	3.20294	14.6369	14.3451	14.3451	7.88431	8.22396	2.92783	10.6626	10.0156	10.0156	5.78555	6.53574	2.54484
	14035-13	3	SL007386	TIAM1	Q13009	7074	TIAM1	Human	RFU	Protein	20	14.6795	14.4025	14.4025	10.4303	10.1689	4.20809	13.8205	13.547	13.547	7.47634	7.22149	3.91436	9.79203	9.47989	9.47989	5.58534	5.59443	3.44211
	14036-116	3	SL020312	MPDZ	O75970	8777	MPDZ	Human	RFU	Protein	20	14.217	13.898	13.898	10.0859	10.0381	3.22896	13.4284	13.2722	13.2722	7.46405	7.48425	3.01699	9.90353	9.90684	9.90684	5.82301	6.70403	2.73038
	14037-18	3	SL013273	RANB3	Q9H6Z4	8498	RANBP3	Human	RFU	Protein	20	11.9186	11.1478	11.1478	6.8333	6.32758	5.64791	12.344	11.5546	11.5546	5.69289	5.32728	4.92432	8.86443	7.48189	7.48189	4.87761	4.9339	4.58742
	14038-130	3	SL007049	CYTF	O76096	8530	CST7	Human	RFU	Protein	20	8.91277	8.19575	8.19575	7.4189	5.60203	7.24252	8.7517	8.57433	8.57433	6.93105	4.59999	6.54078	6.54589	7.17085	7.17085	5.72544	4.07327	5.6059
	14039-33	3	SL003863	kallikrein 5	Q9Y337	25818	KLK5	Human	RFU	Protein	20	14.893	14.311	14.311	9.74422	9.43255	3.62741	14.6149	14.1173	14.1173	7.28586	6.93052	3.49573	10.7762	10.6283	10.6283	5.40181	5.20921	2.98935
	14041-13	3	SL004068	Granzyme B	P10144	3002	GZMB	Human	RFU	Protein	20	14.7417	13.9217	13.9217	8.75709	8.66208	4.52136	14.8694	14.1232	14.1232	7.64747	7.25571	4.25896	11.6772	10.359	10.359	6.3428	5.98848	4.21799
	14042-11	3	SL003770	SARP-2	Q8N474	6422	SFRP1	Human	RFU	Protein	20	12.4084	11.7558	11.7558	6.70792	5.82274	6.24495	12.7431	12.261	12.261	5.81449	4.84089	5.07218	9.24919	8.11332	8.11332	5.35311	4.48265	4.43806
	14043-12	3	SL008204	EEA1	Q15075	8411	EEA1	Human	RFU	Protein	20	17.8999	18.0311	18.0311	14.3025	16.1003	10.0762	17.9135	17.9567	17.9567	13.0528	16.0972	10.0237	15.8074	13.387	13.387	11.7404	15.164	9.72578
	14045-12	3	SL020317	NCOA2	Q15596	10499	NCOA2	Human	RFU	Protein	20	16.1021	16.4304	16.4304	12.7701	13.8158	6.61733	15.2179	15.9903	15.9903	10.4124	11.6895	5.98208	12.1343	12.4148	12.4148	9.2733	9.80886	5.31233
	14047-78	3	SL003951	BDNF	P23560	627	BDNF	Human	RFU	Protein	0.5	11.5392	11.2032	11.2032	10.8465	8.61183	4.57816	10.5375	9.8025	9.8025	10.4936	6.81717	3.77089	9.17622	7.91005	7.91005	8.25157	5.83028	2.80949
	14048-7	3	SL004588	IL-1 R AcP	Q9NPH3	3556	IL1RAP	Human	RFU	Protein	0.005	10.9521	11.3181	11.3181	11.0725	9.75309	5.91609	11.0626	10.7062	10.7062	11.2888	8.80842	5.859	9.28558	10.0511	10.0511	9.81937	8.32995	5.99221
	14049-17	3	SL000483	IL-7	P13232	3574	IL7	Human	RFU	Protein	20	15.247	14.6067	14.6067	9.49038	9.19117	4.73509	15.2574	14.8232	14.8232	7.87834	7.4172	4.85215	10.1695	10.2085	10.2085	6.26615	6.36161	4.46402
	14050-61	3	SL004140	Ephrin-A4	P52798	1945	EFNA4	Human	RFU	Protein	20	14.4375	14.0181	14.0181	9.09872	10.0035	4.55187	14.7215	14.5693	14.5693	8.20843	9.53092	3.92396	11.4298	11.3439	11.3439	7.20406	9.20442	3.57055
	14051-54	3	SL007629	FOXC2	Q99958	2303	FOXC2	Human	RFU	Protein	20	15.343	14.8347	14.8347	10.3839	10.2341	4.12023	15.0995	14.7336	14.7336	7.95758	7.65267	3.64268	10.193	10.0417	10.0417	6.07424	6.15952	3.33631
	14052-26	3	SL009417	UN13A	Q9UPW8	23025	UNC13A	Human	RFU	Protein	20	16.1229	15.6304	15.6304	11.2475	11.2532	4.94421	15.6516	15.1854	15.1854	8.69911	8.68048	4.39764	10.6881	11.1683	11.1683	6.52934	7.12571	4.08539
	14054-17	3	SL004151	IL-15 Ra	Q13261	3601	IL15RA	Human	RFU	Protein	20	8.77128	8.36823	8.36823	7.55627	5.42856	6.91946	8.38427	8.37149	8.37149	7.15527	4.63556	5.64276	7.35971	7.34056	7.34056	5.40409	3.92375	4.65145
	14056-4	3	SL013948	Glycoprotein hormones a-chain	P01215	1081	CGA	Human	RFU	Protein	20	17.0817	16.5703	16.5703	10.9598	10.8393	3.7247	17.4975	16.951	16.951	9.99379	9.53681	3.63716	13.185	12.9919	12.9919	8.25888	7.90869	2.99918
	14057-68	3	SL004686	TNFSF15	O95150	9966	TNFSF15	Human	RFU	Protein	20	14.7209	14.3146	14.3146	8.748	8.0064	4.72171	14.8249	14.5585	14.5585	8.10446	6.97335	4.54577	10.2034	11.5118	11.5118	6.55886	6.91926	4.09566
	14060-67	3	SL007435	NCF4	Q15080	4689	NCF4	Human	RFU	Protein	20	24.8147	26.1182	26.1182	26.387	29.1118	26.1321	25.4388	26.1781	26.1781	26.4288	27.86	24.4776	24.6697	24.9494	24.9494	26.4562	27.4374	22.8086
	14061-48	3	SL002541	sRANKL	O14788	8600	TNFSF11	Human	RFU	Protein	20	16.2877	15.6559	15.6559	10.0311	10.3167	3.42489	16.5308	15.9297	15.9297	9.12696	9.1515	3.52039	12.6677	12.0169	12.0169	7.48538	7.35913	3.75737
	14063-17	3	SL000530	OSM	P13725	5008	OSM	Human	RFU	Protein	20	14.2573	14.0673	14.0673	9.17364	9.37786	2.46775	14.3569	14.4151	14.4151	7.69779	7.92745	2.34666	10.2396	10.995	10.995	7.00407	6.44847	2.07983
	14064-21	3	SL004515	PGRP-S	O75594	8993	PGLYRP1	Human	RFU	Protein	20	15.8173	15.4177	15.4177	10.4759	9.88012	3.36919	15.9503	15.3611	15.3611	8.73535	7.69889	3.22465	11.3164	10.4338	10.4338	6.2026	6.42066	2.85065
	14065-11	3	SL025816	CD5:CD	P06127	921	CD5	Human	RFU	Protein	20	13.5777	13.1255	13.1255	8.64873	8.3511	4.00283	13.5112	13.3587	13.3587	6.73691	6.505	4.23962	9.50337	9.50957	9.50957	5.61409	5.71507	4.06403
	14066-49	3	SL020306	MAGI2	Q86UL8	9863	MAGI2	Human	RFU	Protein	20	12.4679	12.3856	12.3856	8.83643	8.77934	4.62608	12.0093	12.4772	12.4772	6.78288	6.9828	4.52285	8.84595	9.43646	9.43646	5.87236	5.9331	3.63235
	14067-6	3	SL008289	PKP2	Q99959	5318	PKP2	Human	RFU	Protein	20	12.0313	11.5755	11.5755	9.92622	10.1603	7.14197	11.6909	10.9427	10.9427	8.20937	8.62681	6.55271	9.69747	8.78311	8.78311	6.77328	7.86482	5.10589
	14068-29	3	SL003197	TECK	O15444	6370	CCL25	Human	RFU	Protein	20	11.5659	11.5894	11.5894	8.72127	8.60941	4.10218	11.3031	11.7721	11.7721	7.41696	7.49023	3.74144	9.75514	9.63667	9.63667	6.2734	6.20545	3.29195
	14069-61	3	SL010369	Carbonic Anhydrase IV	P22748	762	CA4	Human	RFU	Protein	20	15.0601	14.5423	14.5423	9.07137	8.86271	4.2712	15.3	14.8519	14.8519	7.42029	7.02287	4.18621	10.4034	10.1566	10.1566	5.33291	6.22933	3.76078
	14070-56	3	SL018907	ITSN1	Q15811	6453	ITSN1	Human	RFU	Protein	20	15.2046	14.8316	14.8316	9.90967	10.5412	3.55442	15.1014	14.9504	14.9504	8.84887	9.44771	3.38819	12.6778	12.1797	12.1797	7.56898	8.12393	3.1021
	14072-9	3	SL005679	TCTP	P13693	7178	TPT1	Human	RFU	Protein	0.5	11.2598	11.8032	11.8032	12.1468	10.9408	7.00441	11.3655	11.7826	11.7826	12.4419	10.6607	7.12242	10.9165	11.1212	11.1212	12.2122	10.9099	7.41401
	14073-31	3	SL000440	Hemopexin	P02790	3263	HPX	Human	RFU	Protein	0.005	9.82893	9.43421	9.43421	13.7512	7.55282	7.28253	9.77357	9.57416	9.57416	14.8216	7.56669	7.05315	10.0809	10.1545	10.1545	12.4461	7.66699	6.46504
	14074-2	3	SL020307	SHC2	P98077	25759	SHC2	Human	RFU	Protein	20	15.0976	14.822	14.822	10.9882	11.1022	3.6848	14.2516	13.8509	13.8509	7.81996	7.90919	2.92399	10.4388	8.8977	8.8977	5.96296	5.90228	2.60527
	14076-74	3	SL007888	Cystatin-S	P01036	1472	CST4	Human	RFU	Protein	20	15.1195	14.1594	14.1594	9.95928	9.16412	8.09773	14.5455	14.2133	14.2133	7.65406	6.83004	6.11899	10.4429	9.21799	9.21799	6.53273	5.80136	4.81991
	14077-6	3	SL002086	Ficolin-3	O75636	8547	FCN3	Human	RFU	Protein	0.5	14.694	14.2354	14.2354	9.74497	8.8938	3.55327	14.6073	14.0287	14.0287	9.30669	8.24027	3.46261	11.979	11.6607	11.6607	9.10426	8.00401	3.48767
	14078-69	3	SL003186	Lymphotactin	P47992	6375	XCL1	Human	RFU	Protein	20	10.8746	10.6063	10.6063	7.49662	6.87357	5.79609	10.7081	10.8041	10.8041	6.43788	5.82823	4.78605	8.18586	8.16903	8.16903	5.9087	5.39515	4.11909
	14079-14	3	SL004152	IL-18 Ra	Q13478	8809	IL18R1	Human	RFU	Protein	20	9.44595	9.02667	9.02667	7.04352	5.867	5.50224	9.16802	8.99797	8.99797	5.8188	4.52247	4.80718	7.40945	7.54084	7.54084	4.25439	3.69303	3.94075
	14081-5	3	SL005227	ULBP-1	Q9BZM6	80329	ULBP1	Human	RFU	Protein	20	13.8469	13.2513	13.2513	8.87772	9.08697	4.44679	13.6083	13.1711	13.1711	7.20647	7.19553	4.39879	10.3987	9.52945	9.52945	5.60666	5.88497	4.2888
	14082-56	3	SL016540	TLN2	Q9Y4G6	83660	TLN2	Human	RFU	Protein	20	13.1033	13.0627	13.0627	9.96969	10.2657	5.0506	12.9723	13.1114	13.1114	9.02766	9.28341	4.36872	9.19521	10.4445	10.4445	8.34381	8.08952	3.40343
	14083-25	3	SL020314	SPS1	P49903	22929	SEPHS1	Human	RFU	Protein	20	10.4866	9.47909	9.47909	6.3471	5.86956	7.39562	10.3905	9.83525	9.83525	5.14733	4.73518	6.68558	7.74858	7.24299	7.24299	4.57282	4.04481	5.42669
	14084-191	3	SL025418	Fc_MOUSE	Q99LC4			Mouse	RFU	Protein	0.5	15.6423	15.477	15.477	13.2282	12.3915	7.53764	13.5316	13.2322	13.2322	11.0478	9.60297	5.06439	11.7622	10.5445	10.5445	9.0479	7.28526	3.77436
	14085-28	3	SL001718	IL-13	P35225	3596	IL13	Human	RFU	Protein	20	13.7872	13.8718	13.8718	9.08229	9.94731	4.13107	14.2277	14.289	14.289	7.89326	8.47859	4.00741	10.8217	10.0705	10.0705	6.74801	8.11679	4.03461
	14086-11	3	SL012754	ASM3A	Q92484	10924	SMPDL3A	Human	RFU	Protein	0.5	15.5268	15.0267	15.0267	10.5932	8.75444	6.72224	15.7058	15.502	15.502	10.4995	7.90593	6.59596	14.1279	12.979	12.979	10.0253	7.26375	6.66481
	14088-38	3	SL005172	IGFBP-6	P24592	3489	IGFBP6	Human	RFU	Protein	0.5	11.2652	10.6826	10.6826	13.6223	9.20743	9.97115	11.4828	10.6202	10.6202	13.7166	9.07174	9.70103	10.7127	10.5232	10.5232	12.9412	9.18887	9.44946
	14090-23	3	SL020308	DEFI6	Q9H4E7	50619	DEF6	Human	RFU	Protein	20	12.9364	12.5175	12.5175	7.92448	7.73691	5.23308	12.9253	12.9367	12.9367	6.18871	5.92018	4.64987	8.81654	9.19062	9.19062	5.07135	4.87565	3.92094
	14091-42	3	SL005371	Carbonyl reductase 3	O75828	874	CBR3	Human	RFU	Protein	20	11.1566	10.9178	10.9178	7.64438	7.08054	5.29957	10.9676	11.5415	11.5415	6.9058	6.11103	4.42183	8.81372	9.15048	9.15048	6.50056	6.46832	4.30255
	14093-10	3	SL004343	Flt3 ligand	P49771	2323	FLT3LG	Human	RFU	Protein	20	13.9086	13.7893	13.7893	8.67478	9.00181	2.73878	14.3105	14.3253	14.3253	7.95488	8.07816	2.61658	11.2331	10.2858	10.2858	6.88808	7.09574	2.53626
	14094-29	3	SL000138	HB-EGF	Q99075	1839	HBEGF	Human	RFU	Protein	20	10.1988	10.0443	10.0443	8.22508	6.55336	5.19592	9.80078	10.0799	10.0799	7.59257	5.18461	4.8684	7.71223	7.54848	7.54848	6.52016	4.57159	4.82211
	14095-1	3	SL005204	NKG2D	P26718	100528032	KLRK1	Human	RFU	Protein	20	15.3016	14.8508	14.8508	10.9863	11.3165	4.60847	14.4668	14.0704	14.0704	8.10138	8.39667	3.46679	9.85387	9.61671	9.61671	6.43512	6.84571	2.98653
	14097-86	3	SL007502	ST4S6	Q7LFX5	51363	CHST15	Human	RFU	Protein	0.5	10.4532	9.85382	9.85382	7.22215	6.45903	3.39328	9.89853	9.32661	9.32661	7.0222	5.8206	3.23308	8.36186	7.96463	7.96463	5.28275	5.29691	2.86132
	14098-28	3	SL020309	SYCC	P49589	833	CARS1	Human	RFU	Protein	20	10.8287	10.4046	10.4046	6.99467	6.38223	5.12687	10.5393	10.6515	10.6515	5.95875	5.13769	4.22378	7.81015	8.21824	8.21824	5.23707	4.99571	3.41795
	14099-20	3	SL009468	PSA4	P25789	5685	PSMA4	Human	RFU	Protein	20	14.8263	14.2028	14.2028	8.76521	8.53871	5.12835	15.2243	14.8554	14.8554	7.55231	7.48732	5.33837	10.6708	10.6343	10.6343	5.87319	6.64204	4.95322
	14100-63	3	SL007929	C1QC	P02747	714	C1QC	Human	RFU	Protein	20	15.6305	14.9397	14.9397	9.37747	7.33275	6.77493	16.424	16.1113	16.1113	8.72851	5.47429	6.4391	10.2908	9.10211	9.10211	6.30526	4.58309	5.57121
	14101-2	3	SL005153	CNTFR alpha	P26992	1271	CNTFR	Human	RFU	Protein	0.5	13.8638	13.3027	13.3027	8.44511	8.36903	5.10045	13.1106	12.6672	12.6672	7.36337	7.0079	4.91308	10.703	10.3265	10.3265	6.60822	6.11244	4.14486
	14102-6	3	SL000678	Granulysin	P22749	10578	GNLY	Human	RFU	Protein	0.5	11.9836	11.8905	11.8905	10.4331	9.95556	5.18429	10.6288	10.6532	10.6532	9.85788	8.92278	4.5473	9.62225	8.23477	8.23477	8.37535	8.1264	3.88438
	14103-12	3	SL010619	TPSG1	Q9NRR2	25823	TPSG1	Human	RFU	Protein	20	15.7805	15.3381	15.3381	10.7684	11.6191	4.60088	15.8417	15.0075	15.0075	9.69461	10.754	4.38898	12.538	12.2522	12.2522	8.89883	9.45429	3.61788
	14104-1	3	SL026018	TRIL:CD	Q7L0X0	9865	TRIL	Human	RFU	Protein	20	15.1386	14.9016	14.9016	10.6035	11.3747	3.60254	14.82	14.64	14.64	8.92317	9.89768	3.13086	12.0214	11.7437	11.7437	7.46137	8.24203	2.79414
	14105-5	3	SL004876	Kallistatin	P29622	5267	SERPINA4	Human	RFU	Protein	0.005	11.3918	11.7126	11.7126	13.3187	9.29778	6.14482	11.4447	11.3244	11.3244	13.7063	9.2273	6.29074	11.4054	9.46788	9.46788	11.3544	8.18994	5.78307
	14106-46	3	SL003682	GDP/GTP exchange protein	P52306	5910	RAP1GDS1	Human	RFU	Protein	20	15.839	15.3585	15.3585	9.43356	8.39822	4.18954	16.2575	15.9632	15.9632	8.53216	7.05876	3.84749	10.8626	10.1615	10.1615	6.77494	5.77902	3.34477
	14107-1	3	SL020315	MTHFS	P49914	10588	MTHFS	Human	RFU	Protein	20	9.45889	9.21626	9.21626	10.0757	7.44462	8.07607	9.06391	8.96384	8.96384	9.64081	6.20676	7.12987	8.45017	7.87802	7.87802	7.50192	4.89022	5.95484
	14108-15	3	SL000584	TGF-b1	P01137	7040	TGFB1	Human	RFU	Protein	20	11.5106	10.8455	10.8455	6.46799	6.09103	5.20859	11.4436	11.2245	11.2245	5.27516	4.98965	4.67851	7.97861	8.60558	8.60558	4.48797	4.79013	4.3876
	14109-15	3	SL003190	MIP-5	Q16663	6359	CCL15	Human	RFU	Protein	0.5	13.8939	13.2198	13.2198	12.5932	11.5677	7.6566	11.096	9.90883	9.90883	10.3002	7.54539	3.82319	9.92339	7.9879	7.9879	7.09623	5.98407	2.59035
	14110-200	3	SL000532	ON	P09486	6678	SPARC	Human	RFU	Protein	20	13.3407	13.1905	13.1905	8.43257	9.29633	3.61427	13.3943	13.6022	13.6022	7.53141	8.49836	3.32204	10.1952	10.4382	10.4382	6.70436	8.22621	2.60327
	14111-15	3	SL007206	TSP2	P35442	7058	THBS2	Human	RFU	Protein	20	14.0887	13.588	13.588	8.88367	8.63502	3.83346	14.2577	13.7699	13.7699	6.97409	6.81297	4.00502	10.1903	9.57199	9.57199	5.30793	5.76392	3.94903
	14112-40	3	SL005213	RELT	Q969Z4	84957	RELT	Human	RFU	Protein	20	16.8323	17.0764	17.0764	13.5406	14.7573	7.39267	16.3166	16.705	16.705	11.8906	13.4195	6.82627	13.3588	12.8828	12.8828	10.6845	10.7053	5.33736
	14114-18	3	SL019019	PIANP	Q8IYJ0	196500	PIANP	Human	RFU	Protein	20	12.6944	12.8602	12.8602	9.34685	8.15677	4.72918	13.0558	13.3737	13.3737	8.69687	7.13302	4.1493	10.5391	11.6816	11.6816	7.85908	6.10073	3.40086
	14115-34	3	SL002782	Adrenomedullin	P35318	133	ADM	Human	RFU	Protein	0.5	11.1661	10.9105	10.9105	7.95526	6.35751	3.58551	11.2428	10.8487	10.8487	7.77872	6.36157	3.35918	9.6198	9.9713	9.9713	7.27803	6.19921	2.4619
	14116-129	3	SL004821	S100A4	P26447	6275	S100A4	Human	RFU	Protein	0.5	11.3131	11.45	11.45	9.1914	8.89236	3.89979	10.5752	10.5984	10.5984	8.5472	7.73162	3.57824	8.51773	8.43022	8.43022	7.25781	6.65123	3.13201
	14120-2	3	SL018629	RNF43	Q68DV7	54894	RNF43	Human	RFU	Protein	20	16.6155	16.9654	16.9654	13.0026	14.5619	7.63804	16.3653	17.0138	17.0138	11.6789	13.225	7.4181	12.8198	13.2379	13.2379	10.2273	11.6138	6.90057
	14121-24	3	SL004159	TRAIL R4	Q9UBN6	8793	TNFRSF10D	Human	RFU	Protein	20	14.1727	14.7736	14.7736	13.1925	13.7392	7.19846	13.5788	14.0793	14.0793	11.7058	12.582	7.22923	11.5175	12.4483	12.4483	10.5581	11.0034	7.53906
	14122-132	3	SL018971	ZNRF3	Q9ULT6	84133	ZNRF3	Human	RFU	Protein	20	14.7357	14.4998	14.4998	9.47821	9.87222	2.87218	14.783	14.7759	14.7759	7.69622	7.74251	2.66776	10.7471	11.0353	11.0353	6.0863	6.25479	2.48794
	14123-34	3	SL025873	GI24:ECD	Q9H7M9	64115	VSIR	Human	RFU	Protein	20	12.383	12.6066	12.6066	9.63207	9.19483	5.28023	12.0707	13.0389	13.0389	8.92718	8.57762	4.85044	10.5195	11.3645	11.3645	8.29073	7.95855	4.50396
	14124-6	3	SL004843	Ephrin-A2	O43921	1943	EFNA2	Human	RFU	Protein	20	13.2615	13.1386	13.1386	8.9944	7.59089	4.87854	13.5936	13.6872	13.6872	8.86814	6.86404	4.01797	10.8424	11.4538	11.4538	8.6715	6.38586	3.30302
	14125-5	3	SL004747	ApoM	O95445	55937	APOM	Human	RFU	Protein	0.5	16.5695	16.7823	16.7823	14.3164	14.438	9.34055	14.2706	14.3395	14.3395	11.2613	11.2808	7.01363	10.8215	9.80201	9.80201	8.63295	8.78369	5.67182
	14127-240	3	SL001880	IFN-b	P01574	3456	IFNB1	Human	RFU	Protein	20	13.9228	13.9114	13.9114	9.05187	8.45234	3.46572	13.7639	13.8792	13.8792	6.97083	6.54748	3.3113	9.25162	10.1383	10.1383	5.60739	5.34055	3.03596
	14128-121	3	SL017106	IFN10	P01566	3446	IFNA10	Human	RFU	Protein	20	13.8639	14.0542	14.0542	9.54461	9.68049	2.94901	13.8366	14.1726	14.1726	7.74965	7.80063	2.95948	9.47373	10.4026	10.4026	5.94081	6.03934	2.80069
	14129-1	3	SL019978	IFNA7	P01567	3444	IFNA7	Human	RFU	Protein	20	15.0864	14.7378	14.7378	10.5858	10.201	4.29826	14.5884	14.443	14.443	7.81518	7.16251	4.1753	10.4353	10.2108	10.2108	5.42223	6.07257	3.77615
	14131-37	3	SL025841	EFNB2:ECD	P52799	1948	EFNB2	Human	RFU	Protein	20	9.97788	9.90462	9.90462	7.44903	6.27864	6.21372	10.158	10.0974	10.0974	6.46083	5.11304	4.95548	7.24994	7.44262	7.44262	5.62577	3.84877	4.04015
	14132-21	3	SL020171	HHLA2	Q9UM44	11148	HHLA2	Human	RFU	Protein	0.5	16.9132	16.7031	16.7031	14.6672	14.1924	10.5394	12.9485	12.8025	12.8025	9.55913	8.52286	5.04721	9.77303	9.67896	9.67896	7.30728	6.21079	3.25046
	14133-93	3	SL000145	IL-1 sRII	P27930	7850	IL1R2	Human	RFU	Protein	0.5	9.9853	9.4771	9.4771	6.24991	5.46745	4.1918	9.98591	9.70745	9.70745	6.41587	5.60199	3.57129	8.31728	7.99848	7.99848	6.49925	5.2063	2.73431
	14134-49	3	SL015046	AMGO2	Q86SJ2	347902	AMIGO2	Human	RFU	Protein	20	12.5887	13.6645	13.6645	11.9166	12.1569	8.96765	12.4274	13.4601	13.4601	11.0371	10.9853	8.45169	10.804	10.6559	10.6559	10.6588	10.3184	7.91344
	14135-3	3	SL020172	RXFP1	Q9HBX9	59350	RXFP1	Human	RFU	Protein	20	14.3147	14.1453	14.1453	9.78046	10.1897	2.76321	14.0256	14.0334	14.0334	8.19354	8.88814	2.38581	10.461	10.412	10.412	7.30736	7.88528	1.99832
	14136-234	3	SL007696	C1QR1	Q9NPY3	22918	CD93	Human	RFU	Protein	0.5	14.3984	14.0237	14.0237	8.17335	7.35041	3.86363	14.1444	14.0315	14.0315	7.53195	6.46645	3.67339	10.0043	9.63001	9.63001	7.17572	5.65781	3.13682
	14139-16	3	SL007828	NRG4	Q8WWG1	145957	NRG4	Human	RFU	Protein	20	14.8705	14.5589	14.5589	11.2891	11.576	4.30342	13.7352	13.3919	13.3919	8.12929	8.45133	3.29878	9.55455	9.1563	9.1563	6.61647	7.05632	2.4063
	14143-8	3	SL014983	H2B2E	Q16778	8349	H2BC21	Human	RFU	Protein	20	13.1813	12.2594	12.2594	12.2776	10.2518	11.1871	12.374	11.2982	11.2982	10.614	7.98912	9.80099	10.0904	8.75356	8.75356	9.51564	6.51413	8.2425
	14144-3	3	SL019979	H2A3	Q7L7L0	92815	H2AW	Human	RFU	Protein	20	14.1228	13.5319	13.5319	11.9101	11.6784	10.547	13.3529	13.025	13.025	9.29806	9.4554	8.0275	9.95245	9.69371	9.69371	8.51558	7.9069	6.00058
	14146-92	3	SL008158	H31	P68431	8350	H3C1	Human	RFU	Protein	20	12.8887	12.519	12.519	10.2928	10.3491	7.3389	12.9283	12.616	12.616	8.12163	8.16246	5.83338	9.15213	10.2657	10.2657	6.23426	6.52082	4.94457
	14148-2	3	SL015510	UCRP	P05161	9636	ISG15	Human	RFU	Protein	20	13.2102	13.0536	13.0536	8.61869	8.46823	3.28757	13.4357	13.5391	13.5391	7.92977	7.57725	2.95893	9.91026	10.6286	10.6286	7.08851	6.63368	2.76354
	14149-9	3	SL005179	IL-1F8	Q9NZH7	27177	IL36B	Human	RFU	Protein	20	15.8766	15.7356	15.7356	11.5958	12.0839	4.33786	15.2584	15.0317	15.0317	9.07157	9.68981	3.62364	11.8187	12.2818	12.2818	7.62945	8.25764	2.94864
	14150-7	3	SL005177	IL-1F6	Q9UHA7	27179	IL36A	Human	RFU	Protein	0.5	21.348	21.4019	21.4019	20.9431	19.7505	18.1177	19.5676	18.8374	18.8374	19.8144	17.0175	15.8238	17.2979	16.9009	16.9009	17.9679	13.7605	12.4102
	14151-4	3	SL015510	UCRP	P05161	9636	ISG15	Human	RFU	Protein	20	12.0239	11.5984	11.5984	7.91329	7.46445	3.83445	11.6403	11.6125	11.6125	6.31688	5.80428	3.53488	8.04541	8.47675	8.47675	5.76824	5.0159	3.39801
	14153-8	3	SL004139	Ephrin-A3	P52797	1944	EFNA3	Human	RFU	Protein	20	12.8486	12.6122	12.6122	8.63046	8.52389	2.33153	12.7662	12.8714	12.8714	7.01786	6.82144	2.36863	8.66738	9.14335	9.14335	6.32472	5.92388	2.2052
	14156-33	3	SL004815	14-3-3 protein beta/alpha	P31946	7529	YWHAB	Human	RFU	Protein	0.5	11.4593	10.9644	10.9644	8.45399	7.84438	6.5894	11.1845	10.8197	10.8197	7.28845	6.57021	5.11598	8.38979	8.96168	8.96168	6.1868	5.66635	3.57967
	14157-21	3	SL004984	14-3-3E	P62258	7531	YWHAE	Human	RFU	Protein	20	13.0622	12.7639	12.7639	8.3923	7.8778	5.35447	13.2141	13.3254	13.3254	7.65302	6.92422	4.67107	10.8032	10.8709	10.8709	6.4174	6.1217	4.39075
	14158-17	3	SL003848	Annexin V	P08758	308	ANXA5	Human	RFU	Protein	20	11.7404	11.6388	11.6388	8.07202	8.22899	6.59433	11.3599	11.6384	11.6384	6.15827	6.73071	4.99105	8.57689	8.8816	8.8816	5.42592	5.1579	3.16318
	14175-78	3	SL019907	SCP2D	Q9UJQ7	140856	SCP2D1	Human	RFU	Protein	20	13.6543	13.9424	13.9424	10.8367	10.0813	5.41787	13.4913	13.9634	13.9634	9.42859	8.28142	5.35426	10.3935	10.8098	10.8098	9.54255	7.1466	5.0627
	14178-18	3	SL007463	CDKN3	Q16667	1033	CDKN3	Human	RFU	Protein	20	13.3349	13.0806	13.0806	7.65052	7.43534	3.82896	13.7227	13.5435	13.5435	6.32204	5.91151	3.57691	9.62971	9.14369	9.14369	5.57301	5.10633	3.13441
	14186-13	3	SL019795	RFFL	Q8WZ73	117584	RFFL	Human	RFU	Protein	20	13.1621	13.34	13.34	9.472	9.77997	5.87346	13.0465	13.6308	13.6308	8.49919	8.81984	5.28473	9.87594	10.2886	10.2886	7.99936	8.1062	4.86853
	14192-31	3	SL019930	PDCL2	Q8N4E4	132954	PDCL2	Human	RFU	Protein	20	15.6474	15.2841	15.2841	10.3472	10.6298	4.62544	15.7837	15.5569	15.5569	9.49014	9.22127	4.72395	13.0108	12.2477	12.2477	8.37161	7.58258	4.43669
	14197-2	3	SL019864	PRDM1	O75626	639	PRDM1	Human	RFU	Protein	20	17.552	18.304	18.304	16.0635	17.2814	11.8106	17.1976	17.9293	17.9293	14.8226	16.6649	11.9404	14.9407	15.2042	15.2042	13.8502	15.6894	12.5076
	14203-3	3	SL008375	ANXA7	P20073	310	ANXA7	Human	RFU	Protein	20	14.1082	13.317	13.317	10.0142	8.34764	10.0036	14.8294	14.2204	14.2204	9.36785	6.90905	9.20292	10.7274	9.24245	9.24245	7.64579	5.54736	8.05935
	14204-55	3	SL019533	FOXJ2	Q9P0K8	55810	FOXJ2	Human	RFU	Protein	0.5	17.7797	17.5272	17.5272	14.6179	14.4519	10.6318	14.1656	13.8973	13.8973	9.80412	9.37278	5.62085	10.6668	10.1034	10.1034	7.5898	6.8443	3.17113
	14205-6	3	SL019865	HEXI2	Q96MH2	124790	HEXIM2	Human	RFU	Protein	20	14.2311	13.7678	13.7678	8.92138	9.1004	3.59988	14.2041	14.2049	14.2049	7.37729	7.34095	3.09852	10.3559	10.3823	10.3823	5.71775	6.14343	2.42222
	14206-28	3	SL025794	APBB1:PID 2	O00213	322	APBB1	Human	RFU	Protein	20	15.4041	15.3817	15.3817	10.1466	10.4658	4.03045	15.5708	16.0505	16.0505	9.58818	9.63282	3.92687	12.4734	11.9256	11.9256	8.32236	8.9125	4.01034
	14208-3	3	SL019932	RET7	Q96R05	116362	RBP7	Human	RFU	Protein	20	15.6391	16.0189	16.0189	12.7112	15.4649	10.7822	15.6371	16.3058	16.3058	12.0101	15.3793	10.8825	12.738	13.5935	13.5935	11.1126	14.5714	10.4597
	14216-35	3	SL019957	DDX46	Q7L014	9879	DDX46	Human	RFU	Protein	20	17.4489	17.8551	17.8551	15.062	16.004	10.0395	17.4653	18.206	18.206	14.6973	15.547	10.0826	14.1663	15.4904	15.4904	14.7562	14.8755	10.2931
	14226-120	3	SL008524	BHMT2	Q9H2M3	23743	BHMT2	Human	RFU	Protein	20	15.4563	15.5762	15.5762	10.3268	11.2918	5.6463	15.61	15.8975	15.8975	9.91494	10.9376	5.27105	13.0433	13.0894	13.0894	8.93983	10.1077	4.97371
	14227-21	3	SL008040	MYL6B	P14649	140465	MYL6B	Human	RFU	Protein	20	13.7807	13.5176	13.5176	8.70556	9.04485	3.3807	13.8621	14.1645	14.1645	6.9635	7.45395	2.96209	9.40061	9.86226	9.86226	5.94469	6.82662	2.60653
	14228-1	3	SL025418	Fc_MOUSE	Q99LC4			Mouse	RFU	Protein	20	16.4344	16.6517	16.6517	12.0126	13.4016	6.74201	16.5745	16.9298	16.9298	11.0063	12.9842	6.62079	13.6192	13.6933	13.6933	9.77447	11.4936	6.32441
	14229-5	3	SL019900	MOCS3	O95396	27304	MOCS3	Human	RFU	Protein	20	17.9042	18.2305	18.2305	14.9287	17.6332	12.1625	17.7039	18.2063	18.2063	14.0938	17.637	12.2608	14.4904	15.2071	15.2071	11.9408	16.6494	11.2798
	14237-1	3	SL000451	HSP 70	P0DMV8	3303	HSPA1A	Human	RFU	Protein	0.005	13.9862	14.1047	14.1047	12.1483	10.0153	5.37886	14.4793	14.2434	14.2434	12.2816	9.27213	5.23352	13.783	13.3656	13.3656	11.9332	8.63034	5.23268
	14245-195	3	SL019901	SNX7	Q9UNH6	51375	SNX7	Human	RFU	Protein	20	20.0089	20.8471	20.8471	18.678	21.7936	16.5328	19.5596	20.2896	20.2896	18.0355	21.7399	16.916	16.6619	17.2768	17.2768	15.3317	20.179	17.2012
	14246-50	3	SL016379	DOK2	O60496	9046	DOK2	Human	RFU	Protein	20	13.3704	12.827	12.827	9.93335	8.95517	6.70213	13.0926	12.9378	12.9378	7.96139	6.72209	5.59666	8.66991	7.90592	7.90592	6.40598	5.00661	4.37714
	14249-68	3	SL019794	TRIM1	Q9UJV3	11043	MID2	Human	RFU	Protein	20	15.026	15.3866	15.3866	11.4481	12.1885	5.08474	14.9619	15.4411	15.4411	10.2913	11.1954	4.72812	12.6654	12.8844	12.8844	8.95349	9.48059	4.38903
	14250-115	3	SL008191	BLMH	Q13867	642	BLMH	Human	RFU	Protein	20	16.2623	15.8245	15.8245	10.9733	10.358	5.22416	16.119	15.628	15.628	8.78522	7.7792	5.0352	11.3496	10.4104	10.4104	7.18759	6.56044	4.58127
	14254-27	3	SL019925	PTN4	P29074	5775	PTPN4	Human	RFU	Protein	0.5	10.8173	10.2159	10.2159	11.3806	7.76443	2.86906	10.2067	9.53291	9.53291	11.231	7.03356	2.79299	9.70367	8.47393	8.47393	9.39754	6.36736	2.91684
	14256-4	3	SL025418	Fc_MOUSE	Q99LC4			Mouse	RFU	Protein	20	16.3569	16.081	16.081	12.3835	12.8608	5.31295	15.5974	15.6082	15.6082	9.72274	9.91501	4.17198	12.1334	11.5513	11.5513	7.61312	8.35455	3.3285
	14260-112	3	SL015522	ARHG8	Q7Z628	10276	NET1	Human	RFU	Protein	20	13.9437	13.6837	13.6837	10.1875	10.0652	3.49141	13.1389	12.9775	12.9775	7.4329	7.29859	3.13129	8.79398	9.45425	9.45425	6.36199	5.55041	2.94482
	14268-4	3	SL007647	SRXN1	Q9BYN0	140809	SRXN1	Human	RFU	Protein	0.5	15.9975	15.2183	15.2183	11.8582	11.8709	9.89234	15.954	14.8557	14.8557	11.237	11.3658	9.71159	14.3671	13.4073	13.4073	10.8888	9.33181	7.65016
	14271-23	3	SL007707	RAB6B	Q9NRW1	51560	RAB6B	Human	RFU	Protein	20	13.1042	12.8649	12.8649	10.0116	9.32307	8.80444	13.0847	13.1151	13.1151	8.0447	7.02368	6.99853	9.46496	8.72274	8.72274	6.92154	4.98887	5.84501
	14273-19	3	SL010939	PPCE	P48147	5550	PREP	Human	RFU	Protein	20	14.923	15.722	15.722	15.6489	15.7752	14.1483	14.8712	15.4442	15.4442	12.9255	12.8982	12.0923	13.1794	13.7778	13.7778	11.5066	10.4694	9.8739
	14283-12	3	SL008144	RAB14	P61106	51552	RAB14	Human	RFU	Protein	20	14.4403	14.1174	14.1174	8.42137	8.35207	3.94193	14.7441	14.8667	14.8667	7.69936	7.27864	3.77298	11.7818	11.9247	11.9247	6.96427	6.86354	3.34406
	14284-23	3	SL006773	E2AK4	Q9P2K8	440275	EIF2AK4	Human	RFU	Protein	20	45.1214	46.5338	46.5338	48.2797	53.4298	52.4826	48.1733	49.5189	49.5189	52.7919	53.3879	51.9569	48.7321	52.3697	52.3697	51.7212	50.4277	47.9319
	14286-2	3	SL005769	NF-ATc1	O95644	4772	NFATC1	Human	RFU	Protein	20	17.0021	17.4693	17.4693	14.8314	15.8827	9.28886	16.8316	17.3853	17.3853	13.5801	15.1242	9.53093	14.3345	13.1741	13.1741	12.5841	14.2466	9.02134
	14287-6	3	SL008533	RAB5C	P51148	5878	RAB5C	Human	RFU	Protein	20	12.5636	12.8283	12.8283	10.2131	9.33541	7.08556	12.8531	13.1385	13.1385	9.13995	8.70199	6.49634	10.9231	10.6846	10.6846	8.80899	8.96166	5.58822
	14291-53	3	SL019710	AGAP2	Q99490	116986	AGAP2	Human	RFU	Protein	20	12.8126	12.4734	12.4734	10.1986	10.2862	7.69578	12.08	11.9513	11.9513	8.56668	8.50098	7.20314	8.81682	9.23267	9.23267	7.61341	7.29043	5.68388
	14294-61	3	SL013880	MBD1	Q9UIS9	4152	MBD1	Human	RFU	Protein	20	16.1656	16.0051	16.0051	10.3559	10.3385	4.9021	16.4198	16.667	16.667	10.1886	9.44318	4.84125	12.9701	13.3484	13.3484	9.53959	8.59679	4.13368
	14308-192	3	SL025418	Fc_MOUSE	Q99LC4			Mouse	RFU	Protein	20	17.9229	16.8872	16.8872	11.1492	10.0538	7.46582	18.5474	17.6828	17.6828	11.2014	9.42501	7.37844	13.8379	12.8384	12.8384	9.00959	9.0837	6.94448
	14309-8	3	SL013160	HNRH1	P31943	3187	HNRNPH1	Human	RFU	Protein	20	15.9492	16.3256	16.3256	11.1016	11.9729	6.07171	16.3686	17.0389	17.0389	10.748	11.4438	5.87807	12.4826	14.0159	14.0159	9.9107	11.0268	5.73797
	14314-6	3	SL019714	PPIL2	Q13356	23759	PPIL2	Human	RFU	Protein	20	19.6092	20.34	20.34	18.3993	21.0552	16.0749	19.5328	19.9456	19.9456	17.3493	21.0026	16.4128	16.3001	17.8618	17.8618	15.8712	19.1333	16.0387
	14318-1	3	SL013288	VPS29	Q9UBQ0	51699	VPS29	Human	RFU	Protein	0.5	11.2868	11.6277	11.6277	10.3734	8.26593	4.96682	11.5402	11.5321	11.5321	10.4021	7.98514	4.68886	9.72782	10.8829	10.8829	10.7637	7.23727	4.28566
	14324-52	3	SL005089	CSPG6	Q9UQE7	9126	SMC3	Human	RFU	Protein	20	9.14595	8.59054	8.59054	6.65768	5.5165	6.97857	8.89811	8.69078	8.69078	5.80484	4.40368	6.07062	6.54743	7.06203	7.06203	4.31442	4.1486	5.34241
	14326-4	3	SL006253	UB2E1	P51965	7324	UBE2E1	Human	RFU	Protein	20	9.06281	8.72222	8.72222	7.50654	5.85567	6.66903	8.74119	8.71878	8.71878	7.14395	4.8017	6.01085	7.57261	7.05007	7.05007	5.28856	4.11357	4.46881
	14329-4	3	SL011624	DIDO1	Q9BTC0	11083	DIDO1	Human	RFU	Protein	20	16.9484	16.6592	16.6592	12.872	13.2189	5.93496	15.8668	15.9063	15.9063	9.43422	10.011	3.81748	10.4989	11.3594	11.3594	7.73473	7.73054	2.47578
	14331-262	3	SL019738	DYLT1	P63172	6993	DYNLT1	Human	RFU	Protein	20	17.6416	17.8129	17.8129	14.7024	15.3822	8.49791	16.7965	17.0133	17.0133	12.3428	13.5652	8.097	13.8175	13.5195	13.5195	9.23932	12.0239	6.99765
	14332-3	3	SL008025	RALA	P11233	5898	RALA	Human	RFU	Protein	0.5	11.6447	11.1178	11.1178	10.2034	9.31125	5.29893	11.4671	10.5298	10.5298	9.25646	8.08444	4.4517	10.6911	9.42543	9.42543	7.48648	7.15614	3.59069
	14334-3	3	SL014781	RECO	P35243	5957	RCVRN	Human	RFU	Protein	20	14.3596	14.5319	14.5319	10.4363	11.0849	4.08776	14.3775	14.8252	14.8252	9.4485	10.1244	3.93627	11.8353	11.9689	11.9689	8.267	9.28851	4.15047
	14337-1	3	SL019699	TPPC3	O43617	27095	TRAPPC3	Human	RFU	Protein	0.5	16.9585	16.9256	16.9256	13.0643	12.1271	8.42026	15.3497	15.3065	15.3065	10.0964	8.21229	4.35638	13.7167	12.895	12.895	8.86133	6.77757	2.82509
	14341-8	3	SL019767	FA69C	Q0P6D2	125704	DIPK1C	Human	RFU	Protein	0.5	14.9554	14.8328	14.8328	10.9014	10.6491	5.25501	13.921	13.4954	13.4954	9.29195	8.54489	3.93882	11.2831	11.4905	11.4905	8.28253	7.21091	3.20802
	14583-49	3	SL004357	Myostatin	O14793	2660	MSTN	Human	RFU	Protein	0.5	35.8086	36.2915	36.2915	36.69	25.5285	23.7068	31.6391	31.0105	31.0105	31.7579	17.2902	15.362	35.0177	33.5663	33.5663	32.3639	11.8877	9.75752
	14587-16	3	SL004345	GDF-11	O95390	10220	GDF11	Human	RFU	Protein	20	13.6344	14.1163	14.1163	11.7658	10.7569	6.69371	13.0149	13.4715	13.4715	10.8759	8.97416	6.26716	10.8515	11.6716	11.6716	9.85261	7.40235	6.21053
	14593-152	3	SL020072	F210A	Q96ND0	125228	FAM210A	Human	RFU	Protein	0.5	14.3033	15.2315	15.2315	14.5284	14.0646	10.2572	14.2454	14.9773	14.9773	14.3149	13.4481	9.34973	14.1895	13.8339	13.8339	13.8304	12.4791	9.84943
	14597-5	3	SL020074	SEM6C	Q9H3T2	10500	SEMA6C	Human	RFU	Protein	20	16.289	15.8594	15.8594	11.8993	11.4707	5.2698	15.4284	15.1446	15.1446	8.13	7.7071	4.23639	9.06451	10.7815	10.7815	6.41624	5.60205	3.63346
	14599-18	3	SL007723	STAB1	Q9NY15	23166	STAB1	Human	RFU	Protein	20	16.099	15.8769	15.8769	11.34	12.3178	5.06876	16.1078	16.2301	16.2301	10.1549	11.206	4.93778	12.7577	12.9037	12.9037	8.15161	9.55163	4.55457
	14603-51	3	SL020082	KIAA0040	Q15053	9674	KIAA0040	Human	RFU	Protein	20	17.5336	17.3122	17.3122	11.0573	7.39334	5.60954	18.6863	18.3777	18.3777	11.3511	6.93387	4.9374	13.6977	13.1647	13.1647	9.75401	6.51353	3.72975
	14605-2	3	SL025418	Fc_MOUSE	Q99LC4			Mouse	RFU	Protein	20	48.9268	50.0506	50.0506	51.7773	57.3494	56.0302	52.4487	53.6128	53.6128	56.3544	60.0706	57.7781	47.6173	49.8098	49.8098	51.9891	58.8187	58.502
	14614-41	3	SL008890	CA130	Q5T1S8	400746	NCMAP	Human	RFU	Protein	20	9.85135	10.1812	10.1812	7.43046	6.6321	5.71611	10.1439	10.5344	10.5344	6.64637	6.00309	4.88459	7.76466	8.4072	8.4072	6.36859	5.47856	4.14907
	14615-46	3	SL020089	KRA24	Q9BYR9	730755	KRTAP2-4	Human	RFU	Protein	20	17.1393	17.3688	17.3688	11.9836	11.0104	5.29627	17.5874	18.177	18.177	11.3272	9.92656	5.66324	14.3067	14.8283	14.8283	10.467	8.65239	5.45057
	14616-16	3	SL020097	ZN382	Q96SR6	84911	ZNF382	Human	RFU	Protein	20	14.1148	13.7612	13.7612	9.79014	9.39894	4.30423	13.7828	13.7057	13.7057	7.64336	7.16355	4.12136	9.71593	9.13074	9.13074	6.19271	5.57227	4.02313
	14617-7	3	SL025418	Fc_MOUSE	Q99LC4			Mouse	RFU	Protein	20	15.2196	15.2518	15.2518	11.6378	11.8703	4.44932	14.2631	14.3862	14.3862	8.40126	8.79672	3.22576	9.70306	10.4104	10.4104	6.52491	6.41884	2.57473
	14618-26	3	SL012766	ECOP	Q96AW1	81552	VOPP1	Human	RFU	Protein	20	13.442	13.1665	13.1665	8.60266	8.09276	4.07235	13.9259	13.9142	13.9142	7.41848	6.91354	3.80539	10.769	9.62592	9.62592	6.87068	6.21495	3.49596
	14619-8	3	SL020098	ZN526	Q8TF50	116115	ZNF526	Human	RFU	Protein	20	13.2613	13.496	13.496	10.0422	10.1776	3.45387	12.8402	13.4031	13.4031	8.14169	8.22104	3.28854	10.3719	10.187	10.187	7.21573	6.4728	2.72551
	14623-26	3	SL018938	SUMO3	P55854	6612	SUMO3	Human	RFU	Protein	20	10.3228	10.1776	10.1776	8.83755	7.2242	6.96211	10.2721	10.4109	10.4109	8.11594	6.31678	5.92127	8.11563	8.31728	8.31728	6.83555	5.66716	4.70735
	14624-51	3	SL011618	CTCF	P49711	10664	CTCF	Human	RFU	Protein	20	16.6802	16.0715	16.0715	11.3392	10.8194	4.16824	16.4035	15.7654	15.7654	9.09805	8.05091	3.42875	11.5633	10.7565	10.7565	6.64551	5.95696	2.88401
	14628-72	3	SL020051	FBX3	Q9UK99	26273	FBXO3	Human	RFU	Protein	20	14.944	14.8634	14.8634	9.60457	9.05051	3.48078	14.955	15.0322	15.0322	8.05123	7.13478	3.11176	10.4618	10.1622	10.1622	7.26245	6.26318	2.72946
	14631-22	3	SL020115	DUS16	Q9BY84	80824	DUSP16	Human	RFU	Protein	20	16.3139	16.3715	16.3715	12.1272	12.2733	6.47332	16.4592	16.6896	16.6896	11.237	11.3753	5.93042	13.5618	13.7829	13.7829	10.0472	9.41353	5.49843
	14633-26	3	SL020121	T185A	Q8NFB2	84548	TMEM185A	Human	RFU	Protein	20	17.1253	17.2855	17.2855	13.4027	15.3499	9.17466	17.3498	17.6516	17.6516	12.5317	15.2029	9.12243	13.5046	13.6612	13.6612	10.9424	14.6087	8.69466
	14634-13	3	SL020122	LSHR	P22888	3973	LHCGR	Human	RFU	Protein	20	14.6109	14.466	14.466	10.2851	10.1608	3.24341	14.1543	14.3577	14.3577	8.03456	7.99635	2.82609	10.4015	10.832	10.832	7.08105	6.66832	2.62099
	14635-28	3	SL025418	Fc_MOUSE	Q99LC4			Mouse	RFU	Protein	20	16.5401	16.3465	16.3465	12.9295	13.2096	6.08088	14.9342	14.9655	14.9655	8.90784	9.35623	3.98356	10.5751	10.8587	10.8587	6.83296	7.24135	3.02545
	14636-25	3	SL005350	Ribonuclease UK114	P52758	10247	RIDA	Human	RFU	Protein	20	11.9524	11.6625	11.6625	7.18161	6.51937	6.6543	12.3176	11.9533	11.9533	6.28407	5.65382	5.5874	8.28556	8.20771	8.20771	5.26353	5.10386	4.17302
	14645-253	3	SL020127	GSTA4	O15217	2941	GSTA4	Human	RFU	Protein	20	18.9277	19.0933	19.0933	15.0429	17.4557	11.1859	18.8418	19.3137	19.3137	14.1615	16.9179	11.3197	16.4854	15.2438	15.2438	13.1145	15.8384	10.8931
	14655-1	3	SL020140	DJC17	Q9NVM6	55192	DNAJC17	Human	RFU	Protein	20	14.2223	13.7667	13.7667	8.67397	8.08167	4.72731	14.4576	14.4466	14.4466	7.86602	6.80604	4.57874	10.582	10.4211	10.4211	7.4893	6.47675	4.45522
	14662-6	3	SL020179	MZF1	P28698	7593	MZF1	Human	RFU	Protein	20	15.4189	15.7383	15.7383	11.1385	12.3441	6.83146	15.6784	16.4036	16.4036	10.5803	11.6341	6.58536	12.0893	13.889	13.889	9.51423	10.2922	6.43648
	14663-44	3	SL020180	RNF8	O76064	9025	RNF8	Human	RFU	Protein	0.5	15.0973	15.2984	15.2984	12.917	11.1088	5.97001	14.3506	14.333	14.333	12.042	9.40962	4.91319	12.7647	13.1475	13.1475	10.0663	7.37373	3.98422
	14670-1	3	SL020187	SKIL	P12757	6498	SKIL	Human	RFU	Protein	0.5	14.4012	14.6469	14.6469	12.2989	11.9344	6.64116	12.9614	13.1202	13.1202	10.7118	10.1968	5.67834	11.8331	10.8451	10.8451	8.88324	8.78848	4.79592
	14674-63	3	SL020191	PACN3	Q9UKS6	29763	PACSIN3	Human	RFU	Protein	20	14.6553	14.6563	14.6563	11.2497	11.2881	4.31237	13.5252	13.8504	13.8504	8.47742	8.25278	3.3546	9.64391	10.3566	10.3566	7.26647	6.74372	3.01869
	14675-20	3	SL011011	IF4B	P23588	1975	EIF4B	Human	RFU	Protein	20	10.4059	9.73168	9.73168	7.70306	7.41022	8.31726	10.3919	9.81896	9.81896	6.63538	6.48304	7.87479	7.7224	7.33281	7.33281	5.28001	4.98649	6.01829
	14684-17	3	SL011179	CAN2	P17655	824	CAPN2	Human	RFU	Protein	20	12.499	11.8364	11.8364	6.5459	6.10096	6.07759	12.8807	12.3144	12.3144	6.02328	5.21615	5.07686	7.98231	9.09162	9.09162	5.17102	4.64677	4.43917
	14685-17	3	SL003722	PKB beta	P31751	208	AKT2	Human	RFU	Protein	0.5	13.2869	13.3557	13.3557	9.94844	8.62573	3.23003	13.0378	12.7599	12.7599	9.48281	7.56094	3.06608	11.0534	10.9942	10.9942	9.33122	6.5056	2.95875
	14687-6	3	SL007972	M6PBP	O60664	10226	PLIN3	Human	RFU	Protein	20	14.1217	14.6843	14.6843	12.5044	12.9249	7.28469	14.2297	14.9257	14.9257	11.663	12.3063	7.12163	11.4473	12.847	12.847	10.9193	11.2938	7.26822
	14688-6	3	SL020212	PTN7	P35236	5778	PTPN7	Human	RFU	Protein	20	14.4831	14.2434	14.2434	11.3561	11.4257	3.85355	13.5504	13.5146	13.5146	8.96744	8.96662	3.28463	10.3792	9.36488	9.36488	8.21485	8.04857	2.64562
	14689-3	3	SL011207	SEC13	P55735	6396	SEC13	Human	RFU	Protein	0.5	11.949	11.2507	11.2507	10.0638	7.84878	4.05005	12.0963	11.069	11.069	9.84135	7.5135	4.14683	11.0922	11.0337	11.0337	10.0538	7.52188	3.60652
	14692-3	3	SL020215	ZN276	Q8N554	92822	ZNF276	Human	RFU	Protein	20	22.6145	23.2376	23.2376	21.0299	25.5885	21.6759	21.8022	22.6273	22.6273	19.8511	26.0392	21.7343	17.9116	19.6714	19.6714	17.8248	23.6974	20.5396
	14696-45	3	SL010617	TPSB2	P20231	64499	TPSB2	Human	RFU	Protein	20	15.6796	16.1109	16.1109	12.7656	13.8774	7.38542	14.5687	15.3066	15.3066	10.337	11.7345	7.02012	10.6167	11.2086	11.2086	8.20918	10.7242	6.39264
	14703-6	3	SL004332	EG-VEGF	P58294	84432	PROK1	Human	RFU	Protein	20	16.3907	16.2298	16.2298	11.43	11.2743	6.64312	16.2657	16.5391	16.5391	11.0758	10.2183	6.56453	13.4968	13.9722	13.9722	9.88034	8.46653	5.57471
	14705-1	3	SL003320	VEGF-D	O43915	2277	VEGFD	Human	RFU	Protein	20	15.6133	14.9997	14.9997	9.16915	8.57699	4.62371	15.7376	15.4943	15.4943	7.92662	6.71917	4.60271	11.5644	11.1125	11.1125	5.61085	5.00981	4.06024
	14708-59	3	SL007931	CO8G	P07360	733	C8G	Human	RFU	Protein	0.5	10.7372	9.40361	9.40361	11.5634	8.87217	9.96252	10.9969	9.52939	9.52939	11.5765	8.874	9.85527	9.27613	8.82067	8.82067	11.0771	8.80528	9.41343
	14711-27	3	SL004438	Cystatin M	Q15828	1474	CST6	Human	RFU	Protein	20	10.9705	10.6964	10.6964	8.38113	8.15566	8.54453	11.4006	10.9457	10.9457	8.32982	7.92568	8.06855	8.28029	8.57433	8.57433	7.83201	7.65767	7.77798
	14713-46	3	SL004589	Azurocidin	P20160	566	AZU1	Human	RFU	Protein	20	16.0499	15.5259	15.5259	10.7707	10.4054	4.50036	15.435	15.1088	15.1088	8.56846	7.85248	4.08989	9.8629	10.2704	10.2704	6.32595	6.15501	3.7734
	14747-9	3	SL020310	CRLF1	O75462	9244	CRLF1	Human	RFU	Protein	20	14.4819	13.8817	13.8817	8.21391	7.36677	5.35757	14.9	14.4839	14.4839	7.57469	6.39034	5.19559	10.6133	10.216	10.216	6.32205	5.90961	4.91209
	14748-31	3	SL020313	RHG05	Q13017	394	ARHGAP5	Human	RFU	Protein	20	12.5912	12.1968	12.1968	8.94152	8.87653	5.57452	12.3577	12.0066	12.0066	7.14193	6.98736	4.55058	8.99708	8.95219	8.95219	6.31855	5.77768	3.55405
	14755-4	3	SL000496	Lactoferrin	P02788	4057	LTF	Human	RFU	Protein	20	15.4237	15.1756	15.1756	11.6514	11.7949	4.45554	14.3639	14.0671	14.0671	8.24231	8.46124	2.77241	9.71823	9.30259	9.30259	6.49603	7.18069	1.95079
	14756-29	3	SL003177	sICAM-2	P13598	3384	ICAM2	Human	RFU	Protein	20	13.6665	13.5126	13.5126	10.4411	10.1685	6.08799	13.9245	13.9796	13.9796	9.79803	9.68853	5.47693	11.6569	11.522	11.522	9.65487	8.56676	4.71704
	14757-144	3	SL004342	FGF-8B	P55075	2253	FGF8	Human	RFU	Protein	20	51.2483	52.3176	52.3176	53.8882	57.0703	55.7824	54.626	55.0833	55.0833	57.751	57.5102	55.2203	55.6851	57.7537	57.7537	59.5483	62.273	61.434
	14759-149	3	SL000055	Cadherin E	P12830	999	CDH1	Human	RFU	Protein	0.5	15.6922	15.8719	15.8719	14.0515	13.7021	9.07551	14.1388	14.0983	14.0983	12.7342	11.902	7.81517	13.115	12.1488	12.1488	11.8111	10.1843	6.25803
	15295-81	3	SL025883	IGF-II:Mature	P01344	3481	IGF2	Human	RFU	Protein	0.5	36.6028	38.0016	38.0016	40.3736	43.1766	42.5709	38.4001	39.3937	39.3937	42.7919	41.5046	40.7251	40.9616	40.405	40.405	43.6304	43.504	39.2294
	15297-3	3	SL004825	S100A3	P33764	6274	S100A3	Human	RFU	Protein	20	16.9006	18.1086	18.1086	16.9386	17.5054	13.3278	16.9965	17.702	17.702	16.6697	16.6289	13.1462	14.3638	14.7268	14.7268	16.5018	16.4355	12.1348
	15298-199	3	SL017092	NETO1	Q8TDF5	81832	NETO1	Human	RFU	Protein	20	14.9284	14.469	14.469	9.97338	9.76977	3.91553	14.8718	14.5834	14.5834	7.95634	7.73468	3.94975	10.0635	10.2386	10.2386	6.18763	6.52079	3.58081
	15299-102	3	SL012502	MESD2	Q14696	23184	MESD	Human	RFU	Protein	20	11.4056	10.5358	10.5358	9.0296	7.46826	8.32773	11.2967	10.886	10.886	7.91606	6.0553	7.45418	8.0427	7.40899	7.40899	6.78357	4.78474	5.96935
	15300-66	3	SL017096	CC134	Q9H6E4	79879	CCDC134	Human	RFU	Protein	20	11.72	11.3824	11.3824	8.13114	7.50899	4.66235	11.7322	11.5943	11.5943	6.51702	5.86871	4.04884	8.50773	8.50781	8.50781	5.34929	4.54906	3.35827
	15301-24	3	SL009308	sperm protein 10	P26436	56	ACRV1	Human	RFU	Protein	20	15.0177	14.3388	14.3388	9.60987	9.27202	4.81708	15.0068	14.3794	14.3794	7.39244	6.78655	4.89621	10.9623	9.6968	9.6968	5.49538	5.84672	4.7551
	15303-63	3	SL004826	S100A5	P33763	6276	S100A5	Human	RFU	Protein	20	14.4162	14.1946	14.1946	10.4369	11.8508	9.3273	14.6937	14.421	14.421	9.5098	11.0073	9.1224	11.7761	11.5971	11.5971	7.7446	9.87181	8.8802
	15304-1	3	SL002648	PAP1	Q06141	5068	REG3A	Human	RFU	Protein	0.5	10.3733	10.2969	10.2969	9.07502	8.60625	5.70796	9.95256	9.92089	9.92089	9.38992	8.58989	5.0256	8.27725	8.42555	8.42555	8.11143	8.20003	4.74222
	15305-7	3	SL005696	Secretagogin	O76038	10590	SCGN	Human	RFU	Protein	20	11.1391	10.8752	10.8752	7.41993	6.76906	4.92893	10.7824	11.1249	11.1249	5.92783	5.41931	4.5153	7.47564	8.69754	8.69754	4.97484	4.70979	3.7752
	15306-20	3	SL005375	IgJ	P01591	3512	JCHAIN	Human	RFU	Protein	20	13.455	13.2883	13.2883	9.59631	9.97073	2.45233	13.3548	13.2884	13.2884	8.00685	8.55976	2.44304	10.0869	9.9656	9.9656	6.55342	6.80921	2.3838
	15308-108	3	SL012520	VWC2	Q2TAL6	375567	VWC2	Human	RFU	Protein	20	10.5262	10.0886	10.0886	7.00437	5.76544	6.32794	10.7989	10.5843	10.5843	6.16741	4.7739	5.5156	6.70586	7.64414	7.64414	5.87977	4.3494	3.97707
	15310-61	3	SL007011	PRC1	O43663	9055	PRC1	Human	RFU	Protein	20	16.7	16.2748	16.2748	12.038	12.9544	5.63348	15.9995	15.6259	15.6259	9.86997	11.0219	4.9384	12.4942	12.5891	12.5891	7.93889	8.78625	4.12986
	15312-14	3	SL019555	AGO1	Q9UL18	26523	AGO1	Human	RFU	Protein	20	12.5956	12.205	12.205	9.11413	9.71037	7.71727	11.9007	11.6629	11.6629	6.7445	7.88213	6.86659	7.78862	8.19397	8.19397	4.79715	6.127	4.78036
	15313-28	3	SL007399	MD2L1	Q13257	4085	MAD2L1	Human	RFU	Protein	20	15.1647	15.2151	15.2151	11.1404	12.0874	4.76838	15.1558	15.3167	15.3167	9.76313	10.9726	4.50448	12.3196	11.903	11.903	8.12291	9.4966	4.43686
	15314-49	3	SL008340	CLIC4	Q9Y696	25932	CLIC4	Human	RFU	Protein	0.5	10.1332	9.64657	9.64657	8.5864	7.82974	6.07637	9.74055	9.31662	9.31662	8.11142	7.02809	5.11144	8.05434	7.61336	7.61336	7.03279	6.27346	4.53197
	15315-64	3	SL019798	CUTC	Q9NTM9	51076	CUTC	Human	RFU	Protein	20	14.6424	14.3418	14.3418	10.1994	10.648	3.44194	14.6832	14.5633	14.5633	8.91764	9.33426	3.23757	11.6751	10.7455	10.7455	7.92748	8.85743	2.77382
	15316-262	3	SL019950	TXN4B	Q9NX01	54957	TXNL4B	Human	RFU	Protein	20	11.8501	11.5873	11.5873	9.70345	8.63578	6.33232	11.5923	11.4457	11.4457	7.86358	6.43494	5.23063	8.6711	7.98073	7.98073	6.35084	5.20053	4.48117
	15318-75	3	SL004212	Calpactin I light chain	P60903	6281	S100A10	Human	RFU	Protein	20	15.1454	15.3578	15.3578	11.3887	11.8723	5.05677	15.1938	15.737	15.737	10.623	10.9935	5.28345	11.7106	12.9654	12.9654	8.77477	10.0485	4.87242
	15319-226	3	SL013808	CCNA1	P78396	8900	CCNA1	Human	RFU	Protein	20	15.5543	14.9454	14.9454	10.1534	8.84913	4.59316	16.3494	15.8421	15.8421	8.89883	6.96725	4.04167	11.158	10.8043	10.8043	6.92104	5.47677	3.77405
	15321-8	3	SL019971	CPLX2	Q6PUV4	10814	CPLX2	Human	RFU	Protein	20	9.26007	9.14902	9.14902	7.72856	6.44548	5.5175	8.89301	9.03853	9.03853	6.76402	5.06628	4.72611	7.47333	7.29317	7.29317	5.50516	4.15843	3.52478
	15322-35	3	SL007330	CRADD	P78560	8738	CRADD	Human	RFU	Protein	20	12.438	12.9884	12.9884	11.1483	11.9542	9.79745	12.577	12.9921	12.9921	9.71356	10.6077	9.02798	10.1325	9.50027	9.50027	9.48132	9.24484	7.73812
	15323-112	3	SL019972	AGO3	Q9H9G7	192669	AGO3	Human	RFU	Protein	20	12.1959	11.5218	11.5218	10.1196	9.90545	9.02921	11.2413	11.0294	11.0294	7.67553	7.23661	7.01032	7.3548	7.70999	7.70999	5.47463	4.98154	5.04766
	15324-58	3	SL005628	Ferritin light chain	P02792	2512	FTL	Human	RFU	Protein	0.5	10.9005	9.82321	9.82321	6.63954	6.19499	4.63873	10.6343	9.70451	9.70451	6.56653	6.01494	4.09925	8.24966	7.666	7.666	6.39934	5.62062	3.28275
	15325-14	3	SL007137	NEUM	P17677	2596	GAP43	Human	RFU	Protein	20	13.2909	12.9545	12.9545	10.5077	9.3353	8.26208	13.0873	13.007	13.007	8.55942	7.20351	6.993	9.47654	9.15569	9.15569	6.84394	5.65592	5.15878
	15326-64	3	SL006479	GBP1	P32455	2633	GBP1	Human	RFU	Protein	20	8.39776	7.5916	7.5916	7.41739	5.50123	7.89458	8.23237	7.65348	7.65348	7.29509	5.03858	7.01487	6.70829	5.83898	5.83898	6.08899	4.6407	6.52232
	15329-167	3	SL015356	MAPIP	Q9Y2Q5	28956	LAMTOR2	Human	RFU	Protein	20	18.2719	19.2321	19.2321	18.7388	20.4632	16.2842	18.1874	18.6877	18.6877	18.205	19.6586	15.8268	16.8832	17.181	17.181	18.4549	19.5355	14.7916
	15331-47	3	SL013819	RBBP4	Q09028	5928	RBBP4	Human	RFU	Protein	20	14.6694	15.5224	15.5224	15.0068	15.7307	11.8582	14.4091	14.7316	14.7316	14.1966	15.2102	11.4137	12.7027	12.4593	12.4593	13.7577	14.1409	11.1121
	15333-11	3	SL012799	SDF2	Q99470	6388	SDF2	Human	RFU	Protein	20	15.2998	14.5773	14.5773	10.5589	9.36175	5.87883	15.3368	15.2331	15.2331	10.0266	8.62065	5.45843	11.8884	12.2169	12.2169	8.68494	7.2781	4.5739
	15336-7	3	SL019976	SELM	Q8WWX9	140606	SELENOM	Human	RFU	Protein	20	8.16658	8.39737	8.39737	9.84101	6.99453	6.88218	7.90847	8.02404	8.02404	9.70804	6.00448	5.74353	7.02657	7.1738	7.1738	7.97802	4.88564	4.92204
	15339-32	3	SL008333	COF2	Q9Y281	1073	CFL2	Human	RFU	Protein	20	29.3909	29.309	29.309	28.7263	36.6662	35.3906	26.0534	25.2911	25.2911	24.4224	35.382	35.3295	22.3084	19.045	19.045	20.983	30.391	32.1705
	15343-337	3	SL000491	Kininogen, HMW, Two Chain	P01042	3827	KNG1	Human	RFU	Protein	0.5	17.4953	16.7942	16.7942	19.4065	12.1489	12.7909	18.3697	17.2205	17.2205	19.5547	11.3709	12.0242	17.0752	15.4706	15.4706	15.157	10.0053	10.9795
	15346-31	3	SL001802	IFN-g	P01579	3458	IFNG	Human	RFU	Protein	20	16.3356	16.9399	16.9399	15.3151	15.6508	9.13172	15.5532	16.0275	16.0275	13.8153	14.6163	9.14577	12.5081	13.6772	13.6772	13.4653	12.9619	9.08288
	15347-12	3	SL000440	Hemopexin	P02790	3263	HPX	Human	RFU	Protein	0.005	11.7351	11.9884	11.9884	16.9604	10.5255	11.893	12.0158	12.677	12.677	18.094	10.2909	11.5241	13.4076	12.0527	12.0527	14.0926	9.18696	10.6611
	15358-28	3	SL012407	7B2	P05408	6447	SCG5	Human	RFU	Protein	20	22.9555	23.0163	23.0163	19.9027	22.6174	18.3837	21.9411	21.7961	21.7961	18.3795	22.4116	17.5891	18.6926	16.9728	16.9728	16.314	20.5953	15.8666
	15361-37	3	SL019275	ANKR1	Q15327	27063	ANKRD1	Human	RFU	Protein	20	15.1464	14.8595	14.8595	9.72012	10.0115	2.57327	15.0345	14.9463	14.9463	7.92614	8.16246	2.36004	11.4019	11.0261	11.0261	5.94528	7.0639	1.96955
	15363-32	3	SL004840	Apo A-V	Q6Q788	116519	APOA5	Human	RFU	Protein	0.5	8.91028	8.66485	8.66485	11.0484	7.21202	4.42521	9.02755	8.16338	8.16338	11.398	6.90335	4.06364	8.47588	7.74963	7.74963	9.20309	6.93595	3.64131
	15364-101	3	SL000275	Apo C-I	P02654	341	APOC1	Human	RFU	Protein	0.005	11.6066	11.5742	11.5742	15.8244	10.1369	10.1515	11.8425	11.9403	11.9403	16.8703	10.4789	9.92703	12.1813	11.7877	11.7877	13.6859	9.77037	9.01597
	15365-41	3	SL020583	BAI3	O60242	577	ADGRB3	Human	RFU	Protein	20	16.2237	15.6584	15.6584	10.3173	10.0809	3.99029	16.354	15.8111	15.8111	9.06081	8.34088	3.94681	11.902	10.5496	10.5496	7.13106	7.14396	3.87351
	15367-38	3	SL012736	LPLC1	Q8TDL5	92747	BPIFB1	Human	RFU	Protein	0.005	30.3807	31.0295	31.0295	33.8527	23.5516	21.918	31.8528	32.6183	32.6183	35.7173	23.2651	21.8627	33.1262	31.6733	31.6733	36.4625	22.9718	22.2652
	15368-3	3	SL007531	BMPER	Q8N8U9	168667	BMPER	Human	RFU	Protein	20	12.3345	11.6832	11.6832	7.13457	6.78611	4.63194	12.2858	11.7389	11.7389	5.88473	5.5123	4.30709	8.249	8.83624	8.83624	4.80465	5.11317	3.61932
	15370-5	3	SL012877	BOLA1	Q9Y3E2	51027	BOLA1	Human	RFU	Protein	20	11.1725	10.8904	10.8904	7.41398	7.09619	4.92511	11.2876	11.2718	11.2718	6.35974	6.19959	4.77174	8.0592	8.01467	8.01467	5.93222	5.0628	3.78731
	15372-43	3	SL014748	BRD2	P25440	6046	BRD2	Human	RFU	Protein	20	15.8965	15.7358	15.7358	12.4366	12.7735	5.30474	14.458	14.344	14.344	8.87005	9.30825	3.41009	10.5573	10.1795	10.1795	6.93135	6.89461	2.48139
	15374-15	3	SL005611	CA11 protein	Q9NS71	56287	GKN1	Human	RFU	Protein	20	17.0443	17.0516	17.0516	11.8122	12.2258	8.74725	18.0725	18.0787	18.0787	11.0257	11.0426	8.37107	12.9716	14.0202	14.0202	8.92366	10.0232	7.78445
	15375-49	3	SL011428	Carboxypeptidase B1	P15086	1360	CPB1	Human	RFU	Protein	0.5	16.0034	15.746	15.746	12.0237	11.7607	7.87001	13.9739	13.6998	13.6998	9.11942	8.09885	3.6142	11.3318	10.0411	10.0411	8.0669	6.63503	2.3386
	15376-134	3	SL007121	CATE	P14091	1510	CTSE	Human	RFU	Protein	20	14.8582	14.2756	14.2756	8.42828	7.07397	5.11471	15.7508	15.4703	15.4703	7.77321	6.11165	4.57146	11.0314	10.1636	10.1636	7.01495	5.41142	4.43546
	15381-45	3	SL004120	Discoidin domain receptor 2	Q16832	4921	DDR2	Human	RFU	Protein	20	12.5079	12.3944	12.3944	8.52195	8.32568	3.37455	12.4869	12.625	12.625	6.77942	6.83045	2.99601	9.28004	9.74998	9.74998	5.95723	6.07538	2.84793
	15383-200	3	SL004700	Endothelin 3	P14138	1908	EDN3	Human	RFU	Protein	20	14.5378	14.1234	14.1234	8.44325	7.89904	3.93268	14.8092	14.3775	14.3775	7.60934	6.81728	3.95163	10.3305	10.3359	10.3359	6.4164	6.73187	3.59819
	15384-15	3	SL011369	KLOTHO	Q9UEF7	9365	KL	Human	RFU	Protein	20	10.4335	9.73396	9.73396	6.64303	5.99671	5.41138	10.0889	9.7478	9.7478	5.73141	4.94425	4.74551	7.87608	8.1055	8.1055	5.01719	4.16047	4.12568
	15385-116	3	SL004848	FABP2	P12104	2169	FABP2	Human	RFU	Protein	20	13.7621	14.0389	14.0389	10.1462	10.0379	4.06999	13.8728	14.5158	14.5158	9.2232	9.27357	3.80189	10.6268	11.6449	11.6449	8.43748	8.40506	3.51648
	15386-7	3	SL005086	FABPA	P15090	2167	FABP4	Human	RFU	Protein	20	8.86664	8.94389	8.94389	10.1523	7.95766	9.24911	9.25967	9.02983	9.02983	9.89638	7.54619	8.3933	8.86659	8.45661	8.45661	8.41148	6.46363	7.00166
	15387-44	3	SL005203	Neuropilin-2	O60462	8828	NRP2	Human	RFU	Protein	0.5	9.16178	8.28878	8.28878	7.95378	5.95871	5.76594	9.42046	8.29127	8.29127	8.14875	6.28338	4.9193	8.23064	6.37231	6.37231	7.25651	6.10685	4.37552
	15388-24	3	SL004561	FcRIIIa	P08637	2214	FCGR3A	Human	RFU	Protein	0.5	13.6902	13.1083	13.1083	9.98586	8.37763	5.41478	13.8822	13.132	13.132	10.0991	7.72786	5.14984	13.3512	12.244	12.244	9.24346	7.54815	4.49895
	15389-1	3	SL012513	FRDA	Q16595	2395	FXN	Human	RFU	Protein	20	16.3831	16.1607	16.1607	13.2836	13.5775	6.46341	14.7993	14.6152	14.6152	9.442	10.0253	4.6427	11.1728	10.9239	10.9239	7.54543	7.75717	3.28984
	15390-3	3	SL004430	Galanin	P22466	51083	GAL	Human	RFU	Protein	20	15.4282	15.6606	15.6606	12.5102	13.8615	7.16704	15.2241	15.7149	15.7149	11.0867	12.8949	7.15994	13.2269	12.7155	12.7155	10.806	11.3221	6.63461
	15391-114	3	SL005707	GAS-6	Q14393	2621	GAS6	Human	RFU	Protein	0.5	11.9424	11.6347	11.6347	10.0212	8.22513	4.65892	11.0204	10.6879	10.6879	9.59757	6.58946	4.08177	9.86779	9.99739	9.99739	8.73605	5.32931	3.86821
	15394-79	3	SL008959	UNC5B	Q8IZJ1	219699	UNC5B	Human	RFU	Protein	20	9.34022	8.52477	8.52477	6.50828	5.36232	7.51352	9.222	8.4344	8.4344	5.81193	4.55048	6.86169	7.17252	6.13972	6.13972	5.38752	4.05854	6.36306
	15395-15	3	SL005254	GST M1-1	P09488	2944	GSTM1	Human	RFU	Protein	20	12.9543	12.787	12.787	9.3879	9.62529	4.63471	12.998	13.061	13.061	8.70814	8.87099	4.4938	9.88916	10.4757	10.4757	8.35214	7.8147	4.00445
	15398-2	3	SL006727	HERV1	P55789	2671	GFER	Human	RFU	Protein	20	13.0004	12.623	12.623	8.6854	8.67347	4.57805	12.7738	12.606	12.606	6.87224	6.9536	4.29465	8.23268	9.36027	9.36027	5.53929	6.30054	3.47933
	15402-2	3	SL005354	ID-1	P41134	3397	ID1	Human	RFU	Protein	20	14.8087	14.5265	14.5265	9.71868	9.07336	3.44017	14.6632	14.6226	14.6226	7.99752	6.94655	3.1834	9.1088	11.1085	11.1085	6.74637	6.13811	3.0135
	15403-53	3	SL007347	ID2	Q02363	3398	ID2	Human	RFU	Protein	20	15.3058	14.8729	14.8729	10.7771	11.0573	4.13452	14.42	14.2523	14.2523	7.89231	8.19097	3.08562	10.2654	10.6071	10.6071	5.83688	6.75672	2.96057
	15404-3	3	SL018851	IFN21	P01568	3452	IFNA21	Human	RFU	Protein	20	15.4178	15.007	15.007	10.692	10.5579	4.04643	14.5947	14.3272	14.3272	7.95308	7.84813	3.66584	9.86995	10.3261	10.3261	6.35348	6.22559	3.17668
	15405-23	3	SL018075	IFNA4	P05014	3441	IFNA4	Human	RFU	Protein	20	14.5122	14.1569	14.1569	10.1929	10.2777	2.81889	13.9348	13.5172	13.5172	8.0896	8.15219	2.65977	10.1048	9.61996	9.61996	6.50887	6.22099	2.71167
	15412-40	3	SL003731	KIAP	Q96CA5	79444	BIRC7	Human	RFU	Protein	20	14.6649	14.1791	14.1791	10.2094	9.64715	3.71109	14.2924	13.9886	13.9886	7.49324	6.86204	3.75979	9.86778	9.71549	9.71549	5.19645	4.97923	3.53125
	15413-3	3	SL006349	LCAT	P04180	3931	LCAT	Human	RFU	Protein	0.5	13.4351	13.4154	13.4154	10.991	10.2637	5.49262	12.0449	11.7805	11.7805	8.99372	7.85338	3.98951	10.2857	8.92552	8.92552	7.67132	5.72922	2.65484
	15414-316	3	SL019149	LDHA	P00338	3939	LDHA	Human	RFU	Protein	0.5	10.5053	9.59363	9.59363	9.77523	9.73866	10.4993	10.8823	9.32153	9.32153	9.56329	9.55834	10.6228	9.43801	7.63522	7.63522	8.25814	8.12849	7.55392
	15416-54	3	SL012646	LYG2	Q86SG7	254773	LYG2	Human	RFU	Protein	20	14.0911	14.1836	14.1836	10.8805	11.2628	5.5354	13.9275	14.2058	14.2058	9.8269	10.3551	5.78384	11.4497	11.5212	11.5212	8.97053	9.15422	5.81564
	15417-3	3	SL003161	Maspin	P36952	5268	SERPINB5	Human	RFU	Protein	20	14.1833	13.4701	13.4701	9.45785	9.04157	3.83115	13.7952	13.3379	13.3379	7.35295	6.8262	3.6568	11.0298	9.43987	9.43987	5.47832	5.40768	3.2782
	15418-25	3	SL007282	MK10	P53779	5602	MAPK10	Human	RFU	Protein	0.5	14.5596	14.4772	14.4772	13.7043	11.2119	7.81554	12.8166	12.3271	12.3271	12.3273	8.09734	5.77922	11.1451	9.63355	9.63355	8.39982	5.95651	4.43417
	15419-15	3	SL012374	MMP20	O60882	9313	MMP20	Human	RFU	Protein	20	19.2585	19.3311	19.3311	15.2849	17.0267	10.5905	18.4557	18.6895	18.6895	12.7954	14.6684	9.22686	15.1805	14.2967	14.2967	11.4766	12.3418	8.44972
	15422-12	3	SL019975	MYP2	P02689	5375	PMP2	Human	RFU	Protein	20	15.3742	14.6461	14.6461	10.9697	10.8919	4.90892	14.5435	14.059	14.059	8.26892	8.06815	4.7327	10.1082	9.63546	9.63546	6.52671	6.34101	4.46192
	15426-5	3	SL008692	NEUR1	Q99519	4758	NEU1	Human	RFU	Protein	20	13.0538	12.6116	12.6116	7.41259	6.7493	4.99913	13.3951	13.3989	13.3989	6.3423	5.48439	4.63253	9.6581	9.91219	9.91219	5.49083	4.61004	3.4759
	15427-35	3	SL012455	LOXL3	P58215	84695	LOXL3	Human	RFU	Protein	0.5	11.9836	12.1026	12.1026	12.9449	10.6525	7.87155	11.2168	11.2354	11.2354	12.1864	9.63401	6.90564	10.0738	9.67527	9.67527	10.4716	7.65101	5.29997
	15430-165	3	SL012859	OPT	Q9UBM4	26254	OPTC	Human	RFU	Protein	20	16.107	16.2252	16.2252	12.799	13.7431	7.33126	16.0561	15.9302	15.9302	11.7402	13.1486	7.32385	13.0406	12.549	12.549	11.2526	12.326	6.24679
	15431-31	3	SL000531	OTCase	P00480	5009	OTC	Human	RFU	Protein	0.5	12.1289	11.5983	11.5983	9.97267	9.15071	5.436	10.0009	9.57076	9.57076	8.5789	6.21355	3.86505	7.74591	7.58002	7.58002	6.23313	4.89876	3.15342
	15432-1	3	SL004684	Otoraplin	Q9NRC9	56914	OTOR	Human	RFU	Protein	20	13.2888	13.1408	13.1408	9.42187	9.52517	3.20129	12.8126	12.8156	12.8156	7.45464	7.56045	3.076	9.15199	9.03766	9.03766	6.51569	6.5246	2.47287
	15433-4	3	SL005268	p60-Src	P12931	6714	SRC	Human	RFU	Protein	0.5	16.4572	16.2977	16.2977	16.2582	14.6956	12.2405	13.3547	12.8982	12.8982	13.2433	10.0119	7.98777	11.498	10.1912	10.1912	10.3317	8.02896	5.08872
	15434-5	3	SL012495	PNOC	Q13519	5368	PNOC	Human	RFU	Protein	20	13.3235	13.3792	13.3792	10.533	11.2837	4.29689	13.1735	13.2794	13.2794	9.23823	9.87438	3.90531	10.5405	10.0234	10.0234	7.9157	8.59357	3.50589
	15435-4	3	SL005262	PNP	P00491	4860	PNP	Human	RFU	Protein	0.5	11.3986	10.6885	10.6885	6.9556	6.50157	3.77544	11.1393	10.8563	10.8563	6.77972	6.16781	3.24081	8.97689	8.65736	8.65736	5.95469	5.38899	2.48075
	15436-40	3	SL014638	RAMP1	O60894	10267	RAMP1	Human	RFU	Protein	20	14.1728	13.8027	13.8027	8.57614	8.26451	3.01986	14.2133	13.9685	13.9685	7.24654	6.39995	2.94128	10.2032	10.6064	10.6064	6.0715	5.68614	2.52279
	15437-11	3	SL008721	RAMP3	O60896	10268	RAMP3	Human	RFU	Protein	20	15.2182	15.0657	15.0657	9.74176	9.70882	2.46127	15.4976	15.413	15.413	8.11866	7.92979	2.25463	10.7236	11.1069	11.1069	6.54138	6.53638	2.11541
	15439-21	3	SL014861	RND3	P61587	390	RND3	Human	RFU	Protein	20	15.1105	15.0003	15.0003	11.3805	11.7305	4.16497	14.1165	14.1529	14.1529	8.31541	8.66155	2.89634	9.65387	9.8615	9.8615	6.18632	7.0112	2.39238
	15440-57	3	SL012421	NEC2	P16519	5126	PCSK2	Human	RFU	Protein	20	15.1191	14.5567	14.5567	9.28678	9.63267	2.56578	15.3172	14.7289	14.7289	7.90285	8.13317	2.47559	10.6421	10.8918	10.8918	6.85646	7.19834	2.39859
	15441-6	3	SL008548	SAP3	P17900	2760	GM2A	Human	RFU	Protein	0.5	13.2846	13.3491	13.3491	10.1115	9.36967	4.98984	12.6284	12.6573	12.6573	9.58282	8.47523	4.37033	11.5491	11.1375	11.1375	8.42787	7.51986	4.02287
	15444-45	3	SL001959	SCCA2	P48594	6318	SERPINB4	Human	RFU	Protein	20	14.6059	14.2583	14.2583	9.0962	8.87915	4.13107	14.7043	14.4576	14.4576	7.62767	7.56677	4.05057	11.4249	11.094	11.094	5.97022	5.92864	3.7552
	15446-25	3	SL004651	SMDF	Q02297	3084	NRG1	Human	RFU	Protein	20	19.2096	19.0291	19.0291	12.3263	8.92014	5.29805	20.3603	20.014	20.014	12.2571	8.10764	4.97484	12.8853	13.5007	13.5007	9.54402	6.9742	4.27534
	15447-45	3	SL000574	Sorbitol dehydrogenase	Q00796	6652	SORD	Human	RFU	Protein	20	10.1101	9.21444	9.21444	5.38206	5.24574	7.37493	10.1193	9.53072	9.53072	4.69412	4.65446	6.50567	6.69521	6.81616	6.81616	4.44453	4.24081	5.62265
	15448-47	3	SL018151	SQSTM	Q13501	8878	SQSTM1	Human	RFU	Protein	20	15.7901	15.5725	15.5725	11.1639	11.0207	4.58263	15.0595	15.0528	15.0528	8.80229	8.08086	3.59456	11.1068	10.652	10.652	6.32574	6.24931	2.6089
	15449-33	3	SL010387	TIM-4	Q96H15	91937	TIMD4	Human	RFU	Protein	0.005	22.1081	22.3096	22.3096	23.0337	17.5688	15.1566	18.4336	18.2138	18.2138	18.9733	12.0993	9.34131	16.6602	16.9871	16.9871	12.7474	8.3497	5.99586
	15452-5	3	SL000246	5'-Nucleotidase	P21589	4907	NT5E	Human	RFU	Protein	20	13.038	11.5363	11.5363	8.0894	7.3107	9.52425	13.0809	11.7825	11.7825	7.02325	6.54263	8.19414	9.17535	7.8669	7.8669	6.43517	5.71103	6.91179
	15453-3	3	SL003022	a1-Microglobulin	P02760	259	AMBP	Human	RFU	Protein	0.005	11.8252	11.5897	11.5897	14.0864	9.38599	6.94436	12.1877	11.4163	11.4163	14.1226	9.60123	6.64891	12.6546	10.2282	10.2282	13.42	9.97513	6.44494
	15455-40	3	SL025784	ADA15:ECD	Q13444	8751	ADAM15	Human	RFU	Protein	20	13.0616	13.3167	13.3167	8.9586	9.20987	5.74948	13.5036	13.8292	13.8292	8.09192	8.12273	5.41553	9.60395	10.6233	10.6233	7.577	7.6499	5.28915
	15457-14	3	SL005238	Aminopeptidase N	P15144	290	ANPEP	Human	RFU	Protein	20	12.6659	12.9578	12.9578	9.46991	9.5892	3.87448	12.4004	12.9455	12.9455	7.96017	8.15534	3.91357	9.04591	10.4821	10.4821	7.2251	6.45801	3.67797
	15460-9	3	SL003281	CD26	P27487	1803	DPP4	Human	RFU	Protein	20	14.8779	15.0867	15.0867	11.027	12.2388	6.53257	15.2864	15.4116	15.4116	10.0054	11.4309	6.23534	13.0967	12.4601	12.4601	9.80722	10.5045	5.40667
	15462-28	3	SL007072	CD8A	P01732	925	CD8A	Human	RFU	Protein	20	9.46524	8.5858	8.5858	6.66668	5.29942	7.61218	9.68923	8.83409	8.83409	6.31889	4.72368	6.73478	7.30963	6.79164	6.79164	5.99381	4.09592	5.27745
	15465-79	3	SL012684	CNPY4	Q8N129	245812	CNPY4	Human	RFU	Protein	0.5	14.6984	15.7315	15.7315	15.4076	11.302	8.59843	13.9064	14.4201	14.4201	15.0903	10.6917	8.16535	11.4739	12.4363	12.4363	13.9608	10.0709	7.13476
	15466-30	3	SL007148	CO9A1	P20849	1297	COL9A1	Human	RFU	Protein	20	14.5711	14.4278	14.4278	10.6735	10.3729	4.32069	13.9648	14.0141	14.0141	8.68108	8.00395	4.20071	10.246	10.0732	10.0732	7.22148	7.1149	3.96572
	15467-10	3	SL009396	CTHR1	Q96CG8	115908	CTHRC1	Human	RFU	Protein	0.5	11.0933	10.243	10.243	9.32719	7.08481	7.44411	11.682	10.6846	10.6846	9.24307	7.2051	7.36543	10.1854	9.55847	9.55847	9.27269	6.68	7.09268
	15468-14	3	SL002690	FHR1	Q03591	3078	CFHR1	Human	RFU	Protein	0.005	12.26	12.8254	12.8254	15.0188	9.71397	5.69952	12.2253	12.8332	12.8332	15.6969	9.53292	5.27118	11.9204	12.3112	12.3112	13.4728	9.66562	4.69448
	15470-11	3	SL005383	Hexosaminidase B	P07686	3074	HEXB	Human	RFU	Protein	0.5	13.6933	13.2498	13.2498	10.5694	10.4716	6.63143	11.242	10.8296	10.8296	7.62869	6.96443	4.04351	8.81955	8.99641	8.99641	4.90603	5.74913	3.45852
	15471-29	3	SL012442	LIPR2	P54317	5408	PNLIPRP2	Human	RFU	Protein	0.5	14.1456	14.0657	14.0657	12.5014	11.5199	7.29576	12.1245	11.718	11.718	10.9446	8.92368	4.74284	10.1027	9.03518	9.03518	10.2244	8.23058	3.70083
	15472-16	3	SL017588	LRP11	Q86VZ4	84918	LRP11	Human	RFU	Protein	0.5	8.86272	8.696	8.696	7.61114	6.34458	5.20844	8.8003	8.73958	8.73958	7.92929	6.31346	4.29194	7.7267	7.58706	7.58706	7.76622	5.97038	3.24221
	15474-7	3	SL013908	PIN1	Q13526	5300	PIN1	Human	RFU	Protein	20	11.6812	11.0514	11.0514	8.12776	7.10508	6.10821	11.6291	11.4285	11.4285	6.38149	5.46078	5.45461	8.56665	7.60043	7.60043	5.05515	5.04883	4.4003
	15475-4	3	SL004948	PLTP	P55058	5360	PLTP	Human	RFU	Protein	0.005	13.9269	14.6329	14.6329	16.3121	10.3847	6.03344	14.2621	15.0853	15.0853	16.9245	9.98565	5.59123	15.2189	14.7905	14.7905	14.73	8.83423	5.22355
	15476-6	3	SL007493	REG3G	Q6UW15	130120	REG3G	Human	RFU	Protein	20	9.56476	9.31734	9.31734	8.20926	6.46659	4.87626	9.32247	9.41022	9.41022	7.55715	5.31413	4.21166	7.46554	7.60443	7.60443	6.16753	4.66773	3.32202
	15480-2	3	SL018020	VNN2	O95498	8875	VNN2	Human	RFU	Protein	0.5	15.2479	15.2897	15.2897	14.0257	13.8569	8.99169	12.1622	11.8643	11.8643	11.1182	10.4123	6.10354	9.42143	8.0331	8.0331	9.51076	8.38906	4.16672
	15481-45	3	SL004525	LL-37	P49913	820	CAMP	Human	RFU	Protein	0.5	11.0967	9.86473	9.86473	9.57024	7.34116	7.32177	11.8086	10.1599	10.1599	9.54541	6.85029	6.89882	10.5841	8.34784	8.34784	9.66669	5.63308	5.91438
	15482-12	3	SL012348	A2ML1	A8K2U0	144568	A2ML1	Human	RFU	Protein	20	13.768	13.4962	13.4962	8.73007	8.68656	2.93193	13.8016	13.8927	13.8927	7.02113	7.06504	2.90061	9.469	10.1478	10.1478	5.98013	6.46941	2.74083
	15483-377	3	SL005368	Agrin	O00468	375790	AGRN	Human	RFU	Protein	0.5	12.8986	12.1081	12.1081	8.62474	6.85026	4.76471	13.3365	12.4905	12.4905	8.84766	6.58719	4.69957	12.0999	11.564	11.564	8.67065	6.08376	4.6801
	15486-126	3	SL008573	ABP1	P19801	26	AOC1	Human	RFU	Protein	20	9.12415	8.02135	8.02135	6.33475	4.64738	6.95208	8.75047	7.94557	7.94557	5.72729	3.62488	5.83426	6.59884	6.28766	6.28766	4.2335	2.77393	4.9592
	15487-164	3	SL006149	carboxylesterase, liver	P23141	1066	CES1	Human	RFU	Protein	20	16.1191	16.2247	16.2247	11.7195	13.5598	8.02932	15.9718	16.3227	16.3227	10.7349	13.2671	7.68383	14.5508	13.9932	13.9932	10.3629	13.3676	7.40484
	15491-20	3	SL008437	CD248	Q9HCU0	57124	CD248	Human	RFU	Protein	0.5	12.2562	11.4631	11.4631	6.84415	6.69707	5.80371	12.5926	12.2073	12.2073	6.94173	6.7584	4.97449	8.34266	8.04159	8.04159	6.35129	6.77166	4.06234
	15492-1	3	SL025827	CRIM1:ECD	Q9NZV1	51232	CRIM1	Human	RFU	Protein	20	14.9249	14.2498	14.2498	9.92691	9.25572	4.39985	14.9134	14.361	14.361	7.98904	7.03109	4.4316	9.51252	10.1199	10.1199	6.4706	5.67525	4.08812
	15494-11	3	SL011828	FGFP1	Q14512	9982	FGFBP1	Human	RFU	Protein	20	11.0352	10.8215	10.8215	8.25441	7.83098	3.64839	10.5135	10.729	10.729	6.72066	6.13772	3.46123	8.90069	8.35338	8.35338	5.51551	5.09859	3.12365
	15495-9	3	SL012435	FOLR3	P41439	2352	FOLR3	Human	RFU	Protein	20	15.2658	15.0651	15.0651	11.2629	11.1857	3.72089	14.8092	14.7992	14.7992	9.19242	8.68805	3.17393	10.3494	10.4293	10.4293	8.00805	7.59005	2.92248
	15497-9	3	SL012357	HS3S1	O14792	9957	HS3ST1	Human	RFU	Protein	20	16.9519	16.4172	16.4172	11.1065	11.3332	4.02108	17.0529	16.7552	16.7552	10.0346	9.81036	3.93953	12.897	13.6781	13.6781	8.29449	9.01084	3.78204
	15499-11	3	SL006028	Attractin	O75882	8455	ATRN	Human	RFU	Protein	0.005	16.8072	16.7989	16.7989	18.1433	13.1821	9.47642	15.9352	15.2676	15.2676	17.5071	10.9928	7.90626	14.5436	14.2435	14.2435	13.6541	10.024	6.90769
	15503-15	3	SL004647	Lefty-A	O00292	7044	LEFTY2	Human	RFU	Protein	20	9.52254	9.50575	9.50575	7.39578	6.44817	6.94059	9.59866	9.61999	9.61999	6.46241	5.38606	6.24306	7.64127	7.52061	7.52061	6.01104	4.38958	5.11882
	15503-20	3	SL004647	Lefty-A	O00292	7044	LEFTY2	Human	RFU	Protein	20	13.4599	12.6446	12.6446	8.42077	7.46937	7.09142	13.9572	13.5221	13.5221	7.81399	6.4786	7.00077	9.81805	8.65006	8.65006	6.9012	6.30516	6.78326
	15504-39	3	SL004299	Livin B	Q96CA5	79444	BIRC7	Human	RFU	Protein	20	13.9305	13.4129	13.4129	9.08379	9.19024	2.78732	13.6321	12.8461	12.8461	6.31655	6.86092	2.73641	9.86067	9.13443	9.13443	4.91496	5.33792	2.44494
	15506-34	3	SL018249	LRP12	Q9Y561	29967	LRP12	Human	RFU	Protein	20	15.0931	14.7886	14.7886	11.4988	11.7079	4.40643	13.8806	13.949	13.949	8.25848	8.60533	3.15261	10.1985	9.79437	9.79437	6.28981	6.66051	2.24295
	15509-2	3	SL003640	NAG	P54802	4669	NAGLU	Human	RFU	Protein	20	14.2337	14.034	14.034	8.39569	7.20576	4.91044	14.6736	14.5082	14.5082	7.7739	6.15163	4.43869	11.7886	11.3885	11.3885	6.53716	5.71838	4.02051
	15511-37	3	SL008970	NPTXR	O95502	23467	NPTXR	Human	RFU	Protein	20	13.0523	12.3973	12.3973	7.96831	7.16601	6.26102	13.7182	13.3832	13.3832	7.23207	6.26903	5.7158	9.4985	8.43337	8.43337	6.386	5.15607	4.72481
	15513-108	3	SL003260	Prostasin	Q16651	5652	PRSS8	Human	RFU	Protein	20	14.0885	14.0861	14.0861	9.03042	9.31122	3.16614	14.2962	14.7457	14.7457	8.23643	8.3559	2.87895	11.0996	11.1558	11.1558	7.15949	7.45114	2.68453
	15514-26	3	SL001814	Pseudocholinesterase	P06276	590	BCHE	Human	RFU	Protein	0.005	13.7756	14.0363	14.0363	14.1997	9.78948	5.417	13.8623	14.0739	14.0739	14.5754	9.35989	4.74911	13.5797	13.836	13.836	13.7125	9.12148	4.39225
	15515-2	3	SL000572	SAA	P0DJI8	6288	SAA1	Human	RFU	Protein	0.5	13.178	12.0653	12.0653	9.3395	7.38327	7.29014	13.483	12.923	12.923	9.45239	7.3274	5.66374	10.8654	9.23457	9.23457	9.08522	7.58228	4.54064
	15516-12	3	SL005700	SAA-4	P35542	6291	SAA4	Human	RFU	Protein	0.005	11.1053	11.3311	11.3311	12.6763	8.65161	5.58601	11.4253	11.0548	11.0548	12.7994	8.68312	5.70226	11.8648	9.4883	9.4883	11.8961	8.78399	5.34354
	15521-4	3	SL008440	Alcadein alpha-1	O94985	22883	CLSTN1	Human	RFU	Protein	0.5	11.1676	10.3808	10.3808	7.59442	6.50154	3.88138	11.1517	10.6064	10.6064	7.61365	6.38493	3.63611	9.42832	8.64005	8.64005	6.70534	5.50392	3.26466
	15522-2	3	SL008305	GAPR1	Q9H4G4	152007	GLIPR2	Human	RFU	Protein	0.5	10.2294	10.0897	10.0897	9.23909	7.73856	7.15533	10.563	9.96228	9.96228	9.21779	7.86655	6.37494	9.2626	8.89943	8.89943	8.83826	7.76057	4.79372
	15523-9	3	SL008037	HEM2	P13716	210	ALAD	Human	RFU	Protein	20	10.3042	9.98412	9.98412	7.93885	7.08322	5.41031	10.3771	10.2658	10.2658	7.25362	6.23964	4.99358	7.13283	8.44955	8.44955	6.24707	5.90608	4.6667
	15524-30	3	SL008043	PGAM2	P15259	5224	PGAM2	Human	RFU	Protein	20	12.4225	12.295	12.295	8.57178	8.06025	5.07058	11.873	12.0955	12.0955	6.85428	6.26678	4.77647	9.04801	9.14668	9.14668	5.82349	5.00057	4.15581
	15525-294	3	SL014682	ADH1G	P00326	126	ADH1C	Human	RFU	Protein	0.5	15.1088	14.668	14.668	9.9512	9.66186	6.32817	14.0212	13.5678	13.5678	7.96013	7.44543	4.95079	11.0582	10.2115	10.2115	7.42342	5.89552	3.50758
	15526-33	3	SL007246	GSHB	P48637	2937	GSS	Human	RFU	Protein	0.5	12.149	11.3746	11.3746	7.62407	6.55422	3.73495	12.3416	11.7501	11.7501	7.84903	6.66522	3.35134	10.7979	10.4059	10.4059	7.5988	6.0274	2.75722
	15527-90	3	SL008018	DLDH	P09622	1738	DLD	Human	RFU	Protein	0.5	10.5257	10.0211	10.0211	7.0956	5.70785	4.1589	10.8251	9.99199	9.99199	6.91078	5.47128	3.73113	8.81285	8.38748	8.38748	6.52954	5.05469	3.1367
	15529-33	3	SL001883	Cysteine-rich protein 1	P21291	1465	CSRP1	Human	RFU	Protein	20	11.5845	10.8211	10.8211	8.86394	9.60419	9.7708	11.5618	10.586	10.586	7.45509	8.24386	9.19582	8.36185	8.45723	8.45723	6.89261	6.35438	6.59764
	15530-33	3	SL004845	EphB4	P54760	2050	EPHB4	Human	RFU	Protein	20	12.3779	11.9668	11.9668	6.75149	6.22671	6.23686	12.9845	12.8187	12.8187	6.28114	5.49944	5.16411	9.46167	9.13139	9.13139	5.74654	4.77251	3.66581
	15533-97	3	SL025926	Macrophage scavenger receptor:ECD	P21757	4481	MSR1	Human	RFU	Protein	20	10.0011	9.35913	9.35913	6.43284	5.48568	7.11196	9.98341	9.64229	9.64229	5.57719	4.6863	6.03112	7.66891	6.85243	6.85243	4.78908	3.59655	4.75898
	15534-26	3	SL004917	Malate dehydrogenase 2	P40926	4191	MDH2	Human	RFU	Protein	20	15.0917	14.7194	14.7194	16.3645	14.9128	15.2146	11.9996	10.9285	10.9285	12.5949	10.4021	11.9791	8.82314	7.69026	7.69026	8.83404	7.34828	8.80162
	15535-3	3	SL011069	Marapsin	Q9BQR3	83886	PRSS27	Human	RFU	Protein	20	12.0911	11.7581	11.7581	8.39277	8.29361	4.23144	11.8083	11.9524	11.9524	6.50589	6.86277	4.04579	7.99649	8.23117	8.23117	5.45651	5.83964	3.93391
	15539-15	3	SL008760	SLIK1	Q96PX8	114798	SLITRK1	Human	RFU	Protein	20	13.0668	12.6285	12.6285	8.23241	7.70747	5.7217	13.476	13.3163	13.3163	7.42566	6.87157	5.33849	9.87163	10.0563	10.0563	7.03483	5.79769	4.91093
	15540-6	3	SL000649	Vimentin	P08670	7431	VIM	Human	RFU	Protein	0.5	12.0163	12.1182	12.1182	10.1098	9.47059	7.0493	11.8151	11.9815	11.9815	9.85256	9.04969	5.44608	10.1637	10.3	10.3	8.80075	7.56943	4.62646
	15542-19	3	SL013015	KCRU	P12532	1159	CKMT1A	Human	RFU	Protein	20	16.1592	16.3688	16.3688	15.9676	16.0362	15.3537	13.5915	13.7931	13.7931	11.4315	11.9482	11.9632	9.60909	9.20699	9.20699	8.22479	7.51209	8.18661
	15544-25	3	SL003919	kallikrein 14	Q9P0G3	43847	KLK14	Human	RFU	Protein	20	10.1453	10.0594	10.0594	9.91365	7.88733	8.01486	9.38148	9.80559	9.80559	8.88109	6.08702	6.65347	7.65543	7.82881	7.82881	7.20868	4.72584	4.8828
	15545-13	3	SL004720	Calcineurin B a	P63098	5534	PPP3R1	Human	RFU	Protein	20	10.1115	9.50155	9.50155	7.10959	8.05689	7.57023	10.4054	9.68486	9.68486	6.35218	7.7311	6.93738	7.34602	6.21733	6.21733	5.91137	7.03841	6.56365
	15548-35	3	SL018791	SERA	O43175	26227	PHGDH	Human	RFU	Protein	0.5	17.621	17.7291	17.7291	15.596	14.7672	10.379	15.0094	15.3239	15.3239	12.1966	10.729	6.57222	12.1997	11.6283	11.6283	9.40817	7.54287	4.21928
	15553-22	3	SL007155	ACES	P22303	43	ACHE	Human	RFU	Protein	20	15.1602	14.7206	14.7206	9.91075	9.96019	2.66926	14.9816	14.868	14.868	8.70997	8.17503	2.42056	10.2196	10.2677	10.2677	7.12298	7.03996	2.27617
	15556-49	3	SL005393	Alpha-amylase 2B	P19961	280	AMY2B	Human	RFU	Protein	0.5	14.0195	13.582	13.582	9.25607	8.83102	4.81588	13.1235	13.0071	13.0071	7.9932	6.90975	3.45062	9.83659	9.42611	9.42611	7.37224	6.05351	2.77232
	15558-63	3	SL008525	AMPE	Q07075	2028	ENPEP	Human	RFU	Protein	20	11.3266	11.5436	11.5436	12.1684	12.2902	11.1337	11.3997	11.4036	11.4036	12.027	12.0575	11.5182	10.7447	10.1049	10.1049	11.0001	11.0333	10.4937
	15559-5	3	SL011048	ANTR2	P58335	118429	ANTXR2	Human	RFU	Protein	0.5	10.3682	9.56892	9.56892	8.552	6.13483	3.85058	10.5659	10.0291	10.0291	8.25402	6.3165	3.45511	9.77741	9.39573	9.39573	7.95102	6.25701	2.97576
	15560-52	3	SL003561	Apo-TC II	P20062	6948	TCN2	Human	RFU	Protein	20	15.0042	13.642	13.642	15.2421	13.4323	15.5776	12.8826	11.4993	11.4993	11.7346	10.5607	12.8156	11.5233	9.62733	9.62733	10.9489	9.22298	11.121
	15562-24	3	SL008667	BGLR	P08236	2990	GUSB	Human	RFU	Protein	0.5	11.0267	10.1402	10.1402	6.08282	4.84638	4.9509	11.2592	10.4453	10.4453	5.97463	4.77617	4.53452	9.04746	8.88482	8.88482	5.61344	4.56478	4.03556
	15565-102	3	SL000327	CA125	Q8WXI7	94025	MUC16	Human	RFU	Protein	20	14.1259	14.2284	14.2284	11.3573	11.5576	5.32529	13.185	13.4761	13.4761	8.98128	9.14911	4.92221	9.61394	9.79331	9.79331	7.79439	7.22567	4.40392
	15566-10	3	SL004911	Calponin-1	P51911	1264	CNN1	Human	RFU	Protein	20	13.2527	13.1607	13.1607	9.06713	10.1539	4.59198	13.1461	13.5451	13.5451	7.94931	9.42529	4.57927	10.5968	10.8664	10.8664	7.30064	8.72219	4.38171
	15567-2	3	SL004471	CD3-zeta	P20963	919	CD247	Human	RFU	Protein	20	14.8634	14.7166	14.7166	10.9604	10.8195	3.70585	13.8186	13.8962	13.8962	8.0122	8.04229	2.91127	9.14095	9.07347	9.07347	6.24142	6.32716	2.41734
	15569-15	3	SL002527	Collagen II	P02458	1280	COL2A1	Human	RFU	Protein	0.5	17.5969	17.4436	17.4436	14.0416	13.9603	10.3415	14.3097	14.4132	14.4132	9.26725	8.78394	4.88023	11.3023	10.9147	10.9147	6.71884	6.39452	3.1449
	15570-99	3	SL004551	Complement receptor type 2	P20023	1380	CR2	Human	RFU	Protein	0.5	19.0301	18.6898	18.6898	13.511	7.50131	5.4219	19.9239	19.6289	19.6289	14.2104	7.67498	5.31156	16.4556	16.2852	16.2852	13.6384	7.60224	4.32532
	15573-110	3	SL008782	CSPG3	O14594	1463	NCAN	Human	RFU	Protein	20	12.2634	11.6623	11.6623	9.29364	7.81623	6.95705	12.4078	12.1249	12.1249	8.85557	7.25042	6.05181	10.6	10.1441	10.1441	8.03556	6.39445	5.32574
	15574-37	3	SL000385	Cyclin A	P20248	890	CCNA2	Human	RFU	Protein	20	16.1246	15.5206	15.5206	10.194	9.52784	4.26629	16.5357	16.1262	16.1262	9.03332	7.88276	4.14116	12.0398	11.9105	11.9105	7.44749	7.0207	3.63723
	15576-158	3	SL003107	ECP	P12724	6037	RNASE3	Human	RFU	Protein	20	9.83213	8.89846	8.89846	7.6481	6.92544	8.78323	9.58028	8.7716	8.7716	7.17411	6.52977	7.97813	8.13891	6.42606	6.42606	7.11793	5.81274	6.61122
	15579-26	3	SL008780	ENPP6	Q6UWR7	133121	ENPP6	Human	RFU	Protein	20	14.9836	15.3023	15.3023	12.6376	13.1273	5.78353	14.0272	14.4764	14.4764	10.4742	11.2854	5.50549	11.1344	11.4148	11.4148	9.18083	9.13434	4.83367
	15580-2	3	SL008537	EPHA7	Q15375	2045	EPHA7	Human	RFU	Protein	20	14.5134	14.195	14.195	9.06216	9.05186	2.40093	14.8631	14.5547	14.5547	7.82221	7.62916	2.46492	10.6532	10.8375	10.8375	6.52068	6.9236	2.42706
	15581-16	3	SL019927	FANK1	Q8TC84	92565	FANK1	Human	RFU	Protein	20	15.0553	15.1189	15.1189	11.6194	11.6602	5.75998	14.4358	14.7498	14.7498	9.27586	9.46342	5.41347	10.9575	10.6707	10.6707	7.23826	8.4021	4.40949
	15582-25	3	SL010462	FCN1	O00602	2219	FCN1	Human	RFU	Protein	20	15.9114	15.6585	15.6585	9.28481	7.54095	4.19913	16.5179	16.2343	16.2343	8.65453	6.25593	3.97066	10.731	11.142	11.142	6.71386	5.61971	3.70487
	15583-18	3	SL012568	FCRLB	Q6BAA4	127943	FCRLB	Human	RFU	Protein	20	14.6736	14.2988	14.2988	10.2476	9.92125	4.07607	13.9961	13.6899	13.6899	7.02793	6.79346	3.55557	9.61264	9.16816	9.16816	5.36583	5.51889	3.11745
	15584-9	3	SL002691	FHR2	P36980	3080	CFHR2	Human	RFU	Protein	0.005	11.6946	11.7815	11.7815	10.9294	9.03301	4.29362	11.7285	11.5785	11.5785	10.9125	8.64752	4.27788	10.6853	10.1231	10.1231	9.45549	8.14562	3.9988
	15585-304	3	SL004460	fibulin 5	Q9UBX5	10516	FBLN5	Human	RFU	Protein	0.5	15.3343	15.0414	15.0414	11.9351	11.4355	7.80423	14.6502	14.7307	14.7307	10.7218	10.6376	6.13486	12.1677	12.6095	12.6095	8.65568	9.63346	5.10635
	15587-20	3	SL009334	FOLR2	P14207	2350	FOLR2	Human	RFU	Protein	0.5	14.7831	15.0885	15.0885	11.7571	10.9509	6.30717	13.2678	13.5831	13.5831	9.94881	8.10702	4.19807	11.0129	10.9972	10.9972	7.71208	6.428	3.44543
	15588-17	3	SL009217	galactosidase, alpha	P06280	2717	GLA	Human	RFU	Protein	20	13.8767	13.9532	13.9532	9.06079	8.98368	3.62054	14.0821	14.5293	14.5293	8.14535	7.97728	3.20001	10.1355	11.7098	11.7098	7.51722	7.69324	2.93436
	15589-1	3	SL000431	Gc-Globulin, Mixed Type	P02774	2638	GC	Human	RFU	Protein	0.005	13.254	13.2174	13.2174	13.5352	10.1787	5.95925	13.7821	12.9415	12.9415	13.2183	9.82281	5.85498	12.9463	12.0701	12.0701	12.5473	9.91177	5.85419
	15591-28	3	SL001812	Glutathione peroxidase	P07203	2876	GPX1	Human	RFU	Protein	20	15.0732	14.858	14.858	9.14143	7.50994	5.88428	15.6698	16.0257	16.0257	8.77357	6.64563	5.09551	11.0058	11.512	11.512	7.28208	6.51147	4.09369
	15594-47	3	SL008268	HTRA1	Q92743	5654	HTRA1	Human	RFU	Protein	0.5	8.80643	7.7224	7.7224	8.29482	5.76974	6.53777	8.84429	7.64679	7.64679	8.54716	5.79597	5.69544	7.29747	5.85561	5.85561	7.70919	5.28374	4.65613
	15596-7	3	SL020142	HEXI1	O94992	10614	HEXIM1	Human	RFU	Protein	20	12.7629	12.155	12.155	9.63303	9.04732	7.09169	12.2881	11.8247	11.8247	7.45153	7.25589	5.86822	8.59151	8.06606	8.06606	5.79701	5.92485	4.14564
	15602-43	3	SL001943	IL-6 sRa	P08887	3570	IL6R	Human	RFU	Protein	0.5	13.5547	12.7499	12.7499	9.49342	7.30572	6.28675	13.7309	13.1783	13.1783	9.32341	6.90117	4.95411	10.8653	9.4586	9.4586	8.70179	6.09672	3.57193
	15603-20	3	SL004086	Integrin alpha-2	P17301	3673	ITGA2	Human	RFU	Protein	20	14.6421	14.444	14.444	10.8127	10.5119	4.03621	13.7853	13.7786	13.7786	7.61078	7.65784	3.85635	9.31705	8.78092	8.78092	6.11085	5.49013	3.55186
	15604-18	3	SL004716	JNK2	P45984	5601	MAPK9	Human	RFU	Protein	20	9.99864	9.31037	9.31037	7.51885	6.5889	6.28242	9.73494	9.25073	9.25073	6.5208	5.38177	5.73357	8.49139	7.81745	7.81745	5.28625	4.08121	4.72219
	15606-19	3	SL000044	Keratin 19	P08727	3880	KRT19	Human	RFU	Protein	0.5	12.4332	12.8419	12.8419	10.6116	9.52921	5.80329	12.3054	12.5205	12.5205	10.5181	9.34597	5.51026	10.7729	12.2749	12.2749	10.6284	8.96793	4.85026
	15607-56	3	SL009203	KPYR	P30613	5313	PKLR	Human	RFU	Protein	20	12.8424	12.2043	12.2043	8.62382	7.84744	5.40615	12.8728	12.9218	12.9218	7.87865	6.97196	5.18128	10.1191	10.1621	10.1621	7.20785	6.84369	4.7927
	15608-5	3	SL018792	KS6B1	P23443	6198	RPS6KB1	Human	RFU	Protein	20	14.1497	13.9956	13.9956	9.29688	9.39383	4.469	13.8926	13.727	13.727	7.58902	7.7061	3.80527	9.92084	9.8305	9.8305	6.06652	6.46687	3.00681
	15610-72	3	SL000499	LAP	P28838	51056	LAP3	Human	RFU	Protein	20	11.3844	10.7497	10.7497	7.32625	6.64899	5.63341	11.3924	10.6903	10.6903	5.85976	5.22297	5.52436	8.18358	7.04755	7.04755	5.22617	4.21251	5.28762
	15612-5	3	SL012168	LIN7B	Q9HAP6	64130	LIN7B	Human	RFU	Protein	20	15.9038	15.7443	15.7443	11.1584	9.52808	4.07434	16.1607	16.1894	16.1894	10.5164	8.30402	3.98797	11.8333	12.3555	12.3555	9.72191	7.1607	3.30234
	15613-16	3	SL012420	LIPP	P16233	5406	PNLIP	Human	RFU	Protein	0.5	14.432	14.0605	14.0605	9.22707	8.8011	4.04787	13.7642	13.3946	13.3946	8.23428	7.19935	3.31542	10.9407	11.2967	11.2967	7.5758	6.60834	2.92983
[truncated: 5,708 more rows]
