# Supplementary material for: Assessment of variability in the plasma 7k SomaScan proteomics assay
Source: Sci Rep. 2022 Oct 13;12:17147. doi: 10.1038/s41598-022-22116-0 (PMC9561184; doi:10.1038/s41598-022-22116-0)
Supplement: Supplementary file 3 — Supplementary Information 3. [file 41598_2022_22116_MOESM3_ESM.xlsx]

## Sheet: Suppl. Data 3
	Supplementary Data 3. Coefficients of variation for all SOMAmers in the SomaScan 7k (v.4.1) Assay.
	SOMAmer											Coefficient of Variation (CV)
	SeqId	SeqIdVersion	SomaId	Target	UniProt	EntrezGeneID	EntrezGeneSymbol	Organism	Units	Type	Dilution	raw	hyb	hyb.msnCal	hyb.msnCal.ps	hyb.msnCal.ps.cal	hyb.msnCal.ps.cal.msnAll
	10000-28	3	SL019233	CRBB2	P43320	1415	CRYBB2	Human	RFU	Protein	20	14	14.5	14.5	7.5	7.5	3.5
	10001-7	3	SL002564	c-Raf	P04049	5894	RAF1	Human	RFU	Protein	20	13.5	13.5	13.5	6.5	6	4
	10003-15	3	SL019245	ZNF41	P51814	7592	ZNF41	Human	RFU	Protein	0.5	12.5	12	12	9	9.5	6.5
	10006-25	3	SL019228	ELK1	P19419	2002	ELK1	Human	RFU	Protein	20	14	15	15	7	6	3.5
	10008-43	3	SL019234	GUC1A	P43080	2978	GUCA1A	Human	RFU	Protein	20	13	13	13	6	5.5	2.5
	10010-10	3	SL014943	BECN1	Q14457	8678	BECN1	Human	RFU	Protein	20	15.5	15.5	15.5	6.5	7	3.5
	10011-65	3	SL019246	OCRL	Q01968	4952	OCRL	Human	RFU	Protein	20	15	15.5	15.5	8	7.5	3.5
	10012-5	3	SL014669	SPDEF	O95238	25803	SPDEF	Human	RFU	Protein	20	17.5	18	18	11	14	7.5
	10013-34	3	SL025418	Fc_MOUSE	Q99LC4			Mouse	RFU	Protein	20	15.5	15.5	15.5	10	12	6
	10014-31	3	SL007803	SLUG	O43623	6591	SNAI2	Human	RFU	Protein	20	15.5	15.5	15.5	8	8	2.5
	10015-119	3	SL014924	KCAB2	Q13303	8514	KCNAB2	Human	RFU	Protein	20	14.5	14.5	14.5	7	7	2.5
	10021-1	3	SL025418	Fc_MOUSE	Q99LC4			Mouse	RFU	Protein	20	13.5	14	14	8.5	10	5
	10022-207	3	SL019229	POLH	Q9Y253	5429	POLH	Human	RFU	Protein	20	14.5	15.5	15.5	7	7	4
	10023-32	3	SL004071	VDR	P11473	7421	VDR	Human	RFU	Protein	20	15	15.5	15.5	10.5	12	7
	10024-44	3	SL019235	HOGA1	Q86XE5	112817	HOGA1	Human	RFU	Protein	20	15	15	15	8.5	9.5	3.5
	10025-1	3	SL008018	DLDH	P09622	1738	DLD	Human	RFU	Protein	0.5	10	8.5	8.5	9	6	3
	10030-8	3	SL006373	MutY homolog	Q9UIF7	4595	MUTYH	Human	RFU	Protein	20	16	14.5	14.5	7	6	4.5
	10034-16	3	SL025418	Fc_MOUSE	Q99LC4			Mouse	RFU	Protein	20	15	15.5	15.5	10	8.5	4.5
	10035-6	3	SL007389	DUS4	Q13115	1846	DUSP4	Human	RFU	Protein	20	14.5	15	15	8	8.5	2.5
	10036-201	3	SL019252	ZHX3	Q9H4I2	23051	ZHX3	Human	RFU	Protein	0.5	23	24	24	12	9.5	6.5
	10037-98	3	SL025986	SIG12:Ig-like V-type 2	Q96PQ1	89858	SIGLEC12	Human	RFU	Protein	20	12	13	13	8.5	8	4
	10039-32	3	SL005262	PNP	P00491	4860	PNP	Human	RFU	Protein	0.5	9.5	9.5	9.5	7	6.5	3.5
	10040-63	3	SL007662	P73L	Q9H3D4	8626	TP63	Human	RFU	Protein	20	17.5	16	16	8	6.5	5.5
	10041-3	3	SL007226	HNF4A	P41235	3172	HNF4A	Human	RFU	Protein	0.5	19.5	19	19	11.5	7.5	5.5
	10042-8	3	SL015131	SGK3	Q96BR1	100533105	SGK3	Human	RFU	Protein	20	19	16.5	16.5	9	8.5	5.5
	10043-31	3	SL019249	BRD4	O60885	23476	BRD4	Human	RFU	Protein	20	16	16	16	8	6.5	3
	10044-12	3	SL012823	WN10A	Q9GZT5	80326	WNT10A	Human	RFU	Protein	20	29	32	32	32	32	29
	10045-47	3	SL010989	CUL3	Q13618	8452	CUL3	Human	RFU	Protein	20	12	12	12	6	6.5	3.5
	10046-55	3	SL003727	cIAP-1	Q13490	329	BIRC2	Human	RFU	Protein	20	16	17	17	9	8.5	4.5
	10047-12	3	SL004553	NCF-2	P19878	4688	NCF2	Human	RFU	Protein	0.5	11.5	11	11	8	11.5	9
	10048-7	3	SL011998	PEBB	Q13951	865	CBFB	Human	RFU	Protein	20	15	15.5	15.5	8	7.5	2.5
	10049-112	3	SL019242	TERF1	P54274	7013	TERF1	Human	RFU	Protein	20	14	14	14	6	6	2.5
	10053-5	3	SL004474	ILK1	Q13418	3611	ILK	Human	RFU	Protein	20	13.5	12.5	12.5	8.5	8.5	9.5
	10054-3	3	SL019232	GAN	Q9H2C0	8139	GAN	Human	RFU	Protein	20	13	13	13	6.5	7	4
	10056-5	3	SL007372	FOXM1	Q08050	2305	FOXM1	Human	RFU	Protein	20	11.5	11	11	5.5	5.5	3.5
	10058-1	3	SL013796	RD23A	P54725	5886	RAD23A	Human	RFU	Protein	20	15.5	15	15	8.5	6	6
	10063-10	3	SL019237	FANCL	Q9NW38	55120	FANCL	Human	RFU	Protein	20	15.5	15	15	7.5	8	3
	10064-12	3	SL011550	RBBP9	O75884	10741	RBBP9	Human	RFU	Protein	0.5	11	11	11	6.5	6	2
	10069-2	3	SL013908	PIN1	Q13526	5300	PIN1	Human	RFU	Protein	20	14.5	14	14	8	8	3
	10070-22	3	SL016406	PLCG2	P16885	5336	PLCG2	Human	RFU	Protein	20	11.5	11.5	11.5	6	6.5	4.5
	10073-22	3	SL011411	TYDP1	Q9NUW8	55775	TDP1	Human	RFU	Protein	20	13.5	13	13	6.5	6.5	3.5
	10074-128	3	SL014748	BRD2	P25440	6046	BRD2	Human	RFU	Protein	20	15	14.5	14.5	7	7.5	2.5
	10075-75	3	SL019254	ACBD6	Q9BR61	84320	ACBD6	Human	RFU	Protein	20	13.5	13	13	6.5	6	6.5
	10076-1	3	SL019225	AP4M1	O00189	9179	AP4M1	Human	RFU	Protein	20	12.5	12.5	12.5	7	7	3
	10078-5	3	SL007063	BAG3	O95817	9531	BAG3	Human	RFU	Protein	20	16	16	16	8.5	9.5	3.5
	10080-9	3	SL019240	EI2BA	Q14232	1967	EIF2B1	Human	RFU	Protein	20	11.5	11	11	7.5	8.5	8
	10081-17	3	SL019243	SATB2	Q9UPW6	23314	SATB2	Human	RFU	Protein	20	15.5	16.5	16.5	12.5	15.5	9
	10082-251	3	SL019251	NFL	P07196	4747	NEFL	Human	RFU	Protein	0.5	13	12.5	12.5	11	9.5	6
	10085-25	3	SL001714	STAR	P49675	6770	STAR	Human	RFU	Protein	0.5	12.5	11.5	11.5	9.5	7	3
	10086-39	3	SL018882	CBS	P35520	102724560	CBS	Human	RFU	Protein	20	14.5	14.5	14.5	6.5	6.5	4
	10087-10	3	SL003675	Alpha crystallin A chain	P02489	102724652	CRYAA	Human	RFU	Protein	20	14.5	14.5	14.5	6.5	6	3.5
	10088-37	3	SL008014	APT	P07741	353	APRT	Human	RFU	Protein	20	12	13	13	7.5	7.5	6
	10089-7	3	SL019244	ASML	O95671	8623	ASMTL	Human	RFU	Protein	20	14.5	14.5	14.5	7	6	4.5
	10336-3	3	SL019100	CHIP	Q9UNE7	10273	STUB1	Human	RFU	Protein	20	12	12	12	9	8.5	7
	10339-48	3	SL001731	NSE	P09104	2026	ENO2	Human	RFU	Protein	20	10.5	9.5	9.5	6	6	7
	10342-55	3	SL019096	PIAS4	Q8N2W9	51588	PIAS4	Human	RFU	Protein	20	17	17.5	17.5	16	16.5	12
	10344-334	3	SL005173	IL-10 Ra	Q13651	3587	IL10RA	Human	RFU	Protein	20	19	18.5	18.5	12	11.5	7.5
	10346-5	3	SL007221	STAT3	P40763	6774	STAT3	Human	RFU	Protein	20	10.5	10.5	10.5	6	5	7
	10351-51	3	SL007108	IRF1	P10914	3659	IRF1	Human	RFU	Protein	20	12	14.5	14.5	9	9.5	4.5
	10354-57	3	SL007221	STAT3	P40763	6774	STAT3	Human	RFU	Protein	20	12.5	12.5	12.5	5	4.5	4
	10356-21	3	SL000455	c-Jun	P05412	3725	JUN	Human	RFU	Protein	20	17	18	18	12	14	8.5
	10361-25	3	SL014684	OAS1	P00973	4938	OAS1	Human	RFU	Protein	20	15	14.5	14.5	7	6.5	4
	10362-35	3	SL002565	c-Myc	P01106	4609	MYC	Human	RFU	Protein	20	12.5	13	13	6.5	7	3
	10363-13	3	SL004097	SMAD3	P84022	4088	SMAD3	Human	RFU	Protein	20	10.5	11	11	7.5	7.5	5
	10364-6	3	SL004101	SMAD2	Q15796	4087	SMAD2	Human	RFU	Protein	20	11.5	12	12	6.5	5.5	4.5
	10365-132	3	SL005184	IL-23	P29460|Q9NPF7	3593|51561	IL12B|IL23A	Human	RFU	Protein	20	12	12	12	6	6	3
	10366-11	3	SL001728	PDGFRA	P16234	5156	PDGFRA	Human	RFU	Protein	20	14	13	13	6	5.5	3.5
	10367-62	3	SL001716	IL-12	P29459|P29460	3592|3593	IL12A|IL12B	Human	RFU	Protein	20	14	13.5	13.5	6	5.5	3.5
	10370-21	3	SL004396	STAT1	P42224	6772	STAT1	Human	RFU	Protein	20	17	15	15	8	6.5	5.5
	10372-18	3	SL007229	STAT6	P42226	6778	STAT6	Human	RFU	Protein	20	12	11.5	11.5	5.5	5.5	5
	10379-19	3	SL017655	ATS1_MOUSE	P97857	11504	Adamts1	Mouse	RFU	Non-Human	20	13	13	13	6	6.5	3
	10382-1	3	SL006803	ANGL3	Q9Y5C1	27329	ANGPTL3	Human	RFU	Protein	0.5	11.5	9.5	9.5	12.5	7.5	7.5
	10390-21	3	SL018971	ZNRF3	Q9ULT6	84133	ZNRF3	Human	RFU	Protein	20	14.5	15.5	15.5	8.5	11	6.5
	10391-1	3	SL006803	ANGL3	Q9Y5C1	27329	ANGPTL3	Human	RFU	Protein	0.005	13	15	15	16.5	10	6.5
	10396-6	3	SL003755	Mcl-1	Q07820	4170	MCL1	Human	RFU	Protein	20	15	15.5	15.5	9.5	7	6.5
	10398-110	3	SL019275	ANKR1	Q15327	27063	ANKRD1	Human	RFU	Protein	20	16	16.5	16.5	8.5	8.5	3
	10416-79	3	SL025418	Fc_MOUSE	Q99LC4			Mouse	RFU	Protein	20	16.5	17	17	9.5	10.5	5
	10418-36	3	SL011111	STX12	Q86Y82	23673	STX12	Human	RFU	Protein	20	13.5	13	13	7.5	8	4.5
	10419-1	3	SL014110	SCAR5	Q6ZMJ2	286133	SCARA5	Human	RFU	Protein	20	10.5	10.5	10.5	5	4	5
	10420-30	3	SL018037	FAIM1	Q9NVQ4	55179	FAIM	Human	RFU	Protein	20	20	19.5	19.5	19.5	24	18.5
	10424-31	3	SL015264	NPDC1	Q9NQX5	56654	NPDC1	Human	RFU	Protein	20	16	16.5	16.5	10	8	4.5
	10425-3	3	SL017972	B4GT5	O43286	9334	B4GALT5	Human	RFU	Protein	20	17.5	17.5	17.5	9.5	8.5	3
	10426-21	3	SL018004	GOSR2	O14653	9570	GOSR2	Human	RFU	Protein	20	40	42	42	46	44	44
	10427-2	3	SL025418	Fc_MOUSE	Q99LC4			Mouse	RFU	Protein	20	13	14	14	10.5	10.5	8.5
	10428-1	3	SL018045	KI2S2	P43631	100132285	KIR2DS2	Human	RFU	Protein	20	16	15.5	15.5	9.5	7	8.5
	10430-31	3	SL025780	4F2:CD	P08195	6520	SLC3A2	Human	RFU	Protein	20	13	14.5	14.5	12.5	12.5	9.5
	10432-3	3	SL018002	K1644	Q3SXP7	85352	SHISAL1	Human	RFU	Protein	20	14.5	14.5	14.5	7	7	4.5
	10435-2	3	SL008645	ASPG	P20933	175	AGA	Human	RFU	Protein	20	15.5	15.5	15.5	8.5	7	4
	10438-19	3	SL007128	CSF2R	P15509	1438	CSF2RA	Human	RFU	Protein	0.5	12	10.5	10.5	9	6.5	3
	10439-57	3	SL005393	Alpha-amylase 2B	P19961	280	AMY2B	Human	RFU	Protein	20	15.5	15.5	15.5	7.5	5	5
	10440-26	3	SL025782	ACAM:ECD	Q9H6B4	79827	CLMP	Human	RFU	Protein	20	15	15	15	7	6.5	2.5
	10442-1	3	SL018089	TM190	Q8WZ59	147744	TMEM190	Human	RFU	Protein	20	15	14.5	14.5	9	7	5
	10445-20	3	SL004747	ApoM	O95445	55937	APOM	Human	RFU	Protein	0.005	15.5	17	17	17.5	8.5	7.5
	10447-18	3	SL018138	PABP3	Q9H361	5042	PABPC3	Human	RFU	Protein	20	15	15.5	15.5	7.5	6.5	3
	10449-31	3	SL008887	TMM46	Q6UWI4	387914	SHISA2	Human	RFU	Protein	20	18.5	19	19	12.5	17.5	12
	10451-11	3	SL008914	NUCB1	Q02818	4924	NUCB1	Human	RFU	Protein	0.5	11	12	12	11	10	6.5
	10452-24	3	SL025418	Fc_MOUSE	Q99LC4			Mouse	RFU	Protein	20	18	17.5	17.5	12.5	19	13
	10453-7	3	SL018233	CEA20	Q6UY09	125931	CEACAM20	Human	RFU	Protein	20	13.5	14.5	14.5	8.5	9	5
	10454-99	3	SL018290	DJC16	Q9Y2G8	23341	DNAJC16	Human	RFU	Protein	20	13.5	14	14	7.5	7	7
	10455-196	3	SL004678	IL-31	Q6EBC2	386653	IL31	Human	RFU	Protein	20	14.5	13.5	13.5	6	6	3.5
	10457-3	3	SL004861	IL-18 Rb	O95256	8807	IL18RAP	Human	RFU	Protein	20	14	15	15	7.5	8.5	3.5
	10460-1	3	SL006029	Chitotriosidase-1	Q13231	1118	CHIT1	Human	RFU	Protein	20	19.5	19	19	19.5	19	15.5
	10461-57	3	SL025418	Fc_MOUSE	Q99LC4			Mouse	RFU	Protein	20	13	13.5	13.5	7	7	3.5
	10462-14	3	SL012880	INSL5	Q9Y5Q6	10022	INSL5	Human	RFU	Protein	20	16.5	16	16	9.5	9	4
	10463-23	3	SL002514	Alkaline phosphatase, intestine	P09923	248	ALPI	Human	RFU	Protein	20	15.5	16	16	8.5	8.5	3
	10464-6	3	SL008696	ANTR1	Q9H6X2	84168	ANTXR1	Human	RFU	Protein	20	18.5	19	19	10.5	6	3
	10467-58	3	SL025418	Fc_MOUSE	Q99LC4			Mouse	RFU	Protein	20	15	15	15	9.5	10.5	5.5
	10470-34	3	SL026024	TXD11:N-term	Q6PKC3	51061	TXNDC11	Human	RFU	Protein	20	55	55	55	60	60	55
	10471-25	3	SL025418	Fc_MOUSE	Q99LC4			Mouse	RFU	Protein	20	15.5	15	15	8.5	9	3.5
	10472-53	3	SL004145	HVEM	Q92956	8764	TNFRSF14	Human	RFU	Protein	20	17.5	17.5	17.5	12.5	17.5	12
	10473-2	3	SL002602	Trefoil factor 2	Q03403	7032	TFF2	Human	RFU	Protein	20	13.5	13.5	13.5	6	6	4
	10476-23	3	SL025418	Fc_MOUSE	Q99LC4			Mouse	RFU	Protein	20	13.5	14.5	14.5	8.5	6.5	5
	10477-162	3	SL025418	Fc_MOUSE	Q99LC4			Mouse	RFU	Protein	20	44	44	44	48	50	48
	10479-18	3	SL000645	MMP-10	P09238	4319	MMP10	Human	RFU	Protein	20	14.5	13.5	13.5	5.5	5	4
	10480-33	3	SL004557	CD59	P13987	966	CD59	Human	RFU	Protein	20	14	14	14	6	5.5	3.5
	10485-56	3	SL005064	MAGE-4	P43358	4103	MAGEA4	Human	RFU	Protein	20	80	80	80	90	90	85
	10489-19	3	SL025418	Fc_MOUSE	Q99LC4			Mouse	RFU	Protein	20	15.5	16	16	12	14.5	9.5
	10490-3	3	SL025976	RPN1:CD	P04843	6184	RPN1	Human	RFU	Protein	20	11	11	11	5	4.5	4.5
	10491-21	3	SL025418	Fc_MOUSE	Q99LC4			Mouse	RFU	Protein	20	21	20	20	20	19	15
	10494-48	3	SL025418	Fc_MOUSE	Q99LC4			Mouse	RFU	Protein	20	15.5	15.5	15.5	6.5	5	5
	10495-10	3	SL025418	Fc_MOUSE	Q99LC4			Mouse	RFU	Protein	20	14.5	14.5	14.5	7	7	3
	10496-11	3	SL009322	CaCC	A8K7I4	1179	CLCA1	Human	RFU	Protein	20	16.5	16	16	7.5	6.5	4
	10497-242	3	SL025418	Fc_MOUSE	Q99LC4			Mouse	RFU	Protein	20	14.5	13.5	13.5	7	7	4.5
	10499-1	3	SL008733	T106A	Q96A25	113277	TMEM106A	Human	RFU	Protein	20	15	15	15	9.5	10	4.5
	10501-3	3	SL025418	Fc_MOUSE	Q99LC4			Mouse	RFU	Protein	20	85	85	85	90	90	80
	10502-15	3	SL025418	Fc_MOUSE	Q99LC4			Mouse	RFU	Protein	20	16	16	16	9	11	4.5
	10503-55	3	SL025418	Fc_MOUSE	Q99LC4			Mouse	RFU	Protein	20	18	18	18	10.5	12	6
	10504-6	3	SL025418	Fc_MOUSE	Q99LC4			Mouse	RFU	Protein	20	17.5	17	17	10	10	6
	10505-12	3	SL018629	RNF43	Q68DV7	54894	RNF43	Human	RFU	Protein	20	15.5	15.5	15.5	8.5	8.5	3
	10506-53	3	SL007962	PGRC2	O15173	10424	PGRMC2	Human	RFU	Protein	20	14.5	14	14	7	6.5	3
	10507-166	3	SL009308	sperm protein 10	P26436	56	ACRV1	Human	RFU	Protein	20	15	14.5	14.5	8.5	9	4
	10510-62	3	SL018612	SCIMP	Q6UWF3	388325	SCIMP	Human	RFU	Protein	20	15	14.5	14.5	7.5	6.5	3.5
	10511-10	3	SL025821	Collagen alpha-3(VI):isoform 3	P12111	1293	COL6A3	Human	RFU	Protein	0.5	130	130	130	140	150	150
	10512-13	3	SL025888	IL3RB:ECD	P32927	1439	CSF2RB	Human	RFU	Protein	20	14	14	14	6.5	6	3.5
	10513-13	3	SL018613	CSEN	Q9Y2W7	30818	KCNIP3	Human	RFU	Protein	20	14.5	15	15	8	7.5	3.5
	10514-5	3	SL005360	PGD2 synthase	P41222	5730	PTGDS	Human	RFU	Protein	0.5	12.5	12	12	9	7	4
	10516-53	3	SL025418	Fc_MOUSE	Q99LC4			Mouse	RFU	Protein	20	13	12	12	7	6.5	4.5
	10518-14	3	SL025418	Fc_MOUSE	Q99LC4			Mouse	RFU	Protein	20	12	12	12	6.5	6	4.5
	10521-10	3	SL025939	MXRA8:ECD	Q9BRK3	54587	MXRA8	Human	RFU	Protein	0.5	13.5	13	13	7	6.5	2.5
	10522-167	3	SL025418	Fc_MOUSE	Q99LC4			Mouse	RFU	Protein	20	19	20	20	17	21	15
	10527-22	3	SL013075	DHX9	Q08211	1660	DHX9	Human	RFU	Protein	20	16.5	16.5	16.5	11.5	13	6.5
	10528-2	3	SL008734	DPEP1	P16444	1800	DPEP1	Human	RFU	Protein	20	14	14	14	8	9.5	3
	10529-19	3	SL025418	Fc_MOUSE	Q99LC4			Mouse	RFU	Protein	20	15.5	16.5	16.5	8.5	8.5	3.5
	10530-8	3	SL016414	PSB6	P28072	5694	PSMB6	Human	RFU	Protein	20	15	15	15	7.5	8	3.5
	10531-18	3	SL010845	RASN	P01111	4893	NRAS	Human	RFU	Protein	20	12	12	12	5.5	5.5	4.5
	10533-1	3	SL025418	Fc_MOUSE	Q99LC4			Mouse	RFU	Protein	20	17.5	17.5	17.5	15.5	18	13.5
	10534-40	3	SL025953	PARP:BRCT domain	P09874	142	PARP1	Human	RFU	Protein	20	14	14.5	14.5	8	9.5	3.5
	10535-25	3	SL018731	CX6A2	Q02221	1339	COX6A2	Human	RFU	Protein	20	17	18.5	18.5	15.5	14.5	11.5
	10539-30	3	SL014293	C99L2	Q8TCZ2	83692	CD99L2	Human	RFU	Protein	20	14.5	15	15	9	9.5	3.5
	10546-2	3	SL012744	TSEAR	Q8WU66	54084	TSPEAR	Human	RFU	Protein	20	16.5	16.5	16.5	12	15.5	10.5
	10547-42	3	SL025418	Fc_MOUSE	Q99LC4			Mouse	RFU	Protein	20	14	14	14	6.5	7	2.5
	10548-35	3	SL025418	Fc_MOUSE	Q99LC4			Mouse	RFU	Protein	20	17	17	17	8	7.5	4.5
	10550-37	3	SL004132	BMP RIB	O00238	658	BMPR1B	Human	RFU	Protein	20	16.5	16.5	16.5	9.5	11	5
	10551-7	3	SL007008	LAT	O43561	27040	LAT	Human	RFU	Protein	20	16	15	15	7	6	5
	10552-88	3	SL017983	NKG2F	O43908	8302	KLRC4	Human	RFU	Protein	20	17	17	17	10.5	9.5	4.5
	10553-8	3	SL017988	TOIP2	Q8NFQ8	163590	TOR1AIP2	Human	RFU	Protein	20	12.5	13	13	7	7.5	4
	10554-23	3	SL009072	BGAL	P16278	2720	GLB1	Human	RFU	Protein	20	42	46	46	50	46	44
	10557-6	3	SL018003	TEX29	Q8N6K0	121793	TEX29	Human	RFU	Protein	0.5	12	11	11	8	5.5	3
	10558-26	3	SL008436	PCDH9	Q9HC56	5101	PCDH9	Human	RFU	Protein	20	12.5	12	12	5	4.5	5.5
	10560-1	3	SL025895	ITM2C:N-term	Q9NQX7	81618	ITM2C	Human	RFU	Protein	20	15	15.5	15.5	13	14	9
	10561-5	3	SL004512	PGRP-I-alpha	Q96LB9	114771	PGLYRP3	Human	RFU	Protein	20	16	16.5	16.5	13	14	9.5
	10562-42	3	SL015086	NETO2	Q8NC67	81831	NETO2	Human	RFU	Protein	20	15	14.5	14.5	10.5	8	6.5
	10563-13	3	SL018021	LYSM3	Q7Z3D4	116068	LYSMD3	Human	RFU	Protein	20	12.5	13.5	13.5	6.5	7.5	3.5
	10565-19	3	SL017951	SLIK3	O94933	22865	SLITRK3	Human	RFU	Protein	20	14.5	15.5	15.5	6.5	5.5	3.5
	10569-28	3	SL012443	MFAP2	P55001	4237	MFAP2	Human	RFU	Protein	0.5	12	11.5	11.5	10	9	6
	10571-14	3	SL018096	MGAT1	P26572	4245	MGAT1	Human	RFU	Protein	20	15.5	16	16	8	6	3
	10572-65	3	SL012372	CST8	O60676	10047	CST8	Human	RFU	Protein	20	13.5	14.5	14.5	8	9.5	5.5
	10574-10	3	SL000283	b2-Microglobulin	P61769	567	B2M	Human	RFU	Protein	20	12.5	12	12	8.5	5.5	5
	10575-31	3	SL018139	PUF60	Q9UHX1	22827	PUF60	Human	RFU	Protein	20	11	11.5	11.5	7.5	5.5	5
	10576-7	3	SL025965	PXDC2:ECD	Q6UX71	84898	PLXDC2	Human	RFU	Protein	0.5	14.5	15	15	7.5	6.5	3.5
	10580-14	3	SL012586	SFTA2	Q6UW10	389376	SFTA2	Human	RFU	Protein	20	14.5	15.5	15.5	8.5	10	5.5
	10582-36	3	SL018286	SG196	Q9H5K3	84197	POMK	Human	RFU	Protein	20	17	18	18	17.5	20	15.5
	10583-1	3	SL018282	TM108	Q6UXF1	66000	TMEM108	Human	RFU	Protein	20	13	13	13	5.5	5.5	3.5
	10584-7	3	SL018289	NDUS4	O43181	4724	NDUFS4	Human	RFU	Protein	20	18.5	19.5	19.5	11.5	10	7
	10588-39	3	SL011395	SIAT9	Q9UNP4	8869	ST3GAL5	Human	RFU	Protein	20	13	13	13	9	9	3.5
	10589-7	3	SL018354	RET1L	Q5VY80	154064	RAET1L	Human	RFU	Protein	20	13.5	14	14	9	9.5	7
	10593-14	3	SL025418	Fc_MOUSE	Q99LC4			Mouse	RFU	Protein	20	60	60	60	65	65	60
	10600-24	3	SL017410	CLGN	O14967	1047	CLGN	Human	RFU	Protein	0.5	60	55	55	65	55	55
	10603-1	3	SL012419	HIS3	P15516	3347	HTN3	Human	RFU	Protein	20	18.5	18	18	8	6	6
	10605-22	3	SL004748	APMAP	Q9HDC9	57136	APMAP	Human	RFU	Protein	20	14	13.5	13.5	8	6	4.5
	10606-34	3	SL026012	TOIP1:Perinuclear	Q5JTV8	26092	TOR1AIP1	Human	RFU	Protein	20	13	13	13	5.5	5	4
	10607-4	3	SL025418	Fc_MOUSE	Q99LC4			Mouse	RFU	Protein	20	48	50	50	50	50	48
	10608-9	3	SL012418	HIS1	P15515	3346	HTN1	Human	RFU	Protein	20	12.5	13	13	5.5	5.5	3.5
	10610-8	3	SL025418	Fc_MOUSE	Q99LC4			Mouse	RFU	Protein	20	17	17	17	10	12.5	5.5
	10612-18	3	SL008694	PLOD3	O60568	8985	PLOD3	Human	RFU	Protein	0.5	11.5	10	10	9	6	4
	10613-33	3	SL018589	CASC4	Q6P4E1	113201	GOLM2	Human	RFU	Protein	20	11.5	11.5	11.5	6	5	5
	10615-18	3	SL008066	MYP0	P25189	4359	MPZ	Human	RFU	Protein	20	11	10.5	10.5	6.5	5	4.5
	10616-67	3	SL017477	PDXL2	Q9NZ53	50512	PODXL2	Human	RFU	Protein	20	14	14	14	6.5	6.5	4.5
	10618-190	3	SL004439	megalin	P98164	4036	LRP2	Human	RFU	Protein	20	15	15	15	8.5	9	3.5
	10620-21	3	SL000548	PSP-94	P08118	4477	MSMB	Human	RFU	Protein	20	12.5	12.5	12.5	5.5	4.5	4.5
	10621-26	3	SL018592	PRR16	Q569H4	51334	PRR16	Human	RFU	Protein	20	11.5	11.5	11.5	5	5.5	4.5
	10622-9	3	SL025418	Fc_MOUSE	Q99LC4			Mouse	RFU	Protein	20	17	18.5	18.5	14	19	13
	10623-19	3	SL025933	MUC1:region 1	P15941	4582	MUC1	Human	RFU	Protein	20	15.5	16	16	8.5	7.5	4
	10624-45	3	SL018582	ISK13	Q1W4C9	153218	SPINK13	Human	RFU	Protein	20	14	14.5	14.5	7.5	8	3
	10626-116	3	SL018611	SIA7C	Q8NDV1	256435	ST6GALNAC3	Human	RFU	Protein	20	15.5	15.5	15.5	8.5	7.5	3.5
	10627-87	3	SL007366	APLP2	Q06481	334	APLP2	Human	RFU	Protein	0.5	12.5	12	12	9	6.5	4.5
	10630-5	3	SL007633	HTAI2	Q9BUP3	10553	HTATIP2	Human	RFU	Protein	20	13.5	13.5	13.5	7.5	8.5	4
	10631-9	3	SL007962	PGRC2	O15173	10424	PGRMC2	Human	RFU	Protein	20	14.5	16.5	16.5	12	14.5	8.5
	10636-1	3	SL025932	MO2R1:CD	Q8TD46	131450	CD200R1	Human	RFU	Protein	20	12.5	13.5	13.5	6.5	6.5	3.5
	10637-50	3	SL025903	K1324:ECD	Q6UXG2	57535	ELAPOR1	Human	RFU	Protein	20	16.5	15.5	15.5	8.5	5.5	6
	10638-1	3	SL018685	TINF2	Q9BSI4	26277	TINF2	Human	RFU	Protein	20	16	16.5	16.5	9	8	6.5
	10639-1	3	SL025418	Fc_MOUSE	Q99LC4			Mouse	RFU	Protein	20	14	13.5	13.5	5.5	5	3.5
	10640-9	3	SL025418	Fc_MOUSE	Q99LC4			Mouse	RFU	Protein	20	13	15	15	10.5	11	7
	10643-16	3	SL025948	NOE3:C-term	Q96PB7	118427	OLFM3	Human	RFU	Protein	20	16.5	17.5	17.5	10	10.5	6
	10645-72	3	SL025418	Fc_MOUSE	Q99LC4			Mouse	RFU	Protein	20	18.5	19.5	19.5	15	18.5	12.5
	10647-18	3	SL017894	ASCC1	Q8N9N2	51008	ASCC1	Human	RFU	Protein	0.5	14	12	12	9	7.5	5.5
	10655-43	3	SL025418	Fc_MOUSE	Q99LC4			Mouse	RFU	Protein	20	42	46	46	50	50	48
	10658-28	3	SL025418	Fc_MOUSE	Q99LC4			Mouse	RFU	Protein	20	15.5	16	16	14	14.5	10
	10659-49	3	SL025418	Fc_MOUSE	Q99LC4			Mouse	RFU	Protein	20	12.5	12.5	12.5	6	6.5	4
	10660-33	3	SL025418	Fc_MOUSE	Q99LC4			Mouse	RFU	Protein	20	15.5	16	16	7.5	6.5	3
	10661-4	3	SL025418	Fc_MOUSE	Q99LC4			Mouse	RFU	Protein	20	14	15.5	15.5	9.5	10	4.5
	10663-42	3	SL018014	INSI1	O15503	3638	INSIG1	Human	RFU	Protein	20	14	14	14	6.5	6.5	4
	10665-30	3	SL025418	Fc_MOUSE	Q99LC4			Mouse	RFU	Protein	20	21	23	23	20	15.5	11.5
	10666-7	3	SL012791	GNPTG	Q9UJJ9	84572	GNPTG	Human	RFU	Protein	0.005	13.5	13.5	13.5	14	10	6.5
	10667-78	3	SL018036	CA185	Q5T7R7	284546	C1orf185	Human	RFU	Protein	20	14.5	14	14	7	7	3.5
	10668-5	3	SL007377	STX4	Q12846	6810	STX4	Human	RFU	Protein	20	13	12	12	8.5	6.5	6.5
	10670-26	3	SL010470	Semaphorin 3E	O15041	9723	SEMA3E	Human	RFU	Protein	20	70	70	70	80	80	75
	10671-67	3	SL025418	Fc_MOUSE	Q99LC4			Mouse	RFU	Protein	20	12	13.5	13.5	9	10	7.5
	10672-75	3	SL004483	SP-B	P07988	6439	SFTPB	Human	RFU	Protein	20	15.5	15.5	15.5	13	13	9.5
	10675-223	3	SL018343	TMX2	Q9Y320	51075	TMX2	Human	RFU	Protein	20	26	27	27	27	27	24
	10677-9	3	SL007990	NDUB4	O95168	4710	NDUFB4	Human	RFU	Protein	20	23	23	23	19.5	18.5	14.5
	10692-48	3	SL025418	Fc_MOUSE	Q99LC4			Mouse	RFU	Protein	20	13.5	12.5	12.5	9	9	6.5
	10693-43	3	SL025910	KLRG2:C-term	A4D1S0	346689	KLRG2	Human	RFU	Protein	20	14	14	14	6.5	6.5	3.5
	10695-12	3	SL012662	WF10B	Q8IUB3	280664	WFDC10B	Human	RFU	Protein	20	14.5	14.5	14.5	7.5	6.5	3
	10699-52	3	SL018603	LRP1	Q07954	4035	LRP1	Human	RFU	Protein	20	12.5	12.5	12.5	5.5	5	3
	10700-10	3	SL025885	IGS11:CD	Q5DX21	152404	IGSF11	Human	RFU	Protein	20	14	14	14	6	5.5	5
	10701-30	3	SL025418	Fc_MOUSE	Q99LC4			Mouse	RFU	Protein	20	14.5	14.5	14.5	7	7	2.5
	10702-1	3	SL012521	COSA1	Q2UY09	340267	COL28A1	Human	RFU	Protein	0.5	17	16.5	16.5	9.5	6.5	3.5
	10703-203	3	SL006737	SDS3	Q9H7L9	64426	SUDS3	Human	RFU	Protein	20	15	15	15	10.5	10.5	6
	10704-91	3	SL018605	LRMP	Q12912	4033	IRAG2	Human	RFU	Protein	20	13.5	15	15	9.5	10	5
	10705-14	3	SL018611	SIA7C	Q8NDV1	256435	ST6GALNAC3	Human	RFU	Protein	20	15	14.5	14.5	7.5	7.5	4
	10708-3	3	SL007007	GON2	O43555	2797	GNRH2	Human	RFU	Protein	20	13	13.5	13.5	7	8	4
	10710-23	3	SL012618	ZPBP2	Q6X784	124626	ZPBP2	Human	RFU	Protein	20	14	15	15	8	7	5
	10713-151	3	SL017073	CLM7	A8K4G0	124599	CD300LB	Human	RFU	Protein	20	13	13	13	7	7	4
	10714-7	3	SL000269	ACE	P12821	1636	ACE	Human	RFU	Protein	0.5	24	22	22	16.5	11.5	9.5
	10715-5	3	SL025418	Fc_MOUSE	Q99LC4			Mouse	RFU	Protein	20	21	23	23	20	20	16
	10716-35	3	SL010942	PSMD5	Q16401	5711	PSMD5	Human	RFU	Protein	20	15	15	15	7.5	6.5	4
	10721-76	3	SL000451	HSP 70	P0DMV8	3303	HSPA1A	Human	RFU	Protein	20	10	10	10	9	7	5.5
	10722-13	3	SL025912	KSYK:Protein Kinase	P43405	6850	SYK	Human	RFU	Protein	20	14	14	14	6.5	6.5	3
	10723-41	3	SL025418	Fc_MOUSE	Q99LC4			Mouse	RFU	Protein	20	16	16	16	9	10.5	5.5
	10724-45	3	SL025418	Fc_MOUSE	Q99LC4			Mouse	RFU	Protein	20	14	13	13	7.5	7.5	2.5
	10731-10	3	SL018028	HS3S5	Q8IZT8	222537	HS3ST5	Human	RFU	Protein	0.5	13	13	13	13	8.5	5.5
	10734-339	3	SL018126	G3ST2	Q9H3Q3	64090	GAL3ST2	Human	RFU	Protein	20	50	55	55	55	60	55
	10737-96	3	SL005397	Serpin B1	P30740	1992	SERPINB1	Human	RFU	Protein	20	15	15.5	15.5	9.5	12.5	6.5
	10738-11	3	SL004460	fibulin 5	Q9UBX5	10516	FBLN5	Human	RFU	Protein	20	11.5	10.5	10.5	9	10	11
	10741-22	3	SL002684	CSF-1	P09603	1435	CSF1	Human	RFU	Protein	20	15	16.5	16.5	14.5	13	10
	10743-13	3	SL008760	SLIK1	Q96PX8	114798	SLITRK1	Human	RFU	Protein	0.5	14	12.5	12.5	12	7.5	4.5
	10746-24	3	SL009412	DKK3	Q9UBP4	27122	DKK3	Human	RFU	Protein	20	14.5	14	14	10.5	7.5	6.5
	10748-216	3	SL018468	PCDB2	Q9Y5E7	56133	PCDHB2	Human	RFU	Protein	20	16	16.5	16.5	10	10	5.5
	10749-18	3	SL000451	HSP 70	P0DMV8	3303	HSPA1A	Human	RFU	Protein	20	12	12	12	6	5	6
	10752-8	3	SL018591	CDYL2	Q8N8U2	124359	CDYL2	Human	RFU	Protein	20	13.5	14	14	9	9	4.5
	10753-31	3	SL018585	ADAM7	Q9H2U9	8756	ADAM7	Human	RFU	Protein	20	15	15	15	7	6	5
	10754-113	3	SL005237	Prokineticin-2	Q9HC23	60675	PROK2	Human	RFU	Protein	20	11.5	11.5	11.5	7.5	5	4.5
	10756-34	3	SL012761	UCN3	Q969E3	114131	UCN3	Human	RFU	Protein	20	17.5	16.5	16.5	9	8	8
	10758-2	3	SL012375	KERA	O60938	11081	KERA	Human	RFU	Protein	20	13	13.5	13.5	8.5	8.5	4.5
	10760-107	3	SL018367	GRIA4	P48058	2893	GRIA4	Human	RFU	Protein	20	16	17	17	10.5	11	9.5
	10761-5	3	SL006541	TMED2	Q15363	10959	TMED2	Human	RFU	Protein	20	14.5	14.5	14.5	7.5	7.5	2
	10762-2	3	SL025911	KLRG2:N-term	A4D1S0	346689	KLRG2	Human	RFU	Protein	20	34	34	34	25	9.5	8.5
	10767-52	3	SL018836	GPR64	Q8IZP9	10149	ADGRG2	Human	RFU	Protein	20	13	14.5	14.5	9	9	4
	10772-21	3	SL017976	CGAT2	Q8N6G5	55454	CSGALNACT2	Human	RFU	Protein	20	14	13.5	13.5	11.5	12.5	7.5
	10780-10	3	SL008723	RAB3D	O95716	9545	RAB3D	Human	RFU	Protein	20	12.5	13	13	6.5	6	4
	10781-19	3	SL008886	CLC4G	Q6UXB4	339390	CLEC4G	Human	RFU	Protein	0.5	10.5	9.5	9.5	8.5	7	3
	10785-8	3	SL018337	LRC52	Q8N7C0	440699	LRRC52	Human	RFU	Protein	20	14.5	15	15	7.5	5.5	5.5
	10791-21	3	SL025418	Fc_MOUSE	Q99LC4			Mouse	RFU	Protein	20	15.5	15.5	15.5	9	7	5.5
	10798-4	3	SL018456	CLM2	Q496F6	342510	CD300E	Human	RFU	Protein	20	14	15	15	7.5	8	3
	10800-15	3	SL003668	Collagen-binding protein	P50454	871	SERPINH1	Human	RFU	Protein	20	14.5	15	15	10	9.5	6.5
	10801-11	3	SL004843	Ephrin-A2	O43921	1943	EFNA2	Human	RFU	Protein	20	12.5	12	12	6	6.5	3.5
	10803-22	3	SL000451	HSP 70	P0DMV8	3303	HSPA1A	Human	RFU	Protein	20	14	14	14	6.5	7	3.5
	10809-14	3	SL018479	KLRB1	Q12918	3820	KLRB1	Human	RFU	Protein	20	16	15.5	15.5	9.5	7.5	3.5
	10814-7	3	SL016708	CD1A	P06126	909	CD1A	Human	RFU	Protein	20	16.5	17	17	11	14.5	8.5
	10815-2	3	SL018601	HABP4	Q5JVS0	22927	HABP4	Human	RFU	Protein	20	13	14	14	6.5	5.5	2.5
	10816-150	3	SL022717	PILRA isoform FDF03-M14	Q9UKJ1	29992	PILRA	Human	RFU	Protein	20	12	12	12	7	7	6
	10817-26	3	SL018588	TO20L	Q6UXN7	387990	TOMM20L	Human	RFU	Protein	20	21	21	21	18	24	20
	10818-36	3	SL008921	ASM	P17405	6609	SMPD1	Human	RFU	Protein	0.5	11	10.5	10.5	7	6.5	3
	10819-108	3	SL004461	fibulin 1	P23142	2192	FBLN1	Human	RFU	Protein	0.005	21	21	21	22	18.5	15.5
	10823-19	3	SL025418	Fc_MOUSE	Q99LC4			Mouse	RFU	Protein	20	18	18	18	10	7.5	3
	10825-12	3	SL018584	VSI10	Q8N0Z9	54621	VSIG10	Human	RFU	Protein	20	14.5	15	15	7	6.5	3.5
	10827-67	3	SL018590	LIGO3	P0C6S8	645191	LINGO3	Human	RFU	Protein	20	13	13	13	5.5	5.5	4.5
	10830-5	3	SL025899	K0494:N-term	O75071	9813	EFCAB14	Human	RFU	Protein	20	15.5	15.5	15.5	8	8	3.5
	10832-24	3	SL018597	B4GT6	Q9UBX8	9331	B4GALT6	Human	RFU	Protein	20	12	12.5	12.5	6	5.5	4.5
	10833-64	3	SL012788	HHIP	Q96QV1	64399	HHIP	Human	RFU	Protein	0.5	10.5	10	10	9.5	8	4
	10835-25	3	SL018593	A4GCT	Q9UNA3	51146	A4GNT	Human	RFU	Protein	20	15	15.5	15.5	7	6	3
	10837-131	3	SL025418	Fc_MOUSE	Q99LC4			Mouse	RFU	Protein	20	22	22	22	20	22	18
	10842-7	3	SL018620	GCNT4	Q9P109	51301	GCNT4	Human	RFU	Protein	20	16	16	16	10.5	12.5	6
	10847-1	3	SL018624	SIG15	Q6ZMC9	284266	SIGLEC15	Human	RFU	Protein	20	15.5	16.5	16.5	10	13	7
	10848-137	3	SL018632	BTNL3	Q6UXE8	10917	BTNL3	Human	RFU	Protein	20	16.5	16	16	7.5	7.5	3
	10851-77	3	SL007417	IL27B	Q14213	10148	EBI3	Human	RFU	Protein	20	9	9	9	6	4.5	6
	10852-114	3	SL012987	HNRDL	O14979	9987	HNRNPDL	Human	RFU	Protein	20	8	8.5	8.5	7	4	6
	10854-15	3	SL018620	GCNT4	Q9P109	51301	GCNT4	Human	RFU	Protein	20	17.5	17.5	17.5	12	17.5	11.5
	10855-55	3	SL009948	PLXB2	O15031	23654	PLXNB2	Human	RFU	Protein	20	14	14	14	6.5	6.5	5.5
	10866-60	3	SL018833	P4R3A	Q6IN85	55671	PPP4R3A	Human	RFU	Protein	20	9.5	9	9	5.5	3.5	4.5
	10870-32	3	SL025990	Spastin:MIT	Q9UBP0	6683	SPAST	Human	RFU	Protein	20	8.5	9	9	7.5	5	6
	10876-300	3	SL018839	BRAT1	Q6PJG6	221927	BRAT1	Human	RFU	Protein	20	13.5	15	15	7.5	8	2.5
	10880-38	3	SL018034	F163B	P0C2L3	642968	FAM163B	Human	RFU	Protein	20	18	19	19	9	8	3.5
	10882-12	3	SL005718	Desmocollin-1	Q08554	1823	DSC1	Human	RFU	Protein	20	16	17	17	9	10.5	4.5
	10885-36	3	SL016472	CF089	Q6UWU4	221477	C6orf89	Human	RFU	Protein	20	14.5	14.5	14.5	6.5	6	3
	10888-4	3	SL025418	Fc_MOUSE	Q99LC4			Mouse	RFU	Protein	20	15	15	15	7.5	6.5	4
	10889-2	3	SL017998	MRAP2	Q96G30	112609	MRAP2	Human	RFU	Protein	20	13	12.5	12.5	7	6	4
	10890-135	3	SL018026	LCTL	Q6UWM7	197021	LCTL	Human	RFU	Protein	20	16	15.5	15.5	9	11	5
	10892-8	3	SL007619	OSMR	Q99650	9180	OSMR	Human	RFU	Protein	20	16.5	16.5	16.5	9.5	11	5.5
	10894-25	3	SL005696	Secretagogin	O76038	10590	SCGN	Human	RFU	Protein	20	11.5	12	12	10	10	7.5
	10895-28	3	SL017961	TM11B	Q86T26	132724	TMPRSS11B	Human	RFU	Protein	20	15	15	15	7.5	8	3.5
	10900-272	3	SL013230	STMN2	Q93045	11075	STMN2	Human	RFU	Protein	20	14.5	13.5	13.5	6	5.5	4
	10902-53	3	SL018040	APRV1	Q53RT3	151516	ASPRV1	Human	RFU	Protein	0.5	15.5	15.5	15.5	21	12	10.5
	10903-50	3	SL017987	STX8	Q9UNK0	9482	STX8	Human	RFU	Protein	20	10.5	10.5	10.5	8	7	6.5
	10907-116	3	SL009074	NTRI	Q9P121	50863	NTM	Human	RFU	Protein	20	11.5	11	11	6	4.5	5.5
	10908-2	3	SL017992	GLT13	Q8IUC8	114805	GALNT13	Human	RFU	Protein	20	12.5	13	13	6	6.5	2.5
	10910-6	3	SL018022	CEAM4	O75871	1089	CEACAM4	Human	RFU	Protein	20	14.5	15.5	15.5	10.5	11.5	6
	10914-4	3	SL025418	Fc_MOUSE	Q99LC4			Mouse	RFU	Protein	20	18.5	18	18	10.5	11.5	5.5
	10916-44	3	SL013523	PLA2R	Q13018	22925	PLA2R1	Human	RFU	Protein	20	13.5	12	12	8.5	6.5	7.5
	10917-40	3	SL006983	GBGT2	O14610	2793	GNGT2	Human	RFU	Protein	20	13	13	13	6	6.5	3.5
	10924-258	3	SL018077	NEUFC	Q8WUJ1	124936	CYB5D2	Human	RFU	Protein	20	16	15.5	15.5	9	7.5	4
	10927-65	3	SL025418	Fc_MOUSE	Q99LC4			Mouse	RFU	Protein	20	15	15	15	7	6	3
	10928-7	3	SL025418	Fc_MOUSE	Q99LC4			Mouse	RFU	Protein	20	19.5	19.5	19.5	17	20	15.5
	10933-107	3	SL018094	CABP8	Q9BXU9	83698	CALN1	Human	RFU	Protein	20	20	20	20	12.5	11	5.5
	10938-13	3	SL003442	sLFA-3	P19256	965	CD58	Human	RFU	Protein	20	14	14	14	8	8.5	4
	10939-16	3	SL018105	PKHA4	Q9H4M7	57664	PLEKHA4	Human	RFU	Protein	20	14	16	16	9	10	5
	10940-25	3	SL008242	SRCA	Q86TD4	6345	SRL	Human	RFU	Protein	20	15.5	15	15	6	5.5	4
	10943-36	3	SL025418	Fc_MOUSE	Q99LC4			Mouse	RFU	Protein	20	17	17	17	8.5	5	4
	10945-11	3	SL006065	Syntaxin-6	O43752	10228	STX6	Human	RFU	Protein	20	15.5	16	16	10.5	12.5	7.5
	10948-14	3	SL008958	PLD3	Q8IV08	23646	PLD3	Human	RFU	Protein	20	13	13	13	6.5	5.5	3.5
	10949-59	3	SL008009	RLA2	P05387	6181	RPLP2	Human	RFU	Protein	20	13	14	14	6.5	6	3
	10953-14	3	SL018252	CLC2A	Q6UVW9	387836	CLEC2A	Human	RFU	Protein	20	13.5	14	14	6	6.5	3
	10955-4	3	SL014095	CLC10	Q8IUN9	10462	CLEC10A	Human	RFU	Protein	20	15	15.5	15.5	8.5	8.5	3
	10956-82	3	SL009212	GCSH	P23434	2653	GCSH	Human	RFU	Protein	20	16.5	16	16	9	6.5	4.5
	10959-125	3	SL005478	BET1L	Q9NYM9	51272	BET1L	Human	RFU	Protein	20	16	16	16	8	8.5	3.5
	10961-15	3	SL015329	TIG3	Q9UL19	5920	PLAAT4	Human	RFU	Protein	20	13	13.5	13.5	6	6	3.5
	10962-46	3	SL025418	Fc_MOUSE	Q99LC4			Mouse	RFU	Protein	20	15	15.5	15.5	9.5	12.5	7
	10966-1	3	SL000251	a2-HS-Glycoprotein	P02765	197	AHSG	Human	RFU	Protein	0.5	14	14	14	9.5	8.5	7
	10967-12	3	SL000546	PRL	P01236	5617	PRL	Human	RFU	Protein	20	12.5	12.5	12.5	8	9.5	5
	10970-3	3	SL018330	NAR3	Q13508	419	ART3	Human	RFU	Protein	0.5	14	13.5	13.5	8.5	6.5	4
	10974-20	3	SL012454	ISK7	P58062	84651	SPINK7	Human	RFU	Protein	20	13	14	14	7	7.5	3.5
	10975-59	3	SL008738	MUCL1	Q96DR8	118430	MUCL1	Human	RFU	Protein	20	15	15.5	15.5	10	13	7.5
	10976-44	3	SL025935	MUC1:region 3	P15941	4582	MUC1	Human	RFU	Protein	20	15.5	15	15	9	12	5.5
	10977-55	3	SL017252	UCMA	Q8WVF2	221044	UCMA	Human	RFU	Protein	20	11.5	11	11	5.5	6	5
	10978-39	3	SL009327	SOM2	P01242	2689	GH2	Human	RFU	Protein	20	13	14.5	14.5	6.5	6	4
	10980-11	3	SL007155	ACES	P22303	43	ACHE	Human	RFU	Protein	20	13.5	12.5	12.5	6.5	5.5	4.5
	10981-56	3	SL013799	NRG3	P56975	10718	NRG3	Human	RFU	Protein	20	12.5	13.5	13.5	6	6	3
	10990-21	3	SL017128	LRRK2	Q5S007	120892	LRRK2	Human	RFU	Protein	0.5	12	12	12	9	8.5	5
	11067-13	3	SL001791	Osteocalcin	P02818	632	BGLAP	Human	RFU	Protein	0.5	13	12	12	8	7.5	3.5
	11071-1	3	SL000481	IL-5	P05113	3567	IL5	Human	RFU	Protein	20	15	14.5	14.5	7.5	6.5	3
	11081-1	3	SL007151	GPDA	P21695	2819	GPD1	Human	RFU	Protein	20	13	13.5	13.5	7.5	6.5	4
	11083-23	3	SL001731	NSE	P09104	2026	ENO2	Human	RFU	Protein	20	12	12.5	12.5	5.5	5.5	5.5
	11089-7	3	SL000459	IgA	P01876|P01877	3493 3494	IGHA1|IGHA2	Human	RFU	Protein	0.005	11.5	12	12	10	8.5	4.5
	11094-104	3	SL007361	LPPL	Q05315	1178	CLC	Human	RFU	Protein	20	16	16	16	8	9	3.5
	11096-57	3	SL018921	HEMK2	Q9Y5N5	29104	N6AMT1	Human	RFU	Protein	20	14.5	15	15	7.5	7.5	4
	11098-1	3	SL007953	PDXK	O00764	8566	PDXK	Human	RFU	Protein	20	14	13.5	13.5	6	6	6.5
	11101-18	3	SL004489	TLR4	O00206	7099	TLR4	Human	RFU	Protein	20	16	15	15	8	7	4.5
	11102-22	3	SL012561	REG4	Q9BYZ8	83998	REG4	Human	RFU	Protein	20	10	9	9	8.5	9	10.5
	11103-24	3	SL000448	HSP 27	P04792	3315	HSPB1	Human	RFU	Protein	20	17.5	17	17	9.5	8.5	5.5
	11104-13	3	SL003340	YKL-40	P36222	1116	CHI3L1	Human	RFU	Protein	0.5	10.5	9.5	9.5	8.5	6	4
	11105-171	3	SL003650	Alpha enolase	P06733	2023	ENO1	Human	RFU	Protein	0.5	13	12	12	7	6.5	6.5
	11107-25	3	SL007735	TEN3	Q9P273	55714	TENM3	Human	RFU	Protein	20	17	16	16	8.5	8	4.5
	11109-56	3	SL025995	SVEP1:Sushi 15-18	Q4LDE5	79987	SVEP1	Human	RFU	Protein	0.5	12	12	12	6.5	5.5	4.5
	11110-4	3	SL019320	TM119	Q4V9L6	338773	TMEM119	Human	RFU	Protein	20	14.5	15.5	15.5	8	8.5	3.5
	11112-18	3	SL016490	KISHA	Q8TBQ9	153339	TMEM167A	Human	RFU	Protein	20	14	14	14	6.5	6	2.5
	11116-16	3	SL018991	CK087	Q6NUJ2	399947	C11orf87	Human	RFU	Protein	20	21	21	21	12.5	6	5
	11117-2	3	SL009460	SPT20	Q8TB22	64847	SPATA20	Human	RFU	Protein	20	12	13	13	6.5	6.5	4
	11118-107	3	SL019321	RAB17	Q9H0T7	64284	RAB17	Human	RFU	Protein	20	17.5	18.5	18.5	14	20	14.5
	11120-49	3	SL019329	NAT14	Q8WUY8	57106	NAT14	Human	RFU	Protein	20	13.5	14.5	14.5	8.5	8.5	3.5
	11121-56	3	SL012520	VWC2	Q2TAL6	375567	VWC2	Human	RFU	Protein	20	11.5	11.5	11.5	6.5	4.5	6
	11122-97	3	SL019337	SPG21	Q9NZD8	51324	SPG21	Human	RFU	Protein	20	12	13	13	6.5	6.5	4
	11126-102	3	SL007986	TRIO	O75962	7204	TRIO	Human	RFU	Protein	0.5	14	13.5	13.5	7.5	7	4
	11128-29	3	SL026000	T132C:CD	Q8N3T6	92293	TMEM132C	Human	RFU	Protein	20	12	13	13	7	7.5	3.5
	11129-66	3	SL007065	BMP15	O95972	9210	BMP15	Human	RFU	Protein	20	16.5	16.5	16.5	11.5	12.5	6.5
	11130-158	3	SL019338	CACB4	O00305	785	CACNB4	Human	RFU	Protein	20	13.5	13.5	13.5	5	5.5	4
	11134-30	3	SL019322	RF1ML	Q9UGC7	54516	MTRF1L	Human	RFU	Protein	20	15.5	15	15	7.5	8	4
	11135-5	3	SL012643	RM55	Q7Z7F7	128308	MRPL55	Human	RFU	Protein	20	17	16.5	16.5	8.5	7.5	7
	11137-43	3	SL025889	IL3RB:CD	P32927	1439	CSF2RB	Human	RFU	Protein	20	15	16	16	9	11	5
	11138-16	3	SL006056	RUNX3	Q13761	864	RUNX3	Human	RFU	Protein	20	13	14	14	7	7.5	2.5
	11139-4	3	SL025418	Fc_MOUSE	Q99LC4			Mouse	RFU	Protein	20	17	16.5	16.5	8.5	7	4
	11140-56	3	SL025819	CO1A1:C-term propeptide	P02452	1277	COL1A1	Human	RFU	Protein	0.5	11.5	12	12	8	7	4.5
	11142-11	3	SL025792	ANGL1:C-term	O95841	9068	ANGPTL1	Human	RFU	Protein	0.5	12.5	12	12	8	6.5	3.5
	11143-32	3	SL025949	NOE3:N-term	Q96PB7	118427	OLFM3	Human	RFU	Protein	20	15.5	15	15	8	7.5	2
	11144-10	3	SL012527	DB116	Q30KQ4	245930	DEFB116	Human	RFU	Protein	20	16.5	16	16	7.5	7.5	3
	11145-72	3	SL019333	K154L	Q6ZVL6	25758	KIAA1549L	Human	RFU	Protein	20	15.5	14.5	14.5	7	6.5	3.5
	11146-4	3	SL019339	TBX22	Q9Y458	50945	TBX22	Human	RFU	Protein	20	17	16.5	16.5	8	7.5	3.5
	11147-17	3	SL026020	TRML1:ITIM	Q86YW5	340205	TREML1	Human	RFU	Protein	20	13.5	14	14	7	6.5	4
	11149-3	3	SL026003	TLR1:CD	Q15399	7096	TLR1	Human	RFU	Protein	20	14.5	14.5	14.5	7	7	2
	11150-3	3	SL002657	Collagen a1(VI)	P12109	1291	COL6A1	Human	RFU	Protein	20	14.5	14	14	9.5	8.5	8
	11152-46	3	SL003918	kallikrein 13	Q9UKR3	26085	KLK13	Human	RFU	Protein	20	10.5	10	10	5	3.5	4.5
	11154-3	3	SL007421	NF2L1	Q14494	4779	NFE2L1	Human	RFU	Protein	20	14	12.5	12.5	6.5	8	7.5
	11155-16	3	SL019315	CO6A5	A8TX70	256076	COL6A5	Human	RFU	Protein	20	15.5	15	15	8	6	3.5
	11157-35	3	SL000451	HSP 70	P0DMV8	3303	HSPA1A	Human	RFU	Protein	0.5	10.5	8.5	8.5	10.5	7	2.5
	11158-40	3	SL019326	BICR1	Q6ZP65	92558	BICDL1	Human	RFU	Protein	20	17.5	17	17	8.5	6.5	3.5
	11159-14	3	SL025937	MUL1:CD	Q969V5	79594	MUL1	Human	RFU	Protein	20	14.5	14	14	5.5	4.5	3.5
	11160-56	3	SL019335	RN122	Q9H9V4	79845	RNF122	Human	RFU	Protein	0.5	11	10.5	10.5	10	8.5	4.5
	11161-5	3	SL019340	SPG20	Q8N0X7	23111	SPART	Human	RFU	Protein	20	11.5	12	12	6.5	7.5	3
	11162-37	3	SL019313	EQTN	Q9NQ60	54586	EQTN	Human	RFU	Protein	20	13.5	15	15	9.5	10.5	7.5
	11163-7	3	SL019316	F162B	Q5T6X4	221303	FAM162B	Human	RFU	Protein	20	16.5	16.5	16.5	8.5	8.5	3
	11164-7	3	SL019319	TEN2	Q9NT68	57451	TENM2	Human	RFU	Protein	20	17	16.5	16.5	9	11	5.5
	11167-6	3	SL019330	MTMR1	Q13613	8776	MTMR1	Human	RFU	Protein	20	17	16	16	10.5	14	8
	11168-3	3	SL019053	MEG10	Q96KG7	84466	MEGF10	Human	RFU	Protein	20	16.5	17.5	17.5	10.5	9.5	4
	11171-25	3	SL025862	filamin A:CH2	P21333	2316	FLNA	Human	RFU	Protein	0.5	10.5	10	10	9.5	7	4
	11173-29	3	SL019119	MILR1	Q7Z6M3	284021	MILR1	Human	RFU	Protein	20	13	13	13	6.5	6	2.5
	11174-8	3	SL026002	THS7A:TSP type-1 domain 6	Q9UPZ6	221981	THSD7A	Human	RFU	Protein	0.5	13	11.5	11.5	10.5	6.5	3
	11175-45	3	SL018606	PCAT2	Q7L5N7	54947	LPCAT2	Human	RFU	Protein	20	16	15	15	6.5	5.5	3.5
	11177-16	3	SL006465	K2C5	P13647	3852	KRT5	Human	RFU	Protein	20	11	11.5	11.5	6	6	3.5
	11178-21	3	SL025996	SVEP1:EGF-like domains 4-6	Q4LDE5	79987	SVEP1	Human	RFU	Protein	0.5	12.5	12	12	10	6.5	3
	11179-7	3	SL006717	TSSK1	Q9BXA7	83942	TSSK1B	Human	RFU	Protein	20	14.5	15	15	6	5.5	3
	11180-17	3	SL019318	SMRC1	Q92922	6599	SMARCC1	Human	RFU	Protein	20	17.5	19	19	11	16	9
	11184-51	3	SL002762	CgA	P10645	1113	CHGA	Human	RFU	Protein	0.5	11.5	11	11	12	8.5	6
	11185-145	3	SL019341	GCH1	P30793	2643	GCH1	Human	RFU	Protein	20	15.5	15.5	15.5	9.5	12.5	6.5
	11186-12	3	SL019314	TMM52	Q8NDY8	339456	TMEM52	Human	RFU	Protein	20	13.5	13	13	6	6.5	3.5
	11187-11	3	SL018579	CL12A	Q5QGZ9	160364	CLEC12A	Human	RFU	Protein	20	11.5	11.5	11.5	5.5	5	4.5
	11190-129	3	SL019328	YMEL1	Q96TA2	10730	YME1L1	Human	RFU	Protein	20	15	14.5	14.5	8	8	2.5
	11192-168	3	SL008302	TINAL	Q9GZM7	64129	TINAGL1	Human	RFU	Protein	20	8	9	9	7	5	5.5
	11193-27	3	SL019342	HNF1A	P20823	6927	HNF1A	Human	RFU	Protein	20	13.5	13.5	13.5	5.5	5	3.5
	11194-6	3	SL007783	SIT1	Q9Y3P8	27240	SIT1	Human	RFU	Protein	20	15	15	15	7	6.5	5
	11196-31	3	SL025822	Collagen alpha-3(VI):BPTI/Kunitz inhibitor	P12111	1293	COL6A3	Human	RFU	Protein	0.5	15	15	15	8	7	3
	11198-37	3	SL012768	CR3L1	Q96BA8	90993	CREB3L1	Human	RFU	Protein	20	14.5	15	15	7.5	8	2
	11200-52	3	SL007696	C1QR1	Q9NPY3	22918	CD93	Human	RFU	Protein	20	16.5	16.5	16.5	7.5	5.5	4.5
	11201-19	3	SL019343	TRUA	Q9Y606	80324	PUS1	Human	RFU	Protein	20	13	14	14	9	9	5.5
	11202-70	3	SL019350	TBX5	Q99593	6910	TBX5	Human	RFU	Protein	20	13.5	14	14	8	8.5	2
	11203-97	3	SL009203	KPYR	P30613	5313	PKLR	Human	RFU	Protein	20	12.5	13	13	6	5	4.5
	11204-80	3	SL009892	CXAR	P78310	1525	CXADR	Human	RFU	Protein	20	19	19.5	19.5	11	8	4
	11205-10	3	SL004571	Integrin beta-7	P26010	3695	ITGB7	Human	RFU	Protein	20	15	15.5	15.5	7	6	3
	11207-3	3	SL025927	Macrophage scavenger receptor:CD	P21757	4481	MSR1	Human	RFU	Protein	20	14.5	15	15	8	8	3.5
	11208-15	3	SL019369	NAGPA	Q9UK23	51172	NAGPA	Human	RFU	Protein	20	9.5	10.5	10.5	6	5	4
	11211-7	3	SL019355	TBCE	Q15813	6905	TBCE	Human	RFU	Protein	20	10.5	10.5	10.5	5.5	4	5.5
	11212-7	3	SL008805	TXND5	Q8NBS9	81567	TXNDC5	Human	RFU	Protein	0.5	10.5	9.5	9.5	8	5.5	2.5
	11214-40	3	SL019363	DNJB9	Q9UBS3	4189	DNAJB9	Human	RFU	Protein	20	11	11.5	11.5	5	5	5
	11215-6	3	SL025808	CAD15:CD	P55291	1013	CDH15	Human	RFU	Protein	0.5	21	21	21	15	12.5	9
	11217-16	3	SL007405	CTBP1	Q13363	1487	CTBP1	Human	RFU	Protein	20	17.5	16.5	16.5	8	6	5.5
	11218-84	3	SL019351	TPMT	P51580	7172	TPMT	Human	RFU	Protein	0.5	10.5	9.5	9.5	8.5	6	3
	11219-95	3	SL012727	FGFP3	Q8TAT2	143282	FGFBP3	Human	RFU	Protein	20	10	10	10	5.5	4.5	4
	11220-53	3	SL019359	CJ105	Q8TEF2	414152	C10orf105	Human	RFU	Protein	20	15.5	16.5	16.5	7	6	3.5
	11222-62	3	SL025418	Fc_MOUSE	Q99LC4			Mouse	RFU	Protein	20	15.5	15	15	7	6.5	3
	11223-1	3	SL018407	TM154	Q6P9G4	201799	TMEM154	Human	RFU	Protein	20	19.5	19	19	9.5	6	4.5
	11226-16	3	SL019352	UBE3A	Q05086	7337	UBE3A	Human	RFU	Protein	20	17	16	16	7.5	8.5	4
	11227-31	3	SL019356	TBL2	Q9Y4P3	26608	TBL2	Human	RFU	Protein	20	11	12	12	6.5	5.5	6
	11228-37	3	SL018079	RIC3	Q7Z5B4	79608	RIC3	Human	RFU	Protein	20	19	17.5	17.5	10.5	9.5	4
	11229-16	3	SL007036	ERN1	O75460	2081	ERN1	Human	RFU	Protein	20	13	13	13	6.5	6.5	3
	11230-12	3	SL025418	Fc_MOUSE	Q99LC4			Mouse	RFU	Protein	20	15.5	15.5	15.5	7.5	7.5	2.5
	11231-12	3	SL019364	ADXL	Q6P4F2	112812	FDX2	Human	RFU	Protein	20	12.5	12.5	12.5	6.5	9.5	7.5
	11232-46	3	SL003164	Holo-TC I	P20061	6947	TCN1	Human	RFU	Protein	20	13	14	14	7	6	4
	11237-49	3	SL006539	PCOC1	Q15113	5118	PCOLCE	Human	RFU	Protein	0.005	12.5	11.5	11.5	10.5	8.5	5
	11239-49	3	SL019365	TMPS6	Q8IU80	164656	TMPRSS6	Human	RFU	Protein	20	16.5	17	17	10.5	11.5	8.5
	11241-8	3	SL011173	ARLY	P04424	435	ASL	Human	RFU	Protein	0.5	11.5	10.5	10.5	7.5	6	4.5
	11242-33	3	SL019353	TGM1	P22735	7051	TGM1	Human	RFU	Protein	20	16	15.5	15.5	8	6.5	3.5
	11243-90	3	SL019357	GPR110	Q5T601	266977	ADGRF1	Human	RFU	Protein	0.5	11.5	10.5	10.5	8.5	6.5	2
	11245-43	3	SL025863	filamin A:CH1	P21333	2316	FLNA	Human	RFU	Protein	20	10.5	9.5	9.5	11	9	10.5
	11246-3	3	SL012736	LPLC1	Q8TDL5	92747	BPIFB1	Human	RFU	Protein	0.5	11.5	10.5	10.5	6.5	5.5	3.5
	11247-20	3	SL019366	NAGS	Q8N159	162417	NAGS	Human	RFU	Protein	20	15.5	15.5	15.5	8.5	7.5	3
	11248-43	3	SL019345	HEM4	P10746	7390	UROS	Human	RFU	Protein	20	15.5	14.5	14.5	7.5	6.5	3.5
	11252-30	3	SL025921	LRCH4:CH	O75427	4034	LRCH4	Human	RFU	Protein	20	16	16	16	9	9.5	3.5
	11254-13	3	SL012393	PPN	O95428	89932	PAPLN	Human	RFU	Protein	20	17	16.5	16.5	8.5	7.5	3
	11257-1	3	SL007095	DHPR	P09417	5860	QDPR	Human	RFU	Protein	0.5	9.5	9	9	8	5	3.5
	11258-41	3	SL004569	MAdCAM-1	Q13477	8174	MADCAM1	Human	RFU	Protein	0.5	12	12	12	6.5	7	3
	11260-47	3	SL012729	SPA4L	Q8TC36	140732	SUN5	Human	RFU	Protein	20	14.5	14.5	14.5	7	5.5	4
	11262-39	3	SL019367	TRABD	Q9H4I3	80305	TRABD	Human	RFU	Protein	0.5	13.5	14	14	9	8.5	5
	11263-57	3	SL019372	CASQ1	P31415	844	CASQ1	Human	RFU	Protein	0.5	8.5	8	8	12	7	3
	11264-33	3	SL019346	XDH	P47989	7498	XDH	Human	RFU	Protein	20	14	14	14	6.5	6	4
	11265-8	3	SL005674	Retinal dehydrogenase 1	P00352	216	ALDH1A1	Human	RFU	Protein	0.5	10.5	10.5	10.5	6.5	6	3
	11266-8	3	SL025980	SELPL:ECD	Q14242	6404	SELPLG	Human	RFU	Protein	20	15.5	15	15	8.5	5.5	6.5
	11270-17	3	SL019368	CHC10	Q8WYQ3	400916	CHCHD10	Human	RFU	Protein	20	14.5	15	15	11	13.5	9
	11273-176	3	SL013030	GSTT2	P0CG30	653689	GSTT2B	Human	RFU	Protein	20	16.5	16.5	16.5	7.5	5.5	4
	11275-94	3	SL013872	LRP1B	Q9NZR2	53353	LRP1B	Human	RFU	Protein	20	15.5	15.5	15.5	7	6.5	3
	11277-23	3	SL014732	ATF6A	P18850	22926	ATF6	Human	RFU	Protein	0.5	12	11	11	8	6	3
	11278-4	3	SL009488	COL11A2	P13942	1302	COL11A2	Human	RFU	Protein	20	8.5	8.5	8.5	8	4.5	5.5
	11279-42	3	SL019373	GABR1	Q9UBS5	2550	GABBR1	Human	RFU	Protein	20	15.5	15	15	6.5	5.5	4
	11280-6	3	SL019348	DCE1	Q99259	2571	GAD1	Human	RFU	Protein	20	14	13.5	13.5	7	7	3
	11281-6	3	SL002520	GRB7	Q14451	2886	GRB7	Human	RFU	Protein	20	19	18.5	18.5	11	14.5	8
	11282-16	3	SL025926	Macrophage scavenger receptor:ECD	P21757	4481	MSR1	Human	RFU	Protein	20	13.5	13.5	13.5	5	5	3.5
	11283-13	3	SL019361	DCAF5	Q96JK2	8816	DCAF5	Human	RFU	Protein	20	13.5	15	15	10	11.5	6.5
	11284-24	3	SL005432	LAIR1	Q6GTX8	3903	LAIR1	Human	RFU	Protein	20	13.5	13.5	13.5	7.5	7.5	2.5
	11285-8	3	SL004572	CD34	P28906	947	CD34	Human	RFU	Protein	20	16.5	16.5	16.5	10	12	6
	11286-78	3	SL007632	SELS	Q9BQE4	55829	SELENOS	Human	RFU	Protein	0.5	19.5	19	19	18.5	15.5	12
	11287-14	3	SL005251	Cytochrome b5	P00167	1528	CYB5A	Human	RFU	Protein	20	13	14.5	14.5	6.5	5	3.5
	11288-26	3	SL019349	5NTC	P49902	22978	NT5C2	Human	RFU	Protein	20	13	13	13	8.5	8.5	3.5
	11289-31	3	SL019354	KC1D	P48730	1453	CSNK1D	Human	RFU	Protein	20	15	14.5	14.5	6.5	6.5	3
	11291-73	3	SL025418	Fc_MOUSE	Q99LC4			Mouse	RFU	Protein	20	16	15.5	15.5	8.5	9	3.5
	11292-13	3	SL025978	SCAR3:region 2	Q6AZY7	51435	SCARA3	Human	RFU	Protein	20	16	17	17	8.5	10	4
	11293-14	3	SL025922	LRRN1:CD	Q6UXK5	57633	LRRN1	Human	RFU	Protein	20	13.5	14.5	14.5	7.5	8	2.5
	11294-7	3	SL026006	TMCC3:region 2	Q9ULS5	57458	TMCC3	Human	RFU	Protein	20	19.5	19.5	19.5	14	19.5	14
	11297-54	3	SL007356	NOTC2	Q04721	4853	NOTCH2	Human	RFU	Protein	20	15	15	15	9	7	4
	11300-32	3	SL008851	SORT	Q99523	6272	SORT1	Human	RFU	Protein	20	15	14.5	14.5	7.5	7.5	3.5
	11302-237	3	SL008783	TENR	Q92752	7143	TNR	Human	RFU	Protein	20	15.5	15.5	15.5	8.5	10	4.5
	11303-7	3	SL008335	SAMH1	Q9Y3Z3	25939	SAMHD1	Human	RFU	Protein	20	16.5	16	16	8.5	9	3.5
	11307-33	3	SL007655	WWP1	Q9H0M0	11059	WWP1	Human	RFU	Protein	20	10.5	11.5	11.5	6	5.5	5.5
	11308-8	3	SL019414	CR3L4	Q8TEY5	148327	CREB3L4	Human	RFU	Protein	20	13.5	13	13	5.5	5.5	3.5
	11310-8	3	SL004969	Desmoglein-3	P32926	1830	DSG3	Human	RFU	Protein	20	14.5	15	15	7.5	9	2.5
	11311-79	3	SL004573	RAG-1	P15918	5896	RAG1	Human	RFU	Protein	20	16	15	15	7.5	8	3
	11312-40	3	SL019432	PMS2	P54278	5395	PMS2	Human	RFU	Protein	20	14	14.5	14.5	8.5	10.5	4.5
	11313-100	3	SL008857	PHS	P61457	5092	PCBD1	Human	RFU	Protein	20	15.5	15.5	15.5	8.5	8.5	8.5
	11315-148	3	SL013714	PPM1D	O15297	8493	PPM1D	Human	RFU	Protein	20	17	16	16	8	8.5	4
	11318-20	3	SL004840	Apo A-V	Q6Q788	116519	APOA5	Human	RFU	Protein	20	14.5	14.5	14.5	7	6	3
	11319-106	3	SL013791	MRE11	P49959	4361	MRE11	Human	RFU	Protein	20	15	14.5	14.5	8	9	3.5
	11320-29	3	SL013858	CHFR	Q96EP1	55743	CHFR	Human	RFU	Protein	0.5	11.5	11.5	11.5	6.5	6.5	2.5
	11324-3	3	SL006952	PXDNL	A1KZ92	137902	PXDNL	Human	RFU	Protein	20	15	14.5	14.5	7.5	7.5	3.5
	11325-8	3	SL007329	BTG2	P78543	7832	BTG2	Human	RFU	Protein	20	18.5	19	19	12.5	13.5	8.5
	11327-56	3	SL019430	CLK2	P49760	1196	CLK2	Human	RFU	Protein	20	19.5	20	20	14.5	16	11.5
	11328-9	3	SL019433	USB1	Q9BQ65	79650	USB1	Human	RFU	Protein	20	14	14	14	6.5	6	3.5
	11330-15	3	SL013806	CSK2B	P67870	1460	CSNK2B	Human	RFU	Protein	20	13	12	12	8	8.5	8.5
	11333-82	3	SL006485	RHG25	P42331	9938	ARHGAP25	Human	RFU	Protein	20	8.5	9	9	7	5.5	8
	11334-7	3	SL019428	LIRB3	O75022	102725035	LILRB3	Human	RFU	Protein	20	13	13	13	8.5	8	4
	11336-9	3	SL019434	FANCF	Q9NPI8	2188	FANCF	Human	RFU	Protein	20	16	15	15	7	6.5	3.5
	11338-49	3	SL013793	BLK	P51451	640	BLK	Human	RFU	Protein	20	12	12	12	6.5	7	3.5
	11342-59	3	SL025966	PXDC2:CD	Q6UX71	84898	PLXDC2	Human	RFU	Protein	20	13	12.5	12.5	7	7	4.5
	11347-9	3	SL006113	Transaldolase	P37837	6888	TALDO1	Human	RFU	Protein	20	10.5	9.5	9.5	7.5	5.5	8
	11348-132	3	SL012364	P4HA2	O15460	8974	P4HA2	Human	RFU	Protein	0.5	12	11	11	6	6.5	3.5
	11350-30	3	SL019100	CHIP	Q9UNE7	10273	STUB1	Human	RFU	Protein	20	12.5	13	13	6	6	2.5
	11351-233	3	SL019435	NHEJ1	Q9H9Q4	79840	NHEJ1	Human	RFU	Protein	20	13	12.5	12.5	6.5	6.5	4.5
	11352-42	3	SL006679	TITIN	Q8WZ42	7273	TTN	Human	RFU	Protein	20	14	14	14	6	5	5
	11353-143	3	SL004101	SMAD2	Q15796	4087	SMAD2	Human	RFU	Protein	20	15	14.5	14.5	8	10	4.5
	11354-21	3	SL006829	Phospholipase C-beta-1	Q9NQ66	23236	PLCB1	Human	RFU	Protein	20	14.5	14	14	7	6.5	5.5
	11355-10	3	SL008435	IF5A2	Q9GZV4	56648	EIF5A2	Human	RFU	Protein	20	13.5	12.5	12.5	14	12.5	10.5
	11356-19	3	SL019423	DGC14	Q96DF8	8220	ESS2	Human	RFU	Protein	20	11.5	12	12	8	8	4.5
	11358-15	3	SL013823	GRB10	Q13322	2887	GRB10	Human	RFU	Protein	20	10	10.5	10.5	7.5	7	6.5
	11360-39	3	SL009588	RRM1	P23921	6240	RRM1	Human	RFU	Protein	20	9	10	10	5	3.5	6
	11361-73	3	SL000155	TP	P19971	1890	TYMP	Human	RFU	Protein	0.5	13	13	13	9	11.5	8
	11363-58	3	SL019418	AQP4	P55087	361	AQP4	Human	RFU	Protein	20	14	14.5	14.5	8.5	9	4
	11364-18	3	SL019424	MFN1	Q8IWA4	55669	MFN1	Human	RFU	Protein	20	15	15.5	15.5	7	6.5	3
	11365-17	3	SL009091	TEN4	Q6N022	26011	TENM4	Human	RFU	Protein	20	17.5	17.5	17.5	9.5	7	4
	11368-32	3	SL008133	KAD2	P54819	204	AK2	Human	RFU	Protein	20	15	13	13	11	9	11
	11369-23	3	SL008855	ADHX	P11766	128	ADH5	Human	RFU	Protein	20	14.5	15	15	7.5	7	3.5
	11370-20	3	SL019445	INP5E	Q9NRR6	56623	INPP5E	Human	RFU	Protein	20	15.5	16	16	7.5	7	4
	11371-1	3	SL019419	GP101	Q96P66	83550	GPR101	Human	RFU	Protein	20	14	14.5	14.5	8	9	4
	11372-2	3	SL019425	ZNF18	P17022	7566	ZNF18	Human	RFU	Protein	20	17.5	17.5	17.5	11	11.5	6
	11375-49	3	SL019436	FOXL2	P58012	668	FOXL2	Human	RFU	Protein	20	14	14	14	6.5	6.5	2.5
	11377-19	3	SL019442	ADH7	P40394	131	ADH7	Human	RFU	Protein	20	12.5	12.5	12.5	6	6	3
	11378-37	3	SL025913	KSYK:SH2, 1 and 2	P43405	6850	SYK	Human	RFU	Protein	20	16	16.5	16.5	8	7.5	7
	11380-84	3	SL019426	RBM24	Q9BX46	221662	RBM24	Human	RFU	Protein	20	20	19	19	13.5	21	14
	11381-56	3	SL010934	PRPS1	P60891	5631	PRPS1	Human	RFU	Protein	20	13.5	14	14	7	7	3.5
	11382-5	3	SL006491	BIEA	P53004	644	BLVRA	Human	RFU	Protein	0.5	12	13.5	13.5	8	7	3
	11383-41	3	SL001732	Keratin 7	P08729	3855	KRT7	Human	RFU	Protein	20	18	19	19	12.5	15	9
	11387-3	3	SL019420	ATF6B	Q99941	1388	ATF6B	Human	RFU	Protein	0.5	9.5	8.5	8.5	10	6	2.5
	11388-75	3	SL001690	HE4	Q14508	10406	WFDC2	Human	RFU	Protein	20	13	13.5	13.5	7	6.5	5
	11390-24	3	SL004870	Carbonic Anhydrase VIII	P35219	767	CA8	Human	RFU	Protein	20	15.5	13.5	13.5	6.5	6	3.5
	11391-69	3	SL015949	MVK	Q03426	4598	MVK	Human	RFU	Protein	20	16	16.5	16.5	9.5	9.5	5.5
	11395-5	3	SL025855	FAK2:FERM	Q14289	2185	PTK2B	Human	RFU	Protein	20	15	14	14	6	5.5	4
	11396-39	3	SL019451	DNAI1	Q9UI46	27019	DNAI1	Human	RFU	Protein	20	15.5	16	16	9.5	12.5	6.5
	11401-181	3	SL019468	RN146	Q9NTX7	81847	RNF146	Human	RFU	Protein	20	15	15.5	15.5	7.5	7	2.5
	11402-17	3	SL019475	KMT2C	Q8NEZ4	58508	KMT2C	Human	RFU	Protein	20	13.5	14	14	7.5	9	5.5
	11405-150	3	SL007659	CARD9	Q9H257	64170	CARD9	Human	RFU	Protein	20	14.5	16	16	11	13	7.5
	11406-82	3	SL019452	ACAD8	Q9UKU7	27034	ACAD8	Human	RFU	Protein	20	16	15.5	15.5	8	6.5	3
	11407-57	3	SL015269	PLS3	Q9NRY6	57048	PLSCR3	Human	RFU	Protein	20	13	14.5	14.5	7.5	7.5	2.5
	11416-23	3	SL025857	FBXL4:LRR4 and LRR5	Q9UKA2	26235	FBXL4	Human	RFU	Protein	0.5	11	9.5	9.5	9	7	5
	11421-10	3	SL008304	EHD4	Q9H223	30844	EHD4	Human	RFU	Protein	0.5	16	15	15	17	10.5	7.5
	11422-2	3	SL019446	DLX3	O60479	1747	DLX3	Human	RFU	Protein	20	13	13.5	13.5	5.5	6	3
	11424-4	3	SL008049	FAAA	P16930	2184	FAH	Human	RFU	Protein	0.5	13	13	13	7.5	6	3
	11425-31	3	SL019064	RUFY1	Q96T51	80230	RUFY1	Human	RFU	Protein	20	18.5	18	18	10.5	9.5	5
	11428-31	3	SL006955	PDLI1	O00151	9124	PDLIM1	Human	RFU	Protein	20	14	16	16	8.5	7.5	7
	11429-80	3	SL004923	hnRNP C1/C2	P07910	3183	HNRNPC	Human	RFU	Protein	20	17	16.5	16.5	10	12	6.5
	11430-49	3	SL007518	DTX1	Q86Y01	1840	DTX1	Human	RFU	Protein	20	22	22	22	12.5	12	7
	11431-235	3	SL019447	RECQ1	P46063	5965	RECQL	Human	RFU	Protein	20	10	10	10	5.5	4	4
	11432-11	3	SL019453	PQBP1	O60828	10084	PQBP1	Human	RFU	Protein	20	13.5	13.5	13.5	14	13.5	9
	11433-11	3	SL019456	TECT2	Q96GX1	79867	TCTN2	Human	RFU	Protein	20	13	14.5	14.5	7.5	7.5	4
	11436-6	3	SL008211	AINX	Q16352	9118	INA	Human	RFU	Protein	20	15	15	15	7	6	3
	11438-6	3	SL019476	DNJB2	P25686	3300	DNAJB2	Human	RFU	Protein	20	13	13	13	6	6.5	4
	11439-88	3	SL019482	RHPN2	Q8IUC4	85415	RHPN2	Human	RFU	Protein	20	17.5	18	18	10.5	11	5
	11440-58	3	SL004268	SOCS-3	O14543	9021	SOCS3	Human	RFU	Protein	0.5	12.5	11.5	11.5	8	6.5	3
	11441-11	3	SL007082	PYGL	P06737	5836	PYGL	Human	RFU	Protein	0.5	11	9.5	9.5	6	5	4
	11442-1	3	SL025837	DNER:CD	Q8NFT8	92737	DNER	Human	RFU	Protein	20	18	16.5	16.5	9	8.5	4.5
	11444-49	3	SL019460	RPC6	Q9H1D9	10621	POLR3F	Human	RFU	Protein	20	16.5	16	16	8	6.5	3
	11448-34	3	SL016433	GALK1	P51570	2584	GALK1	Human	RFU	Protein	20	11.5	11	11	6	7.5	7.5
	11449-22	3	SL008129	CAZA1	P52907	829	CAPZA1	Human	RFU	Protein	20	12.5	11.5	11.5	8	6	6.5
	11450-110	3	SL004901	Protein disulfide-isomerase	P07237	5034	P4HB	Human	RFU	Protein	0.5	13.5	14	14	7.5	5.5	3
	11454-87	3	SL012996	EIF3G	O75821	8666	EIF3G	Human	RFU	Protein	20	9	9.5	9.5	7	5.5	6.5
	11456-2	3	SL019448	MAGBA	Q96LZ2	139422	MAGEB10	Human	RFU	Protein	20	16.5	16	16	15	15.5	11.5
	11457-53	3	SL014942	GALE	Q14376	2582	GALE	Human	RFU	Protein	0.5	13	13.5	13.5	14.5	11.5	8.5
	11458-30	3	SL016460	PCBP1	Q15365	5093	PCBP1	Human	RFU	Protein	20	9.5	9	9	7.5	6	7
	11459-81	3	SL007290	ELL	P55199	8178	ELL	Human	RFU	Protein	20	19	19.5	19.5	10.5	11	4.5
	11462-8	3	SL011160	RBM9	O43251	23543	RBFOX2	Human	RFU	Protein	20	15.5	14.5	14.5	7	5.5	3
	11464-9	3	SL013813	RELB	Q01201	5971	RELB	Human	RFU	Protein	20	17	17	17	10.5	11.5	6
	11465-4	3	SL019454	GP135	Q8IZ08	64582	GPR135	Human	RFU	Protein	20	16	16	16	9.5	9	4
	11468-15	3	SL019467	RBM19	Q9Y4C8	9904	RBM19	Human	RFU	Protein	20	14.5	14	14	6	5.5	3
	11476-43	3	SL009023	VPS4A	Q9UN37	27183	VPS4A	Human	RFU	Protein	20	12.5	12	12	6.5	6.5	4.5
	11480-1	3	SL006130	Aldehyde dehydrogenase, class 3	P30838	218	ALDH3A1	Human	RFU	Protein	20	14.5	14	14	7	6	3.5
	11481-25	3	SL007547	TIMD3	Q8TDQ0	84868	HAVCR2	Human	RFU	Protein	20	15.5	15	15	6.5	6	4.5
	11486-26	3	SL019479	ZN174	Q15697	7727	ZNF174	Human	RFU	Protein	20	14	14.5	14.5	7.5	7.5	2
	11487-4	3	SL010384	Testican-1	Q08629	6695	SPOCK1	Human	RFU	Protein	20	15.5	15.5	15.5	7.5	6.5	2.5
	11490-42	3	SL019457	UBL4A	P11441	8266	UBL4A	Human	RFU	Protein	20	11.5	11	11	6.5	7	4
	11493-169	3	SL019474	DYL2	Q96FJ2	140735	DYNLL2	Human	RFU	Protein	0.5	11.5	11.5	11.5	8.5	7.5	4.5
	11494-4	3	SL019480	ELL2	O00472	22936	ELL2	Human	RFU	Protein	20	15.5	15	15	7	6	3
	11510-31	3	SL005699	Apo L1	O14791	8542	APOL1	Human	RFU	Protein	0.005	12.5	11.5	11.5	15.5	10	5.5
	11510-51	3	SL005699	Apo L1	O14791	8542	APOL1	Human	RFU	Protein	0.005	13.5	13	13	12.5	10	5
	11513-92	3	SL002722	CD38	P28907	952	CD38	Human	RFU	Protein	20	14.5	16	16	8.5	9.5	4.5
	11514-196	3	SL004557	CD59	P13987	966	CD59	Human	RFU	Protein	20	14	15	15	6.5	5	5.5
	11516-7	3	SL006131	FABPL	P07148	2168	FABP1	Human	RFU	Protein	20	13.5	14.5	14.5	7.5	7.5	3
	11530-37	3	SL010978	HEM3	P08397	3145	HMBS	Human	RFU	Protein	20	8.5	8	8	7	6	8
	11531-24	3	SL025872	GI24:CD	Q9H7M9	64115	VSIR	Human	RFU	Protein	20	16.5	16	16	7.5	6	5
	11534-6	3	SL019063	LRIT3	Q3SXY7	345193	LRIT3	Human	RFU	Protein	20	16	14.5	14.5	6.5	6	3.5
	11536-9	3	SL019540	MYSM1	Q5VVJ2	114803	MYSM1	Human	RFU	Protein	20	16	16	16	7.5	7	3.5
	11537-12	3	SL008830	TFR2	Q9UP52	7036	TFR2	Human	RFU	Protein	20	14	15	15	8	8.5	4
	11538-216	3	SL019512	DCMC	O95822	23417	MLYCD	Human	RFU	Protein	20	15.5	16	16	7	7	3
	11539-4	3	SL008136	ATPK	P56134	9551	ATP5MF	Human	RFU	Protein	20	15.5	16	16	9.5	11	5.5
	11540-37	3	SL012328	FOXO3A	O43524	2309	FOXO3	Human	RFU	Protein	20	11.5	12.5	12.5	7.5	7.5	2.5
	11542-11	3	SL019529	TM230	Q96A57	29058	TMEM230	Human	RFU	Protein	20	16.5	16	16	8.5	9.5	3
	11543-84	3	SL006779	LIMA1	Q9UHB6	51474	LIMA1	Human	RFU	Protein	20	16	16	16	10	14	8
	11544-39	3	SL010933	PHF3	Q92576	23469	PHF3	Human	RFU	Protein	20	14	13	13	6	6.5	4.5
	11545-9	3	SL004145	HVEM	Q92956	8764	TNFRSF14	Human	RFU	Protein	20	17	17.5	17.5	11.5	12.5	6.5
	11546-7	3	SL007558	CYGB	Q8WWM9	114757	CYGB	Human	RFU	Protein	20	15	14.5	14.5	7	6	3.5
	11547-84	3	SL019518	MUSK	O15146	4593	MUSK	Human	RFU	Protein	20	15.5	15	15	6.5	6	6
	11548-84	3	SL007184	MPIP1	P30304	993	CDC25A	Human	RFU	Protein	20	14.5	13.5	13.5	6.5	6	4
	11549-6	3	SL007314	ISL1	P61371	3670	ISL1	Human	RFU	Protein	20	13	13.5	13.5	6.5	6.5	4.5
	11551-16	3	SL019534	HM20B	Q9P0W2	10362	HMG20B	Human	RFU	Protein	20	14	14	14	6	6	3.5
	11556-19	3	SL015077	ARFG1	Q8N6T3	55738	ARFGAP1	Human	RFU	Protein	0.5	14.5	14	14	10.5	8	4
	11557-3	3	SL007679	SMUF1	Q9HCE7	57154	SMURF1	Human	RFU	Protein	20	14	13.5	13.5	6	5.5	3
	11560-76	3	SL007428	NFAC4	Q14934	4776	NFATC4	Human	RFU	Protein	20	14.5	14.5	14.5	7.5	8.5	2.5
	11561-32	3	SL025418	Fc_MOUSE	Q99LC4			Mouse	RFU	Protein	20	13.5	14	14	6	4.5	3.5
	11562-9	3	SL014854	DPOE2	P56282	5427	POLE2	Human	RFU	Protein	20	14.5	14	14	7	7	3.5
	11563-51	3	SL025998	SYTL4:C2 2	Q96C24	94121	SYTL4	Human	RFU	Protein	20	16	16	16	9	9.5	4
	11565-58	3	SL019525	ZNF23	P17027	7571	ZNF23	Human	RFU	Protein	20	16	15	15	7.5	6.5	4.5
	11566-48	3	SL009148	Keratin 72	Q14CN4	140807	KRT72	Human	RFU	Protein	20	15	14.5	14.5	7	7	4.5
	11567-23	3	SL019535	ZNF10	P21506	7556	ZNF10	Human	RFU	Protein	20	12	12	12	9	7.5	5
	11568-2	3	SL007323	FKB1B	P68106	2281	FKBP1B	Human	RFU	Protein	20	14.5	14	14	7	6	4.5
	11570-94	3	SL019514	BAP29	Q9UHQ4	55973	BCAP29	Human	RFU	Protein	20	14	15	15	8.5	10.5	5.5
	11571-75	3	SL025943	NKG2E:ECD	Q07444	3823	KLRC3	Human	RFU	Protein	20	14	14.5	14.5	5.5	5	4.5
	11572-4	3	SL010968	DYN2	P50570	1785	DNM2	Human	RFU	Protein	20	12.5	11.5	11.5	5	5	6.5
	11573-3	3	SL017909	SRSF6	Q13247	6431	SRSF6	Human	RFU	Protein	20	12	12.5	12.5	6	6	4.5
	11582-63	3	SL007975	DNJA2	O60884	10294	DNAJA2	Human	RFU	Protein	20	14	13.5	13.5	5.5	5.5	3.5
	11586-2	3	SL025923	LRRN1:ECD	Q6UXK5	57633	LRRN1	Human	RFU	Protein	20	16	15	15	7.5	8	3
	11587-5	3	SL019521	MGAP	Q8IWI9	23269	MGA	Human	RFU	Protein	20	17	16.5	16.5	8.5	7.5	4
	11590-5	3	SL019537	RBM23	Q86U06	55147	RBM23	Human	RFU	Protein	20	12.5	12	12	5.5	5.5	3
	11591-43	3	SL007011	PRC1	O43663	9055	PRC1	Human	RFU	Protein	20	12	12.5	12.5	6	6.5	2.5
	11592-1	3	SL011997	ELAV1	Q15717	1994	ELAVL1	Human	RFU	Protein	20	15.5	16	16	9	9.5	3
	11593-21	3	SL003188	MIG	Q07325	4283	CXCL9	Human	RFU	Protein	20	18	18	18	9.5	8	5.5
	11596-47	3	SL019527	ZN75D	P51815	7626	ZNF75D	Human	RFU	Protein	20	16.5	16	16	7.5	6.5	4
	11601-26	3	SL019516	DHX8	Q14562	1659	DHX8	Human	RFU	Protein	20	14	13	13	7.5	7.5	3
	11602-12	3	SL025824	CPNE1:VWFA	Q99829	8904	CPNE1	Human	RFU	Protein	20	16.5	17	17	11	13	8
	11606-22	3	SL019538	DNJB6	O75190	10049	DNAJB6	Human	RFU	Protein	20	13	13	13	6	6	3
	11607-15	3	SL016389	BRD1	O95696	23774	BRD1	Human	RFU	Protein	20	16.5	16	16	8	7.5	5.5
	11608-5	3	SL019511	MLP3B	Q9GZQ8	81631	MAP1LC3B	Human	RFU	Protein	20	11	11	11	10	8.5	8
	11614-29	3	SL013071	ERH	P84090	2079	ERH	Human	RFU	Protein	20	12.5	13.5	13.5	6.5	5.5	3
	11615-16	3	SL016537	DAPP1	Q9UN19	27071	DAPP1	Human	RFU	Protein	20	10.5	10.5	10.5	14.5	11	10.5
	11616-9	3	SL013812	HSF1	Q00613	3297	HSF1	Human	RFU	Protein	20	12.5	12	12	5.5	5	2.5
	11617-1	3	SL004121	LFA-1 alpha-L chain	P20701	3683	ITGAL	Human	RFU	Protein	20	16.5	15.5	15.5	8.5	8	3
	11618-83	3	SL007101	MYB	P10242	4602	MYB	Human	RFU	Protein	20	14	15.5	15.5	8.5	10	5
	11626-7	3	SL008563	UB2V1	Q13404	387522	UBE2V1	Human	RFU	Protein	0.5	13.5	13	13	7.5	6.5	3
	11629-36	3	SL007634	TRAF4	Q9BUZ4	9618	TRAF4	Human	RFU	Protein	20	12.5	12.5	12.5	4	5	3
	11633-89	3	SL013002	AHSA1	O95433	10598	AHSA1	Human	RFU	Protein	20	16.5	18	18	10.5	12.5	8
	11634-32	3	SL016376	RGS10	O43665	6001	RGS10	Human	RFU	Protein	20	9.5	9.5	9.5	8	7	9
	11636-33	3	SL004811	Transgelin-2	P37802	8407	TAGLN2	Human	RFU	Protein	20	15.5	15.5	15.5	7	6	5
	11638-42	3	SL019577	B3GT2	O43825	8707	B3GALT2	Human	RFU	Protein	20	15	14	14	6.5	6	3.5
	11643-73	3	SL019554	DTX3L	Q8TDB6	151636	DTX3L	Human	RFU	Protein	20	12.5	12.5	12.5	7	7.5	4
	11645-9	3	SL012417	P4HA1	P13674	5033	P4HA1	Human	RFU	Protein	20	21	20	20	12	8	5
	11646-4	3	SL005434	Carbohydrate sulfotransferase 9	Q7L1S5	83539	CHST9	Human	RFU	Protein	20	16	16.5	16.5	8	6.5	3.5
	11647-6	3	SL025866	Frizzled-10:CD	Q9ULW2	11211	FZD10	Human	RFU	Protein	20	18	18.5	18.5	12.5	16.5	11
	11649-3	3	SL019547	SMAP1	Q8IYB5	60682	SMAP1	Human	RFU	Protein	20	13	13	13	6.5	5.5	4
	11651-24	3	SL019555	AGO1	Q9UL18	26523	AGO1	Human	RFU	Protein	20	15	14	14	7	6	3.5
	11653-69	3	SL019569	SC6A9	P48067	6536	SLC6A9	Human	RFU	Protein	20	11.5	11.5	11.5	7	7	4
	11654-77	3	SL019578	NRSN1	Q8IZ57	140767	NRSN1	Human	RFU	Protein	20	13.5	13	13	9	10.5	7.5
	11656-110	3	SL007751	EVL	Q9UI08	51466	EVL	Human	RFU	Protein	20	16.5	17	17	10.5	13	7.5
	11657-86	3	SL006979	SOCS7	O14512	30837	SOCS7	Human	RFU	Protein	20	16.5	15.5	15.5	7.5	6.5	4
	11659-31	3	SL011224	EPN4	Q14677	9685	CLINT1	Human	RFU	Protein	20	12	12	12	11	9.5	10.5
	11661-11	3	SL019570	NALP1	Q9C000	22861	NLRP1	Human	RFU	Protein	20	15.5	15	15	6.5	6	3.5
	11664-32	3	SL019543	ARFG2	Q8N6H7	84364	ARFGAP2	Human	RFU	Protein	20	12	12	12	5	4.5	5.5
	11666-72	3	SL019551	RGS8	P57771	85397	RGS8	Human	RFU	Protein	20	19.5	19.5	19.5	13	18.5	12.5
	11667-29	3	SL019556	TENC1	Q63HR2	23371	TNS2	Human	RFU	Protein	20	16	14.5	14.5	7	7	3.5
	11669-39	3	SL019571	SO5A1	Q9H2Y9	81796	SLCO5A1	Human	RFU	Protein	20	14	14	14	6.5	7	2
	11670-18	3	SL019419	GP101	Q96P66	83550	GPR101	Human	RFU	Protein	20	14.5	15	15	8.5	9.5	4
	11671-19	3	SL019544	BRPF1	P55201	7862	BRPF1	Human	RFU	Protein	20	15	14.5	14.5	9	10.5	5.5
	11672-17	3	SL019549	KI16B	Q96L93	55614	KIF16B	Human	RFU	Protein	20	18	18	18	11	14.5	8.5
	11677-17	3	SL019579	ZDH14	Q8IZN3	79683	ZDHHC14	Human	RFU	Protein	20	14	14.5	14.5	6.5	7	3.5
	11678-105	3	SL019586	CXD2	Q9UKL4	57369	GJD2	Human	RFU	Protein	20	13.5	13.5	13.5	7	7	3
	11681-8	3	SL007271	NUPL	P52594	3267	AGFG1	Human	RFU	Protein	20	12	12	12	6.5	5.5	6
	11682-7	3	SL015231	TXNIP	Q9H3M7	10628	TXNIP	Human	RFU	Protein	20	18.5	19	19	14.5	18	12
	11683-19	3	SL019567	GGA3	Q9NZ52	23163	GGA3	Human	RFU	Protein	20	15.5	15.5	15.5	7.5	6.5	4.5
	11690-47	3	SL019558	APC7	Q9UJX3	51434	ANAPC7	Human	RFU	Protein	20	16	16	16	7.5	6.5	3
	11692-21	3	SL019573	SHC4	Q6S5L8	399694	SHC4	Human	RFU	Protein	20	13.5	13	13	8	7.5	3
	11696-7	3	SL008838	RABP2	P29373	1382	CRABP2	Human	RFU	Protein	20	10	10.5	10.5	5.5	5	5.5
	11699-16	3	SL014919	TP4A2	Q12974	8073	PTP4A2	Human	RFU	Protein	20	16	15.5	15.5	10	8	8.5
	11708-2	3	SL007868	LCN1	P31025	3933	LCN1	Human	RFU	Protein	20	13	13.5	13.5	7	7.5	2.5
	11709-29	3	SL015112	CPT1B	Q92523	1375	CPT1B	Human	RFU	Protein	20	18	18	18	11	12.5	7
	11712-207	3	SL011294	UN45A	Q9H3U1	55898	UNC45A	Human	RFU	Protein	20	12.5	12.5	12.5	7.5	8	6
	11715-1	3	SL019568	PO2F1	P14859	5451	POU2F1	Human	RFU	Protein	20	12.5	12	12	6.5	6.5	4
	11716-28	3	SL019575	LRIT2	A6NDA9	340745	LRIT2	Human	RFU	Protein	20	13	13.5	13.5	5.5	5.5	4
	11814-29	3	SL000134	Met	P08581	4233	MET	Human	RFU	Protein	0.5	11	10	10	7	6	3
	11816-84	3	SL007025	JAK2	O60674	3717	JAK2	Human	RFU	Protein	20	14.5	15.5	15.5	8.5	8	6.5
	11817-1	3	SL018792	KS6B1	P23443	6198	RPS6KB1	Human	RFU	Protein	20	16.5	16	16	7.5	7.5	6.5
	11825-27	3	SL013877	PRGC1	Q9UBK2	10891	PPARGC1A	Human	RFU	Protein	20	15	14	14	7	7.5	2.5
	11827-7	3	SL019486	RORG	P51449	6097	RORC	Human	RFU	Protein	20	12	13	13	7	6	4
	11830-48	3	SL010616	SHP-2	Q06124	5781	PTPN11	Human	RFU	Protein	20	9.5	9.5	9.5	7	5.5	7
	11833-83	3	SL012513	FRDA	Q16595	2395	FXN	Human	RFU	Protein	20	13.5	14	14	6.5	7	2
	11836-144	3	SL004119	discoidin domain receptor 1	Q08345	780	DDR1	Human	RFU	Protein	0.5	15.5	14.5	14.5	8.5	7.5	4
	11837-7	3	SL004859	GITR	Q9Y5U5	8784	TNFRSF18	Human	RFU	Protein	20	13	13.5	13.5	5.5	5.5	4
	11838-130	3	SL010815	FA38A	Q92508	9780	PIEZO1	Human	RFU	Protein	20	14	15	15	6.5	6.5	3.5
	11851-21	3	SL017099	TREM2	Q9NZC2	54209	TREM2	Human	RFU	Protein	0.5	12.5	12	12	9	10.5	6
	11860-3	3	SL025418	Fc_MOUSE	Q99LC4			Mouse	RFU	Protein	20	15.5	15.5	15.5	8.5	6.5	4
	11872-9	3	SL019027	PCDGD	Q9Y5G3	56104	PCDHGB1	Human	RFU	Protein	0.5	13	12	12	10.5	8.5	6
	11890-2	3	SL025418	Fc_MOUSE	Q99LC4			Mouse	RFU	Protein	20	14.5	14.5	14.5	12	12.5	9
	11895-21	3	SL025418	Fc_MOUSE	Q99LC4			Mouse	RFU	Protein	20	12.5	12.5	12.5	6	5	4.5
	11910-27	3	SL019039	DLX4	Q92988	1748	DLX4	Human	RFU	Protein	20	13	13	13	6.5	5.5	5
	11911-13	3	SL025919	LRC4B:CD	Q9NT99	94030	LRRC4B	Human	RFU	Protein	20	12.5	13	13	6	6	3.5
	11912-45	3	SL025418	Fc_MOUSE	Q99LC4			Mouse	RFU	Protein	20	15	15	15	7	6.5	4
	11917-8	3	SL025418	Fc_MOUSE	Q99LC4			Mouse	RFU	Protein	20	16.5	17	17	14	15.5	11
	11918-54	3	SL025418	Fc_MOUSE	Q99LC4			Mouse	RFU	Protein	20	19	18.5	18.5	14.5	14.5	12
	11919-84	3	SL025418	Fc_MOUSE	Q99LC4			Mouse	RFU	Protein	20	15.5	15.5	15.5	7	6.5	5
	11926-23	3	SL012582	P34	Q6PD74	79719	AAGAB	Human	RFU	Protein	20	12.5	12.5	12.5	5.5	5	5.5
	11927-3	3	SL025418	Fc_MOUSE	Q99LC4			Mouse	RFU	Protein	20	16	15.5	15.5	9.5	7	6
	11934-9	3	SL015014	INT3	Q68E01	65123	INTS3	Human	RFU	Protein	20	13	14	14	8	8	3
	11939-11	3	SL025418	Fc_MOUSE	Q99LC4			Mouse	RFU	Protein	20	13.5	14.5	14.5	11	9	5.5
	11949-25	3	SL025843	EGF:CD	P01133	1950	EGF	Human	RFU	Protein	20	14.5	15	15	8.5	8.5	4
	11952-1	3	SL025881	IGDC3:CD	Q8IVU1	9543	IGDCC3	Human	RFU	Protein	20	16.5	16	16	8.5	7	3
	11955-1	3	SL025968	RHG01:Rho-GAP	Q07960	392	ARHGAP1	Human	RFU	Protein	20	15.5	15.5	15.5	9.5	8.5	5
	11967-23	3	SL013765	RABP1	P29762	1381	CRABP1	Human	RFU	Protein	20	17.5	18	18	12	17	10.5
	11969-5	3	SL004807	S100A2	P29034	6273	S100A2	Human	RFU	Protein	20	17	17	17	8.5	6.5	3.5
	11986-30	3	SL025418	Fc_MOUSE	Q99LC4			Mouse	RFU	Protein	20	13	12.5	12.5	7.5	8	3.5
	11988-24	3	SL015251	PTPRH	Q9HD43	5794	PTPRH	Human	RFU	Protein	20	15.5	16.5	16.5	10	11	5
	11989-35	3	SL019200	EMC1	Q8N766	23065	EMC1	Human	RFU	Protein	20	15	15	15	6.5	6.5	2.5
	11993-227	3	SL025418	Fc_MOUSE	Q99LC4			Mouse	RFU	Protein	20	16	16	16	7.5	7	2.5
	12001-7	3	SL006520	ZO1	Q07157	7082	TJP1	Human	RFU	Protein	20	16.5	17.5	17.5	11.5	14	9
	12008-3	3	SL007098	CD7	P09564	924	CD7	Human	RFU	Protein	20	14.5	14.5	14.5	6	6	6
	12012-33	3	SL025418	Fc_MOUSE	Q99LC4			Mouse	RFU	Protein	20	14.5	15	15	7.5	8.5	3.5
	12014-19	3	SL019226	PTPS	Q03393	5805	PTS	Human	RFU	Protein	20	14.5	15.5	15.5	9.5	10	4.5
	12016-60	3	SL013756	CBL	P22681	867	CBL	Human	RFU	Protein	20	9.5	8.5	8.5	8	5.5	7.5
	12018-84	3	SL019230	TPK1	Q9H3S4	27010	TPK1	Human	RFU	Protein	20	14	14.5	14.5	7.5	7.5	2
	12020-39	3	SL010883	PMGE	P07738	669	BPGM	Human	RFU	Protein	0.5	12.5	12	12	9.5	8.5	4
	12022-12	3	SL000132	SMAD4	Q13485	4089	SMAD4	Human	RFU	Protein	20	13	13.5	13.5	7.5	8	5
	12030-82	3	SL004900	Desmin	P17661	1674	DES	Human	RFU	Protein	20	18	19	19	14	20	14.5
	12033-3	3	SL007012	BUB1	O43683	699	BUB1	Human	RFU	Protein	20	14.5	15	15	8.5	8	4
	12034-28	3	SL004613	CAP 1	Q01518	10487	CAP1	Human	RFU	Protein	20	38	40	40	46	48	48
	12041-33	3	SL013773	HS71L	P34931	3305	HSPA1L	Human	RFU	Protein	20	17.5	19.5	19.5	13.5	12.5	8.5
	12046-51	3	SL011216	TADBP	Q13148	23435	TARDBP	Human	RFU	Protein	20	19	18.5	18.5	10	8.5	4
	12077-32	3	SL004357	Myostatin	O14793	2660	MSTN	Human	RFU	Protein	20	12	12.5	12.5	7.5	6	2.5
	12329-21	3	SL013834	KS6A1	Q15418	6195	RPS6KA1	Human	RFU	Protein	0.5	12	10.5	10.5	11.5	8.5	4.5
	12332-7	3	SL019680	EF2K	O00418	29904	EEF2K	Human	RFU	Protein	20	15	15.5	15.5	9	9.5	7.5
	12333-87	3	SL010958	RPIA	P49247	22934	RPIA	Human	RFU	Protein	0.5	12.5	13	13	8	7	3.5
	12334-25	3	SL004695	cSHMT	P34896	6470	SHMT1	Human	RFU	Protein	20	11	11.5	11.5	6	5.5	5
	12338-27	3	SL019671	EGFLA	Q63HQ2	133584	EGFLAM	Human	RFU	Protein	20	8	9	9	5.5	5	6.5
	12340-17	3	SL011196	SYAC	P49588	16	AARS1	Human	RFU	Protein	20	11.5	10.5	10.5	6	5.5	4.5
	12341-8	3	SL007465	DUS6	Q16828	1848	DUSP6	Human	RFU	Protein	20	15.5	14.5	14.5	7	7.5	3.5
	12343-14	3	SL011226	CENB2	Q15057	23527	ACAP2	Human	RFU	Protein	20	15.5	15	15	7	7	3
	12345-4	3	SL019703	APC10	Q9UM13	10393	ANAPC10	Human	RFU	Protein	20	15	14.5	14.5	7	6.5	2.5
	12347-29	3	SL019675	CCM2	Q9BSQ5	83605	CCM2	Human	RFU	Protein	20	14.5	15.5	15.5	11.5	14	10
	12348-46	3	SL019681	SYSM	Q9NP81	54938	SARS2	Human	RFU	Protein	20	15	15	15	7	6.5	4.5
	12350-86	3	SL018899	ETS2	P15036	2114	ETS2	Human	RFU	Protein	20	13.5	14	14	7	7	3.5
	12351-25	3	SL004396	STAT1	P42224	6772	STAT1	Human	RFU	Protein	20	9	9	9	7	5	8
	12352-70	3	SL019698	ARRD3	Q96B67	57561	ARRDC3	Human	RFU	Protein	20	14	14	14	6	6	4
	12355-223	3	SL019676	RRFM	Q96E11	92399	MRRF	Human	RFU	Protein	20	14.5	15	15	8	9	3.5
	12356-65	3	SL005002	Sorcin	P30626	6717	SRI	Human	RFU	Protein	20	9	9	9	10.5	7.5	7
	12357-41	3	SL016390	SNP29	O95721	9342	SNAP29	Human	RFU	Protein	20	15.5	16	16	8	7.5	4
	12358-6	3	SL007325	IGBP1	P78318	3476	IGBP1	Human	RFU	Protein	20	14.5	14	14	6.5	4.5	6
	12361-102	3	SL008513	RRAS2	P62070	22800	RRAS2	Human	RFU	Protein	20	17	16	16	8	6	4
	12363-70	3	SL015111	TRIB2	Q92519	28951	TRIB2	Human	RFU	Protein	20	16	15.5	15.5	8	8	2.5
	12365-108	3	SL009453	RUVB1	Q9Y265	8607	RUVBL1	Human	RFU	Protein	20	13.5	13.5	13.5	6.5	6	3
	12366-16	3	SL008832	CRGD	P07320	1421	CRYGD	Human	RFU	Protein	20	14.5	14	14	6.5	6.5	3
	12367-52	3	SL019694	MACOI	Q8N5G2	55219	MACO1	Human	RFU	Protein	20	13	12	12	6.5	5.5	4
	12368-18	3	SL013848	PCAF	Q92831	8850	KAT2B	Human	RFU	Protein	20	16.5	15.5	15.5	8	6	5
	12370-30	3	SL006348	Apo F	Q13790	319	APOF	Human	RFU	Protein	0.5	12.5	12	12	9.5	7.5	4.5
	12372-50	3	SL005671	Tropomyosin alpha-3 chain	P06753	7170	TPM3	Human	RFU	Protein	20	13	13	13	5.5	5.5	3
	12373-73	3	SL014875	TRA2B	P62995	6434	TRA2B	Human	RFU	Protein	20	10.5	11.5	11.5	5	4.5	5
	12374-8	3	SL019686	PA1B3	Q15102	5050	PAFAH1B3	Human	RFU	Protein	20	12	12.5	12.5	7	6	5
	12376-85	3	SL003762	p19-INK4d	P55273	1032	CDKN2D	Human	RFU	Protein	20	12.5	13.5	13.5	7.5	7.5	5
	12378-71	3	SL012578	TPSN	O15533	6892	TAPBP	Human	RFU	Protein	20	14	14.5	14.5	7.5	6	4
	12381-26	3	SL008046	CBR1	P16152	873	CBR1	Human	RFU	Protein	20	13	12.5	12.5	5	4.5	5
	12382-2	3	SL019687	DDX58	O95786	23586	DDX58	Human	RFU	Protein	20	14	14	14	7.5	8.5	4
	12384-92	3	SL019700	CSN7B	Q9H9Q2	64708	COPS7B	Human	RFU	Protein	0.5	15.5	15.5	15.5	13	12	8.5
	12385-4	3	SL006471	CAN3	P20807	825	CAPN3	Human	RFU	Protein	20	12	12.5	12.5	6.5	6.5	2.5
	12386-11	3	SL012837	AMPB	Q9H4A4	6051	RNPEP	Human	RFU	Protein	20	15	13.5	13.5	5.5	4.5	6
	12387-7	3	SL013045	PDLI4	P50479	8572	PDLIM4	Human	RFU	Protein	20	14.5	14	14	6.5	5	3.5
	12389-4	3	SL007790	ORC6	Q9Y5N6	23594	ORC6	Human	RFU	Protein	20	14.5	14.5	14.5	8.5	9.5	3.5
	12391-27	3	SL019695	PDZD7	Q9H5P4	79955	PDZD7	Human	RFU	Protein	20	19.5	19.5	19.5	20	19.5	15.5
	12392-30	3	SL019701	ARL1	P40616	400	ARL1	Human	RFU	Protein	0.5	10.5	9.5	9.5	7	5.5	2
	12394-53	3	SL006601	CP054	Q6UWD8	283897	C16orf54	Human	RFU	Protein	20	13.5	13.5	13.5	6	5.5	3.5
	12395-86	3	SL019677	SYDM	Q6PI48	55157	DARS2	Human	RFU	Protein	20	12.5	11.5	11.5	7.5	7	9
	12396-19	3	SL006368	HIBCH	Q6NVY1	26275	HIBCH	Human	RFU	Protein	20	12.5	12	12	6.5	6	7
	12398-15	3	SL019692	PAX4	O43316		PAX4	Human	RFU	Protein	20	16	14.5	14.5	6.5	5.5	3
	12399-194	3	SL013198	CCD50	Q8IVM0	152137	CCDC50	Human	RFU	Protein	20	13	13.5	13.5	7	7.5	4
	12400-25	3	SL015259	UBE2T	Q9NPD8	29089	UBE2T	Human	RFU	Protein	20	14	13.5	13.5	9	9.5	3.5
	12401-3	3	SL019706	STALP	Q96FJ0	57559	STAMBPL1	Human	RFU	Protein	20	14.5	15	15	7	10	4.5
	12403-30	3	SL019678	RB39B	Q96DA2	116442	RAB39B	Human	RFU	Protein	20	16	16	16	9.5	10.5	4.5
	12406-119	3	SL000635	ARHI	O95661	9077	DIRAS3	Human	RFU	Protein	20	15.5	15	15	7	6	3.5
	12408-333	3	SL015330	RB22A	Q9UL26	57403	RAB22A	Human	RFU	Protein	20	12	12	12	7	6.5	3.5
	12409-90	3	SL019707	RAB7B	Q96AH8	338382	RAB7B	Human	RFU	Protein	20	15	15	15	6.5	5.5	3.5
	12411-60	3	SL019679	MAX	P61244	4149	MAX	Human	RFU	Protein	20	10	10	10	6	5.5	5.5
	12414-31	3	SL004815	14-3-3 protein beta/alpha	P31946	7529	YWHAB	Human	RFU	Protein	0.5	12	12.5	12.5	10	10.5	7.5
	12415-122	3	SL011710	EDF1	O60869	8721	EDF1	Human	RFU	Protein	20	18	17	17	11	12	6
	12417-46	3	SL019708	TPRKB	Q9Y3C4	51002	TPRKB	Human	RFU	Protein	0.5	14	13	13	11	9.5	4.5
	12420-10	3	SL019684	GPD1L	Q8N335	23171	GPD1L	Human	RFU	Protein	20	21	21	21	15	17.5	13
	12422-143	3	SL019693	LX15B	O15296	247	ALOX15B	Human	RFU	Protein	20	11.5	12.5	12.5	10	9.5	6.5
	12423-38	3	SL019697	A1CF	Q9NQ94	29974	A1CF	Human	RFU	Protein	20	14.5	15	15	7	7	3
	12424-107	3	SL019702	THYN1	Q9P016	29087	THYN1	Human	RFU	Protein	20	14.5	13	13	5.5	5.5	3.5
	12425-104	3	SL008834	ARF6	P62330	382	ARF6	Human	RFU	Protein	20	15.5	15.5	15.5	8.5	8.5	3.5
	12426-19	3	SL016520	MOL1B	Q9H8S9	55233	MOB1A	Human	RFU	Protein	20	13.5	14.5	14.5	9	9	7.5
	12427-8	3	SL007185	MPIP2	P30305	994	CDC25B	Human	RFU	Protein	20	15.5	15	15	8.5	9.5	3
	12428-2	3	SL015008	LYPL1	Q5VWZ2	127018	LYPLAL1	Human	RFU	Protein	20	15	15.5	15.5	7.5	8	3.5
	12430-78	3	SL011150	PAIP1	Q9H074	10605	PAIP1	Human	RFU	Protein	20	15.5	15.5	15.5	8	9	2.5
	12431-13	3	SL019737	PELO	Q9BRX2	53918	PELO	Human	RFU	Protein	20	14.5	13.5	13.5	6.5	6	3
	12432-23	3	SL010232	CYBP	Q9HB71	27101	CACYBP	Human	RFU	Protein	20	14	13.5	13.5	6	5.5	5
	12433-8	3	SL019709	ARL11	Q969Q4	115761	ARL11	Human	RFU	Protein	0.5	11	10	10	7.5	7	3
	12434-25	3	SL008617	K0174	P53990	9798	IST1	Human	RFU	Protein	20	13.5	14	14	7	7	3
	12436-84	3	SL005847	GST omega-1	P78417	9446	GSTO1	Human	RFU	Protein	0.5	14.5	13	13	10	8	7
	12437-18	3	SL019726	ULK3	Q6PHR2	25989	ULK3	Human	RFU	Protein	20	16	16	16	7.5	7.5	3.5
	12438-127	3	SL014754	3MG	P29372	4350	MPG	Human	RFU	Protein	20	11	12	12	5	5	3.5
	12439-67	3	SL004395	ISGF3	Q00978	10379	IRF9	Human	RFU	Protein	20	15.5	14.5	14.5	7.5	7.5	5.5
	12442-4	3	SL019715	RHOD	O00212	29984	RHOD	Human	RFU	Protein	20	12	12	12	6	6	4.5
	12444-39	3	SL006967	NR5A2	O00482	2494	NR5A2	Human	RFU	Protein	20	14.5	13.5	13.5	7.5	6.5	5
	12445-50	3	SL019727	ANR27	Q96NW4	84079	ANKRD27	Human	RFU	Protein	20	14.5	15	15	8.5	9.5	4
	12446-49	3	SL005253	GST A1-1	P08263	2938	GSTA1	Human	RFU	Protein	20	11	11	11	5.5	5.5	3.5
	12448-246	3	SL006476	NMT1	P30419	4836	NMT1	Human	RFU	Protein	20	9	9	9	7.5	5	7
	12449-16	3	SL012991	PPIH	O43447	10465	PPIH	Human	RFU	Protein	20	13	12	12	6	5.5	6
	12450-42	3	SL016459	PMVK	Q15126	10654	PMVK	Human	RFU	Protein	20	12	13	13	6.5	6.5	2.5
	12451-62	3	SL018858	BACH1	O14867	571	BACH1	Human	RFU	Protein	20	17.5	17.5	17.5	12	16	10.5
	12452-32	3	SL019721	SV422	Q86Y97	84787	KMT5C	Human	RFU	Protein	20	16.5	16.5	16.5	9	9.5	5
	12453-161	3	SL019728	NXF1	Q9UBU9	10482	NXF1	Human	RFU	Protein	20	14.5	13.5	13.5	5.5	5.5	3.5
	12454-105	3	SL019732	NTM1A	Q9BV86	28989	NTMT1	Human	RFU	Protein	20	16	15.5	15.5	7.5	6	4
	12455-48	3	SL019739	MYNN	Q9NPC7	55892	MYNN	Human	RFU	Protein	20	15.5	17	17	9.5	8.5	4
	12456-5	3	SL019744	F263	Q16875	5209	PFKFB3	Human	RFU	Protein	20	17	17.5	17.5	10.5	12	6
	12457-10	3	SL019711	MTND	Q9BV57	55256	ADI1	Human	RFU	Protein	20	12.5	13.5	13.5	7.5	8	3
	12458-79	3	SL016506	CHP1	Q99653	11261	CHP1	Human	RFU	Protein	20	12.5	12.5	12.5	6.5	6.5	3
	12459-13	3	SL007671	PKHA1	Q9HB21	59338	PLEKHA1	Human	RFU	Protein	20	13.5	13	13	6.5	6	3
	12460-18	3	SL008613	PSA7	O14818	5688	PSMA7	Human	RFU	Protein	20	8	8.5	8.5	8	6.5	8
	12461-8	3	SL013283	SIRT5	Q9NXA8	23408	SIRT5	Human	RFU	Protein	20	15.5	15	15	8.5	6	6
	12462-20	3	SL019733	SETMR	Q53H47	6419	SETMAR	Human	RFU	Protein	20	17.5	16	16	8	7	4.5
	12463-7	3	SL019740	KLH13	Q9P2N7	90293	KLHL13	Human	RFU	Protein	20	16.5	17	17	10	11.5	6
	12466-7	3	SL008019	ROA1	P09651	3178	HNRNPA1	Human	RFU	Protein	0.5	10	9.5	9.5	9.5	8	4.5
	12469-19	3	SL011230	MARE1	Q15691	22919	MAPRE1	Human	RFU	Protein	0.5	11	10.5	10.5	7	5.5	5
	12471-47	3	SL007061	STAU1	O95793	6780	STAU1	Human	RFU	Protein	20	13.5	13	13	6.5	6	3
	12473-48	3	SL015285	KCTD5	Q9NXV2	54442	KCTD5	Human	RFU	Protein	20	16	16.5	16.5	11	13	8
	12475-48	3	SL019722	CLIC5	Q9NZA1	53405	CLIC5	Human	RFU	Protein	20	9.5	9	9	6.5	4	6
	12476-50	3	SL013278	TIGAR	Q9NQ88	57103	TIGAR	Human	RFU	Protein	20	15.5	15	15	7.5	7.5	4
	12477-42	3	SL019734	TSN	Q15631	7247	TSN	Human	RFU	Protein	20	11.5	11	11	4.5	4.5	3.5
	12478-15	3	SL008862	RL30	P62888	6156	RPL30	Human	RFU	Protein	20	8.5	9	9	7.5	5	4.5
	12479-50	3	SL014768	KAP1	P31321	5575	PRKAR1B	Human	RFU	Protein	20	17	16.5	16.5	10	9	6.5
	12480-9	3	SL019713	OTUD5	Q96G74	55593	OTUD5	Human	RFU	Protein	20	23	22	22	22	27	23
	12482-5	3	SL007512	BPTF	Q12830	2186	BPTF	Human	RFU	Protein	20	17	16.5	16.5	8.5	8	3.5
	12483-62	3	SL007576	RORB	Q92753	6096	RORB	Human	RFU	Protein	20	12.5	12.5	12.5	5	5	3.5
	12484-67	3	SL011194	PIPNB	P48739	23760	PITPNB	Human	RFU	Protein	20	19.5	20	20	13	15.5	8.5
	12486-8	3	SL007708	GLRX2	Q9NS18	51022	GLRX2	Human	RFU	Protein	20	14.5	14	14	7	7.5	2.5
	12488-9	3	SL015331	MCTS1	Q9ULC4	28985	MCTS1	Human	RFU	Protein	20	14.5	14.5	14.5	8	5.5	6
	12490-92	3	SL019720	LTOR3	Q9UHA4	8649	LAMTOR3	Human	RFU	Protein	20	14	14.5	14.5	8	7	4.5
	12491-23	3	SL008340	CLIC4	Q9Y696	25932	CLIC4	Human	RFU	Protein	0.5	10.5	8.5	8.5	13	6.5	4.5
	12493-42	3	SL019735	OTUB2	Q96DC9	78990	OTUB2	Human	RFU	Protein	20	15	14	14	8.5	8	3
	12494-99	3	SL019741	GBRL2	P60520	11345	GABARAPL2	Human	RFU	Protein	0.5	10	10	10	7	6	4.5
	12497-29	3	SL015180	SDOS	Q9BRJ7	84309	NUDT16L1	Human	RFU	Protein	20	8.5	8.5	8.5	6	3.5	6
	12498-12	3	SL019719	TX1B3	O14907	30851	TAX1BP3	Human	RFU	Protein	20	10	11	11	7.5	6	4.5
	12499-108	3	SL015171	SH3G2	Q99962	6456	SH3GL2	Human	RFU	Protein	20	10.5	9.5	9.5	7.5	6.5	8
	12500-88	3	SL019730	SAE2	Q9UBT2	10054	UBA2	Human	RFU	Protein	20	26	26	26	28	25	25
	12501-10	3	SL008849	TBCA	O75347	6902	TBCA	Human	RFU	Protein	0.5	10.5	10.5	10.5	8.5	6	3
	12503-5	3	SL007451	SPR1	Q15743	8111	GPR68	Human	RFU	Protein	0.5	11	11	11	11.5	8.5	5
	12504-26	3	SL008078	LMOD1	P29536	25802	LMOD1	Human	RFU	Protein	20	16	15	15	7.5	8	3
	12507-16	3	SL019723	IP3KC	Q96DU7	80271	ITPKC	Human	RFU	Protein	20	15.5	15	15	7	6.5	2.5
	12508-9	3	SL008756	CHMP3	Q9Y3E7	100526767	CHMP3	Human	RFU	Protein	20	13.5	13.5	13.5	5.5	5.5	4.5
	12509-115	3	SL019736	COMD1	Q8N668	150684	COMMD1	Human	RFU	Protein	20	13.5	14	14	7	6.5	3.5
	12510-3	3	SL019742	STAP1	Q9ULZ2	26228	STAP1	Human	RFU	Protein	20	15	14.5	14.5	7	6.5	2.5
	12511-83	3	SL019747	S41A2	Q96JW4	84102	SLC41A2	Human	RFU	Protein	20	15.5	15.5	15.5	11.5	13	9.5
	12513-8	3	SL008826	GLTP	Q9NZD2	51228	GLTP	Human	RFU	Protein	20	14	13.5	13.5	6	6	2.5
	12514-16	3	SL004624	METTL1	Q9UBP6	4234	METTL1	Human	RFU	Protein	20	18	18.5	18.5	10	8	3
	12515-45	3	SL019724	UCK2	Q9BZX2	7371	UCK2	Human	RFU	Protein	20	14.5	14.5	14.5	7	8	4.5
	12516-13	3	SL019731	TEAD4	Q15561	7004	TEAD4	Human	RFU	Protein	20	14.5	14.5	14.5	7.5	8.5	3
	12517-52	3	SL003787	TFAR19	O14737	9141	PDCD5	Human	RFU	Protein	20	11.5	11.5	11.5	6	5.5	7
	12518-289	3	SL011258	PB1	Q86U86	55193	PBRM1	Human	RFU	Protein	20	13.5	13	13	5	5	3.5
	12521-3	3	SL007230	CDN2C	P42773	1031	CDKN2C	Human	RFU	Protein	20	18.5	18.5	18.5	12.5	13	7.5
	12522-6	3	SL011201	RD23B	P54727	5887	RAD23B	Human	RFU	Protein	20	19	17	17	12	9	9.5
	12524-18	3	SL019774	SAT2	Q96F10	112483	SAT2	Human	RFU	Protein	20	14.5	15	15	7.5	7	2.5
	12527-50	3	SL013736	THA	P10827	7067	THRA	Human	RFU	Protein	20	16	16.5	16.5	9.5	10.5	4
	12528-40	3	SL019761	WRIP1	Q96S55	56897	WRNIP1	Human	RFU	Protein	20	15	15	15	8.5	9	2.5
	12529-32	3	SL019753	FKBP6	O75344	8468	FKBP6	Human	RFU	Protein	0.5	13	12	12	10	8	5
	12530-14	3	SL005032	CKS-1	P61024	1163	CKS1B	Human	RFU	Protein	20	14.5	15	15	7	7	3.5
	12531-5	3	SL019768	ERVV1	B6SEH8		ERVV-1	Human	RFU	Protein	20	16	16.5	16.5	10	12	6.5
	12532-28	3	SL013788	UB2R1	P49427	997	CDC34	Human	RFU	Protein	20	13.5	13	13	6.5	6.5	4.5
	12533-135	3	SL019781	CYH2	Q99418	9266	CYTH2	Human	RFU	Protein	20	16.5	16.5	16.5	10	10	4
	12534-10	3	SL019796	CACO2	Q13137	10241	CALCOCO2	Human	RFU	Protein	20	11.5	12.5	12.5	6.5	7	2
	12535-2	3	SL013748	XRCC1	P18887	7515	XRCC1	Human	RFU	Protein	20	18	16.5	16.5	8.5	7	5
	12536-46	3	SL019758	MTMR6	Q9Y217	9107	MTMR6	Human	RFU	Protein	20	19	17.5	17.5	10	7.5	7
	12537-88	3	SL013811	PURA	Q00577	5813	PURA	Human	RFU	Protein	20	15	13.5	13.5	6.5	6	4
	12538-19	3	SL019759	RGS7	P49802	6000	RGS7	Human	RFU	Protein	20	14	15	15	13	13	9.5
	12540-25	3	SL019775	RHOG	P84095	391	RHOG	Human	RFU	Protein	0.5	14	12.5	12.5	8.5	6.5	4.5
	12543-76	3	SL019752	ZN560	Q96MR9	147741	ZNF560	Human	RFU	Protein	20	13.5	13.5	13.5	7.5	7	2.5
	12546-1	3	SL014839	SMTN	P53814	6525	SMTN	Human	RFU	Protein	20	11	10	10	6.5	6	7.5
	12548-75	3	SL019776	RRAGC	Q9HB90	64121	RRAGC	Human	RFU	Protein	20	15	14	14	7	5.5	4
	12549-33	3	SL014636	PTGD2	O60760	27306	HPGDS	Human	RFU	Protein	20	12	12.5	12.5	6	4	4
	12551-3	3	SL007599	ITCH	Q96J02	83737	ITCH	Human	RFU	Protein	20	15	14.5	14.5	6.5	7	7.5
	12553-5	3	SL010954	VRK1	Q99986	7443	VRK1	Human	RFU	Protein	20	15	14	14	6.5	8	3.5
	12554-10	3	SL013725	RA51D	O75771	5892	RAD51D	Human	RFU	Protein	20	15.5	14	14	8	7	6.5
	12556-7	3	SL006252	UBE2C	O00762	11065	UBE2C	Human	RFU	Protein	20	15.5	15.5	15.5	8	6.5	4
	12557-18	3	SL019782	NOVA1	P51513	4857	NOVA1	Human	RFU	Protein	20	12.5	12	12	6	7	6
	12558-3	3	SL011269	UBS3B	Q8TF42	84959	UBASH3B	Human	RFU	Protein	20	10	10	10	9	8.5	10
	12560-9	3	SL008415	NT5C	Q8TCD5	30833	NT5C	Human	RFU	Protein	20	11	11	11	7.5	6	3.5
	12562-1	3	SL014979	PKN1	Q16512	5585	PKN1	Human	RFU	Protein	0.5	11	10.5	10.5	9	7.5	2.5
	12563-2	3	SL019770	TFIP8	O95379	25816	TNFAIP8	Human	RFU	Protein	0.5	12.5	10.5	10.5	9	7	4
	12564-9	3	SL019777	NIP7	Q9Y221	51388	NIP7	Human	RFU	Protein	20	15	14.5	14.5	6.5	5.5	4
	12568-14	3	SL017529	KEAP1	Q14145	9817	KEAP1	Human	RFU	Protein	20	12.5	13	13	7	6	4.5
	12569-25	3	SL004993	TCP-1-epsilon	P48643	22948	CCT5	Human	RFU	Protein	20	21	22	22	22	21	22
	12571-14	3	SL019778	ARL3	P36405	403	ARL3	Human	RFU	Protein	20	12.5	12.5	12.5	6.5	6.5	6
	12572-236	3	SL019783	EFS	O43281	10278	EFS	Human	RFU	Protein	0.5	12	12	12	8	7.5	4
	12573-80	3	SL019797	TRIM3	O75382	10612	TRIM3	Human	RFU	Protein	20	13	12.5	12.5	8	8	5.5
	12574-36	3	SL000405	Endothelin 2	P20800	1907	EDN2	Human	RFU	Protein	0.5	17	15.5	15.5	11.5	8	4
	12575-30	3	SL008027	C1TC	P11586	4522	MTHFD1	Human	RFU	Protein	20	16.5	16	16	9	8	9
	12576-21	3	SL002732	MAGE-3	P43357	4102	MAGEA3	Human	RFU	Protein	20	13.5	14	14	8	7	4
	12577-100	3	SL002091	FLAP endonuclease-1	P39748	2237	FEN1	Human	RFU	Protein	20	14	14.5	14.5	7	7	2.5
	12578-13	3	SL006497	ARF3	P61204	377	ARF3	Human	RFU	Protein	20	12.5	12.5	12.5	6	5.5	3
	12580-7	3	SL012949	PSB5	P28074	5693	PSMB5	Human	RFU	Protein	20	17.5	17	17	10.5	12.5	6.5
	12581-39	3	SL014587	IMPA2	O14732	3613	IMPA2	Human	RFU	Protein	20	14	13.5	13.5	8	9	4
	12583-77	3	SL019755	ARAF	P10398	369	ARAF	Human	RFU	Protein	20	15	15	15	7	6	5.5
	12585-39	3	SL009589	ERCC1	P07992	2067	ERCC1	Human	RFU	Protein	20	14	15.5	15.5	8	9	3
	12587-65	3	SL019779	ARL2	P36404	402	ARL2	Human	RFU	Protein	20	16.5	17	17	14	15.5	11
	12590-67	3	SL025418	Fc_MOUSE	Q99LC4			Mouse	RFU	Protein	20	16	17.5	17.5	10	14.5	8
	12591-27	3	SL002050	Oligophrenin-1	O60890	4983	OPHN1	Human	RFU	Protein	20	11	11	11	6	6	7.5
	12593-33	3	SL019751	PDRG1	Q9NUG6	81572	PDRG1	Human	RFU	Protein	20	11.5	12	12	6	7	5
	12594-5	3	SL019772	GRAN	P28676	25801	GCA	Human	RFU	Protein	20	12.5	13	13	6.5	6	4.5
	12595-11	3	SL010848	TMOD1	P28289	7111	TMOD1	Human	RFU	Protein	20	14.5	13.5	13.5	6	5.5	5.5
	12597-68	3	SL019171	Autophagy protein 5	Q9H1Y0	9474	ATG5	Human	RFU	Protein	20	14.5	13.5	13.5	6.5	7	6
	12599-10	3	SL010979	URP2	Q86UX7	83706	FERMT3	Human	RFU	Protein	20	10	8.5	8.5	6.5	6	7.5
	12603-87	3	SL019780	PABP4	Q13310	8761	PABPC4	Human	RFU	Protein	20	11	11	11	6	4	4
	12604-16	3	SL019785	SCMH1	Q96GD3	22955	SCMH1	Human	RFU	Protein	20	14.5	13.5	13.5	7.5	7.5	4.5
	12605-1	3	SL005742	Exosome component 3	Q9NQT5	51010	EXOSC3	Human	RFU	Protein	20	13.5	13.5	13.5	6	6	3.5
	12612-37	3	SL008624	PSB1	P20618	5689	PSMB1	Human	RFU	Protein	20	16	15.5	15.5	9	10	11
	12616-45	3	SL019803	NRBP	Q9UHY1	29959	NRBP1	Human	RFU	Protein	20	15.5	16	16	10.5	12	7
	12617-2	3	SL008369	STK24	Q9Y6E0	8428	STK24	Human	RFU	Protein	20	9.5	10.5	10.5	13.5	9.5	10
	12618-50	3	SL008344	Aldo-keto reductase 1C1	Q04828	1645	AKR1C1	Human	RFU	Protein	20	14	14	14	9	10	4.5
	12619-14	3	SL004719	Protein phophatase 2Ca	P35813	5494	PPM1A	Human	RFU	Protein	20	15.5	15	15	7	5	4.5
	12620-3	3	SL011301	Septin-11	Q9NVA2	55752	SEPTIN11	Human	RFU	Protein	20	14	14	14	11.5	12	9.5
	12621-55	3	SL008081	PP2AAA	P30153	5518	PPP2R1A	Human	RFU	Protein	20	14	14	14	6	5.5	3.5
	12622-96	3	SL019786	ASH1L	Q9NR48	55870	ASH1L	Human	RFU	Protein	20	15	14.5	14.5	7	7.5	6.5
	12623-84	3	SL019793	JARD2	Q92833	3720	JARID2	Human	RFU	Protein	20	15	15.5	15.5	12	14.5	10.5
	12625-138	3	SL019811	KLHL7	Q8IXQ5	55975	KLHL7	Human	RFU	Protein	20	15	15	15	9.5	10	5
	12626-6	3	SL019816	SENP7	Q9BQF6	57337	SENP7	Human	RFU	Protein	20	13.5	13.5	13.5	6.5	6	3
	12627-97	3	SL019821	ATG7	O95352	10533	ATG7	Human	RFU	Protein	20	18	17.5	17.5	10.5	9	9.5
	12628-31	3	SL019826	LANC2	Q9NS86	55915	LANCL2	Human	RFU	Protein	20	12.5	11.5	11.5	8.5	9	9.5
	12630-8	3	SL019787	ARFP2	P53365	23647	ARFIP2	Human	RFU	Protein	20	15	14.5	14.5	6.5	6	3
	12632-14	3	SL019805	ARY1	P18440	9	NAT1	Human	RFU	Protein	0.5	12	11.5	11.5	11.5	11.5	7.5
	12633-3	3	SL019812	PTN9	P43378	5780	PTPN9	Human	RFU	Protein	20	15.5	14.5	14.5	7.5	7	4
	12634-79	3	SL025804	BCAR3:Ras-GEF	O75815	8412	BCAR3	Human	RFU	Protein	20	14.5	14.5	14.5	8.5	8.5	4.5
	12635-9	3	SL019822	TRDMT	O14717	1787	TRDMT1	Human	RFU	Protein	20	13.5	13.5	13.5	6.5	6	4
	12636-113	3	SL019827	SMYD2	Q9NRG4	56950	SMYD2	Human	RFU	Protein	20	15	15.5	15.5	8	7	3
	12637-7	3	SL019832	CACP	P43155	1384	CRAT	Human	RFU	Protein	20	13.5	13	13	6	7	7
	12641-3	3	SL019813	I5P2	P32019	3633	INPP5B	Human	RFU	Protein	20	17	15.5	15.5	10.5	10.5	11.5
	12643-4	3	SL011195	ARRB1	P49407	408	ARRB1	Human	RFU	Protein	0.5	10.5	9.5	9.5	10	7	5
	12644-63	3	SL019828	PURA2	P30520	159	ADSS2	Human	RFU	Protein	20	15	14.5	14.5	6.5	5.5	3.5
	12646-2	3	SL013233	RPE	Q96AT9	6120	RPE	Human	RFU	Protein	20	14.5	15.5	15.5	9	8	7.5
	12647-52	3	SL016514	SETD2	Q9BYW2	29072	SETD2	Human	RFU	Protein	20	14	13.5	13.5	6.5	5.5	4
	12649-80	3	SL004917	Malate dehydrogenase 2	P40926	4191	MDH2	Human	RFU	Protein	20	12	10.5	10.5	11.5	9	11
	12650-43	3	SL008873	GNAI3	P08754	2773	GNAI3	Human	RFU	Protein	20	15	15	15	8.5	7.5	4
	12651-21	3	SL019823	PDK2	Q15119	5164	PDK2	Human	RFU	Protein	20	14	14.5	14.5	7.5	7.5	2.5
	12652-37	3	SL019829	SAHH2	O43865	10768	AHCYL1	Human	RFU	Protein	20	11.5	12	12	5.5	6	5.5
	12653-13	3	SL010497	CSNK1G2	P78368	1455	CSNK1G2	Human	RFU	Protein	20	14	13.5	13.5	7	7.5	2.5
	12655-30	3	SL010994	SNAB	Q9H115	63908	NAPB	Human	RFU	Protein	20	16	16	16	7.5	7	2.5
	12656-1	3	SL019807	KLC1	Q07866	3831	KLC1	Human	RFU	Protein	20	12.5	12	12	11	11.5	10.5
	12657-2	3	SL010919	FCL	Q13630	7264	TSTA3	Human	RFU	Protein	20	17	16.5	16.5	9.5	9.5	4.5
	12658-72	3	SL019818	PANK3	Q9H999	79646	PANK3	Human	RFU	Protein	0.5	12	11.5	11.5	8.5	7.5	4
	12659-13	3	SL008839	GTPB9	Q9NTK5	29789	OLA1	Human	RFU	Protein	0.5	10.5	10	10	7.5	6	4
	12661-44	3	SL019788	GBRL1	Q9H0R8	23710	GABARAPL1	Human	RFU	Protein	0.5	11	10.5	10.5	8.5	7	3.5
	12662-82	3	SL004998	ECH1	Q13011	1891	ECH1	Human	RFU	Protein	20	14.5	14.5	14.5	7	17	13.5
	12663-1	3	SL011234	THTR	Q16762	7263	TST	Human	RFU	Protein	20	13	14	14	6.5	6	6
	12664-19	3	SL014918	PTN13	Q12923	5783	PTPN13	Human	RFU	Protein	20	15	14.5	14.5	8	7.5	4
	12665-16	3	SL014917	ILF2	Q12905	3608	ILF2	Human	RFU	Protein	20	14.5	14	14	6.5	5.5	3.5
	12667-2	3	SL009095	GUAD	Q9Y2T3	9615	GDA	Human	RFU	Protein	0.5	13.5	13.5	13.5	18	8.5	6
	12668-7	3	SL019834	VPS4B	O75351	9525	VPS4B	Human	RFU	Protein	20	17	18.5	18.5	12.5	15.5	10
	12669-30	3	SL019789	HECW1	Q76N89	23072	HECW1	Human	RFU	Protein	20	15.5	15.5	15.5	7.5	6	3
	12670-15	3	SL019800	RAD1	O60671	5810	RAD1	Human	RFU	Protein	20	13.5	14	14	11.5	11	6.5
	12671-35	3	SL019808	ST1B1	O43704	27284	SULT1B1	Human	RFU	Protein	20	21	21	21	13.5	10	8.5
	12675-14	3	SL010893	SYDC	P14868	1615	DARS1	Human	RFU	Protein	20	10	9.5	9.5	7.5	7	9.5
	12676-1	3	SL019835	PACN1	Q9BY11	29993	PACSIN1	Human	RFU	Protein	20	15.5	14.5	14.5	8.5	6.5	4.5
	12677-164	3	SL006530	FLII	Q13045	2314	FLII	Human	RFU	Protein	20	11.5	11	11	10.5	9	7
	12678-66	3	SL013011	SNRPA	P09012	6626	SNRPA	Human	RFU	Protein	20	16	15.5	15.5	9	6.5	3
	12681-63	3	SL019819	UBP21	Q9UK80	27005	USP21	Human	RFU	Protein	20	16	16.5	16.5	8.5	8.5	3
	12682-5	3	SL019824	KAT3	Q6YP21	56267	KYAT3	Human	RFU	Protein	20	13	14	14	7	6.5	3.5
	12683-156	3	SL019830	DPYL5	Q9BPU6	56896	DPYSL5	Human	RFU	Protein	20	14.5	15.5	15.5	8.5	9	4.5
	12684-5	3	SL019836	ADSV	Q9Y6U3	85477	SCIN	Human	RFU	Protein	20	12	12.5	12.5	6	6	4.5
	12685-57	3	SL019790	HOME2	Q9NSB8	9455	HOMER2	Human	RFU	Protein	20	16.5	16.5	16.5	8	7	8
	12686-15	3	SL008788	THTM	P25325	4357	MPST	Human	RFU	Protein	20	16	15.5	15.5	8	7	4.5
	12687-2	3	SL008215	DECR	Q16698	1666	DECR1	Human	RFU	Protein	20	16	15.5	15.5	7.5	8.5	8.5
	12688-115	3	SL019814	KS6A6	Q9UK32	27330	RPS6KA6	Human	RFU	Protein	20	12.5	12.5	12.5	6	5.5	4.5
	12689-56	3	SL011157	ARC1B	O15143	10095	ARPC1B	Human	RFU	Protein	20	13	12	12	9	10	13
	12690-33	3	SL019825	2022-09-10	Q9P0V9	151011	SEPTIN10	Human	RFU	Protein	20	16.5	16.5	16.5	10	10.5	5.5
	12691-44	3	SL015512	GLYM	P34897	6472	SHMT2	Human	RFU	Protein	20	12	11.5	11.5	7.5	6.5	8.5
	12692-56	3	SL019837	DOT1L	Q8TEK3	84444	DOT1L	Human	RFU	Protein	20	12.5	13	13	11	11.5	8.5
	12693-2	3	SL008627	SH3L1	O75368	6451	SH3BGRL	Human	RFU	Protein	20	19	20	20	15.5	14.5	9.5
	12694-28	3	SL019801	DIM1	Q9UNQ2	27292	DIMT1	Human	RFU	Protein	20	13	13	13	5.5	5.5	4
	12695-62	3	SL019809	KLH12	Q53G59	59349	KLHL12	Human	RFU	Protein	20	12.5	13	13	6	6	3
	12696-166	3	SL019815	ANM3	O60678	10196	PRMT3	Human	RFU	Protein	20	14	13.5	13.5	7	7	5
	12697-30	3	SL010809	PI42A	P48426	5305	PIP4K2A	Human	RFU	Protein	20	17	15	15	11	9	9.5
	12698-72	3	SL006395	IMA4	O00629	3840	KPNA4	Human	RFU	Protein	20	15.5	15	15	7.5	7	3.5
	12699-28	3	SL005763	TCP-1-theta	P50990	10694	CCT8	Human	RFU	Protein	20	21	19.5	19.5	21	22	23
	12700-9	3	SL007279	ACLY	P53396	47	ACLY	Human	RFU	Protein	20	16	15	15	7.5	7	2.5
	12701-1	3	SL019791	EIF1B	O60739	10289	EIF1B	Human	RFU	Protein	20	9.5	11	11	7.5	10	9.5
	12702-13	3	SL019802	PELI2	Q9HAT8	57161	PELI2	Human	RFU	Protein	20	14.5	15	15	6.5	6	3
	12703-6	3	SL019810	NEK7	Q8TDX7	140609	NEK7	Human	RFU	Protein	20	12.5	11.5	11.5	9.5	12	12.5
	12704-26	3	SL009388	SH2D3	Q8N5H7	10044	SH2D3C	Human	RFU	Protein	0.5	12	12	12	8.5	7.5	4
	12705-9	3	SL019820	HERC1	Q15751	8925	HERC1	Human	RFU	Protein	20	13	13.5	13.5	7	8	2.5
	12706-2	3	SL007478	MRCKA	Q5VT25	8476	CDC42BPA	Human	RFU	Protein	20	14.5	14.5	14.5	7	10	8
	12707-26	3	SL008196	DPYL3	Q14195	1809	DPYSL3	Human	RFU	Protein	0.5	10	9	9	8	5.5	3
	12708-91	3	SL019851	LMBL2	Q969R5	83746	L3MBTL2	Human	RFU	Protein	20	15	14.5	14.5	7	6	6
	12709-63	3	SL008266	H1X	Q92522	8971	H1-10	Human	RFU	Protein	20	13	12.5	12.5	6	6	5.5
	12711-19	3	SL007244	CXA8	P48165	2703	GJA8	Human	RFU	Protein	20	14.5	14	14	6	6	4.5
	12712-9	3	SL019881	HM20A	Q9NP66	10363	HMG20A	Human	RFU	Protein	20	13.5	13.5	13.5	7	8	3
	12713-365	3	SL014816	RGS19	P49795	10287	RGS19	Human	RFU	Protein	20	16.5	16.5	16.5	11	13	7
	12714-38	3	SL019896	AP1G2	O75843	8906	AP1G2	Human	RFU	Protein	20	11	12	12	6	5.5	4
	12715-30	3	SL019904	DCP1B	Q8IZD4	196513	DCP1B	Human	RFU	Protein	20	16.5	16	16	8	40	40
	12716-3	3	SL015364	ZN175	Q9Y473	7728	ZNF175	Human	RFU	Protein	20	17	16	16	9	11.5	5
	12717-65	3	SL019861	TOX3	O15405	27324	TOX3	Human	RFU	Protein	20	15.5	15	15	7	7	4.5
	12718-43	3	SL010814	PIN4	Q9Y237	5303	PIN4	Human	RFU	Protein	20	11.5	11.5	11.5	6.5	5.5	4.5
	12720-71	3	SL019882	UBQL4	Q9NRR5	56893	UBQLN4	Human	RFU	Protein	20	10	10	10	7.5	5	4.5
	12721-4	3	SL019891	TAXB1	Q86VP1	8887	TAX1BP1	Human	RFU	Protein	20	15.5	14.5	14.5	8	9	3.5
	12724-81	3	SL005468	CIRBP	Q14011	1153	CIRBP	Human	RFU	Protein	20	8.5	9	9	8.5	7	7
	12726-3	3	SL019868	RFXAP	O00287	5994	RFXAP	Human	RFU	Protein	20	14.5	14	14	7.5	6	3.5
	12727-7	3	SL019877	FPRP	Q9P2B2	5738	PTGFRN	Human	RFU	Protein	20	11	11.5	11.5	5	5	4
	12729-12	3	SL019892	PSMG3	Q9BT73	84262	PSMG3	Human	RFU	Protein	20	11	12	12	5	5	5
	12730-3	3	SL006986	KNTC2	O14777	10403	NDC80	Human	RFU	Protein	0.5	13	11.5	11.5	9	8.5	4
	12731-12	3	SL019906	PKHA7	Q6IQ23	144100	PLEKHA7	Human	RFU	Protein	20	11.5	12	12	5.5	6	5.5
	12732-13	3	SL019852	MPP7	Q5T2T1	143098	MPP7	Human	RFU	Protein	20	13	13.5	13.5	7.5	8	4
	12734-112	3	SL019869	KIF22	Q14807	3835	KIF22	Human	RFU	Protein	20	12	12	12	5.5	6	3.5
	12735-39	3	SL007039	CSDE1	O75534	7812	CSDE1	Human	RFU	Protein	20	12	13	13	8	8.5	4
	12737-12	3	SL015520	PLSI	Q14651	5357	PLS1	Human	RFU	Protein	20	13.5	12.5	12.5	5.5	5.5	4
	12738-43	3	SL019897	NISCH	Q9Y2I1	11188	NISCH	Human	RFU	Protein	20	15.5	15	15	9.5	10.5	4
	12740-55	3	SL019853	FEV	Q99581	54738	FEV	Human	RFU	Protein	20	14	13	13	6	6	4.5
	12742-160	3	SL019870	TMM8B	A6NDV4	51754	TMEM8B	Human	RFU	Protein	20	13.5	14.5	14.5	7.5	6	4.5
	12743-18	3	SL015328	BAG5	Q9UL15	9529	BAG5	Human	RFU	Protein	20	14.5	14	14	6.5	6.5	2.5
	12746-4	3	SL019898	CYH4	Q9UIA0	27128	CYTH4	Human	RFU	Protein	0.5	10.5	9.5	9.5	7.5	6.5	3
	12747-89	3	SL010231	RBM3	P98179	5935	RBM3	Human	RFU	Protein	20	9	9.5	9.5	8.5	7.5	8.5
	12748-6	3	SL019854	BRDT	Q58F21	676	BRDT	Human	RFU	Protein	20	15	14.5	14.5	7.5	9	3
	12750-9	3	SL004122	LFA-1 beta-2	P05107	3689	ITGB2	Human	RFU	Protein	20	15	14.5	14.5	8	9.5	2.5
	12751-26	3	SL015327	ZHX1	Q9UKY1	11244	ZHX1	Human	RFU	Protein	20	14.5	14	14	6.5	6	2.5
	12753-6	3	SL025795	APBB2:PID 1	Q92870	323	APBB2	Human	RFU	Protein	20	17	16.5	16.5	8.5	7.5	4
	12754-14	3	SL019899	CSDC2	Q9Y534	27254	CSDC2	Human	RFU	Protein	20	15.5	16	16	9	10	4
	12756-3	3	SL019855	BACH2	Q9BYV9	60468	BACH2	Human	RFU	Protein	20	15	15	15	7.5	9	3.5
	12758-47	3	SL019871	GRID2	O43424	2895	GRID2	Human	RFU	Protein	20	17	17	17	8	6.5	4.5
	12759-47	3	SL004792	DRBP76	Q12906	3609	ILF3	Human	RFU	Protein	20	12	12	12	5.5	5.5	2.5
	12760-34	3	SL019886	ZN774	Q6NX45	342132	ZNF774	Human	RFU	Protein	20	15.5	15.5	15.5	8.5	8.5	3.5
	12761-12	3	SL025796	APBB2:PID 2	Q92870	323	APBB2	Human	RFU	Protein	20	13.5	14	14	6.5	6	3
	12763-69	3	SL019908	ZN334	Q9HCZ1	55713	ZNF334	Human	RFU	Protein	20	12.5	12	12	5	4.5	3.5
	12764-3	3	SL019856	ELMO1	Q92556	9844	ELMO1	Human	RFU	Protein	20	14.5	14.5	14.5	7.5	7	3.5
	12766-33	3	SL019872	GP142	Q7Z601	350383	GPR142	Human	RFU	Protein	20	14	13.5	13.5	5.5	6	4
	12768-3	3	SL019887	PPR3B	Q86XI6	79660	PPP1R3B	Human	RFU	Protein	0.5	11.5	11.5	11.5	7	6.5	3
	12771-19	3	SL011309	ZN180	Q9UJW8	7733	ZNF180	Human	RFU	Protein	20	14	13.5	13.5	6.5	6.5	3
	12772-8	3	SL019857	NUP98	P52948	4928	NUP98	Human	RFU	Protein	20	13	13	13	5	5.5	3
	12774-12	3	SL019873	HCN1	O60741	348980	HCN1	Human	RFU	Protein	20	14.5	14	14	7	6.5	4
	12775-6	3	SL006995	HMGB3	O15347	3149	HMGB3	Human	RFU	Protein	20	15.5	16.5	16.5	9.5	12	6.5
	12777-11	3	SL013086	SF01	Q15637	7536	SF1	Human	RFU	Protein	20	13	12.5	12.5	5.5	6	4.5
	12779-30	3	SL019909	PRDM4	Q9UKN5	11108	PRDM4	Human	RFU	Protein	20	16	16	16	8.5	9	3.5
	12781-2	3	SL014970	TRBP2	Q15633	6895	TARBP2	Human	RFU	Protein	20	14	14	14	7	7.5	3
	12783-29	3	SL008807	HNRPM	P52272	4670	HNRNPM	Human	RFU	Protein	20	12	11.5	11.5	5	4.5	3.5
	12784-10	3	SL025797	APBB3:PID 1	O95704	10307	APBB3	Human	RFU	Protein	20	14	14	14	5.5	5	3
	12785-49	3	SL009382	KAISO	Q86T24	10009	ZBTB33	Human	RFU	Protein	20	18	18	18	9.5	7.5	5
	12786-61	3	SL015257	GDE5	Q9NPB8	56261	GPCPD1	Human	RFU	Protein	20	14.5	14.5	14.5	7	6.5	3
	12787-47	3	SL014834	ZN134	P52741	7693	ZNF134	Human	RFU	Protein	20	13	12.5	12.5	5.5	6	4
	12788-6	3	SL019859	SGF29	Q96ES7	112869	SGF29	Human	RFU	Protein	20	16.5	16	16	9.5	9	6.5
	12790-10	3	SL019874	CCD51	Q96ER9	79714	CCDC51	Human	RFU	Protein	20	15	15.5	15.5	7.5	7.5	5
	12793-4	3	SL019894	PIWL1	Q96J94	9271	PIWIL1	Human	RFU	Protein	20	12.5	13	13	6	6.5	4
	12794-6	3	SL019902	NALP4	Q96MN2	147945	NLRP4	Human	RFU	Protein	20	15.5	14.5	14.5	7.5	8	3
	12795-2	3	SL019910	ZN566	Q969W8	84924	ZNF566	Human	RFU	Protein	20	16.5	15.5	15.5	8	8	3.5
	12796-44	3	SL019860	NUDT3	O95989	11165	NUDT3	Human	RFU	Protein	20	14.5	13.5	13.5	8	7.5	4
	12798-46	3	SL019875	S4A8	Q2Y0W8	9498	SLC4A8	Human	RFU	Protein	20	14	13.5	13.5	7.5	9.5	4.5
	12799-65	3	SL019880	DJC27	Q9NZQ0	51277	DNAJC27	Human	RFU	Protein	20	14.5	14.5	14.5	7.5	7	2
	12800-5	3	SL019890	TPPP2	P59282	122664	TPPP2	Human	RFU	Protein	20	10	10	10	5	3.5	4.5
	12801-33	3	SL019895	IRF2	P14316	3660	IRF2	Human	RFU	Protein	20	11.5	12	12	5.5	6.5	3
	12803-9	3	SL019911	ZN329	Q86UD4	79673	ZNF329	Human	RFU	Protein	20	15.5	15	15	7	7	3
	12804-5	3	SL019919	GMEB2	Q9UKD1	26205	GMEB2	Human	RFU	Protein	20	15	14	14	6.5	6.5	5.5
	12807-89	3	SL019940	RHG30	Q7Z6I6	257106	ARHGAP30	Human	RFU	Protein	0.5	11.5	11.5	11.5	7	6	2.5
	12808-103	3	SL013301	CHSP1	Q9Y2V2	23589	CARHSP1	Human	RFU	Protein	20	12.5	12.5	12.5	5.5	5.5	3
	12811-55	3	SL019912	ZN415	Q09FC8	55786	ZNF415	Human	RFU	Protein	20	14	15	15	8	8.5	3
	12812-25	3	SL009425	ACYP2	P14621	98	ACYP2	Human	RFU	Protein	20	9.5	10	10	7.5	5.5	6
	12813-18	3	SL006654	EHBP1	Q8NDI1	23301	EHBP1	Human	RFU	Protein	20	12.5	13	13	5.5	5.5	3.5
	12814-17	3	SL019933	RBM40	Q96LT9	55599	RNPC3	Human	RFU	Protein	20	16.5	16	16	8	6.5	3.5
	12815-9	3	SL008104	SYIC	P41252	3376	IARS1	Human	RFU	Protein	20	12.5	13.5	13.5	6.5	6.5	3
	12817-1	3	SL019954	GEM	P55040	2669	GEM	Human	RFU	Protein	0.5	11.5	12	12	9	8.5	5.5
	12818-159	3	SL019965	UT2	Q15849	8170	SLC14A2	Human	RFU	Protein	20	12.5	13.5	13.5	7	9	7
	12820-1	3	SL019920	GRAP	Q13588	10750	GRAP	Human	RFU	Protein	20	15.5	15.5	15.5	8.5	10.5	4.5
	12821-6	3	SL019926	NAL10	Q86W26	338322	NLRP10	Human	RFU	Protein	20	14.5	14.5	14.5	6.5	7	3.5
	12822-34	3	SL025793	APBB1:PID 1	O00213	322	APBB1	Human	RFU	Protein	20	15.5	15	15	7	5.5	4
	12825-18	3	SL019955	DP13A	Q9UKG1	26060	APPL1	Human	RFU	Protein	20	16	15	15	8	6.5	4.5
	12826-5	3	SL019966	SC5A5	Q92911	6528	SLC5A5	Human	RFU	Protein	20	16	15	15	8	6.5	6
	12827-37	3	SL014817	RGS3	P49796	5998	RGS3	Human	RFU	Protein	20	15.5	16	16	10	11.5	6
	12830-4	3	SL019934	SAP18	O00422	10284	SAP18	Human	RFU	Protein	20	14	14	14	7	7.5	2.5
	12831-21	3	SL015132	TESC	Q96BS2	54997	TESC	Human	RFU	Protein	20	14	14	14	6	5.5	3.5
	12832-10	3	SL019949	ASH2L	Q9UBL3	9070	ASH2L	Human	RFU	Protein	20	14	14	14	6.5	6.5	3
	12834-3	3	SL019967	KCNF1	Q9H3M0	3754	KCNF1	Human	RFU	Protein	20	14.5	14	14	6.5	7.5	2.5
	12835-101	3	SL019914	PYDC1	Q8WXC3	260434	PYDC1	Human	RFU	Protein	20	12.5	13.5	13.5	6.5	7	3.5
	12838-28	3	SL019935	DUS15	Q9H1R2	128853	DUSP15	Human	RFU	Protein	20	13.5	14	14	5.5	5.5	4.5
	12842-43	3	SL019968	STX10	O60499	8677	STX10	Human	RFU	Protein	20	13.5	13.5	13.5	6	5	4
	12843-6	3	SL019915	ZN410	Q86VK4	57862	ZNF410	Human	RFU	Protein	20	17	16.5	16.5	8.5	7.5	5
	12844-10	3	SL006067	BAG4	O95429	9530	BAG4	Human	RFU	Protein	20	18	18.5	18.5	9.5	7	4.5
	12845-18	3	SL011225	SNX17	Q15036	9784	SNX17	Human	RFU	Protein	20	18	17	17	12	15	9
	12846-3	3	SL019936	FBXL5	Q9UKA1	26234	FBXL5	Human	RFU	Protein	20	12.5	13	13	6.5	6.5	3
	12847-27	3	SL019942	MCE1	O60942	8732	RNGTT	Human	RFU	Protein	20	17.5	16	16	9	8.5	6
	12848-9	3	SL019951	ARHG2	Q92974	9181	ARHGEF2	Human	RFU	Protein	20	13.5	15.5	15.5	8.5	9.5	4
	12849-25	3	SL019958	GSKIP	Q9P0R6	51527	GSKIP	Human	RFU	Protein	20	15.5	15.5	15.5	6.5	5.5	3.5
	12851-5	3	SL019921	DPOLM	Q9NP87	27434	POLM	Human	RFU	Protein	20	14	14	14	6	6.5	3
	12853-112	3	SL019937	TMOD2	Q9NZR1	29767	TMOD2	Human	RFU	Protein	20	12	11.5	11.5	6	5.5	5
	12854-3	3	SL019943	TEAD3	Q99594	7005	TEAD3	Human	RFU	Protein	20	12.5	12.5	12.5	5.5	5.5	4
	12855-16	3	SL011299	CT032	Q9NQ75	57091	CASS4	Human	RFU	Protein	20	13	13	13	5.5	6	5
	12856-14	3	SL019959	TM237	Q96Q45	65062	TMEM237	Human	RFU	Protein	20	15	14	14	6.5	5.5	2.5
	12859-33	3	SL007038	PECI	O75521	10455	ECI2	Human	RFU	Protein	20	17.5	16.5	16.5	8	7.5	4.5
	12860-7	3	SL006617	cAMP-regulated phosphoprotein 21	Q9UBL0	10777	ARPP21	Human	RFU	Protein	20	14.5	14.5	14.5	7	7	3
	12861-13	3	SL006759	TMOD3	Q9NYL9	29766	TMOD3	Human	RFU	Protein	20	10.5	11	11	9	8	8
	12862-14	3	SL014945	CASL	Q14511	4739	NEDD9	Human	RFU	Protein	20	17.5	17.5	17.5	10	10	5.5
	12864-9	3	SL019960	NIPA4	Q0D2K0	348938	NIPAL4	Human	RFU	Protein	20	14	15	15	9	12	5.5
	12867-40	3	SL019922	DYLT3	P51808	6990	DYNLT3	Human	RFU	Protein	20	15	14.5	14.5	6	5.5	3
	12869-68	3	SL019938	DDX6	P26196	1656	DDX6	Human	RFU	Protein	20	10	9	9	8	7.5	10
	12871-10	3	SL013078	TWF1	Q12792	5756	TWF1	Human	RFU	Protein	20	14.5	14	14	5.5	5	4
	12872-35	3	SL019961	CNGA2	Q16280	1260	CNGA2	Human	RFU	Protein	20	16	15	15	7.5	7	4.5
	12873-11	3	SL007131	LEUK	P16150	6693	SPN	Human	RFU	Protein	20	14.5	15.5	15.5	6.5	6	3
	12875-28	3	SL019923	UBTD2	Q8WUN7	92181	UBTD2	Human	RFU	Protein	20	16	15.5	15.5	8	7	3
	12876-39	3	SL007787	SPEF1	Q9Y4P9	25876	SPEF1	Human	RFU	Protein	20	14.5	13.5	13.5	6.5	5.5	4
	12878-60	3	SL019944	OSB11	Q9BXB4	114885	OSBPL11	Human	RFU	Protein	20	14.5	13.5	13.5	7	7	4
	12879-5	3	SL003759	p107	P28749	5933	RBL1	Human	RFU	Protein	20	13	13.5	13.5	6	6	3
	12880-1	3	SL019962	SV2A	Q7L0J3	9900	SV2A	Human	RFU	Protein	20	15	14.5	14.5	6.5	6	3
	12881-17	3	SL019970	RDH16	O75452	8608	RDH16	Human	RFU	Protein	20	13	13.5	13.5	6.5	6	3
	12882-7	3	SL019918	PAR11	Q9NR21	57097	PARP11	Human	RFU	Protein	20	15.5	14	14	8	8.5	4
	12885-42	3	SL007432	NR1D2	Q14995	9975	NR1D2	Human	RFU	Protein	20	15.5	14	14	7	5.5	4
	12888-18	3	SL012382	SAP30	O75446	8819	SAP30	Human	RFU	Protein	20	13.5	13	13	6	6	4
	12891-1	3	SL019924	MILK2	Q8IY33	79778	MICALL2	Human	RFU	Protein	20	15.5	16	16	9.5	11	5
	12892-10	3	SL019931	SYTL1	Q8IYJ3	84958	SYTL1	Human	RFU	Protein	20	13.5	13.5	13.5	8.5	10	4.5
	12893-159	3	SL025892	IP16:HIN 2	Q16666	3428	IFI16	Human	RFU	Protein	20	11.5	12.5	12.5	7	7.5	4
	12894-3	3	SL019946	PAXI1	Q6ZW49	22976	PAXIP1	Human	RFU	Protein	20	15.5	15.5	15.5	9.5	9.5	4
	12895-28	3	SL019952	DGKB	Q9Y6T7	1607	DGKB	Human	RFU	Protein	20	15	15	15	7	7	4
	12898-5	3	SL025418	Fc_MOUSE	Q99LC4			Mouse	RFU	Protein	20	24	25	25	25	27	23
	12900-29	3	SL025418	Fc_MOUSE	Q99LC4			Mouse	RFU	Protein	20	21	22	22	19.5	24	19
	12904-180	3	SL004440	cubilin	O60494	8029	CUBN	Human	RFU	Protein	20	14	14.5	14.5	9	10.5	4.5
	12906-137	3	SL025418	Fc_MOUSE	Q99LC4			Mouse	RFU	Protein	20	12	12.5	12.5	6	5	3.5
	12912-25	3	SL025418	Fc_MOUSE	Q99LC4			Mouse	RFU	Protein	20	16	17	17	12	12.5	10
	12915-26	3	SL025418	Fc_MOUSE	Q99LC4			Mouse	RFU	Protein	20	14	14.5	14.5	7.5	7.5	3
	12916-3	3	SL019344	MTCP1	P56278	4515	MTCP1	Human	RFU	Protein	20	14.5	15	15	7	7.5	3.5
	12921-51	3	SL025418	Fc_MOUSE	Q99LC4			Mouse	RFU	Protein	20	13.5	13	13	12	12.5	8.5
	12923-51	3	SL005401	Keratin 17	Q04695	3872	KRT17	Human	RFU	Protein	20	14.5	15.5	15.5	8.5	10	5
	12925-105	3	SL018508	AXIN2	Q9Y2T1	8313	AXIN2	Human	RFU	Protein	20	18	17.5	17.5	16.5	19	13.5
	12931-16	3	SL007088	MCR	P08235	4306	NR3C2	Human	RFU	Protein	20	15.5	16	16	8.5	8	6
	12933-17	3	SL019362	ENOX1	Q8TC92	55068	ENOX1	Human	RFU	Protein	20	23	25	25	23	29	26
	12934-1	3	SL015312	HERC5	Q9UII4	51191	HERC5	Human	RFU	Protein	0.5	13.5	13	13	8	7.5	3.5
	12936-38	3	SL019347	RLBP1	P12271	6017	RLBP1	Human	RFU	Protein	20	14.5	14.5	14.5	6.5	6	3.5
	12939-1	3	SL019437	RPAC1	O15160	9533	POLR1C	Human	RFU	Protein	20	21	21	21	17	23	17
	12940-35	3	SL010891	AL3B1	P43353	221	ALDH3B1	Human	RFU	Protein	20	15.5	15.5	15.5	7.5	7.5	2
	12941-24	3	SL025418	Fc_MOUSE	Q99LC4			Mouse	RFU	Protein	20	15.5	16	16	9	9.5	4
	12945-33	3	SL013869	RAB18	Q9NP72	22931	RAB18	Human	RFU	Protein	20	22	22	22	20	22	19
	12954-71	3	SL005257	PPARa	Q07869	5465	PPARA	Human	RFU	Protein	20	14	13.5	13.5	6.5	6	4
	12956-40	3	SL019438	KBP	Q96EK5	26128	KIFBP	Human	RFU	Protein	20	9.5	10.5	10.5	6	4.5	5.5
	12957-62	3	SL008041	UCR6	P14927	7381	UQCRB	Human	RFU	Protein	20	16	16.5	16.5	10	10.5	5.5
	12958-8	3	SL025418	Fc_MOUSE	Q99LC4			Mouse	RFU	Protein	20	14	14	14	7	7.5	4.5
	12960-9	3	SL007208	HXK4	P35557	2645	GCK	Human	RFU	Protein	0.5	18	18	18	13	11	6.5
	12963-1	3	SL015007	GP107	Q5VW38	57720	GPR107	Human	RFU	Protein	20	13	13	13	6.5	6	4
	12968-2	3	SL008213	CSRP2	Q16527	1466	CSRP2	Human	RFU	Protein	20	16	16.5	16.5	12	15	10
	12970-35	3	SL007715	STAU2	Q9NUL3	27067	STAU2	Human	RFU	Protein	20	13.5	13.5	13.5	9.5	10	6
	12975-11	3	SL002694	Keratin 20	P35900	54474	KRT20	Human	RFU	Protein	20	13	13	13	7.5	7	3
	12976-49	3	SL001913	Vinexin b	O60504	10174	SORBS3	Human	RFU	Protein	20	13.5	14	14	6	6	4
	12980-31	3	SL019459	RBM22	Q9NW64	55696	RBM22	Human	RFU	Protein	20	13.5	14	14	6.5	8.5	5.5
	12986-12	3	SL019466	LIN7C	Q9NUP9	55327	LIN7C	Human	RFU	Protein	20	25	26	26	27	29	26
	12987-12	3	SL019472	SRSF7	Q16629	6432	SRSF7	Human	RFU	Protein	20	13.5	13.5	13.5	7.5	8.5	3.5
	12988-49	3	SL007342	EWS	Q01844	2130	EWSR1	Human	RFU	Protein	20	14.5	14	14	6.5	6	3.5
	12990-39	3	SL005017	MAP3K3	Q99759	4215	MAP3K3	Human	RFU	Protein	20	13	14	14	7.5	7	3.5
	12991-49	3	SL019483	CUL9	Q8IWT3	23113	CUL9	Human	RFU	Protein	20	15.5	16	16	10.5	11.5	5.5
	12993-21	3	SL016487	NPL4	Q8TAT6	55666	NPLOC4	Human	RFU	Protein	20	14	13.5	13.5	7	7	6
	13007-66	3	SL012574	LCN10	Q6JVE6	414332	LCN10	Human	RFU	Protein	20	19	21	21	17.5	25	19
	13011-20	3	SL008108	RS10	P46783	6204	RPS10	Human	RFU	Protein	20	30	30	30	29	34	32
	13013-41	3	SL019524	PRKN2	O60260	5071	PRKN	Human	RFU	Protein	20	14.5	15.5	15.5	9.5	9.5	4.5
	13021-12	3	SL025418	Fc_MOUSE	Q99LC4			Mouse	RFU	Protein	20	17.5	18	18	10.5	12	6.5
	13022-20	3	SL019515	P5I11	O14683	9537	TP53I11	Human	RFU	Protein	0.5	17	17.5	17.5	17	15.5	12
	13023-8	3	SL025418	Fc_MOUSE	Q99LC4			Mouse	RFU	Protein	20	14.5	15	15	8	8	3
	13025-4	3	SL019541	FRS2	Q8WU20	10818	FRS2	Human	RFU	Protein	20	16.5	17	17	9	8	3
	13027-20	3	SL019531	CBX7	O95931	23492	CBX7	Human	RFU	Protein	20	15	15.5	15.5	7.5	8.5	3
	13028-2	3	SL025418	Fc_MOUSE	Q99LC4			Mouse	RFU	Protein	20	19.5	20	20	11	9.5	5
	13032-1	3	SL014943	BECN1	Q14457	8678	BECN1	Human	RFU	Protein	20	14	14.5	14.5	8.5	9	3.5
	13039-1	3	SL019546	PP1R8	Q12972	5511	PPP1R8	Human	RFU	Protein	20	18.5	19	19	18	19.5	15.5
	13041-47	3	SL007634	TRAF4	Q9BUZ4	9618	TRAF4	Human	RFU	Protein	20	16	16.5	16.5	8.5	7	2.5
	13042-7	3	SL019583	KCA10	Q16322	3744	KCNA10	Human	RFU	Protein	20	14.5	14.5	14.5	8.5	9	4
	13043-157	3	SL007491	ATAD2	Q6PL18	29028	ATAD2	Human	RFU	Protein	20	14.5	15	15	9.5	9.5	5
	13044-5	3	SL007627	TS101	Q99816	7251	TSG101	Human	RFU	Protein	20	11.5	12	12	7	5.5	4.5
	13053-6	3	SL015342	S6A14	Q9UN76	11254	SLC6A14	Human	RFU	Protein	20	16	17	17	9	9.5	5
	13054-87	3	SL008767	Profilin II	P35080	5217	PFN2	Human	RFU	Protein	0.5	11.5	10	10	8.5	7	3
	13055-53	3	SL019564	PSD1	A5PKW4	5662	PSD	Human	RFU	Protein	20	20	20	20	15	19	13.5
	13056-18	3	SL019585	S6A16	Q9GZN6	28968	SLC6A16	Human	RFU	Protein	20	12.5	13.5	13.5	7.5	7.5	3.5
	13059-33	3	SL019557	RIFK	Q969G6	55312	RFK	Human	RFU	Protein	20	14	14.5	14.5	7.5	8	3.5
	13062-4	3	SL016378	GMFG	O60234	9535	GMFG	Human	RFU	Protein	20	14	14.5	14.5	6.5	5	4.5
	13066-42	3	SL015023	EDC4	Q6P2E9	23644	EDC4	Human	RFU	Protein	0.5	12.5	11	11	9	6.5	4
	13067-5	3	SL009424	KGP1B	Q13976	5592	PRKG1	Human	RFU	Protein	0.5	12	12	12	8.5	7	2.5
	13068-139	3	SL006984	CCS	O14618	9973	CCS	Human	RFU	Protein	20	25	25	25	25	28	23
	13073-14	3	SL019559	AN32A	P39687	8125	ANP32A	Human	RFU	Protein	20	17.5	18.5	18.5	11	11	6
	13076-4	3	SL018149	FXR1	P51114	8087	FXR1	Human	RFU	Protein	20	15.5	16.5	16.5	9.5	12.5	7.5
	13078-3	3	SL014793	CETN2	P41208	1069	CETN2	Human	RFU	Protein	0.5	14	12	12	10.5	8.5	5
	13082-9	3	SL011294	UN45A	Q9H3U1	55898	UNC45A	Human	RFU	Protein	20	11.5	12	12	5.5	6	5.5
	13083-18	3	SL013025	SYVC	P26640	7407	VARS1	Human	RFU	Protein	20	18	19	19	12.5	15	9.5
	13085-18	3	SL025874	GLP1R:CD	P43220	2740	GLP1R	Human	RFU	Protein	20	15.5	15	15	7.5	8	2.5
	13088-397	3	SL000137	BTC	P35070	685	BTC	Human	RFU	Protein	20	14	14	14	7	7	3.5
	13089-6	3	SL003349	HIF-1a	Q16665	3091	HIF1A	Human	RFU	Protein	20	14	15.5	15.5	9	11	5
	13090-17	3	SL004827	S100A6	P06703	6277	S100A6	Human	RFU	Protein	0.5	11	11	11	8.5	8	4
	13093-6	3	SL005430	SECTM1	Q8WVN6	6398	SECTM1	Human	RFU	Protein	0.5	12	12	12	8.5	9	4.5
	13094-75	3	SL018509	RSPO3	Q9BXY4	84870	RSPO3	Human	RFU	Protein	20	9.5	9.5	9.5	5.5	4.5	4
	13095-51	3	SL005357	PSP	P05451	5967	REG1A	Human	RFU	Protein	0.5	15	13.5	13.5	8.5	7	8
	13097-11	3	SL003774	Apoptosis regulator Bcl-W	Q92843	599	BCL2L2	Human	RFU	Protein	20	15.5	16.5	16.5	8	8	2.5
	13098-93	3	SL003320	VEGF-D	O43915	2277	VEGFD	Human	RFU	Protein	20	8.5	8.5	8.5	5.5	4	5.5
	13101-60	3	SL007631	SOST	Q9BQB4	50964	SOST	Human	RFU	Protein	20	14	13.5	13.5	6.5	6.5	3
	13102-1	3	SL012769	FAM3D	Q96BQ1	131177	FAM3D	Human	RFU	Protein	20	15	14.5	14.5	6	4	4
	13103-125	3	SL009328	CSH	P0DML2|P0DML3	1442|1442	CSH1|CSH2	Human	RFU	Protein	0.5	10.5	10.5	10.5	7.5	7.5	3.5
	13104-32	3	SL008614	EFNB1	P98172	1947	EFNB1	Human	RFU	Protein	0.5	14	14.5	14.5	6.5	6.5	3.5
	13105-7	3	SL007311	SNP25	P60880	6616	SNAP25	Human	RFU	Protein	20	17	18	18	11.5	15	9.5
	13107-9	3	SL008402	LYPD3	O95274	27076	LYPD3	Human	RFU	Protein	20	13.5	15	15	9	10	5
	13109-82	3	SL008810	NEGR1	Q7Z3B1	257194	NEGR1	Human	RFU	Protein	0.5	16	17	17	7	6.5	3
	13111-79	3	SL007223	BCL6	P41182	604	BCL6	Human	RFU	Protein	20	14	14	14	8	8	3
	13112-179	3	SL009349	FSTL1	Q12841	11167	FSTL1	Human	RFU	Protein	0.5	11	11	11	6.5	5.5	4
	13113-7	3	SL002688	Osteopontin	P10451	6696	SPP1	Human	RFU	Protein	0.5	13	12	12	7.5	7	3
	13114-50	3	SL006230	Lumican	P51884	4060	LUM	Human	RFU	Protein	0.005	13	12.5	12.5	13.5	8.5	5
	13116-25	3	SL008931	CD177	Q8N6Q3	57126	CD177	Human	RFU	Protein	0.5	12	11.5	11.5	9.5	8	4.5
	13117-232	3	SL018256	CHKB	Q9Y259	1120	CHKB	Human	RFU	Protein	0.5	18.5	18	18	18.5	17.5	13
	13118-5	3	SL011888	SMOC1	Q9H4F8	64093	SMOC1	Human	RFU	Protein	0.5	10.5	10.5	10.5	7	6	3.5
	13119-26	3	SL004467	protein Z inhibitor	Q9UK55	51156	SERPINA10	Human	RFU	Protein	0.5	10.5	9	9	7.5	6.5	2.5
	13122-19	3	SL008360	FLRT2	O43155	23768	FLRT2	Human	RFU	Protein	20	9	8.5	8.5	7	4.5	5
	13123-3	3	SL025865	FLRT3:ECD	Q9NZU0	23767	FLRT3	Human	RFU	Protein	20	10.5	10.5	10.5	5	4.5	4
	13124-20	3	SL018587	ISLR2	Q6UXK2	57611	ISLR2	Human	RFU	Protein	20	11	11.5	11.5	6	6	4.5
	13125-45	3	SL000616	Vitronectin	P04004	7448	VTN	Human	RFU	Protein	0.005	12	12	12	11.5	8.5	5
	13126-52	3	SL008631	DSC2	Q02487	1824	DSC2	Human	RFU	Protein	0.5	13	13	13	7.5	8	5
	13129-40	3	SL007070	LDLR	P01130	3949	LDLR	Human	RFU	Protein	20	12	11.5	11.5	6	6	4
	13130-150	3	SL007272	HXK2	P52789	3099	HK2	Human	RFU	Protein	20	14	13.5	13.5	6	6.5	5.5
	13131-5	3	SL011180	HXK1	P19367	3098	HK1	Human	RFU	Protein	20	18.5	18	18	13	17.5	11.5
	13132-14	3	SL008522	SEM5A	Q13591	9037	SEMA5A	Human	RFU	Protein	20	12	11	11	4.5	4	5.5
	13133-73	3	SL007033	LTBP4	Q8N2S1	8425	LTBP4	Human	RFU	Protein	20	11	10.5	10.5	5	4.5	5.5
	13228-75	3	SL001999	MDM2	Q00987	4193	MDM2	Human	RFU	Protein	20	18	18	18	11	8.5	7.5
	13229-20	3	SL019996	MDM4	O15151	4194	MDM4	Human	RFU	Protein	20	13.5	14.5	14.5	8.5	10.5	6.5
	13230-174	3	SL019999	IgG2, Kappa	P01859	3501	IGHG2	Human	RFU	Protein	20	12	12.5	12.5	7.5	6	5
	13231-90	3	SL020001	IgG4, Kappa	P01861	3503	IGHG4	Human	RFU	Protein	0.5	11	11	11	8.5	6.5	2.5
	13236-25	3	SL012449	WNT3A	P56704	89780	WNT3A	Human	RFU	Protein	0.5	17.5	16	16	12.5	10	6
	13240-170	3	SL019993	SHAN1	Q9Y566	50944	SHANK1	Human	RFU	Protein	20	11.5	11.5	11.5	5.5	6	3.5
	13242-134	3	SL019995	SHAN3	Q9BYB0		SHANK3	Human	RFU	Protein	20	10	10	10	7	5.5	5.5
	13256-21	3	SL019993	SHAN1	Q9Y566	50944	SHANK1	Human	RFU	Protein	20	16	15	15	5.5	5	4
	13268-45	3	SL012434	WNT5A	P41221	7474	WNT5A	Human	RFU	Protein	0.5	11	10.5	10.5	7.5	6.5	4
	13374-4	3	SL012530	DB113	Q30KQ7	245927	DEFB113	Human	RFU	Protein	20	13	12.5	12.5	5.5	5	5
	13375-48	3	SL020085	SNG3	O43761	9143	SYNGR3	Human	RFU	Protein	20	13.5	13.5	13.5	7.5	8	3
	13377-3	3	SL020095	C56D1	Q8N8Q1	284613	CYB561D1	Human	RFU	Protein	20	15.5	15.5	15.5	9	10	4.5
	13378-80	3	SL020102	YD286	A6NC05	401207	C5orf63	Human	RFU	Protein	20	15.5	16.5	16.5	10	11	4.5
	13381-49	3	SL008831	B4GT1	P15291	2683	B4GALT1	Human	RFU	Protein	0.5	11	10.5	10.5	8.5	7	5
	13384-110	3	SL008015	FUMH	P07954	2271	FH	Human	RFU	Protein	20	11.5	11.5	11.5	4.5	5	5.5
	13386-248	3	SL020103	RNF34	Q969K3	80196	RNF34	Human	RFU	Protein	20	17	16.5	16.5	9	10	4
	13387-55	3	SL015293	EHF	Q9NZC4	26298	EHF	Human	RFU	Protein	20	14	14.5	14.5	7	5.5	3
	13388-57	3	SL012430	NEC1	P29120	5122	PCSK1	Human	RFU	Protein	20	15	13.5	13.5	6	5.5	2.5
	13389-8	3	SL025418	Fc_MOUSE	Q99LC4			Mouse	RFU	Protein	0.5	14	14	14	14	12	8
	13392-13	3	SL008814	AT1B1	P05026	481	ATP1B1	Human	RFU	Protein	0.5	12.5	11.5	11.5	9	6.5	2.5
	13393-46	3	SL015189	DERL1	Q9BUN8	79139	DERL1	Human	RFU	Protein	20	13	13	13	6.5	5.5	4.5
	13397-88	3	SL004533	HBD-2	O15263	100289462	DEFB4A	Human	RFU	Protein	20	13.5	12.5	12.5	6	6.5	7.5
	13399-33	3	SL020071	RELL1	Q8IUW5	768211	RELL1	Human	RFU	Protein	20	15	15	15	7.5	7	3.5
	13403-5	3	SL013779	ETV5	P41161	2119	ETV5	Human	RFU	Protein	20	17.5	16.5	16.5	9	8.5	5.5
	13405-61	3	SL012422	ISK2	P20155	6691	SPINK2	Human	RFU	Protein	20	14	14.5	14.5	6	5.5	3.5
	13406-161	3	SL014270	CLM6	Q08708	10871	CD300C	Human	RFU	Protein	20	13.5	13.5	13.5	5.5	6	3
	13408-23	3	SL010391	WFKN2	Q8TEU8	124857	WFIKKN2	Human	RFU	Protein	0.5	10	9.5	9.5	6.5	5.5	3.5
	13409-9	3	SL025418	Fc_MOUSE	Q99LC4			Mouse	RFU	Protein	20	14.5	14.5	14.5	8	8.5	2.5
	13411-21	3	SL020111	RNF41	Q9H4P4	10193	RNF41	Human	RFU	Protein	20	13	12.5	12.5	6.5	6	4
	13412-5	3	SL012556	WFDC6	Q9BQY6	140870	WFDC6	Human	RFU	Protein	20	13	14.5	14.5	8.5	8.5	4
	13416-8	3	SL020086	T132D	Q14C87	121256	TMEM132D	Human	RFU	Protein	20	10.5	10.5	10.5	4.5	4	5
	13421-17	3	SL020080	KISHB	Q9NRX6	56900	TMEM167B	Human	RFU	Protein	20	13.5	13.5	13.5	6.5	6	2.5
	13422-66	3	SL012509	ENOX2	Q16206	10495	ENOX2	Human	RFU	Protein	20	14.5	14.5	14.5	8	9.5	3
	13423-94	3	SL008291	CJ058	Q9BRX8	84293	PRXL2A	Human	RFU	Protein	20	15	15	15	8	9	3
	13424-51	3	SL025418	Fc_MOUSE	Q99LC4			Mouse	RFU	Protein	20	13.5	14	14	6	6	3.5
	13427-66	3	SL008941	MA1C1	Q9NR34	57134	MAN1C1	Human	RFU	Protein	0.5	11.5	11	11	8	7.5	3.5
	13429-3	3	SL012827	WF10A	Q9H1F0	140832	WFDC10A	Human	RFU	Protein	20	14.5	15	15	9	10	4
	13430-50	3	SL010851	UT1	Q13336	6563	SLC14A1	Human	RFU	Protein	20	16	15.5	15.5	8.5	9	3.5
	13431-74	3	SL020092	F159A	Q6UWV7	348378	SHISAL2A	Human	RFU	Protein	20	14	15	15	7	6.5	3
	13432-9	3	SL026028	ZFY27:CD region 1	Q5T4F4	118813	ZFYVE27	Human	RFU	Protein	20	14.5	14.5	14.5	6	5.5	3
	13434-172	3	SL008312	PARVA	Q9NVD7	55742	PARVA	Human	RFU	Protein	20	10.5	11	11	5	4	4
	13435-31	3	SL005182	IL-20 Rb	Q6UXL0	53833	IL20RB	Human	RFU	Protein	20	15	15	15	6.5	5.5	3.5
	13436-54	3	SL020077	MAZ	P56270	4150	MAZ	Human	RFU	Protein	20	12	12.5	12.5	7	6	4.5
	13438-115	3	SL007661	CHRD	Q9H2X0	8646	CHRD	Human	RFU	Protein	0.5	10	9	9	7.5	5.5	3
	13439-6	3	SL020093	IQCF3	P0C7M6	401067	IQCF3	Human	RFU	Protein	20	14.5	15	15	9	11	5.5
	13441-30	3	SL020107	DIXC1	Q155Q3	85458	DIXDC1	Human	RFU	Protein	0.5	14.5	14.5	14.5	9	8	4.5
	13447-42	3	SL020094	SPRN	Q5BIV9	503542	SPRN	Human	RFU	Protein	20	13.5	13	13	5.5	8.5	8
	13449-25	3	SL020108	SF3B4	Q15427	10262	SF3B4	Human	RFU	Protein	20	12	12	12	5.5	6	2.5
	13450-49	3	SL020113	UBP8	P40818	9101	USP8	Human	RFU	Protein	20	8.5	9	9	7	5.5	6
	13451-2	3	SL006734	FNDC4	Q9H6D8	64838	FNDC4	Human	RFU	Protein	20	16	15.5	15.5	11.5	12	8
	13452-113	3	SL020075	SIM13	P0DJ93	221710	SMIM13	Human	RFU	Protein	20	16.5	16	16	8.5	7.5	2.5
	13453-2	3	SL020083	RM33	O75394	9553	MRPL33	Human	RFU	Protein	20	15.5	16.5	16.5	9	17.5	14
	13455-10	3	SL025418	Fc_MOUSE	Q99LC4			Mouse	RFU	Protein	20	14.5	14.5	14.5	6.5	7	3.5
	13457-33	3	SL020109	ELF5	Q9UKW6	2001	ELF5	Human	RFU	Protein	20	13	13	13	5.5	4.5	3.5
	13459-30	3	SL016531	CI167	Q9NXH8	54863	TOR4A	Human	RFU	Protein	20	17	17	17	9	8	4.5
	13460-4	3	SL012363	CHAD	O15335	1101	CHAD	Human	RFU	Protein	0.5	9.5	9	9	9	5.5	4
	13463-1	3	SL007573	PXDN	Q92626	7837	PXDN	Human	RFU	Protein	20	15	14.5	14.5	7	7	5
	13464-8	3	SL020101	NRAC	Q8N912	400258	NRAC	Human	RFU	Protein	20	12	12	12	6.5	6.5	3
	13465-5	3	SL007283	CCP1	P53805	1827	RCAN1	Human	RFU	Protein	20	15	15	15	9	9.5	3.5
	13468-5	3	SL020119	NEUL4	Q96JN8	84461	NEURL4	Human	RFU	Protein	20	14.5	15.5	15.5	8	8.5	3
	13470-43	3	SL014902	PTH1R	Q03431	5745	PTH1R	Human	RFU	Protein	20	17.5	17	17	9	7.5	3
	13472-35	3	SL016517	HDHD2	Q9H0R4	84064	HDHD2	Human	RFU	Protein	0.5	10.5	9.5	9.5	8	5.5	3.5
	13473-55	3	SL020131	IP3KA	P23677	3706	ITPKA	Human	RFU	Protein	20	17	17	17	9	8.5	4
	13474-40	3	SL011317	GSTK1	Q9Y2Q3	373156	GSTK1	Human	RFU	Protein	20	12	12	12	6.5	6	4.5
	13475-10	3	SL020116	UB2D4	Q9Y2X8	51619	UBE2D4	Human	RFU	Protein	20	11	11.5	11.5	7	5	5
	13476-16	3	SL020144	KIN17	O60870	22944	KIN	Human	RFU	Protein	20	14	13	13	6	5.5	3
	13477-65	3	SL007448	LT4R1	Q15722	1241	LTB4R	Human	RFU	Protein	20	14	13	13	8.5	7	7
	13479-8	3	SL020149	F1712	A8MVW0	284069	FAM171A2	Human	RFU	Protein	0.5	13.5	13	13	9	7.5	3.5
	13481-24	3	SL020143	TCEA2	Q15560	6919	TCEA2	Human	RFU	Protein	20	14.5	14.5	14.5	7.5	8	3
	13482-14	3	SL020129	CNOT1	A5YKK6	23019	CNOT1	Human	RFU	Protein	20	12	11	11	7.5	7.5	4.5
	13484-69	3	SL025820	CO1A1:N-term propeptide	P02452	1277	COL1A1	Human	RFU	Protein	20	12.5	13	13	6.5	6.5	4.5
	13485-20	3	SL020165	TM87B	Q96K49	84910	TMEM87B	Human	RFU	Protein	20	18.5	18.5	18.5	10.5	6.5	4.5
	13486-9	3	SL025961	PKD2:CD 1	Q13563	5311	PKD2	Human	RFU	Protein	20	14	14.5	14.5	7	7	3
	13487-24	3	SL020148	UN93B	Q9H1C4	81622	UNC93B1	Human	RFU	Protein	20	14	13.5	13.5	6	5.5	4
	13488-3	3	SL020128	ARFP1	P53367	27236	ARFIP1	Human	RFU	Protein	20	12.5	12	12	6.5	6	4.5
	13490-1	3	SL020136	MPP6	Q9NZW5	51678	MPP6	Human	RFU	Protein	20	17.5	17.5	17.5	10	9.5	5.5
	13491-40	3	SL020117	PDE6D	O43924	5147	PDE6D	Human	RFU	Protein	20	15	15	15	8.5	9.5	4.5
	13492-44	3	SL005768	HSPA9B	P38646	3313	HSPA9	Human	RFU	Protein	20	11	10.5	10.5	5.5	5	5.5
	13493-5	3	SL020164	GRID1	Q9ULK0	2894	GRID1	Human	RFU	Protein	20	14.5	14.5	14.5	7	7	4
	13494-6	3	SL020154	CERS5	Q8N5B7	91012	CERS5	Human	RFU	Protein	20	15.5	14.5	14.5	7.5	8	4
	13495-48	3	SL020147	HCAR2	Q8TDS4	338442	HCAR2	Human	RFU	Protein	20	17.5	17.5	17.5	9.5	8	5.5
	13496-19	3	SL020125	HMCS1	Q01581	3157	HMGCS1	Human	RFU	Protein	20	8.5	9	9	8	6	7
	13497-34	3	SL020138	EIF3J	O75822	8669	EIF3J	Human	RFU	Protein	20	11.5	12	12	7.5	7	3.5
	13498-1	3	SL020130	MIOX	Q9UGB7	55586	MIOX	Human	RFU	Protein	20	14.5	13.5	13.5	6	5.5	3.5
	13499-30	3	SL000359	Coagulation Factor VIII	P00451	2157	F8	Human	RFU	Protein	0.5	10.5	9.5	9.5	9.5	7	5.5
	13500-9	3	SL025418	Fc_MOUSE	Q99LC4			Mouse	RFU	Protein	20	17.5	16.5	16.5	12	16	10.5
	13501-10	3	SL020163	S35G2	Q8TBE7	80723	SLC35G2	Human	RFU	Protein	0.5	12	11	11	12	9	5.5
	13502-2	3	SL020153	S2611	Q86WA9	284129	SLC26A11	Human	RFU	Protein	20	15.5	16	16	11	11.5	6.5
	13503-19	3	SL007985	PRAF3	O75915	10550	ARL6IP5	Human	RFU	Protein	20	15	16	16	8.5	8.5	7.5
	13504-147	3	SL013259	HNRPR	O43390	10236	HNRNPR	Human	RFU	Protein	20	15.5	16	16	10	10	5.5
	13506-10	3	SL020145	DUS2L	Q9NX74	54920	DUS2	Human	RFU	Protein	20	19.5	19.5	19.5	17.5	18	14.5
	13507-51	3	SL007444	TRADD	Q15628	8717	TRADD	Human	RFU	Protein	20	22	22	22	18	21	17.5
	13509-5	3	SL020162	SCAM5	Q8TAC9	192683	SCAMP5	Human	RFU	Protein	20	14.5	14.5	14.5	7.5	9	3
	13510-7	3	SL011088	AT2A3	Q93084	489	ATP2A3	Human	RFU	Protein	20	14.5	14	14	7	7	2
	13511-29	3	SL009828	SATB1	Q01826	6304	SATB1	Human	RFU	Protein	20	16	14.5	14.5	8	9	3.5
	13512-28	3	SL013259	HNRPR	O43390	10236	HNRNPR	Human	RFU	Protein	20	15	15.5	15.5	7.5	7.5	3
	13513-174	3	SL020133	PIAS3	Q9Y6X2	10401	PIAS3	Human	RFU	Protein	20	14.5	14	14	7.5	8	3
	13514-121	3	SL005732	Rab-1C	Q15286	11021	RAB35	Human	RFU	Protein	20	16	16	16	12	10.5	6.5
	13515-8	3	SL020146	RPR1A	Q96P16	55197	RPRD1A	Human	RFU	Protein	20	13.5	13.5	13.5	6	6	2.5
	13516-46	3	SL016509	TMM85	Q5J8M3	51234	EMC4	Human	RFU	Protein	0.5	12	12	12	7.5	6	3
	13517-3	3	SL020152	PTHD3	Q3KNS1	374308	PTCHD3	Human	RFU	Protein	20	14	14	14	6.5	6.5	3
	13518-5	3	SL014608	ASAP2	O43150	8853	ASAP2	Human	RFU	Protein	0.5	11.5	11.5	11.5	8.5	7	3.5
	13519-112	3	SL020123	ARHGP	Q86VW2	115557	ARHGEF25	Human	RFU	Protein	20	12.5	13	13	6	6	3
	13522-20	3	SL007318	VISL1	P62760	7447	VSNL1	Human	RFU	Protein	20	13.5	13.5	13.5	6	5.5	4.5
	13524-25	3	SL020161	H6ST2	Q96MM7	90161	HS6ST2	Human	RFU	Protein	20	18.5	17.5	17.5	9.5	7.5	5
	13525-17	3	SL020151	KCNG4	Q8TDN1	93107	KCNG4	Human	RFU	Protein	20	17	16.5	16.5	10	13	6.5
	13526-5	3	SL025914	LA:RRM	P05455	6741	SSB	Human	RFU	Protein	20	15	14	14	7	6	4.5
	13529-39	3	SL020132	NP1L2	Q9ULW6	4674	NAP1L2	Human	RFU	Protein	0.5	10.5	9	9	8.5	6	2.5
	13530-5	3	SL020120	UR2R	Q9UKP6	2837	UTS2R	Human	RFU	Protein	20	14.5	13.5	13.5	7	7	3
	13532-25	3	SL020160	NEPR1	Q8N9A8	255919	CNEP1R1	Human	RFU	Protein	20	14.5	14.5	14.5	7	6.5	2.5
	13534-20	3	SL008132	MYOM2	P54296	9172	MYOM2	Human	RFU	Protein	20	13	12.5	12.5	5	5	4
	13535-2	3	SL025805	C43BP:PH domain	Q9Y5P4	10087	CERT1	Human	RFU	Protein	20	12.5	12	12	6.5	6.5	5.5
	13536-56	3	SL020124	POLI	Q9UNA4	11201	POLI	Human	RFU	Protein	20	14	14	14	7	7	3
	13539-131	3	SL020168	KCNN1	Q92952	3780	KCNN1	Human	RFU	Protein	20	19	17	17	11	13.5	7.5
	13540-1	3	SL020159	GPR26	Q8NDV2	2849	GPR26	Human	RFU	Protein	20	17.5	16.5	16.5	12	16	9.5
	13541-1	3	SL016488	MYCT1	Q8N699	80177	MYCT1	Human	RFU	Protein	20	14.5	15	15	7.5	9	3.5
	13543-7	3	SL005407	LTB4DH	Q14914	22949	PTGR1	Human	RFU	Protein	20	14.5	14	14	6.5	4.5	5
	13544-9	3	SL011276	HMHA1	Q92619	23526	ARHGAP45	Human	RFU	Protein	20	10.5	9.5	9.5	9	7.5	9
	13545-97	3	SL013206	EIF1A	Q8N9N8	84285	EIF1AD	Human	RFU	Protein	20	15	15	15	6.5	5	5
	13547-5	3	SL019581	5HT7R	P34969	3363	HTR7	Human	RFU	Protein	20	16.5	15.5	15.5	7.5	7	5
	13548-53	3	SL020158	PPC1A	Q5VZY2	196051	PLPP4	Human	RFU	Protein	20	17	17	17	13	16.5	12
	13549-15	3	SL020150	ADA29	Q9UKF5	11086	ADAM29	Human	RFU	Protein	20	17	16.5	16.5	9.5	9	4
	13552-7	3	SL010879	SWP70	Q9UH65	23075	SWAP70	Human	RFU	Protein	20	15	14	14	6	5	5
	13553-4	3	SL020126	DCNL3	Q8IWE4	123879	DCUN1D3	Human	RFU	Protein	20	19.5	19.5	19.5	10.5	7.5	6
	13554-78	3	SL020118	REPI1	Q9BWE0	29803	REPIN1	Human	RFU	Protein	20	14.5	15	15	7.5	7	2.5
	13556-28	3	SL020157	5HT2A	P28223	3356	HTR2A	Human	RFU	Protein	20	15.5	15	15	7.5	6.5	3.5
	13557-3	3	SL004802	Nectin 3	Q9NQS3	25945	NECTIN3	Human	RFU	Protein	20	15.5	15.5	15.5	9	10.5	4.5
	13561-5	3	SL020176	5HT6R	P50406	3362	HTR6	Human	RFU	Protein	20	21	21	21	11.5	7.5	4
	13563-259	3	SL020184	ACBD7	Q8N6N7	414149	ACBD7	Human	RFU	Protein	20	14	14	14	6.5	6.5	2.5
	13565-2	3	SL003760	p130	Q08999	5934	RBL2	Human	RFU	Protein	0.5	11.5	11	11	6.5	6	3
	13566-2	3	SL020204	SSU72	Q9NP77	29101	SSU72	Human	RFU	Protein	20	13	14	14	7	7.5	5
	13567-1	3	SL008214	DPYL2	Q16555	1808	DPYSL2	Human	RFU	Protein	20	10.5	11	11	6.5	5.5	4.5
	13568-30	3	SL011203	PSMD4	P55036	5710	PSMD4	Human	RFU	Protein	20	19.5	19.5	19.5	12.5	8.5	7.5
	13570-43	3	SL008163	VIGLN	Q00341	3069	HDLBP	Human	RFU	Protein	20	13.5	13.5	13.5	7	8	3
	13572-43	3	SL010941	PSD11	O00231	5717	PSMD11	Human	RFU	Protein	20	10	10	10	8.5	6.5	5
	13573-5	3	SL004616	p21-ARC	O15145	10094	ARPC3	Human	RFU	Protein	20	15.5	15	15	10	10.5	6
	13574-50	3	SL020205	RND1	Q92730	27289	RND1	Human	RFU	Protein	20	16.5	17	17	9.5	10.5	5
	13575-40	3	SL020209	DVL2	O14641	1856	DVL2	Human	RFU	Protein	0.5	15	12.5	12.5	16	9.5	8
	13576-15	3	SL003643	Glutathione S-transferase Pi	P09211	2950	GSTP1	Human	RFU	Protein	0.5	10	9.5	9.5	8	6	2.5
	13577-25	3	SL017896	U2AF2	P26368	11338	U2AF2	Human	RFU	Protein	20	17	16.5	16.5	8.5	6	4.5
	13578-98	3	SL020134	ABLM3	O94929	22885	ABLIM3	Human	RFU	Protein	20	12.5	12	12	9.5	11	10
	13580-2	3	SL009232	Sperm-associated antigen 2	Q16222	6675	UAP1	Human	RFU	Protein	20	12.5	13	13	6	6	3
	13583-19	3	SL003661	Apaf-1	O14727	317	APAF1	Human	RFU	Protein	20	13	13.5	13.5	6.5	6	3
	13587-10	3	SL005989	RGAP1	Q9H0H5	29127	RACGAP1	Human	RFU	Protein	20	11	11.5	11.5	6.5	6.5	6
	13588-11	3	SL020193	ANXA9	O76027	8416	ANXA9	Human	RFU	Protein	20	15	15	15	7.5	7.5	5.5
	13589-10	3	SL025798	APBB3:PID 2	O95704	10307	APBB3	Human	RFU	Protein	20	16	16	16	8	6	3.5
	13590-1	3	SL020207	ORN	Q9Y3B8	25996	REXO2	Human	RFU	Protein	0.5	11	11	11	7.5	6	3
	13591-31	3	SL020210	PRI1	P49642	5557	PRIM1	Human	RFU	Protein	20	12.5	13.5	13.5	7	7	3.5
	13594-158	3	SL020181	GGA1	Q9UJY5	26088	GGA1	Human	RFU	Protein	20	9.5	9.5	9.5	5.5	5	6
	13595-20	3	SL020185	THTPA	Q9BU02	79178	THTPA	Human	RFU	Protein	20	19	19	19	11	7.5	6.5
	13596-3	3	SL006957	RB27B	O00194	5874	RAB27B	Human	RFU	Protein	20	16.5	16	16	10.5	12	6
	13597-20	3	SL014934	RAB31	Q13636	11031	RAB31	Human	RFU	Protein	20	16	15.5	15.5	8.5	7	6
	13599-15	3	SL020211	RABEK	Q7Z6M1	10244	RABEPK	Human	RFU	Protein	20	17.5	18	18	10.5	11	7
	13602-6	3	SL013050	NH2L1	P55769	4809	SNU13	Human	RFU	Protein	20	12	12	12	6.5	6	3
	13603-7	3	SL020186	RFESD	Q8TAC1	317671	RFESD	Human	RFU	Protein	20	16	14.5	14.5	6	4.5	5
	13604-27	3	SL020194	NEUL1	O76050	9148	NEURL1	Human	RFU	Protein	20	15.5	15.5	15.5	9	10.5	5
	13605-16	3	SL015314	ANX10	Q9UJ72	11199	ANXA10	Human	RFU	Protein	20	17	17	17	9.5	9	7.5
	13609-11	3	SL007326	GTF2I	P78347	2969	GTF2I	Human	RFU	Protein	20	14.5	14	14	7.5	7.5	3.5
	13610-9	3	SL005065	MAGE-10	P43363	4109	MAGEA10	Human	RFU	Protein	20	15	16	16	8.5	8.5	4
	13612-7	3	SL020195	CYTIP	O60759	9595	CYTIP	Human	RFU	Protein	20	13	13	13	6.5	7	4
	13613-23	3	SL005741	Adenylate kinase isoenzyme 5	Q9Y6K8	26289	AK5	Human	RFU	Protein	20	17.5	17	17	17	16.5	13
	13614-6	3	SL003777	CREB-binding protein	Q92793	1387	CREBBP	Human	RFU	Protein	0.5	12.5	12.5	12.5	10	8.5	3
	13615-60	3	SL007010	NCK2	O43639	8440	NCK2	Human	RFU	Protein	20	14.5	15	15	7.5	6	8
	13618-15	3	SL015381	MD1L1	Q9Y6D9	8379	MAD1L1	Human	RFU	Protein	20	15.5	15.5	15.5	9	10.5	4.5
	13620-10	3	SL016377	ASNA	O43681	439	GET3	Human	RFU	Protein	20	15	14	14	7	6	3
	13621-31	3	SL020199	AP2A2	O94973	161	AP2A2	Human	RFU	Protein	20	13.5	13.5	13.5	7.5	6.5	8
	13622-16	3	SL014961	2A5A	Q15172	5525	PPP2R5A	Human	RFU	Protein	20	10	10	10	6	5.5	6
	13623-4	3	SL007956	MLL2	O14686	8085	KMT2D	Human	RFU	Protein	20	15.5	16	16	9	11	4.5
	13624-17	3	SL020213	NADK	O95544	65220	NADK	Human	RFU	Protein	20	12.5	12	12	4.5	4.5	4
	13625-19	3	SL025915	LA:HTH	P05455	6741	SSB	Human	RFU	Protein	20	17	17	17	9	8	4
	13628-58	3	SL020196	GRB14	Q14449	2888	GRB14	Human	RFU	Protein	0.5	11.5	11.5	11.5	8.5	7.5	3
	13629-25	3	SL020200	ATG4B	Q9Y4P1	23192	ATG4B	Human	RFU	Protein	20	13.5	14	14	5.5	4	4.5
	13631-1	3	SL003766	RB binding protein 5	Q15291	5929	RBBP5	Human	RFU	Protein	20	14	14.5	14.5	8	8.5	2.5
	13632-10	3	SL009456	Zyxin	Q15942	7791	ZYX	Human	RFU	Protein	0.5	12.5	11	11	8	6	4
	13634-209	3	SL006975	PIR	O00625	8544	PIR	Human	RFU	Protein	20	13	13.5	13.5	7	6	4.5
	13636-20	3	SL008135	NP1L1	P55209	4673	NAP1L1	Human	RFU	Protein	20	10.5	10.5	10.5	8.5	7	8.5
	13639-101	3	SL016380	USO1	O60763	8615	USO1	Human	RFU	Protein	20	13	13	13	7	7.5	4.5
	13640-5	3	SL007223	BCL6	P41182	604	BCL6	Human	RFU	Protein	20	14	13.5	13.5	6	6	3
	13642-90	3	SL004393	CIG49	O14879	3437	IFIT3	Human	RFU	Protein	20	12.5	13	13	6	5.5	4
	13644-30	3	SL016371	HGS	O14964	9146	HGS	Human	RFU	Protein	20	16.5	14.5	14.5	9.5	7	5
	13645-14	3	SL020202	PRP16	Q92620	9785	DHX38	Human	RFU	Protein	20	16.5	16	16	10.5	14.5	8.5
	13650-11	3	SL020183	KCIP1	Q9NZI2	30820	KCNIP1	Human	RFU	Protein	20	19	19.5	19.5	12.5	15	8.5
	13651-54	3	SL020192	ZFP91	Q96JP5	80829	ZFP91	Human	RFU	Protein	20	13.5	13	13	5.5	6	3.5
	13652-2	3	SL020197	TM1L1	O75674	10040	TOM1L1	Human	RFU	Protein	0.5	9.5	9.5	9.5	8.5	6.5	3.5
	13653-335	3	SL020203	MACD1	Q9BQ69	28992	MACROD1	Human	RFU	Protein	20	18.5	18	18	11.5	15	8.5
	13654-1	3	SL005370	ROCK2	O75116	9475	ROCK2	Human	RFU	Protein	20	13	12.5	12.5	5	5	4.5
	13655-34	3	SL005695	Nucleolin	P19338	4691	NCL	Human	RFU	Protein	20	14.5	14.5	14.5	8	8.5	3
	13657-2	3	SL007610	PNKP	Q96T60	11284	PNKP	Human	RFU	Protein	20	10	11.5	11.5	6.5	5.5	5
	13658-31	3	SL011071	PDGF-CC	Q9NRA1	56034	PDGFC	Human	RFU	Protein	20	14.5	15	15	10	13	8.5
	13659-36	3	SL020228	AT131	Q9HD20	57130	ATP13A1	Human	RFU	Protein	0.5	16.5	16	16	11.5	9.5	6.5
	13660-76	3	SL001996	Angiopoietin-2	O15123	285	ANGPT2	Human	RFU	Protein	20	10.5	9.5	9.5	5	4	6
	13661-193	3	SL008382	CYTD	P28325	1473	CST5	Human	RFU	Protein	20	14	13.5	13.5	5.5	5.5	2.5
	13663-2	3	SL000480	IL-4	P05112	3565	IL4	Human	RFU	Protein	20	15.5	16	16	13.5	17	11
	13665-35	3	SL004990	PP2A, subunit B	Q06190	5523	PPP2R3A	Human	RFU	Protein	20	21	21	21	12	8.5	5.5
	13666-222	3	SL010449	Carbonic Anhydrase X	Q9NS85	56934	CA10	Human	RFU	Protein	20	13.5	13.5	13.5	4.5	5	3.5
	13668-44	3	SL004136	Dtk	Q06418	7301	TYRO3	Human	RFU	Protein	20	14	14	14	6.5	6.5	4
	13669-6	3	SL025861	FGFR-3:ECD	P22607	2261	FGFR3	Human	RFU	Protein	20	18	17	17	12	11	11
	13670-81	3	SL004066	GIIE	Q9NZK7	30814	PLA2G2E	Human	RFU	Protein	20	14	14.5	14.5	7	7.5	2.5
	13671-40	3	SL000401	Elastase	P08246	1991	ELANE	Human	RFU	Protein	0.5	10.5	8.5	8.5	9.5	5.5	5
	13672-3	3	SL013017	HSP76	P17066	3310	HSPA6	Human	RFU	Protein	20	17	17.5	17.5	10.5	12.5	6.5
	13673-21	3	SL008288	TCPH	Q99832	10574	CCT7	Human	RFU	Protein	20	21	21	21	19.5	20	19
	13676-46	3	SL001933	Inhibin bB chain	P09529	3625	INHBB	Human	RFU	Protein	20	11	10	10	7	5	7.5
	13678-169	3	SL003327	Factor D	P00746	1675	CFD	Human	RFU	Protein	0.5	10.5	10	10	8	7	4.5
	13680-3	3	SL020216	NAB2	Q15742	4665	NAB2	Human	RFU	Protein	20	13	13	13	5.5	5.5	3.5
	13681-173	3	SL013751	CSK22	P19784	1459	CSNK2A2	Human	RFU	Protein	20	16	16	16	9	11.5	5
	13682-47	3	SL004153	M-CSF R	P07333	1436	CSF1R	Human	RFU	Protein	0.005	12	11.5	11.5	11	9	5
	13683-18	3	SL020231	CLCKB	P51801	1188	CLCNKB	Human	RFU	Protein	20	23	23	23	24	29	29
	13686-2	3	SL005188	IL-5 Ra	Q01344	3568	IL5RA	Human	RFU	Protein	20	12	12.5	12.5	7	7	5.5
	13687-5	3	SL003176	I-309	P22362	6346	CCL1	Human	RFU	Protein	20	14.5	15	15	8.5	9	4
	13688-2	3	SL020217	CAPSL	Q8WWF8	133690	CAPSL	Human	RFU	Protein	20	13	13	13	5	5	3.5
	13689-2	3	SL003670	Ornithine decarboxylase	P11926	4953	ODC1	Human	RFU	Protein	20	14.5	14.5	14.5	8	8.5	4.5
	13690-26	3	SL007804	BGN	P21810	633	BGN	Human	RFU	Protein	20	14	13.5	13.5	7	6	5.5
	13691-10	3	SL020232	SC5A8	Q8N695	160728	SLC5A8	Human	RFU	Protein	0.5	11.5	11	11	10.5	10	7
	13692-154	3	SL004689	WISP-1	O95388	8840	CCN4	Human	RFU	Protein	20	10	10	10	6	5.5	3
	13693-5	3	SL012538	ARMEL	Q49AH0	441549	CDNF	Human	RFU	Protein	20	15	15.5	15.5	7	6.5	3.5
	13694-24	3	SL005226	TSLP R	Q9HC73	64109	CRLF2	Human	RFU	Protein	20	13.5	14	14	6.5	6.5	4
	13697-51	3	SL007151	GPDA	P21695	2819	GPD1	Human	RFU	Protein	0.5	15	13	13	8.5	7.5	8
	13698-28	3	SL020223	K319L	Q8IZA0	79932	KIAA0319L	Human	RFU	Protein	20	14	15	15	7.5	8	3
	13699-6	3	SL000062	PSA	P07288	354	KLK3	Human	RFU	Protein	20	14.5	14.5	14.5	7.5	5.5	4
	13700-10	3	SL004209	annexin II	P07355	302	ANXA2	Human	RFU	Protein	20	13	12	12	6	5	7
	13701-2	3	SL003167	BLC	O43927	10563	CXCL13	Human	RFU	Protein	20	10	10.5	10.5	6	4.5	5.5
	13704-5	3	SL014847	HMCS2	P54868	3158	HMGCS2	Human	RFU	Protein	20	13	13	13	6.5	6.5	4
	13706-12	3	SL004148	IL-12 Rb1	P42701	3594	IL12RB1	Human	RFU	Protein	20	14	14.5	14.5	11	13	8
	13707-27	3	SL005488	SPARCL1	Q14515	8404	SPARCL1	Human	RFU	Protein	20	17	16	16	9.5	10.5	5.5
	13708-56	3	SL003915	kallikrein 8	O60259	11202	KLK8	Human	RFU	Protein	20	10	11.5	11.5	6.5	5	3.5
	13710-6	3	SL000308	C1-Esterase Inhibitor	P05155	710	SERPING1	Human	RFU	Protein	0.005	13.5	12	12	11	9	6.5
	13711-10	3	SL008164	CLH1	Q00610	1213	CLTC	Human	RFU	Protein	20	15.5	15.5	15.5	8.5	8.5	3
	13712-104	3	SL004298	granzyme A	P12544	3001	GZMA	Human	RFU	Protein	20	16	14	14	9.5	7.5	7
	13713-164	3	SL020224	SC22A	Q96IW7	26984	SEC22A	Human	RFU	Protein	20	15.5	15.5	15.5	9	7.5	7.5
	13717-15	3	SL006542	FCN2	Q15485	2220	FCN2	Human	RFU	Protein	0.5	14.5	13	13	10	6.5	5
	13719-19	3	SL020219	PAK4	O96013	10298	PAK4	Human	RFU	Protein	20	10.5	11	11	6.5	5	4.5
	13720-95	3	SL004008	Proteinase-3	P24158	5657	PRTN3	Human	RFU	Protein	0.5	16.5	17	17	9	6.5	3.5
	13722-105	3	SL000325	C9	P02748	735	C9	Human	RFU	Protein	0.005	11.5	10.5	10.5	12	9	5.5
	13723-6	3	SL001717	IL-10	P22301	3586	IL10	Human	RFU	Protein	20	15	15.5	15.5	8	7	4
	13724-27	3	SL004337	FGF-19	O95750	9965	FGF19	Human	RFU	Protein	20	11.5	11	11	8	7	5
	13725-3	3	SL004334	FGF-16	O43320	8823	FGF16	Human	RFU	Protein	20	16.5	16.5	16.5	8.5	9.5	3.5
	13726-4	3	SL003738	B7	P33681	941	CD80	Human	RFU	Protein	20	15.5	15	15	14	13.5	10
	13727-44	3	SL020220	SPOP	O43791	8405	SPOP	Human	RFU	Protein	20	14	14	14	10	11.5	6.5
	13728-19	3	SL003522	ERP29	P30040	10961	ERP29	Human	RFU	Protein	0.5	11.5	10.5	10.5	8.5	6.5	4
	13729-26	3	SL020226	SFXN5	Q8TD22	94097	SFXN5	Human	RFU	Protein	20	15	16.5	16.5	11.5	13	8.5
	13730-18	3	SL007280	CATC	P53634	1075	CTSC	Human	RFU	Protein	20	11.5	10.5	10.5	6	5	5.5
	13731-14	3	SL000323	C7	P10643	730	C7	Human	RFU	Protein	0.005	12.5	12.5	12.5	13	9	4.5
	13732-79	3	SL002783	Cardiotrophin-1	Q16619	1489	CTF1	Human	RFU	Protein	0.5	10	9	9	8	5.5	2
	13733-5	3	SL004250	IL-12 p40	P29460	3593	IL12B	Human	RFU	Protein	20	13	13.5	13.5	6.5	5.5	4.5
	13734-22	3	SL004348	IFN-lambda 1	Q8IU54	282618	IFNL1	Human	RFU	Protein	20	17	16.5	16.5	9	7.5	4
	13735-1	3	SL020221	RPGP1	P47736	5909	RAP1GAP	Human	RFU	Protein	20	12.5	13.5	13.5	6	6.5	3
	13738-8	3	SL001932	Inhibin bA chain	P08476	3624	INHBA	Human	RFU	Protein	20	10.5	10	10	5.5	4.5	6
	13739-3	3	SL014071	FLRT1	Q9NZU1	23769	FLRT1	Human	RFU	Protein	20	17	17.5	17.5	13.5	15	10.5
	13740-51	3	SL004650	sFRP-3	Q92765	2487	FRZB	Human	RFU	Protein	0.5	10	8.5	8.5	8.5	6	3
	13741-36	3	SL000462	IGFBP-1	P08833	3484	IGFBP1	Human	RFU	Protein	20	10	9	9	7	5	5.5
	13742-66	3	SL004347	IL-22	Q9GZX6	50616	IL22	Human	RFU	Protein	20	14	14.5	14.5	10.5	11	8
	13743-56	3	SL020222	CUL4B	Q13620	8450	CUL4B	Human	RFU	Protein	20	14	13	13	5	5.5	3.5
	13744-37	3	SL005187	IL-3 Ra	P26951	3563	IL3RA	Human	RFU	Protein	20	10	10	10	5	3.5	4.5
	13745-10	3	SL025962	PKD2:CD 4	Q13563	5311	PKD2	Human	RFU	Protein	20	14	14	14	6.5	6	2.5
	13747-9	3	SL010288	Carbonic anhydrase 6	P23280	765	CA6	Human	RFU	Protein	0.5	14.5	15	15	8.5	6.5	3
	13748-4	3	SL000515	MCP-2	P80075	6355	CCL8	Human	RFU	Protein	20	13	12.5	12.5	7	6	4.5
	13924-13	3	SL018834	MYZAP	P0CAP1	100820829	MYZAP	Human	RFU	Protein	20	16	15.5	15.5	9.5	11.5	5.5
	13926-1	3	SL020268	RMI1	Q9H9A7	80010	RMI1	Human	RFU	Protein	20	18.5	17.5	17.5	10.5	11.5	6.5
	13929-27	3	SL020289	OCTC	Q9UKG9	54677	CROT	Human	RFU	Protein	20	12.5	12	12	6	6.5	3.5
	13930-3	3	SL007678	ABC3G	Q9HC16	60489	APOBEC3G	Human	RFU	Protein	20	12.5	12.5	12.5	6.5	6.5	4.5
	13931-22	3	SL012980	PSMD9	O00233	5715	PSMD9	Human	RFU	Protein	20	13.5	13	13	10	10.5	9
	13932-45	3	SL005746	COOL-1	Q14155	8874	ARHGEF7	Human	RFU	Protein	20	19	19	19	12.5	16	10.5
	13933-276	3	SL020257	NAB1	Q13506	4664	NAB1	Human	RFU	Protein	0.5	18.5	17	17	25	10.5	8.5
	13934-3	3	SL014593	MCF2L	O15068	23263	MCF2L	Human	RFU	Protein	20	13.5	13.5	13.5	7.5	8	4
	13936-24	3	SL020280	PGK2	P07205	5232	PGK2	Human	RFU	Protein	20	13	13	13	6.5	7	3.5
	13937-75	3	SL008246	CAND1	Q86VP6	55832	CAND1	Human	RFU	Protein	0.5	11	11.5	11.5	6.5	5.5	3
	13939-14	3	SL006519	UGPA1	Q16851	7360	UGP2	Human	RFU	Protein	20	13.5	13	13	7	7	6.5
	13940-19	3	SL025893	IP16:HIN 1	Q16666	3428	IFI16	Human	RFU	Protein	20	9	9.5	9.5	6	4	4.5
	13941-82	3	SL020259	SYFM	O95363	10667	FARS2	Human	RFU	Protein	20	16.5	16	16	9.5	7.5	4.5
	13942-140	3	SL020269	SPSB1	Q96BD6	80176	SPSB1	Human	RFU	Protein	20	14	13.5	13.5	8	8.5	4
	13943-38	3	SL020276	DPY30	Q9C005	84661	DPY30	Human	RFU	Protein	20	10.5	11	11	5	4.5	4
	13944-3	3	SL000578	SULT 1A3	P0DMM9	445329	SULT1A3	Human	RFU	Protein	20	11.5	12.5	12.5	7.5	6	4.5
	13946-8	3	SL020297	DDX23	Q9BUQ8	9416	DDX23	Human	RFU	Protein	20	16	16.5	16.5	10	10	4.5
	13947-371	3	SL020301	NUD12	Q9BQG2	83594	NUDT12	Human	RFU	Protein	20	12.5	12.5	12.5	8	8	3.5
	13948-50	3	SL025871	GABR2:ECD	O75899	9568	GABBR2	Human	RFU	Protein	20	14	14.5	14.5	8	6.5	6
	13950-9	3	SL025806	C43BP:START domain	Q9Y5P4	10087	CERT1	Human	RFU	Protein	20	10.5	11.5	11.5	9	7.5	7.5
	13954-9	3	SL020298	GNA1	Q96EK6	64841	GNPNAT1	Human	RFU	Protein	20	12	11.5	11.5	5	4.5	6
	13955-33	3	SL007277	DAPK1	P53355	1612	DAPK1	Human	RFU	Protein	20	11.5	11.5	11.5	5.5	5.5	4
	13958-5	3	SL020270	RBM46	Q8TBY0	166863	RBM46	Human	RFU	Protein	20	13	12.5	12.5	6	6	4
	13959-7	3	SL000499	LAP	P28838	51056	LAP3	Human	RFU	Protein	20	9	8.5	8.5	7	7	9.5
	13960-15	3	SL020282	AGAP3	Q96P47	116988	AGAP3	Human	RFU	Protein	20	13.5	15	15	10.5	11.5	7
	13961-18	3	SL020291	KIF3A	Q9Y496	11127	KIF3A	Human	RFU	Protein	0.5	13.5	12.5	12.5	10	8.5	4.5
	13963-7	3	SL004521	tollip	Q9H0E2	54472	TOLLIP	Human	RFU	Protein	20	11.5	11.5	11.5	6.5	5.5	6.5
	13966-30	3	SL008254	MYOM3	Q5VTT5	127294	MYOM3	Human	RFU	Protein	20	17	17	17	10.5	14.5	9
	13967-14	3	SL005724	Thioredoxin reductase 1	Q16881	7296	TXNRD1	Human	RFU	Protein	0.5	10.5	9	9	7	5	4
	13969-24	3	SL020292	IMA7	O60684	23633	KPNA6	Human	RFU	Protein	20	14	13.5	13.5	9	9	8
	13972-4	3	SL020263	DHB14	Q9BPX1	51171	HSD17B14	Human	RFU	Protein	20	16	16	16	8	7	3
	13973-62	3	SL020271	TTL	Q8NG68	150465	TTL	Human	RFU	Protein	20	12	12.5	12.5	5.5	5.5	4
	13975-56	3	SL020284	LIPA1	Q13136	8500	PPFIA1	Human	RFU	Protein	20	10.5	11.5	11.5	11	10.5	9
	13976-9	3	SL015120	ARHG1	Q92888	9138	ARHGEF1	Human	RFU	Protein	20	14.5	14.5	14.5	6	5.5	3
	13977-28	3	SL015168	BARD1	Q99728	580	BARD1	Human	RFU	Protein	20	14	14.5	14.5	7.5	8.5	2.5
	13978-122	3	SL004696	Tbx3	O15119	6926	TBX3	Human	RFU	Protein	20	15.5	15.5	15.5	8.5	7.5	4.5
	13979-3	3	SL020254	S26A7	Q8TE54	115111	SLC26A7	Human	RFU	Protein	20	16.5	16.5	16.5	8	7.5	3.5
	13982-33	3	SL016529	RGS18	Q9NS28	64407	RGS18	Human	RFU	Protein	20	18	17.5	17.5	10	8	7.5
	13983-27	3	SL008181	QOR	Q08257	1429	CRYZ	Human	RFU	Protein	20	15.5	15.5	15.5	8	8	8
	13984-23	3	SL020293	DDX25	Q9UHL0	29118	DDX25	Human	RFU	Protein	20	16	16	16	8.5	9	3
	13985-12	3	SL007669	SMUF2	Q9HAU4	64750	SMURF2	Human	RFU	Protein	20	17	16.5	16.5	9.5	10	5
	13986-6	3	SL010800	LANC1	O43813	10314	LANCL1	Human	RFU	Protein	20	12.5	13	13	7.5	7.5	6
	13988-67	3	SL020265	NMRL1	Q9HBL8	57407	NMRAL1	Human	RFU	Protein	20	13.5	13.5	13.5	6.5	7.5	4
	13990-1	3	SL003652	pyruvate carboxylase	P11498	5091	PC	Human	RFU	Protein	20	14.5	14	14	6	5	4
	13991-47	3	SL020285	IF4G3	O43432	8672	EIF4G3	Human	RFU	Protein	20	15	15	15	8	8.5	2.5
	13992-12	3	SL007239	NSF	P46459	4905	NSF	Human	RFU	Protein	0.5	11	9.5	9.5	8.5	6	3.5
	13993-20	3	SL020300	E41L1	Q9H4G0	2036	EPB41L1	Human	RFU	Protein	20	13.5	13.5	13.5	6	5	5
	13994-1	3	SL020302	FBRL	P22087	2091	FBL	Human	RFU	Protein	20	19	19	19	12	16.5	10.5
	13996-16	3	SL020266	COAC	Q96CD2	60490	PPCDC	Human	RFU	Protein	20	16.5	15	15	7.5	6.5	3.5
	13998-26	3	SL020277	PURA1	Q8N142	122622	ADSS1	Human	RFU	Protein	20	14	13.5	13.5	5.5	5.5	6
	14002-18	3	SL020303	DOCK9	Q9BZ29	23348	DOCK9	Human	RFU	Protein	20	16	15.5	15.5	7	6.5	3
	14005-2	3	SL008319	CHD7	Q9P2D1	55636	CHD7	Human	RFU	Protein	20	14.5	14.5	14.5	6.5	5.5	2.5
	14006-36	3	SL020278	GNMT	Q14749	27232	GNMT	Human	RFU	Protein	20	17	16	16	8.5	8.5	5
	14007-22	3	SL020287	PAPS1	O43252	9061	PAPSS1	Human	RFU	Protein	20	14.5	14.5	14.5	7	8	3
	14008-22	3	SL020295	DCP1A	Q9NPI6	55802	DCP1A	Human	RFU	Protein	20	14	13.5	13.5	8	8	4
	14009-65	3	SL005721	TNFAIP3	P21580	7128	TNFAIP3	Human	RFU	Protein	20	14	13.5	13.5	6	6	2.5
	14011-17	3	SL004809	S100A11	P31949	6282	S100A11	Human	RFU	Protein	20	17	18	18	10	8.5	3
	14012-17	3	SL007593	LGP2	Q96C10	79132	DHX58	Human	RFU	Protein	20	15	15.5	15.5	7.5	7	2.5
	14013-11	3	SL015118	TANK	Q92844	10010	TANK	Human	RFU	Protein	20	12.5	12.5	12.5	7.5	7.5	4.5
	14019-73	3	SL020305	EVPL	Q92817	2125	EVPL	Human	RFU	Protein	20	16	15.5	15.5	7.5	6.5	3
	14021-81	3	SL020316	MED4	Q9NPJ6	29079	MED4	Human	RFU	Protein	20	15.5	15.5	15.5	9	8.5	5
	14022-17	3	SL004350	IL-17B	Q9UHF5	27190	IL17B	Human	RFU	Protein	20	13	12.5	12.5	5	5.5	3.5
	14023-84	3	SL004660	BSP	P21815	3381	IBSP	Human	RFU	Protein	0.5	12.5	11.5	11.5	9	8	4.5
	14024-196	3	SL004644	EDA	Q92838	1896	EDA	Human	RFU	Protein	20	17.5	17.5	17.5	11	13.5	7.5
	14025-18	3	SL004126	4-1BB	Q07011	3604	TNFRSF9	Human	RFU	Protein	20	13.5	14	14	6.5	6	2.5
	14026-24	3	SL004352	IL-17F	Q96PD4	112744	IL17F	Human	RFU	Protein	20	16.5	16	16	9	10.5	4
	14028-22	3	SL020311	P3C2A	O00443	5286	PIK3C2A	Human	RFU	Protein	20	16.5	16.5	16.5	10	13	7.5
	14029-42	3	SL010966	CSN2	P61201	9318	COPS2	Human	RFU	Protein	0.5	11	10.5	10.5	8.5	7	4
	14030-21	3	SL004649	OX40 Ligand	P23510	7292	TNFSF4	Human	RFU	Protein	20	17.5	17.5	17.5	13.5	17	13
	14031-18	3	SL001691	FGF7	P21781	2252	FGF7	Human	RFU	Protein	20	12.5	12	12	5.5	5.5	4
	14032-2	3	SL003310	VEGF121	P15692	7422	VEGFA	Human	RFU	Protein	20	15.5	15	15	6	4.5	4.5
	14034-22	3	SL001890	GA733-1 protein	P09758	4070	TACSTD2	Human	RFU	Protein	20	15	14.5	14.5	7	7	3
	14035-13	3	SL007386	TIAM1	Q13009	7074	TIAM1	Human	RFU	Protein	20	13	13	13	6	5.5	3.5
	14036-116	3	SL020312	MPDZ	O75970	8777	MPDZ	Human	RFU	Protein	20	13	13	13	6	6.5	2.5
	14037-18	3	SL013273	RANB3	Q9H6Z4	8498	RANBP3	Human	RFU	Protein	20	13	11.5	11.5	5	5	4.5
	14038-130	3	SL007049	CYTF	O76096	8530	CST7	Human	RFU	Protein	20	8	9	9	6.5	4	6
	14039-33	3	SL003863	kallikrein 5	Q9Y337	25818	KLK5	Human	RFU	Protein	20	14.5	14	14	6	5.5	3.5
	14041-13	3	SL004068	Granzyme B	P10144	3002	GZMB	Human	RFU	Protein	20	15	14.5	14.5	6.5	6.5	4
	14042-11	3	SL003770	SARP-2	Q8N474	6422	SFRP1	Human	RFU	Protein	20	13	13	13	5.5	4.5	4.5
	14043-12	3	SL008204	EEA1	Q15075	8411	EEA1	Human	RFU	Protein	20	18.5	18.5	18.5	12.5	16.5	10
	14045-12	3	SL020317	NCOA2	Q15596	10499	NCOA2	Human	RFU	Protein	20	14.5	16	16	9	10.5	5.5
	14047-78	3	SL003951	BDNF	P23560	627	BDNF	Human	RFU	Protein	0.5	10.5	9	9	10.5	6	3
	14048-7	3	SL004588	IL-1 R AcP	Q9NPH3	3556	IL1RAP	Human	RFU	Protein	0.005	11.5	10.5	10.5	11.5	8	5.5
	14049-17	3	SL000483	IL-7	P13232	3574	IL7	Human	RFU	Protein	20	16	15	15	7.5	6.5	5
	14050-61	3	SL004140	Ephrin-A4	P52798	1945	EFNA4	Human	RFU	Protein	20	15.5	15.5	15.5	8	9.5	3.5
	14051-54	3	SL007629	FOXC2	Q99958	2303	FOXC2	Human	RFU	Protein	20	15.5	15	15	7	6.5	3.5
	14052-26	3	SL009417	UN13A	Q9UPW8	23025	UNC13A	Human	RFU	Protein	20	15.5	15	15	8	7.5	4.5
	14054-17	3	SL004151	IL-15 Ra	Q13261	3601	IL15RA	Human	RFU	Protein	20	8.5	8.5	8.5	7.5	4.5	5
	14056-4	3	SL013948	Glycoprotein hormones a-chain	P01215	1081	CGA	Human	RFU	Protein	20	18.5	18	18	10	9	3.5
	14057-68	3	SL004686	TNFSF15	O95150	9966	TNFSF15	Human	RFU	Protein	20	15	14.5	14.5	8	6.5	4.5
	14060-67	3	SL007435	NCF4	Q15080	4689	NCF4	Human	RFU	Protein	20	28	27	27	27	28	24
	14061-48	3	SL002541	sRANKL	O14788	8600	TNFSF11	Human	RFU	Protein	20	17	16.5	16.5	9	8.5	3.5
	14063-17	3	SL000530	OSM	P13725	5008	OSM	Human	RFU	Protein	20	15	15	15	7	7.5	2.5
	14064-21	3	SL004515	PGRP-S	O75594	8993	PGLYRP1	Human	RFU	Protein	20	16.5	15.5	15.5	8	6.5	3
	14065-11	3	SL025816	CD5:CD	P06127	921	CD5	Human	RFU	Protein	20	14	13	13	6	5.5	4.5
	14066-49	3	SL020306	MAGI2	Q86UL8	9863	MAGI2	Human	RFU	Protein	20	12	12.5	12.5	6	6.5	4.5
	14067-6	3	SL008289	PKP2	Q99959	5318	PKP2	Human	RFU	Protein	20	11.5	11	11	7	7.5	6
	14068-29	3	SL003197	TECK	O15444	6370	CCL25	Human	RFU	Protein	20	11	11.5	11.5	6.5	7	3.5
	14069-61	3	SL010369	Carbonic Anhydrase IV	P22748	762	CA4	Human	RFU	Protein	20	15.5	15	15	7	6	4
	14070-56	3	SL018907	ITSN1	Q15811	6453	ITSN1	Human	RFU	Protein	20	15	15	15	8.5	9	3
	14072-9	3	SL005679	TCTP	P13693	7178	TPT1	Human	RFU	Protein	0.5	11.5	12	12	12.5	10	7.5
	14073-31	3	SL000440	Hemopexin	P02790	3263	HPX	Human	RFU	Protein	0.005	10	10	10	16	7.5	7
	14074-2	3	SL020307	SHC2	P98077	25759	SHC2	Human	RFU	Protein	20	14.5	14	14	6.5	6.5	2.5
	14076-74	3	SL007888	Cystatin-S	P01036	1472	CST4	Human	RFU	Protein	20	14.5	13.5	13.5	6.5	6	5
	14077-6	3	SL002086	Ficolin-3	O75636	8547	FCN3	Human	RFU	Protein	0.5	15	13.5	13.5	9	8	3.5
	14078-69	3	SL003186	Lymphotactin	P47992	6375	XCL1	Human	RFU	Protein	20	10.5	11	11	6	5.5	4
	14079-14	3	SL004152	IL-18 Ra	Q13478	8809	IL18R1	Human	RFU	Protein	20	9	9	9	5	4	4.5
	14081-5	3	SL005227	ULBP-1	Q9BZM6	80329	ULBP1	Human	RFU	Protein	20	13.5	13.5	13.5	6.5	6	4.5
	14082-56	3	SL016540	TLN2	Q9Y4G6	83660	TLN2	Human	RFU	Protein	20	12.5	13.5	13.5	9	9	4
	14083-25	3	SL020314	SPS1	P49903	22929	SEPHS1	Human	RFU	Protein	20	10.5	10	10	4.5	4	6
	14084-191	3	SL025418	Fc_MOUSE	Q99LC4			Mouse	RFU	Protein	0.5	13	12	12	10	8	4
	14085-28	3	SL001718	IL-13	P35225	3596	IL13	Human	RFU	Protein	20	15.5	15	15	7.5	8	4
	14086-11	3	SL012754	ASM3A	Q92484	10924	SMPDL3A	Human	RFU	Protein	0.5	16	16	16	10.5	7.5	6.5
	14088-38	3	SL005172	IGFBP-6	P24592	3489	IGFBP6	Human	RFU	Protein	0.5	11.5	11	11	14	9	9
	14090-23	3	SL020308	DEFI6	Q9H4E7	50619	DEF6	Human	RFU	Protein	20	13	13.5	13.5	5	5	4.5
	14091-42	3	SL005371	Carbonyl reductase 3	O75828	874	CBR3	Human	RFU	Protein	20	11	12	12	6.5	6	4
	14093-10	3	SL004343	Flt3 ligand	P49771	2323	FLT3LG	Human	RFU	Protein	20	14.5	15	15	7.5	8	2.5
	14094-29	3	SL000138	HB-EGF	Q99075	1839	HBEGF	Human	RFU	Protein	20	9.5	10	10	7.5	4.5	4.5
	14095-1	3	SL005204	NKG2D	P26718	100528032	KLRK1	Human	RFU	Protein	20	13.5	14.5	14.5	6.5	6.5	3
	14097-86	3	SL007502	ST4S6	Q7LFX5	51363	CHST15	Human	RFU	Protein	0.5	10	9.5	9.5	7	5.5	3
	14098-28	3	SL020309	SYCC	P49589	833	CARS1	Human	RFU	Protein	20	10	11	11	5.5	4.5	3.5
	14099-20	3	SL009468	PSA4	P25789	5685	PSMA4	Human	RFU	Protein	20	15.5	16	16	7	7	5.5
	14100-63	3	SL007929	C1QC	P02747	714	C1QC	Human	RFU	Protein	20	17	17.5	17.5	8	4	6
	14101-2	3	SL005153	CNTFR alpha	P26992	1271	CNTFR	Human	RFU	Protein	0.5	13	12.5	12.5	7	6.5	5
	14102-6	3	SL000678	Granulysin	P22749	10578	GNLY	Human	RFU	Protein	0.5	10	10	10	9.5	8.5	4
	14103-12	3	SL010619	TPSG1	Q9NRR2	25823	TPSG1	Human	RFU	Protein	20	16.5	15	15	9.5	10.5	4
	14104-1	3	SL026018	TRIL:CD	Q7L0X0	9865	TRIL	Human	RFU	Protein	20	15	15	15	8	9	3
	14105-5	3	SL004876	Kallistatin	P29622	5267	SERPINA4	Human	RFU	Protein	0.005	11.5	11	11	14	9.5	6.5
	14106-46	3	SL003682	GDP/GTP exchange protein	P52306	5910	RAP1GDS1	Human	RFU	Protein	20	16.5	16	16	8	6.5	3.5
	14107-1	3	SL020315	MTHFS	P49914	10588	MTHFS	Human	RFU	Protein	20	9	9	9	9.5	5.5	6
	14108-15	3	SL000584	TGF-b1	P01137	7040	TGFB1	Human	RFU	Protein	20	11.5	12	12	5	4.5	4.5
	14109-15	3	SL003190	MIP-5	Q16663	6359	CCL15	Human	RFU	Protein	0.5	10	8.5	8.5	9.5	6	2.5
	14110-200	3	SL000532	ON	P09486	6678	SPARC	Human	RFU	Protein	20	13.5	14	14	7.5	8.5	3
	14111-15	3	SL007206	TSP2	P35442	7058	THBS2	Human	RFU	Protein	20	15.5	14.5	14.5	5.5	6	4
	14112-40	3	SL005213	RELT	Q969Z4	84957	RELT	Human	RFU	Protein	20	16	17	17	10.5	12.5	6.5
	14114-18	3	SL019019	PIANP	Q8IYJ0	196500	PIANP	Human	RFU	Protein	20	14	14	14	8.5	6.5	4
	14115-34	3	SL002782	Adrenomedullin	P35318	133	ADM	Human	RFU	Protein	0.5	11.5	11	11	7.5	6	3.5
	14116-129	3	SL004821	S100A4	P26447	6275	S100A4	Human	RFU	Protein	0.5	10.5	9.5	9.5	8.5	7	3.5
	14120-2	3	SL018629	RNF43	Q68DV7	54894	RNF43	Human	RFU	Protein	20	17	17.5	17.5	11	12	7
	14121-24	3	SL004159	TRAIL R4	Q9UBN6	8793	TNFRSF10D	Human	RFU	Protein	20	13.5	13.5	13.5	10.5	12	7.5
	14122-132	3	SL018971	ZNRF3	Q9ULT6	84133	ZNRF3	Human	RFU	Protein	20	15	15	15	7	6.5	2.5
	14123-34	3	SL025873	GI24:ECD	Q9H7M9	64115	VSIR	Human	RFU	Protein	20	11.5	14	14	9.5	8	4.5
	14124-6	3	SL004843	Ephrin-A2	O43921	1943	EFNA2	Human	RFU	Protein	20	14	14.5	14.5	9	7	3.5
	14125-5	3	SL004747	ApoM	O95445	55937	APOM	Human	RFU	Protein	0.5	12.5	13	13	9.5	9.5	5.5
	14127-240	3	SL001880	IFN-b	P01574	3456	IFNB1	Human	RFU	Protein	20	14	14	14	6	5.5	3.5
	14128-121	3	SL017106	IFN10	P01566	3446	IFNA10	Human	RFU	Protein	20	14.5	14	14	7	7	3
	14129-1	3	SL019978	IFNA7	P01567	3444	IFNA7	Human	RFU	Protein	20	14.5	14.5	14.5	6.5	5.5	4
	14131-37	3	SL025841	EFNB2:ECD	P52799	1948	EFNB2	Human	RFU	Protein	20	10.5	10.5	10.5	6	4.5	4
	14132-21	3	SL020171	HHLA2	Q9UM44	11148	HHLA2	Human	RFU	Protein	0.5	11	11	11	7	6	3
	14133-93	3	SL000145	IL-1 sRII	P27930	7850	IL1R2	Human	RFU	Protein	0.5	10	10	10	6.5	6	3.5
	14134-49	3	SL015046	AMGO2	Q86SJ2	347902	AMIGO2	Human	RFU	Protein	20	12.5	13.5	13.5	11	10	8
	14135-3	3	SL020172	RXFP1	Q9HBX9	59350	RXFP1	Human	RFU	Protein	20	14	14.5	14.5	7.5	8	2
	14136-234	3	SL007696	C1QR1	Q9NPY3	22918	CD93	Human	RFU	Protein	0.5	14.5	14	14	7	6.5	3.5
	14139-16	3	SL007828	NRG4	Q8WWG1	145957	NRG4	Human	RFU	Protein	20	13.5	13.5	13.5	7	7	3
	14143-8	3	SL014983	H2B2E	Q16778	8349	H2BC21	Human	RFU	Protein	20	12	10.5	10.5	9.5	6.5	9
	14144-3	3	SL019979	H2A3	Q7L7L0	92815	H2AW	Human	RFU	Protein	20	13	13.5	13.5	7.5	8.5	6.5
	14146-92	3	SL008158	H31	P68431	8350	H3C1	Human	RFU	Protein	20	13	13	13	7	7	5.5
	14148-2	3	SL015510	UCRP	P05161	9636	ISG15	Human	RFU	Protein	20	13.5	14	14	8	7	2.5
	14149-9	3	SL005179	IL-1F8	Q9NZH7	27177	IL36B	Human	RFU	Protein	20	15.5	15	15	8	8.5	3
	14150-7	3	SL005177	IL-1F6	Q9UHA7	27179	IL36A	Human	RFU	Protein	0.5	18.5	16	16	19	15.5	15
	14151-4	3	SL015510	UCRP	P05161	9636	ISG15	Human	RFU	Protein	20	11	11.5	11.5	6	5	3.5
	14153-8	3	SL004139	Ephrin-A3	P52797	1944	EFNA3	Human	RFU	Protein	20	13	13.5	13.5	6.5	6	2.5
	14156-33	3	SL004815	14-3-3 protein beta/alpha	P31946	7529	YWHAB	Human	RFU	Protein	0.5	11	11	11	6.5	6	4
	14157-21	3	SL004984	14-3-3E	P62258	7531	YWHAE	Human	RFU	Protein	20	13.5	14.5	14.5	7.5	6	4.5
	14158-17	3	SL003848	Annexin V	P08758	308	ANXA5	Human	RFU	Protein	20	11.5	12	12	5.5	6.5	4.5
	14175-78	3	SL019907	SCP2D	Q9UJQ7	140856	SCP2D1	Human	RFU	Protein	20	14	14	14	9	7	5.5
	14178-18	3	SL007463	CDKN3	Q16667	1033	CDKN3	Human	RFU	Protein	20	14.5	14	14	5.5	5	3.5
	14186-13	3	SL019795	RFFL	Q8WZ73	117584	RFFL	Human	RFU	Protein	20	13.5	14	14	8	8.5	4.5
	14192-31	3	SL019930	PDCL2	Q8N4E4	132954	PDCL2	Human	RFU	Protein	20	16.5	17	17	9	8.5	4.5
	14197-2	3	SL019864	PRDM1	O75626	639	PRDM1	Human	RFU	Protein	20	17.5	17.5	17.5	14	16.5	12
	14203-3	3	SL008375	ANXA7	P20073	310	ANXA7	Human	RFU	Protein	20	15	14.5	14.5	9	6	8.5
	14204-55	3	SL019533	FOXJ2	Q9P0K8	55810	FOXJ2	Human	RFU	Protein	0.5	12	11.5	11.5	7.5	7	3.5
	14205-6	3	SL019865	HEXI2	Q96MH2	124790	HEXIM2	Human	RFU	Protein	20	14.5	14	14	7	6.5	2.5
	14206-28	3	SL025794	APBB1:PID 2	O00213	322	APBB1	Human	RFU	Protein	20	16	16.5	16.5	9.5	9.5	4
	14208-3	3	SL019932	RET7	Q96R05	116362	RBP7	Human	RFU	Protein	20	16	17	17	11.5	15.5	10.5
	14216-35	3	SL019957	DDX46	Q7L014	9879	DDX46	Human	RFU	Protein	20	18.5	18.5	18.5	14.5	15	10
	14226-120	3	SL008524	BHMT2	Q9H2M3	23743	BHMT2	Human	RFU	Protein	20	16	16.5	16.5	10	11	5
	14227-21	3	SL008040	MYL6B	P14649	140465	MYL6B	Human	RFU	Protein	20	14	14.5	14.5	6	7	3
	14228-1	3	SL025418	Fc_MOUSE	Q99LC4			Mouse	RFU	Protein	20	16.5	18	18	9.5	12.5	6.5
	14229-5	3	SL019900	MOCS3	O95396	27304	MOCS3	Human	RFU	Protein	20	17.5	19	19	13.5	18.5	12.5
	14237-1	3	SL000451	HSP 70	P0DMV8	3303	HSPA1A	Human	RFU	Protein	0.005	15.5	14.5	14.5	12.5	8.5	5
	14245-195	3	SL019901	SNX7	Q9UNH6	51375	SNX7	Human	RFU	Protein	20	19.5	20	20	17	23	17.5
	14246-50	3	SL016379	DOK2	O60496	9046	DOK2	Human	RFU	Protein	20	13	13	13	7	5.5	5
	14249-68	3	SL019794	TRIM1	Q9UJV3	11043	MID2	Human	RFU	Protein	20	16	16	16	9.5	10.5	4.5
	14250-115	3	SL008191	BLMH	Q13867	642	BLMH	Human	RFU	Protein	20	16	16	16	8	6.5	5
	14254-27	3	SL019925	PTN4	P29074	5775	PTPN4	Human	RFU	Protein	0.5	10.5	9	9	11.5	6.5	3
	14256-4	3	SL025418	Fc_MOUSE	Q99LC4			Mouse	RFU	Protein	20	15.5	15.5	15.5	8.5	8.5	3.5
	14260-112	3	SL015522	ARHG8	Q7Z628	10276	NET1	Human	RFU	Protein	20	12.5	13	13	6	6	3
	14268-4	3	SL007647	SRXN1	Q9BYN0	140809	SRXN1	Human	RFU	Protein	0.5	16	15	15	11.5	11.5	10
	14271-23	3	SL007707	RAB6B	Q9NRW1	51560	RAB6B	Human	RFU	Protein	20	13	13.5	13.5	6.5	5.5	6
	14273-19	3	SL010939	PPCE	P48147	5550	PREP	Human	RFU	Protein	20	15	16	16	10.5	11	10.5
	14283-12	3	SL008144	RAB14	P61106	51552	RAB14	Human	RFU	Protein	20	15.5	16	16	7.5	7	3.5
	14284-23	3	SL006773	E2AK4	Q9P2K8	440275	EIF2AK4	Human	RFU	Protein	20	60	60	60	65	60	60
	14286-2	3	SL005769	NF-ATc1	O95644	4772	NFATC1	Human	RFU	Protein	20	17.5	17.5	17.5	13	15	9.5
	14287-6	3	SL008533	RAB5C	P51148	5878	RAB5C	Human	RFU	Protein	20	13.5	13.5	13.5	8	8.5	6
	14291-53	3	SL019710	AGAP2	Q99490	116986	AGAP2	Human	RFU	Protein	20	12	11.5	11.5	7.5	7.5	6.5
	14294-61	3	SL013880	MBD1	Q9UIS9	4152	MBD1	Human	RFU	Protein	20	16	18	18	10.5	9	4.5
	14308-192	3	SL025418	Fc_MOUSE	Q99LC4			Mouse	RFU	Protein	20	21	18.5	18.5	11.5	9	7.5
	14309-8	3	SL013160	HNRH1	P31943	3187	HNRNPH1	Human	RFU	Protein	20	17.5	17.5	17.5	10.5	11	5.5
	14314-6	3	SL019714	PPIL2	Q13356	23759	PPIL2	Human	RFU	Protein	20	19.5	20	20	17	21	17
	14318-1	3	SL013288	VPS29	Q9UBQ0	51699	VPS29	Human	RFU	Protein	0.5	12	11.5	11.5	10.5	7.5	4.5
	14324-52	3	SL005089	CSPG6	Q9UQE7	9126	SMC3	Human	RFU	Protein	20	8.5	9.5	9.5	5.5	4	5.5
	14326-4	3	SL006253	UB2E1	P51965	7324	UBE2E1	Human	RFU	Protein	20	9	8.5	8.5	7	4.5	5.5
	14329-4	3	SL011624	DIDO1	Q9BTC0	11083	DIDO1	Human	RFU	Protein	20	16	15.5	15.5	8	8.5	2.5
	14331-262	3	SL019738	DYLT1	P63172	6993	DYNLT1	Human	RFU	Protein	20	16.5	16.5	16.5	10.5	13	7.5
	14332-3	3	SL008025	RALA	P11233	5898	RALA	Human	RFU	Protein	0.5	11.5	10	10	8.5	7	4
	14334-3	3	SL014781	RECO	P35243	5957	RCVRN	Human	RFU	Protein	20	15	15.5	15.5	9	9.5	4
	14337-1	3	SL019699	TPPC3	O43617	27095	TRAPPC3	Human	RFU	Protein	0.5	15	15	15	9	7	3.5
	14341-8	3	SL019767	FA69C	Q0P6D2	125704	DIPK1C	Human	RFU	Protein	0.5	13	12.5	12.5	8.5	7.5	3.5
	14583-49	3	SL004357	Myostatin	O14793	2660	MSTN	Human	RFU	Protein	0.5	30	30	30	29	13	11
	14587-16	3	SL004345	GDF-11	O95390	10220	GDF11	Human	RFU	Protein	20	13	13.5	13.5	10.5	8.5	6
	14593-152	3	SL020072	F210A	Q96ND0	125228	FAM210A	Human	RFU	Protein	0.5	14.5	14.5	14.5	14	12.5	8.5
	14597-5	3	SL020074	SEM6C	Q9H3T2	10500	SEMA6C	Human	RFU	Protein	20	15	15.5	15.5	6	6	3.5
	14599-18	3	SL007723	STAB1	Q9NY15	23166	STAB1	Human	RFU	Protein	20	16.5	16.5	16.5	9.5	11	4.5
	14603-51	3	SL020082	KIAA0040	Q15053	9674	KIAA0040	Human	RFU	Protein	20	19	19.5	19.5	11.5	6.5	4.5
	14605-2	3	SL025418	Fc_MOUSE	Q99LC4			Mouse	RFU	Protein	20	65	65	65	75	75	70
	14614-41	3	SL008890	CA130	Q5T1S8	400746	NCMAP	Human	RFU	Protein	20	10.5	11	11	6	5.5	4.5
	14615-46	3	SL020089	KRA24	Q9BYR9	730755	KRTAP2-4	Human	RFU	Protein	20	18.5	19.5	19.5	11	9.5	6
	14616-16	3	SL020097	ZN382	Q96SR6	84911	ZNF382	Human	RFU	Protein	20	14	14	14	6.5	6	4
	14617-7	3	SL025418	Fc_MOUSE	Q99LC4			Mouse	RFU	Protein	20	14	14	14	7	7.5	2.5
	14618-26	3	SL012766	ECOP	Q96AW1	81552	VOPP1	Human	RFU	Protein	20	15	15	15	6.5	6.5	3.5
	14619-8	3	SL020098	ZN526	Q8TF50	116115	ZNF526	Human	RFU	Protein	20	12.5	13.5	13.5	7	7	3
	14623-26	3	SL018938	SUMO3	P55854	6612	SUMO3	Human	RFU	Protein	20	10.5	11	11	8	6	5
	14624-51	3	SL011618	CTCF	P49711	10664	CTCF	Human	RFU	Protein	20	16.5	15.5	15.5	8	7	3
	14628-72	3	SL020051	FBX3	Q9UK99	26273	FBXO3	Human	RFU	Protein	20	15.5	15	15	7	6.5	3
	14631-22	3	SL020115	DUS16	Q9BY84	80824	DUSP16	Human	RFU	Protein	20	17	17	17	11	11	5.5
	14633-26	3	SL020121	T185A	Q8NFB2	84548	TMEM185A	Human	RFU	Protein	20	17.5	18	18	12	15	9.5
	14634-13	3	SL020122	LSHR	P22888	3973	LHCGR	Human	RFU	Protein	20	14	14.5	14.5	7	7	2.5
	14635-28	3	SL025418	Fc_MOUSE	Q99LC4			Mouse	RFU	Protein	20	14.5	15	15	7.5	7.5	3
	14636-25	3	SL005350	Ribonuclease UK114	P52758	10247	RIDA	Human	RFU	Protein	20	12.5	12.5	12.5	6	5.5	5
	14645-253	3	SL020127	GSTA4	O15217	2941	GSTA4	Human	RFU	Protein	20	19	20	20	13.5	17	11.5
	14655-1	3	SL020140	DJC17	Q9NVM6	55192	DNAJC17	Human	RFU	Protein	20	15	15.5	15.5	7.5	6.5	4.5
	14662-6	3	SL020179	MZF1	P28698	7593	MZF1	Human	RFU	Protein	20	16.5	17.5	17.5	10.5	11	6.5
	14663-44	3	SL020180	RNF8	O76064	9025	RNF8	Human	RFU	Protein	0.5	14	14	14	11.5	8.5	4
	14670-1	3	SL020187	SKIL	P12757	6498	SKIL	Human	RFU	Protein	0.5	12.5	12.5	12.5	10	9.5	5
	14674-63	3	SL020191	PACN3	Q9UKS6	29763	PACSIN3	Human	RFU	Protein	20	13	14	14	7.5	7	3
	14675-20	3	SL011011	IF4B	P23588	1975	EIF4B	Human	RFU	Protein	20	10.5	10	10	6	6	7.5
	14684-17	3	SL011179	CAN2	P17655	824	CAPN2	Human	RFU	Protein	20	13.5	12.5	12.5	5.5	5	4.5
	14685-17	3	SL003722	PKB beta	P31751	208	AKT2	Human	RFU	Protein	0.5	12.5	12	12	9	6.5	3
	14687-6	3	SL007972	M6PBP	O60664	10226	PLIN3	Human	RFU	Protein	20	14.5	15.5	15.5	11	12	7
	14688-6	3	SL020212	PTN7	P35236	5778	PTPN7	Human	RFU	Protein	20	13	14	14	8	8	3
	14689-3	3	SL011207	SEC13	P55735	6396	SEC13	Human	RFU	Protein	0.5	12.5	11	11	9.5	7	4
	14692-3	3	SL020215	ZN276	Q8N554	92822	ZNF276	Human	RFU	Protein	20	22	23	23	19.5	26	22
	14696-45	3	SL010617	TPSB2	P20231	64499	TPSB2	Human	RFU	Protein	20	13.5	15	15	9	10.5	6.5
	14703-6	3	SL004332	EG-VEGF	P58294	84432	PROK1	Human	RFU	Protein	20	16.5	17	17	10.5	9.5	6.5
	14705-1	3	SL003320	VEGF-D	O43915	2277	VEGFD	Human	RFU	Protein	20	16	15.5	15.5	7	5.5	4.5
	14708-59	3	SL007931	CO8G	P07360	733	C8G	Human	RFU	Protein	0.5	11.5	10	10	11	8.5	10
	14711-27	3	SL004438	Cystatin M	Q15828	1474	CST6	Human	RFU	Protein	20	12	11.5	11.5	8	8	8
	14713-46	3	SL004589	Azurocidin	P20160	566	AZU1	Human	RFU	Protein	20	15.5	15	15	8	7	4
	14747-9	3	SL020310	CRLF1	O75462	9244	CRLF1	Human	RFU	Protein	20	16	14.5	14.5	7	6	5
	14748-31	3	SL020313	RHG05	Q13017	394	ARHGAP5	Human	RFU	Protein	20	12.5	11.5	11.5	6	6	4
	14755-4	3	SL000496	Lactoferrin	P02788	4057	LTF	Human	RFU	Protein	20	13.5	13.5	13.5	7	7	2
	14756-29	3	SL003177	sICAM-2	P13598	3384	ICAM2	Human	RFU	Protein	20	14	15	15	9.5	9.5	5
	14757-144	3	SL004342	FGF-8B	P55075	2253	FGF8	Human	RFU	Protein	20	70	75	75	75	75	70
	14759-149	3	SL000055	Cadherin E	P12830	999	CDH1	Human	RFU	Protein	0.5	13.5	13	13	12	11	7
	15295-81	3	SL025883	IGF-II:Mature	P01344	3481	IGF2	Human	RFU	Protein	0.5	44	44	44	50	44	42
	15297-3	3	SL004825	S100A3	P33764	6274	S100A3	Human	RFU	Protein	20	17.5	17.5	17.5	17	16	13
	15298-199	3	SL017092	NETO1	Q8TDF5	81832	NETO1	Human	RFU	Protein	20	14.5	15	15	6.5	6.5	4
	15299-102	3	SL012502	MESD2	Q14696	23184	MESD	Human	RFU	Protein	20	11	11	11	7	5	6.5
	15300-66	3	SL017096	CC134	Q9H6E4	79879	CCDC134	Human	RFU	Protein	20	12	12	12	5.5	5	3.5
	15301-24	3	SL009308	sperm protein 10	P26436	56	ACRV1	Human	RFU	Protein	20	15	14.5	14.5	6	6	5
	15303-63	3	SL004826	S100A5	P33763	6276	S100A5	Human	RFU	Protein	20	15	14.5	14.5	8.5	10.5	9.5
	15304-1	3	SL002648	PAP1	Q06141	5068	REG3A	Human	RFU	Protein	0.5	9.5	10	10	10	8.5	4.5
	15305-7	3	SL005696	Secretagogin	O76038	10590	SCGN	Human	RFU	Protein	20	10.5	11.5	11.5	5	5	4.5
	15306-20	3	SL005375	IgJ	P01591	3512	JCHAIN	Human	RFU	Protein	20	13.5	13.5	13.5	7	7.5	2.5
	15308-108	3	SL012520	VWC2	Q2TAL6	375567	VWC2	Human	RFU	Protein	20	11.5	10.5	10.5	6	4.5	5
	15310-61	3	SL007011	PRC1	O43663	9055	PRC1	Human	RFU	Protein	20	16	15	15	8.5	10	4.5
	15312-14	3	SL019555	AGO1	Q9UL18	26523	AGO1	Human	RFU	Protein	20	11.5	11.5	11.5	5.5	6.5	6
	15313-28	3	SL007399	MD2L1	Q13257	4085	MAD2L1	Human	RFU	Protein	20	15.5	15.5	15.5	8.5	10.5	4
	15314-49	3	SL008340	CLIC4	Q9Y696	25932	CLIC4	Human	RFU	Protein	0.5	9.5	9	9	8	6.5	4.5
	15315-64	3	SL019798	CUTC	Q9NTM9	51076	CUTC	Human	RFU	Protein	20	15	15	15	8	8.5	3
	15316-262	3	SL019950	TXN4B	Q9NX01	54957	TXNL4B	Human	RFU	Protein	20	11.5	11.5	11.5	6.5	5	4.5
	15318-75	3	SL004212	Calpactin I light chain	P60903	6281	S100A10	Human	RFU	Protein	20	15.5	16	16	10.5	11	5.5
	15319-226	3	SL013808	CCNA1	P78396	8900	CCNA1	Human	RFU	Protein	20	16	16	16	8	6	4
	15321-8	3	SL019971	CPLX2	Q6PUV4	10814	CPLX2	Human	RFU	Protein	20	8.5	9	9	6.5	4.5	4
	15322-35	3	SL007330	CRADD	P78560	8738	CRADD	Human	RFU	Protein	20	13.5	13	13	8.5	9.5	8.5
	15323-112	3	SL019972	AGO3	Q9H9G7	192669	AGO3	Human	RFU	Protein	20	10	10.5	10.5	6	6	6
	15324-58	3	SL005628	Ferritin light chain	P02792	2512	FTL	Human	RFU	Protein	0.5	10.5	9.5	9.5	6.5	6	3.5
	15325-14	3	SL007137	NEUM	P17677	2596	GAP43	Human	RFU	Protein	20	13	13	13	7.5	6	6
	15326-64	3	SL006479	GBP1	P32455	2633	GBP1	Human	RFU	Protein	20	8	8	8	7	5	6.5
	15329-167	3	SL015356	MAPIP	Q9Y2Q5	28956	LAMTOR2	Human	RFU	Protein	20	18.5	17.5	17.5	18	19	15
	15331-47	3	SL013819	RBBP4	Q09028	5928	RBBP4	Human	RFU	Protein	20	15	14	14	14	15	11
	15333-11	3	SL012799	SDF2	Q99470	6388	SDF2	Human	RFU	Protein	20	15.5	16.5	16.5	9.5	8.5	5.5
	15336-7	3	SL019976	SELM	Q8WWX9	140606	SELENOM	Human	RFU	Protein	20	7.5	8	8	10	6	5
	15339-32	3	SL008333	COF2	Q9Y281	1073	CFL2	Human	RFU	Protein	20	24	21	21	21	34	38
	15343-337	3	SL000491	Kininogen, HMW, Two Chain	P01042	3827	KNG1	Human	RFU	Protein	0.5	19	18.5	18.5	20	11	11
	15346-31	3	SL001802	IFN-g	P01579	3458	IFNG	Human	RFU	Protein	20	16	16	16	12.5	14.5	9
	15347-12	3	SL000440	Hemopexin	P02790	3263	HPX	Human	RFU	Protein	0.005	12.5	13.5	13.5	19	10	11
	15358-28	3	SL012407	7B2	P05408	6447	SCG5	Human	RFU	Protein	20	21	21	21	17	22	16.5
	15361-37	3	SL019275	ANKR1	Q15327	27063	ANKRD1	Human	RFU	Protein	20	15.5	15	15	7	7.5	2
	15363-32	3	SL004840	Apo A-V	Q6Q788	116519	APOA5	Human	RFU	Protein	0.5	9	8	8	11.5	7	4
	15364-101	3	SL000275	Apo C-I	P02654	341	APOC1	Human	RFU	Protein	0.005	12	12.5	12.5	18.5	11.5	10
	15365-41	3	SL020583	BAI3	O60242	577	ADGRB3	Human	RFU	Protein	20	16.5	16.5	16.5	8.5	7.5	4
	15367-38	3	SL012736	LPLC1	Q8TDL5	92747	BPIFB1	Human	RFU	Protein	0.005	36	36	36	40	24	23
	15368-3	3	SL007531	BMPER	Q8N8U9	168667	BMPER	Human	RFU	Protein	20	12	12	12	5.5	5	4
	15370-5	3	SL012877	BOLA1	Q9Y3E2	51027	BOLA1	Human	RFU	Protein	20	11.5	12	12	6	6	4.5
	15372-43	3	SL014748	BRD2	P25440	6046	BRD2	Human	RFU	Protein	20	13.5	14	14	7	7.5	2.5
	15374-15	3	SL005611	CA11 protein	Q9NS71	56287	GKN1	Human	RFU	Protein	20	19	19	19	10.5	10	8.5
	15375-49	3	SL011428	Carboxypeptidase B1	P15086	1360	CPB1	Human	RFU	Protein	0.5	13.5	13	13	8	7	2.5
	15376-134	3	SL007121	CATE	P14091	1510	CTSE	Human	RFU	Protein	20	16.5	16.5	16.5	7.5	5.5	4
	15381-45	3	SL004120	Discoidin domain receptor 2	Q16832	4921	DDR2	Human	RFU	Protein	20	12.5	13	13	6	6.5	2.5
	15383-200	3	SL004700	Endothelin 3	P14138	1908	EDN3	Human	RFU	Protein	20	15.5	15	15	7	6.5	4
	15384-15	3	SL011369	KLOTHO	Q9UEF7	9365	KL	Human	RFU	Protein	20	9.5	9.5	9.5	5.5	4.5	4.5
	15385-116	3	SL004848	FABP2	P12104	2169	FABP2	Human	RFU	Protein	20	14.5	15	15	9	9.5	3.5
	15386-7	3	SL005086	FABPA	P15090	2167	FABP4	Human	RFU	Protein	20	9.5	9.5	9.5	9.5	7.5	8
	15387-44	3	SL005203	Neuropilin-2	O60462	8828	NRP2	Human	RFU	Protein	0.5	10.5	8	8	8.5	6.5	4.5
	15388-24	3	SL004561	FcRIIIa	P08637	2214	FCGR3A	Human	RFU	Protein	0.5	14.5	13.5	13.5	10.5	7	4.5
	15389-1	3	SL012513	FRDA	Q16595	2395	FXN	Human	RFU	Protein	20	14	14	14	7.5	8.5	3.5
	15390-3	3	SL004430	Galanin	P22466	51083	GAL	Human	RFU	Protein	20	15.5	16	16	10	12	7
	15391-114	3	SL005707	GAS-6	Q14393	2621	GAS6	Human	RFU	Protein	0.5	10.5	10.5	10.5	9	5.5	4
	15394-79	3	SL008959	UNC5B	Q8IZJ1	219699	UNC5B	Human	RFU	Protein	20	9	8.5	8.5	5.5	4.5	6.5
	15395-15	3	SL005254	GST M1-1	P09488	2944	GSTM1	Human	RFU	Protein	20	13.5	13.5	13.5	8.5	8.5	4
	15398-2	3	SL006727	HERV1	P55789	2671	GFER	Human	RFU	Protein	20	13	13	13	6	6	4
	15402-2	3	SL005354	ID-1	P41134	3397	ID1	Human	RFU	Protein	20	15	15	15	7.5	6	3
	15403-53	3	SL007347	ID2	Q02363	3398	ID2	Human	RFU	Protein	20	14	14.5	14.5	6.5	7	3
	15404-3	3	SL018851	IFN21	P01568	3452	IFNA21	Human	RFU	Protein	20	14.5	14	14	7	6.5	3.5
	15405-23	3	SL018075	IFNA4	P05014	3441	IFNA4	Human	RFU	Protein	20	14	13	13	7	7.5	2.5
	15412-40	3	SL003731	KIAP	Q96CA5	79444	BIRC7	Human	RFU	Protein	20	14.5	14	14	6	5.5	4
	15413-3	3	SL006349	LCAT	P04180	3931	LCAT	Human	RFU	Protein	0.5	11	10.5	10.5	7.5	6.5	3
	15414-316	3	SL019149	LDHA	P00338	3939	LDHA	Human	RFU	Protein	0.5	11	9	9	9.5	9.5	11
	15416-54	3	SL012646	LYG2	Q86SG7	254773	LYG2	Human	RFU	Protein	20	14.5	14.5	14.5	9.5	10	6
	15417-3	3	SL003161	Maspin	P36952	5268	SERPINB5	Human	RFU	Protein	20	13.5	13.5	13.5	6.5	5.5	3.5
	15418-25	3	SL007282	MK10	P53779	5602	MAPK10	Human	RFU	Protein	0.5	11.5	10.5	10.5	11.5	6.5	4.5
	15419-15	3	SL012374	MMP20	O60882	9313	MMP20	Human	RFU	Protein	20	18	18.5	18.5	11	13	8.5
	15422-12	3	SL019975	MYP2	P02689	5375	PMP2	Human	RFU	Protein	20	14	14	14	7	6.5	5
	15426-5	3	SL008692	NEUR1	Q99519	4758	NEU1	Human	RFU	Protein	20	14.5	13.5	13.5	5.5	4.5	4.5
	15427-35	3	SL012455	LOXL3	P58215	84695	LOXL3	Human	RFU	Protein	0.5	10.5	10	10	11.5	9	6.5
	15430-165	3	SL012859	OPT	Q9UBM4	26254	OPTC	Human	RFU	Protein	20	16.5	16	16	11	13	7.5
	15431-31	3	SL000531	OTCase	P00480	5009	OTC	Human	RFU	Protein	0.5	9.5	9	9	8	5	3.5
	15432-1	3	SL004684	Otoraplin	Q9NRC9	56914	OTOR	Human	RFU	Protein	20	12.5	13	13	6.5	6.5	3
	15433-4	3	SL005268	p60-Src	P12931	6714	SRC	Human	RFU	Protein	0.5	11.5	11	11	11.5	7.5	5.5
	15434-5	3	SL012495	PNOC	Q13519	5368	PNOC	Human	RFU	Protein	20	13	13	13	8.5	9.5	3.5
	15435-4	3	SL005262	PNP	P00491	4860	PNP	Human	RFU	Protein	0.5	11	11	11	7	6	3
	15436-40	3	SL014638	RAMP1	O60894	10267	RAMP1	Human	RFU	Protein	20	14.5	14	14	6.5	5.5	2.5
	15437-11	3	SL008721	RAMP3	O60896	10268	RAMP3	Human	RFU	Protein	20	16.5	16.5	16.5	7.5	7	2
	15439-21	3	SL014861	RND3	P61587	390	RND3	Human	RFU	Protein	20	14	14	14	7	7.5	2.5
	15440-57	3	SL012421	NEC2	P16519	5126	PCSK2	Human	RFU	Protein	20	16	15	15	7.5	7.5	2.5
	15441-6	3	SL008548	SAP3	P17900	2760	GM2A	Human	RFU	Protein	0.5	12.5	12.5	12.5	9.5	8.5	4
	15444-45	3	SL001959	SCCA2	P48594	6318	SERPINB4	Human	RFU	Protein	20	15	14.5	14.5	7	6.5	4
	15446-25	3	SL004651	SMDF	Q02297	3084	NRG1	Human	RFU	Protein	20	22	21	21	12.5	7.5	4.5
	15447-45	3	SL000574	Sorbitol dehydrogenase	Q00796	6652	SORD	Human	RFU	Protein	20	10.5	9.5	9.5	4.5	4.5	6
	15448-47	3	SL018151	SQSTM	Q13501	8878	SQSTM1	Human	RFU	Protein	20	14.5	15	15	7.5	7	3
	15449-33	3	SL010387	TIM-4	Q96H15	91937	TIMD4	Human	RFU	Protein	0.005	16.5	16.5	16.5	16	9.5	6.5
	15452-5	3	SL000246	5'-Nucleotidase	P21589	4907	NT5E	Human	RFU	Protein	20	13	12.5	12.5	6.5	6	7
	15453-3	3	SL003022	a1-Microglobulin	P02760	259	AMBP	Human	RFU	Protein	0.005	13	11.5	11.5	14.5	10	6.5
	15455-40	3	SL025784	ADA15:ECD	Q13444	8751	ADAM15	Human	RFU	Protein	20	14	14	14	8	7.5	5
	15457-14	3	SL005238	Aminopeptidase N	P15144	290	ANPEP	Human	RFU	Protein	20	12.5	14	14	7	7.5	4
	15460-9	3	SL003281	CD26	P27487	1803	DPP4	Human	RFU	Protein	20	15.5	16	16	9	11	6
	15462-28	3	SL007072	CD8A	P01732	925	CD8A	Human	RFU	Protein	20	10	9.5	9.5	6.5	4.5	6.5
	15465-79	3	SL012684	CNPY4	Q8N129	245812	CNPY4	Human	RFU	Protein	0.5	13	13.5	13.5	14.5	10	7.5
	15466-30	3	SL007148	CO9A1	P20849	1297	COL9A1	Human	RFU	Protein	20	14	14	14	7.5	7	4.5
	15467-10	3	SL009396	CTHR1	Q96CG8	115908	CTHRC1	Human	RFU	Protein	0.5	12.5	11	11	9	7.5	7.5
	15468-14	3	SL002690	FHR1	Q03591	3078	CFHR1	Human	RFU	Protein	0.005	12.5	12.5	12.5	17	9.5	5
	15470-11	3	SL005383	Hexosaminidase B	P07686	3074	HEXB	Human	RFU	Protein	0.5	10.5	10	10	6.5	5.5	3.5
	15471-29	3	SL012442	LIPR2	P54317	5408	PNLIPRP2	Human	RFU	Protein	0.5	11.5	10.5	10.5	10.5	8	4
	15472-16	3	SL017588	LRP11	Q86VZ4	84918	LRP11	Human	RFU	Protein	0.5	9	9	9	8.5	6	4
	15474-7	3	SL013908	PIN1	Q13526	5300	PIN1	Human	RFU	Protein	20	12	11.5	11.5	5.5	4.5	5
	15475-4	3	SL004948	PLTP	P55058	5360	PLTP	Human	RFU	Protein	0.005	14.5	15.5	15.5	18	10	5.5
	15476-6	3	SL007493	REG3G	Q6UW15	130120	REG3G	Human	RFU	Protein	20	9.5	9.5	9.5	7.5	5	3.5
	15480-2	3	SL018020	VNN2	O95498	8875	VNN2	Human	RFU	Protein	0.5	10.5	10	10	9.5	8.5	5
	15481-45	3	SL004525	LL-37	P49913	820	CAMP	Human	RFU	Protein	0.5	12.5	10.5	10.5	9.5	6.5	6.5
	15482-12	3	SL012348	A2ML1	A8K2U0	144568	A2ML1	Human	RFU	Protein	20	14.5	14	14	6.5	6	3
	15483-377	3	SL005368	Agrin	O00468	375790	AGRN	Human	RFU	Protein	0.5	13.5	13.5	13.5	9	6	4.5
	15486-126	3	SL008573	ABP1	P19801	26	AOC1	Human	RFU	Protein	20	8.5	8	8	5.5	3	5.5
	15487-164	3	SL006149	carboxylesterase, liver	P23141	1066	CES1	Human	RFU	Protein	20	16	17	17	9.5	13	7.5
	15491-20	3	SL008437	CD248	Q9HCU0	57124	CD248	Human	RFU	Protein	0.5	13	13	13	7	6.5	4.5
	15492-1	3	SL025827	CRIM1:ECD	Q9NZV1	51232	CRIM1	Human	RFU	Protein	20	15.5	14.5	14.5	7	6	4.5
	15494-11	3	SL011828	FGFP1	Q14512	9982	FGFBP1	Human	RFU	Protein	20	10	11	11	6	5.5	3.5
	15495-9	3	SL012435	FOLR3	P41439	2352	FOLR3	Human	RFU	Protein	20	15	15	15	8	7.5	2.5
	15497-9	3	SL012357	HS3S1	O14792	9957	HS3ST1	Human	RFU	Protein	20	18	17	17	9.5	9.5	4
	15499-11	3	SL006028	Attractin	O75882	8455	ATRN	Human	RFU	Protein	0.005	16	14.5	14.5	17	9.5	7
	15503-15	3	SL004647	Lefty-A	O00292	7044	LEFTY2	Human	RFU	Protein	20	10	10	10	6	5	6
	15503-20	3	SL004647	Lefty-A	O00292	7044	LEFTY2	Human	RFU	Protein	20	14.5	14	14	7.5	6	7
	15504-39	3	SL004299	Livin B	Q96CA5	79444	BIRC7	Human	RFU	Protein	20	13.5	13	13	5	6	2.5
	15506-34	3	SL018249	LRP12	Q9Y561	29967	LRP12	Human	RFU	Protein	20	13	13.5	13.5	7	7.5	2.5
	15509-2	3	SL003640	NAG	P54802	4669	NAGLU	Human	RFU	Protein	20	15	15	15	7.5	5.5	4
	15511-37	3	SL008970	NPTXR	O95502	23467	NPTXR	Human	RFU	Protein	20	14	14	14	7	6	5.5
	15513-108	3	SL003260	Prostasin	Q16651	5652	PRSS8	Human	RFU	Protein	20	15	15.5	15.5	8	8	2.5
	15514-26	3	SL001814	Pseudocholinesterase	P06276	590	BCHE	Human	RFU	Protein	0.005	14.5	14.5	14.5	15	9	4
	15515-2	3	SL000572	SAA	P0DJI8	6288	SAA1	Human	RFU	Protein	0.5	14	13.5	13.5	9.5	7	5
	15516-12	3	SL005700	SAA-4	P35542	6291	SAA4	Human	RFU	Protein	0.005	12	11	11	12.5	9	6
	15521-4	3	SL008440	Alcadein alpha-1	O94985	22883	CLSTN1	Human	RFU	Protein	0.5	11.5	11	11	7.5	6	3.5
	15522-2	3	SL008305	GAPR1	Q9H4G4	152007	GLIPR2	Human	RFU	Protein	0.5	11	10	10	9.5	8	5.5
	15523-9	3	SL008037	HEM2	P13716	210	ALAD	Human	RFU	Protein	20	10.5	10.5	10.5	7	6	4.5
	15524-30	3	SL008043	PGAM2	P15259	5224	PGAM2	Human	RFU	Protein	20	12	12.5	12.5	6	5.5	4.5
	15525-294	3	SL014682	ADH1G	P00326	126	ADH1C	Human	RFU	Protein	0.5	14	13.5	13.5	7.5	7	4.5
	15526-33	3	SL007246	GSHB	P48637	2937	GSS	Human	RFU	Protein	0.5	12.5	12.5	12.5	8	6.5	3
	15527-90	3	SL008018	DLDH	P09622	1738	DLD	Human	RFU	Protein	0.5	11.5	10	10	7	5	3.5
	15529-33	3	SL001883	Cysteine-rich protein 1	P21291	1465	CSRP1	Human	RFU	Protein	20	11.5	10.5	10.5	6.5	7.5	8.5
	15530-33	3	SL004845	EphB4	P54760	2050	EPHB4	Human	RFU	Protein	20	13.5	13.5	13.5	6	5	4.5
	15533-97	3	SL025926	Macrophage scavenger receptor:ECD	P21757	4481	MSR1	Human	RFU	Protein	20	10	10	10	5	4.5	5.5
	15534-26	3	SL004917	Malate dehydrogenase 2	P40926	4191	MDH2	Human	RFU	Protein	20	10.5	9	9	10.5	8	10
	15535-3	3	SL011069	Marapsin	Q9BQR3	83886	PRSS27	Human	RFU	Protein	20	12	12	12	5.5	6	4
	15539-15	3	SL008760	SLIK1	Q96PX8	114798	SLITRK1	Human	RFU	Protein	20	14	14	14	7	6.5	5
	15540-6	3	SL000649	Vimentin	P08670	7431	VIM	Human	RFU	Protein	0.5	12	12	12	9.5	8.5	4.5
	15542-19	3	SL013015	KCRU	P12532	1159	CKMT1A	Human	RFU	Protein	20	11.5	12	12	7.5	9.5	10
	15544-25	3	SL003919	kallikrein 14	Q9P0G3	43847	KLK14	Human	RFU	Protein	20	9	9.5	9.5	8.5	5	5.5
	15545-13	3	SL004720	Calcineurin B a	P63098	5534	PPP3R1	Human	RFU	Protein	20	11	10	10	6	8	6.5
	15548-35	3	SL018791	SERA	O43175	26227	PHGDH	Human	RFU	Protein	0.5	14	14.5	14.5	10	8.5	4.5
	15553-22	3	SL007155	ACES	P22303	43	ACHE	Human	RFU	Protein	20	15.5	15	15	8	7.5	2.5
	15556-49	3	SL005393	Alpha-amylase 2B	P19961	280	AMY2B	Human	RFU	Protein	0.5	13	13	13	7.5	6	3
	15558-63	3	SL008525	AMPE	Q07075	2028	ENPEP	Human	RFU	Protein	20	11.5	11.5	11.5	12.5	12.5	12
	15559-5	3	SL011048	ANTR2	P58335	118429	ANTXR2	Human	RFU	Protein	0.5	10.5	10.5	10.5	7.5	6.5	3
	15560-52	3	SL003561	Apo-TC II	P20062	6948	TCN2	Human	RFU	Protein	20	12.5	11	11	10.5	10	12
	15562-24	3	SL008667	BGLR	P08236	2990	GUSB	Human	RFU	Protein	0.5	11	11	11	6	4.5	4.5
	15565-102	3	SL000327	CA125	Q8WXI7	94025	MUC16	Human	RFU	Protein	20	12.5	13.5	13.5	8	8	4.5
	15566-10	3	SL004911	Calponin-1	P51911	1264	CNN1	Human	RFU	Protein	20	13.5	14.5	14.5	7.5	9	4.5
	15567-2	3	SL004471	CD3-zeta	P20963	919	CD247	Human	RFU	Protein	20	13	14	14	6.5	7	2.5
	15569-15	3	SL002527	Collagen II	P02458	1280	COL2A1	Human	RFU	Protein	0.5	13	13	13	7	6.5	3.5
	15570-99	3	SL004551	Complement receptor type 2	P20023	1380	CR2	Human	RFU	Protein	0.5	21	21	21	15	8	5
	15573-110	3	SL008782	CSPG3	O14594	1463	NCAN	Human	RFU	Protein	20	12.5	12.5	12.5	9	7	5.5
	15574-37	3	SL000385	Cyclin A	P20248	890	CCNA2	Human	RFU	Protein	20	17	17	17	8.5	7	4
	15576-158	3	SL003107	ECP	P12724	6037	RNASE3	Human	RFU	Protein	20	9.5	8.5	8.5	7	6.5	7.5
	15579-26	3	SL008780	ENPP6	Q6UWR7	133121	ENPP6	Human	RFU	Protein	20	13.5	14	14	9.5	10.5	5
	15580-2	3	SL008537	EPHA7	Q15375	2045	EPHA7	Human	RFU	Protein	20	15	15.5	15.5	7	7	2.5
	15581-16	3	SL019927	FANK1	Q8TC84	92565	FANK1	Human	RFU	Protein	20	14.5	14.5	14.5	8	8.5	5
	15582-25	3	SL010462	FCN1	O00602	2219	FCN1	Human	RFU	Protein	20	17.5	17	17	8	6	3.5
	15583-18	3	SL012568	FCRLB	Q6BAA4	127943	FCRLB	Human	RFU	Protein	20	14	14	14	6	5.5	3
	15584-9	3	SL002691	FHR2	P36980	3080	CFHR2	Human	RFU	Protein	0.005	12	12	12	10.5	8.5	4
	15585-304	3	SL004460	fibulin 5	Q9UBX5	10516	FBLN5	Human	RFU	Protein	0.5	14	15	15	10	10	5
	15587-20	3	SL009334	FOLR2	P14207	2350	FOLR2	Human	RFU	Protein	0.5	13	13	13	9	7	3.5
	15588-17	3	SL009217	galactosidase, alpha	P06280	2717	GLA	Human	RFU	Protein	20	14.5	15.5	15.5	7.5	7.5	3
	15589-1	3	SL000431	Gc-Globulin, Mixed Type	P02774	2638	GC	Human	RFU	Protein	0.005	14	13	13	12.5	9.5	5.5
	15591-28	3	SL001812	Glutathione peroxidase	P07203	2876	GPX1	Human	RFU	Protein	20	17	17.5	17.5	9	6	4.5
	15594-47	3	SL008268	HTRA1	Q92743	5654	HTRA1	Human	RFU	Protein	0.5	9	7.5	7.5	9	6	5
	15596-7	3	SL020142	HEXI1	O94992	10614	HEXIM1	Human	RFU	Protein	20	12	11.5	11.5	6	6	5
	15602-43	3	SL001943	IL-6 sRa	P08887	3570	IL6R	Human	RFU	Protein	0.5	15	14.5	14.5	9	6.5	4
	15603-20	3	SL004086	Integrin alpha-2	P17301	3673	ITGA2	Human	RFU	Protein	20	13.5	13	13	6	6	3.5
	15604-18	3	SL004716	JNK2	P45984	5601	MAPK9	Human	RFU	Protein	20	9.5	9.5	9.5	6	4.5	5
	15606-19	3	SL000044	Keratin 19	P08727	3880	KRT19	Human	RFU	Protein	0.5	12.5	12.5	12.5	10.5	9.5	5.5
	15607-56	3	SL009203	KPYR	P30613	5313	PKLR	Human	RFU	Protein	20	13	13.5	13.5	7.5	6.5	5
	15608-5	3	SL018792	KS6B1	P23443	6198	RPS6KB1	Human	RFU	Protein	20	14	13.5	13.5	6.5	6.5	3
	15610-72	3	SL000499	LAP	P28838	51056	LAP3	Human	RFU	Protein	20	11.5	11	11	5	4.5	5.5
	15612-5	3	SL012168	LIN7B	Q9HAP6	64130	LIN7B	Human	RFU	Protein	20	17	17	17	10.5	8	4
	15613-16	3	SL012420	LIPP	P16233	5406	PNLIP	Human	RFU	Protein	0.5	13.5	13.5	13.5	7.5	6.5	3
	15614-168	3	SL012686	LIRA2	Q8N149	11027	LILRA2	Human	RFU	Protein	20	26	23	23	16	7.5	6.5
	15615-8	3	SL019428	LIRB3	O75022	102725035	LILRB3	Human	RFU	Protein	20	15.5	15	15	6.5	5.5	5
	15617-8	3	SL010168	lymphotactin beta	Q9UBD3	6846	XCL2	Human	RFU	Protein	0.5	11	10.5	10.5	10	7.5	3
	15619-49	3	SL012514	MOG	Q16653	4340	MOG	Human	RFU	Protein	20	16	15	15	8	6.5	4.5
	15620-4	3	SL018410	NLGN1	Q8N2Q7	22871	NLGN1	Human	RFU	Protein	20	11	11	11	5	5	3.5
	15622-13	3	SL005491	OBCAM	Q14982	4978	OPCML	Human	RFU	Protein	20	12.5	12	12	6	6	5
	15623-1	3	SL005211	PD-1	Q15116	5133	PDCD1	Human	RFU	Protein	20	15	15	15	7.5	7.5	2.5
	15626-223	3	SL005400	Perlecan	P98160	3339	HSPG2	Human	RFU	Protein	0.5	10.5	11.5	11.5	7	6	2.5
	15627-83	3	SL003721	PKB	P31749	207	AKT1	Human	RFU	Protein	20	9	9.5	9.5	7.5	6	5.5
	15631-18	3	SL014708	PSG1	P11464	5669	PSG1	Human	RFU	Protein	20	13.5	13.5	13.5	6	6	4
	15633-6	3	SL000566	RBP	P02753	5950	RBP4	Human	RFU	Protein	0.005	18	18.5	18.5	14.5	10.5	7.5
	15634-139	3	SL012379	SLIT1	O75093	6585	SLIT1	Human	RFU	Protein	20	15.5	15	15	7.5	6.5	3.5
	15635-4	3	SL012834	SMOC2	Q9H3U7	64094	SMOC2	Human	RFU	Protein	0.5	9.5	10	10	13	10	7.5
	15636-49	3	SL014090	SORC1	Q8WY21	114815	SORCS1	Human	RFU	Protein	20	14	14	14	6	5	3.5
	15637-38	3	SL014089	SORC3	Q9UPU3	22986	SORCS3	Human	RFU	Protein	20	17	15.5	15.5	8	7.5	3.5
	15640-54	3	SL008169	TAGL	Q01995	6876	TAGLN	Human	RFU	Protein	0.5	11.5	11	11	7.5	6.5	5
	15641-20	3	SL020463	TEFF1	Q8IYR6	100526694	TMEFF1	Human	RFU	Protein	20	13	13	13	7.5	7.5	2
	15644-1	3	SL000303	Biotinidase	P43251	686	BTD	Human	RFU	Protein	0.005	15	14.5	14.5	9	10.5	7.5
	15653-9	3	SL006511	COAA1	Q03692	1300	COL10A1	Human	RFU	Protein	20	12.5	13	13	5.5	6	4
	15666-21	3	SL000304	BMP-2	P12643	650	BMP2	Human	RFU	Protein	20	16	15.5	15.5	8.5	7.5	4
	15667-39	3	SL003996	BMP-4	P12644	652	BMP4	Human	RFU	Protein	20	12	11.5	11.5	5.5	4.5	4
	15668-19	3	SL004079	BMP-8	P34820	656	BMP8B	Human	RFU	Protein	20	15	16.5	16.5	11	13	7.5
	15669-7	3	SL007123	BRAF1	P15056	673	BRAF	Human	RFU	Protein	20	13	14.5	14.5	10	10.5	5.5
	15670-15	3	SL017430	C1QL2	Q7Z5L3	165257	C1QL2	Human	RFU	Protein	20	16	18	18	10.5	12	6.5
	15674-3	3	SL011613	CD79A	P11912	973	CD79A	Human	RFU	Protein	20	14.5	15.5	15.5	8.5	7.5	3.5
	15675-3	3	SL007136	CEBPB	P17676	1051	CEBPB	Human	RFU	Protein	20	21	22	22	20	23	18
	15678-71	3	SL009413	DKK2	Q9UBU2	27123	DKK2	Human	RFU	Protein	20	9	8.5	8.5	8	5.5	7.5
	15686-49	3	SL007288	INHBC	P55103	3626	INHBC	Human	RFU	Protein	0.5	12.5	12.5	12.5	7.5	7	3.5
	15688-30	3	SL004488	Mannose-binding lectin	P49257	3998	LMAN1	Human	RFU	Protein	20	15.5	16	16	8.5	8.5	3
	15692-300	3	SL007608	NODAL	Q96S42	4838	NODAL	Human	RFU	Protein	20	15.5	15	15	7	6	3.5
	15693-9	3	SL000008	PgR	P06401	5241	PGR	Human	RFU	Protein	20	9.5	8.5	8.5	7	5	6
	15698-6	3	SL007220	TXLNA	P40222	200081	TXLNA	Human	RFU	Protein	20	13	14.5	14.5	9	8.5	5
	16015-19	3	SL000617	ALT	P24298	2875	GPT	Human	RFU	Protein	20	16	17	17	12	14.5	10
	16021-30	3	SL006909	Cadherin-8	P55286	1006	CDH8	Human	RFU	Protein	20	30	32	32	30	34	30
	16035-8	3	SL003322	VEGF sR3	P35916	2324	FLT4	Human	RFU	Protein	20	13.5	13	13	6.5	4.5	3.5
	16043-30	3	SL025982	SHC1:PID	P29353	6464	SHC1	Human	RFU	Protein	20	11	11	11	6.5	5	4.5
	16049-43	3	SL007327	OLR1	P78380	4973	OLR1	Human	RFU	Protein	20	75	80	80	80	85	80
	16055-3	3	SL006830	complement factor H-related 5	Q9BXR6	81494	CFHR5	Human	RFU	Protein	0.5	11.5	11	11	15.5	9.5	10
	16057-6	3	SL003679	IGF-II receptor	P11717	3482	IGF2R	Human	RFU	Protein	0.5	11	10	10	8.5	6	3
	16060-99	3	SL008193	NID2	Q14112	22795	NID2	Human	RFU	Protein	20	16	16	16	9	8	6
	16070-7	3	SL004652	WIF-1	Q9Y5W5	11197	WIF1	Human	RFU	Protein	20	15	15	15	8.5	9	3
	16074-12	3	SL005725	GRB2-related adapter protein 2	O75791	9402	GRAP2	Human	RFU	Protein	20	15.5	16	16	9	10.5	5
	16079-2	3	SL010518	TEC	P42680	7006	TEC	Human	RFU	Protein	20	14	14	14	11	11.5	7
	16081-38	3	SL005692	Aldose reductase-like	O60218	57016	AKR1B10	Human	RFU	Protein	20	27	27	27	21	29	24
	16288-17	3	SL013797	EPHA4	P54764	2043	EPHA4	Human	RFU	Protein	0.5	10	9	9	7.5	5.5	3.5
	16292-288	3	SL011908	GIP	P09681	2695	GIP	Human	RFU	Protein	0.5	11.5	11	11	8.5	7.5	4
	16293-1	3	SL005255	Growth hormone-releasing factor	P01286	2691	GHRH	Human	RFU	Protein	20	12.5	13	13	7	7.5	4
	16296-43	3	SL017638	LGR5	O75473	8549	LGR5	Human	RFU	Protein	20	13	14	14	9.5	10	5
	16297-14	3	SL008763	ROBO4	Q8WZ75	54538	ROBO4	Human	RFU	Protein	20	13.5	13	13	6.5	7	4
	16298-84	3	SL003840	sPLA(2)-IID	Q9UNK4	26279	PLA2G2D	Human	RFU	Protein	20	13	13	13	7.5	8	6
	16299-13	3	SL017103	TIGIT	Q495A1	201633	TIGIT	Human	RFU	Protein	20	19.5	20	20	19	19.5	16
	16300-4	3	SL017099	TREM2	Q9NZC2	54209	TREM2	Human	RFU	Protein	20	12	11.5	11.5	7.5	6	4.5
	16302-11	3	SL010290	SPLC2	Q96DR5	140683	BPIFA2	Human	RFU	Protein	0.5	12.5	13	13	12	10	7
	16304-6	3	SL017589	LGR4	Q9BXB1	55366	LGR4	Human	RFU	Protein	20	14	13.5	13.5	6	5.5	4
	16305-10	3	SL025810	Cadherin-11:ECD	P55287	1009	CDH11	Human	RFU	Protein	0.5	15	15.5	15.5	13.5	11.5	8
	16307-22	3	SL005231	UNC5H4	Q6UXZ4	137970	UNC5D	Human	RFU	Protein	20	11.5	11.5	11.5	5.5	4.5	5.5
	16308-14	3	SL008978	BTLA	Q7Z6A9	151888	BTLA	Human	RFU	Protein	20	18	19	19	13.5	16	10.5
	16309-30	3	SL010381	Soggy-1	Q9UK85	27120	DKKL1	Human	RFU	Protein	20	18	18	18	11.5	12	6.5
	16312-45	3	SL004865	Cadherin-6	P55285	1004	CDH6	Human	RFU	Protein	20	16	16.5	16.5	15	14.5	11.5
	16315-105	3	SL003321	VEGF sR1	P17948	2321	FLT1	Human	RFU	Protein	20	12.5	12.5	12.5	7	7.5	4
	16317-20	3	SL004969	Desmoglein-3	P32926	1830	DSG3	Human	RFU	Protein	0.5	14	14	14	12	7.5	4.5
	16318-12	3	SL004851	ALK-1	P37023	94	ACVRL1	Human	RFU	Protein	20	11.5	11.5	11.5	5	5	3.5
	16320-139	3	SL009127	CD320	Q9NPF0	51293	CD320	Human	RFU	Protein	20	13	13.5	13.5	8.5	8.5	5.5
	16322-10	3	SL012743	PACAP	Q8WU39	51237	MZB1	Human	RFU	Protein	20	9.5	10.5	10.5	7	4.5	3
	16323-8	3	SL020462	NRX3A	Q9Y4C0	9369	NRXN3	Human	RFU	Protein	20	10.5	11	11	5.5	4	3.5
	16324-38	3	SL026004	TLR1:ECD	Q15399	7096	TLR1	Human	RFU	Protein	20	14	15.5	15.5	10.5	12.5	7
	16535-61	3	SL000435	GFP_AEQVI	P42212		GFP	Jellyfish	RFU	Non-Human	20	13	13	13	6.5	6	3.5
	16536-3	3	SL006117	HMGA1	P17096	3159	HMGA1	Human	RFU	Protein	20	13.5	14	14	8	7.5	3
	16551-14	3	SL019098	STA5B	P51692	6777	STAT5B	Human	RFU	Protein	20	15.5	16.5	16.5	9.5	11	5.5
	16558-2	3	SL008560	MYOC	Q99972	4653	MYOC	Human	RFU	Protein	0.5	12.5	13.5	13.5	7.5	8	4.5
	16561-9	3	SL005720	Alpha-1B-glycoprotein	P04217	1	A1BG	Human	RFU	Protein	0.005	17.5	16.5	16.5	19	13	9
	16583-8	3	SL020189	AP4A	P50583	318	NUDT2	Human	RFU	Protein	20	11.5	11.5	11.5	6.5	5.5	5.5
	16585-16	3	SL017452	B3GN4	Q9C0J1	79369	B3GNT4	Human	RFU	Protein	20	16	16	16	14	15.5	10.5
	16587-1	3	SL005871	Beta-casein	P05814	1447	CSN2	Human	RFU	Protein	20	42	44	44	46	46	42
	16588-10	3	SL004629	BiP	P11021	3309	HSPA5	Human	RFU	Protein	20	20	21	21	21	23	23
	16591-71	3	SL012820	CHIA	Q9BZP6	27159	CHIA	Human	RFU	Protein	20	14.5	14.5	14.5	8	8.5	3
	16593-3	3	SL003820	FADD	Q13158	8772	FADD	Human	RFU	Protein	0.5	11.5	10	10	8.5	6.5	3.5
	16594-44	3	SL018037	FAIM1	Q9NVQ4	55179	FAIM	Human	RFU	Protein	20	13	12	12	6	6	5.5
	16596-25	3	SL012999	GLRX3	O76003	10539	GLRX3	Human	RFU	Protein	20	12.5	11.5	11.5	6	5	6
	16597-11	3	SL013189	GLRX5	Q86SX6	51218	GLRX5	Human	RFU	Protein	20	16	16	16	8.5	7.5	3
	16599-38	3	SL018803	GPN1	Q9HCN4	11321	GPN1	Human	RFU	Protein	20	14.5	15	15	7	7	3.5
	16605-2	3	SL017275	C1T9A	P0C862	338872	C1QTNF9	Human	RFU	Protein	20	14	13.5	13.5	6.5	7	3
	16606-85	3	SL003659	Aldose reductase	P15121	231	AKR1B1	Human	RFU	Protein	20	9.5	10	10	6.5	4.5	4.5
	16607-78	3	SL005572	Gelsolin	P06396	2934	GSN	Human	RFU	Protein	0.005	14	13.5	13.5	18	11.5	9
	16609-106	3	SL012592	KIRR2	Q6UWL6	84063	KIRREL2	Human	RFU	Protein	20	12.5	12.5	12.5	5	7.5	7
	16610-13	3	SL007503	LRP10	Q7Z4F1	26020	LRP10	Human	RFU	Protein	20	9.5	10	10	6.5	5	4.5
	16612-28	3	SL020764	SDC3	O75056	9672	SDC3	Human	RFU	Protein	0.5	18	17.5	17.5	15	12.5	9
	16613-3	3	SL008898	CAD17	Q12864	1015	CDH17	Human	RFU	Protein	0.5	11.5	11	11	7	5	3
	16614-27	3	SL017248	RSPO1	Q2MKA7	284654	RSPO1	Human	RFU	Protein	20	10.5	10.5	10.5	7.5	4.5	5.5
	16616-137	3	SL007119	ENOB	P13929	2027	ENO3	Human	RFU	Protein	20	14.5	14	14	6.5	5	6.5
	16617-14	3	SL003718	Caspase-14	P31944	23581	CASP14	Human	RFU	Protein	0.5	36	36	36	44	27	25
	16618-7	3	SL007370	CD69	Q07108	969	CD69	Human	RFU	Protein	20	15	14.5	14.5	8.5	8.5	7
	16620-26	3	SL007021	LY75	O60449	100526664	LY75	Human	RFU	Protein	20	13	12	12	6.5	5	6
	16621-77	3	SL012584	AIBP	Q8NCW5	128240	NAXE	Human	RFU	Protein	0.5	10.5	9.5	9.5	8.5	6.5	3.5
	16746-12	3	SL003950	Activin B	P09529	3625	INHBB	Human	RFU	Protein	20	16	15.5	15.5	9	10.5	4.5
	16748-1	3	SL003995	BMP-3	P12645	651	BMP3	Human	RFU	Protein	20	19.5	17	17	12.5	15.5	9.5
	16749-79	3	SL005151	BMP-3b	P55107	2662	GDF10	Human	RFU	Protein	20	16.5	16.5	16.5	9.5	11.5	5.5
	16751-15	3	SL002689	BNP	P16860	4879	NPPB	Human	RFU	Protein	20	15	15	15	7.5	7	3.5
	16753-46	3	SL007942	CO6A2	P12110	1292	COL6A2	Human	RFU	Protein	20	13	13.5	13.5	5.5	6	2.5
	16754-40	3	SL019118	CSKP	O14936	8573	CASK	Human	RFU	Protein	20	15	15	15	9.5	10.5	6
	16755-195	3	SL004675	GDF-3	Q9NR23	9573	GDF3	Human	RFU	Protein	20	17	16.5	16.5	10.5	11	5
	16756-30	3	SL007504	GDF7	Q7Z4P5	151449	GDF7	Human	RFU	Protein	20	16	14.5	14.5	7	7.5	5
	16758-96	3	SL013046	HDGF	P51858	3068	HDGF	Human	RFU	Protein	20	9	9.5	9.5	6	4	4
	16760-2	3	SL005186	IL-26	Q9NPH9	55801	IL26	Human	RFU	Protein	0.5	11	11.5	11.5	13	10.5	6.5
	16763-11	3	SL017261	LECT2	O14960	3950	LECT2	Human	RFU	Protein	0.5	11.5	12	12	12	9	5
	16765-52	3	SL004294	PBP	P02775	5473	PPBP	Human	RFU	Protein	0.5	11	10	10	10	8	3.5
	16768-3	3	SL006467	PLAK	P14923	3728	JUP	Human	RFU	Protein	20	15	13.5	13.5	7	6	5
	16769-20	3	SL007310	RAC3	P60763	5881	RAC3	Human	RFU	Protein	20	15	15.5	15.5	8.5	8.5	4
	16770-3	3	SL012438	REG1B	P48304	5968	REG1B	Human	RFU	Protein	0.5	10.5	10	10	10	8.5	5
[truncated: 5,599 more rows]
