# Supplementary material for: Assessment of variability in the plasma 7k SomaScan proteomics assay
Source: Sci Rep. 2022 Oct 13;12:17147. doi: 10.1038/s41598-022-22116-0 (PMC9561184; doi:10.1038/s41598-022-22116-0)
Supplement: Supplementary file 4 — Supplementary Information 4. [file 41598_2022_22116_MOESM4_ESM.xlsx]

## Sheet: Suppl. Data 4
	Supplementary Data 4. Signal vs background measurements for all SOMAmers in the SomaScan 7k (v.4.1) Assay.
	SOMAmer											Background (median RFU over 68 buffer wells)						Signal (median RFU over 1,799 human plasma samples)						Signal-to-background ratio (SBR)						Signal-to-eLoD ratio (eLoD: Estimated limit of detection)
	SeqId	SeqIdVersion	SomaId	Target	UniProt	EntrezGeneID	EntrezGeneSymbol	Organism	Units	Type	Dilution	raw	hyb	hyb.msnCal	hyb.msnCal.ps	hyb.msnCal.ps.cal	hyb.msnCal.ps.cal.msnAll	raw	hyb	hyb.msnCal	hyb.msnCal.ps	hyb.msnCal.ps.cal	hyb.msnCal.ps.cal.msnAll	raw	hyb	hyb.msnCal	hyb.msnCal.ps	hyb.msnCal.ps.cal	hyb.msnCal.ps.cal.msnAll	raw	hyb	hyb.msnCal	hyb.msnCal.ps	hyb.msnCal.ps.cal	hyb.msnCal.ps.cal.msnAll
	10000-28	3	SL019233	CRBB2	P43320	1415	CRYBB2	Human	RFU	Protein	20	121.25	123.135	123.135	126.275	126.186	123.319	592.2	590.967	590.967	581.668	583.289	576.839	4.88412	4.79935	4.79935	4.60637	4.62245	4.67761	3.12507	3.0392	3.0392	3.40682	3.42258	4.17236
	10001-7	3	SL002564	c-Raf	P04049	5894	RAF1	Human	RFU	Protein	20	113.35	113.478	113.478	113.244	113.591	113.209	385.6	386.799	386.799	380.579	380.205	386.951	3.40185	3.40857	3.40857	3.36071	3.34716	3.41804	2.29387	2.34709	2.34709	2.57348	2.60005	3.01771
	10003-15	3	SL019245	ZNF41	P51814	7592	ZNF41	Human	RFU	Protein	0.5	110.25	113.453	113.453	111.338	113.319	112.019	212.6	212.108	212.108	208.852	208.59	208.673	1.92834	1.86956	1.86956	1.87585	1.84073	1.86285	1.31032	1.26479	1.26479	1.38824	1.47833	1.49093
	10006-25	3	SL019228	ELK1	P19419	2002	ELK1	Human	RFU	Protein	20	93.85	95.6281	95.6281	95.9902	96.0238	95.3064	675.3	676.013	676.013	667.71	669.272	673.29	7.19552	7.06919	7.06919	6.95603	6.96985	7.06447	4.56747	4.55862	4.55862	5.31632	5.40815	6.22627
	10008-43	3	SL019234	GUC1A	P43080	2978	GUCA1A	Human	RFU	Protein	20	100.8	101.842	101.842	102.148	102.929	102.435	636.4	636.063	636.063	632.618	632.673	633.24	6.31349	6.24556	6.24556	6.19313	6.14671	6.1819	3.99498	4.265	4.265	4.63558	4.72344	5.54151
	10010-10	3	SL014943	BECN1	Q14457	8678	BECN1	Human	RFU	Protein	20	117.4	120.13	120.13	119.438	119.879	119.497	367.7	365.926	365.926	363.18	362.222	359.62	3.13203	3.04609	3.04609	3.04074	3.02158	3.00944	2.0159	1.97263	1.97263	2.34864	2.3152	2.66788
	10011-65	3	SL019246	OCRL	Q01968	4952	OCRL	Human	RFU	Protein	20	172.55	171.403	171.403	171.575	172.283	170.813	2406.1	2414.57	2414.57	2411.14	2413.9	2392.81	13.9444	14.0871	14.0871	14.053	14.0112	14.0083	9.12092	9.11757	9.11757	10.1849	10.3243	12.0552
	10012-5	3	SL014669	SPDEF	O95238	25803	SPDEF	Human	RFU	Protein	20	206.8	207.768	207.768	214.003	206.137	211.663	1466.1	1459.29	1459.29	1449.45	1443.66	1437	7.08946	7.02365	7.02365	6.77305	7.00339	6.78909	4.40866	4.71416	4.71416	5.16125	4.60016	5.38736
	10013-34	3	SL025418	Fc_MOUSE	Q99LC4			Mouse	RFU	Protein	20	86.25	88.1476	88.1476	89.9581	87.6454	88.0699	442.6	438.557	438.557	436.664	432.804	430.008	5.13159	4.97526	4.97526	4.85408	4.93813	4.88258	3.23656	3.29456	3.29456	3.75629	3.4371	4.1236
	10014-31	3	SL007803	SLUG	O43623	6591	SNAI2	Human	RFU	Protein	20	248.55	250.714	250.714	248.703	249.469	250.476	899.9	900.092	900.092	895.518	892.962	884.476	3.6206	3.59012	3.59012	3.60074	3.57944	3.53119	2.33862	2.34629	2.34629	2.64136	2.66808	3.14356
	10015-119	3	SL014924	KCAB2	Q13303	8514	KCNAB2	Human	RFU	Protein	20	169.35	172.828	172.828	176.5	177.785	174.323	605	607.494	607.494	597.064	599.16	600.514	3.57248	3.51502	3.51502	3.38279	3.37014	3.44483	2.26084	2.28469	2.28469	2.53239	2.58301	3.02158
	10021-1	3	SL025418	Fc_MOUSE	Q99LC4			Mouse	RFU	Protein	20	131.15	132.11	132.11	133.595	134.205	133.587	963.4	964.799	964.799	959.6	952.022	938.838	7.34579	7.30299	7.30299	7.18289	7.09377	7.02792	4.49347	4.64123	4.64123	5.21706	5.1969	5.99219
	10022-207	3	SL019229	POLH	Q9Y253	5429	POLH	Human	RFU	Protein	20	71.9	70.7482	70.7482	72.1596	71.8973	71.5671	216.8	216.412	216.412	213.996	212.784	212.763	3.0153	3.05891	3.05891	2.9656	2.95956	2.97292	2.00927	2.13926	2.13926	2.43572	2.38276	2.48455
	10023-32	3	SL004071	VDR	P11473	7421	VDR	Human	RFU	Protein	20	76.55	76.7947	76.7947	78.0554	77.6362	77.6589	515.2	515.44	515.44	512.369	510.595	508.891	6.73024	6.71192	6.71192	6.56416	6.57677	6.55291	4.07918	4.4618	4.4618	4.89707	4.65697	5.48346
	10024-44	3	SL019235	HOGA1	Q86XE5	112817	HOGA1	Human	RFU	Protein	20	111.75	113.849	113.849	116.506	114.117	114.664	666.9	662.662	662.662	659.216	660.086	647.176	5.96779	5.82055	5.82055	5.65821	5.78431	5.64412	3.89431	3.79485	3.79485	4.12616	4.13865	4.82993
	10025-1	3	SL008018	DLDH	P09622	1738	DLD	Human	RFU	Protein	0.5	66.35	64.0859	64.0859	65.9594	66.2273	65.8501	1702.6	1699.77	1699.77	1694.27	1677.66	1686.49	25.6609	26.5232	26.5232	25.6865	25.3318	25.611	15.9345	18.1714	18.1714	18.6053	18.4823	22.1059
	10030-8	3	SL006373	MutY homolog	Q9UIF7	4595	MUTYH	Human	RFU	Protein	20	66.95	68.2443	68.2443	68.5783	69.0085	68.4559	179.1	179.585	179.585	177.057	177.409	176.492	2.67513	2.63151	2.63151	2.58182	2.57083	2.57818	1.76976	1.85729	1.85729	1.93378	1.93134	2.16877
	10034-16	3	SL025418	Fc_MOUSE	Q99LC4			Mouse	RFU	Protein	20	148.25	150.231	150.231	151.205	153.816	151.161	2502.4	2505.63	2505.63	2495.1	2500.11	2498.14	16.8796	16.6786	16.6786	16.5015	16.2539	16.5264	11.8038	11.2302	11.2302	12.5396	11.9307	13.9149
	10035-6	3	SL007389	DUS4	Q13115	1846	DUSP4	Human	RFU	Protein	20	122.55	124.136	124.136	124.707	124.158	124.351	522.4	523.892	523.892	518.102	517.482	517.409	4.26275	4.2203	4.2203	4.15456	4.16792	4.16087	2.65785	2.7268	2.7268	3.11719	3.11009	3.67968
	10036-201	3	SL019252	ZHX3	Q9H4I2	23051	ZHX3	Human	RFU	Protein	0.5	279.1	270.068	270.068	279.99	276.602	272.318	2672.1	2661.67	2661.67	2658.58	2633.24	2641.99	9.57399	9.85556	9.85556	9.49526	9.51996	9.70184	5.69319	5.75004	5.75004	5.97284	6.3559	6.50868
	10037-98	3	SL025986	SIG12:Ig-like V-type 2	Q96PQ1	89858	SIGLEC12	Human	RFU	Protein	20	38.1	38.0769	38.0769	38.7019	38.6849	38.6633	247.4	248.746	248.746	241.909	242.958	229.853	6.49344	6.53273	6.53273	6.25057	6.28044	5.945	4.09942	4.63394	4.63394	4.88238	4.77078	4.87925
	10039-32	3	SL005262	PNP	P00491	4860	PNP	Human	RFU	Protein	0.5	47.2	47.9793	47.9793	47.5973	47.4683	46.4011	2634.9	2628.55	2628.55	2625.07	2586.66	2617.19	55.8242	54.7851	54.7851	55.1516	54.4924	56.4036	39.6524	38.5045	38.5045	41.923	40.761	41.756
	10040-63	3	SL007662	P73L	Q9H3D4	8626	TP63	Human	RFU	Protein	20	229.6	230.072	230.072	232.892	234.111	231.172	617.7	614.559	614.559	606.87	608.402	602.372	2.69033	2.67115	2.67115	2.6058	2.59877	2.60573	1.64238	1.72302	1.72302	1.81052	1.85515	2.22989
	10041-3	3	SL007226	HNF4A	P41235	3172	HNF4A	Human	RFU	Protein	0.5	107.9	108.241	108.241	109.796	107.413	105.73	15842.6	15605.8	15605.8	15647.3	15488.5	15439.9	146.827	144.177	144.177	142.513	144.196	146.031	86.5007	91.2955	91.2955	92.9274	95.5131	104.364
	10042-8	3	SL015131	SGK3	Q96BR1	100533105	SGK3	Human	RFU	Protein	20	472.5	475.239	475.239	474.981	483.127	483.277	987.3	991.109	991.109	980.387	971.796	990.12	2.08952	2.0855	2.0855	2.06406	2.01147	2.04876	1.33917	1.35176	1.35176	1.37256	1.33379	1.69248
	10043-31	3	SL019249	BRD4	O60885	23476	BRD4	Human	RFU	Protein	20	263.5	265.799	265.799	270.688	272.837	269.147	665.8	666.39	666.39	654.178	652.742	661.338	2.52676	2.50712	2.50712	2.41672	2.39243	2.45716	1.57586	1.57861	1.57861	1.79302	1.79841	2.20455
	10044-12	3	SL012823	WN10A	Q9GZT5	80326	WNT10A	Human	RFU	Protein	20	13.75	13.3649	13.3649	13.6355	12.5992	13.334	524.5	526.105	526.105	528.41	510.151	511.011	38.1455	39.3648	39.3648	38.7527	40.4908	38.324	12.7152	12.7481	12.7481	12.6081	14.586	14.4506
	10045-47	3	SL010989	CUL3	Q13618	8452	CUL3	Human	RFU	Protein	20	79.6	80.6245	80.6245	80.7773	80.5911	80.9371	718.4	714.943	714.943	709.532	703.759	706.748	9.02513	8.86756	8.86756	8.7838	8.73247	8.73206	6.01927	6.11651	6.11651	6.69998	6.67987	7.42731
	10046-55	3	SL003727	cIAP-1	Q13490	329	BIRC2	Human	RFU	Protein	20	326.95	332.493	332.493	329.871	326.955	327.51	1085.3	1081.36	1081.36	1063.82	1055.47	1048.2	3.31947	3.25227	3.25227	3.22495	3.22817	3.2005	1.98518	2.0704	2.0704	2.21134	2.26589	2.75832
	10047-12	3	SL004553	NCF-2	P19878	4688	NCF2	Human	RFU	Protein	0.5	141.4	140.927	140.927	144.24	146.737	144.703	543.4	538.403	538.403	530.814	530.543	529.941	3.843	3.82043	3.82043	3.68008	3.61561	3.66228	2.47675	2.62046	2.62046	2.68661	2.4319	2.59453
	10048-7	3	SL011998	PEBB	Q13951	865	CBFB	Human	RFU	Protein	20	163.75	167.942	167.942	166.999	170.041	166.451	1444.6	1437.6	1437.6	1426.67	1442.77	1439.58	8.82198	8.56011	8.56011	8.54304	8.48484	8.64864	5.47197	5.39457	5.39457	6.2561	5.88198	7.51664
	10049-112	3	SL019242	TERF1	P54274	7013	TERF1	Human	RFU	Protein	20	172.95	176.286	176.286	177.494	177.439	176.524	571.6	568.216	568.216	560.591	561.115	560.327	3.305	3.22326	3.22326	3.15837	3.1623	3.17422	2.14928	2.13205	2.13205	2.44964	2.4417	2.78257
	10053-5	3	SL004474	ILK1	Q13418	3611	ILK	Human	RFU	Protein	20	54.65	55.0348	55.0348	55.1877	54.9094	55.1339	6667.8	6673.28	6673.28	6563.34	6508.96	6777.21	122.009	121.256	121.256	118.928	118.54	122.923	80.9199	84.0193	84.0193	91.1748	88.6667	104.634
	10054-3	3	SL019232	GAN	Q9H2C0	8139	GAN	Human	RFU	Protein	20	42.35	42.9199	42.9199	43.0792	43.2664	42.8973	331.3	332.194	332.194	328.113	327.402	322.579	7.8229	7.73985	7.73985	7.61649	7.56711	7.5198	5.08909	5.01752	5.01752	5.76866	5.60517	6.0555
	10056-5	3	SL007372	FOXM1	Q08050	2305	FOXM1	Human	RFU	Protein	20	112.3	114.426	114.426	115.047	113.538	114.15	840.4	845.168	845.168	834.976	835.145	855.884	7.48353	7.38617	7.38617	7.25769	7.35564	7.49786	4.78724	4.71027	4.71027	5.31941	5.42962	6.47765
	10058-1	3	SL013796	RD23A	P54725	5886	RAD23A	Human	RFU	Protein	20	115.5	114.263	114.263	112.37	113.225	115.103	13926.7	13918	13918	13828.3	13808.4	14178.7	120.577	121.807	121.807	123.06	121.955	123.183	72.6295	76.4677	76.4677	82.027	83.1835	82.3621
	10063-10	3	SL019237	FANCL	Q9NW38	55120	FANCL	Human	RFU	Protein	20	160.15	163.11	163.11	164.183	165.578	163.426	451.7	451.74	451.74	443.8	443.859	443.752	2.82048	2.76953	2.76953	2.70309	2.68067	2.7153	1.82949	1.72397	1.72397	2.00834	2.02081	2.42467
	10064-12	3	SL011550	RBBP9	O75884	10741	RBBP9	Human	RFU	Protein	0.5	179	178.57	178.57	186.38	185.635	186.67	1277.4	1270.29	1270.29	1267.67	1261.12	1266.84	7.13631	7.11368	7.11368	6.80154	6.79352	6.78654	4.35601	4.94379	4.94379	4.88508	5.15994	6.03631
	10069-2	3	SL013908	PIN1	Q13526	5300	PIN1	Human	RFU	Protein	20	156.1	153.693	153.693	155.956	154.966	156.461	562.1	559.482	559.482	553.158	548.788	552.458	3.6009	3.64025	3.64025	3.54688	3.54134	3.53096	2.18631	2.2656	2.2656	2.46364	2.49522	2.93338
	10070-22	3	SL016406	PLCG2	P16885	5336	PLCG2	Human	RFU	Protein	20	160.65	164.607	164.607	162.257	163.595	164.001	1041.8	1043.29	1043.29	1047.35	1048.68	1064.39	6.48491	6.33807	6.33807	6.45491	6.41024	6.49015	4.16887	4.08602	4.08602	4.66841	4.67445	5.81046
	10073-22	3	SL011411	TYDP1	Q9NUW8	55775	TDP1	Human	RFU	Protein	20	355.1	364.849	364.849	356.493	359.598	357.489	986	983.134	983.134	972.373	965.976	980.667	2.77668	2.69464	2.69464	2.72761	2.68627	2.74321	1.78591	1.72528	1.72528	1.88109	1.88445	2.29463
	10074-128	3	SL014748	BRD2	P25440	6046	BRD2	Human	RFU	Protein	20	274.7	275.317	275.317	285.137	283.371	281.253	917	916.241	916.241	907.243	901.104	891.095	3.33819	3.32795	3.32795	3.18178	3.17995	3.1683	2.03236	2.16258	2.16258	2.29016	2.3618	2.79944
	10075-75	3	SL019254	ACBD6	Q9BR61	84320	ACBD6	Human	RFU	Protein	20	41.5	41.735	41.735	41.5712	41.3711	41.221	339.1	341.276	341.276	336.402	340.959	350.676	8.17108	8.1772	8.1772	8.0922	8.24149	8.50721	5.55902	5.75609	5.75609	6.17108	6.33808	7.07554
	10076-1	3	SL019225	AP4M1	O00189	9179	AP4M1	Human	RFU	Protein	20	278.4	279.805	279.805	288.496	286.982	286.572	1318.8	1329.18	1329.18	1321.64	1311.62	1316.24	4.73707	4.75037	4.75037	4.58114	4.57041	4.59305	2.9543	3.14376	3.14376	3.4268	3.5405	4.22183
	10078-5	3	SL007063	BAG3	O95817	9531	BAG3	Human	RFU	Protein	20	263.2	265.299	265.299	272.734	273.051	269.829	740.8	742.027	742.027	733.901	742.497	744.411	2.81459	2.79695	2.79695	2.6909	2.71926	2.75883	1.84073	1.77889	1.77889	1.98213	1.92912	2.34885
	10080-9	3	SL019240	EI2BA	Q14232	1967	EIF2B1	Human	RFU	Protein	20	46	47.1033	47.1033	46.9601	46.9191	45.8288	845	856.51	856.51	861.404	869.75	885.977	18.3696	18.1837	18.1837	18.3433	18.5372	19.3323	12.803	13.5483	13.5483	14.7998	13.6193	13.7174
	10081-17	3	SL019243	SATB2	Q9UPW6	23314	SATB2	Human	RFU	Protein	20	80.9	81.7533	81.7533	83.6702	81.1254	82.5922	465.1	463.28	463.28	459.954	454.665	455.248	5.74907	5.6668	5.6668	5.49722	5.60447	5.51199	3.46701	3.52803	3.52803	4.11841	3.70502	4.39672
	10082-251	3	SL019251	NFL	P07196	4747	NEFL	Human	RFU	Protein	0.5	111.8	111.448	111.448	112.761	114.623	114.766	663.7	666.666	666.666	668.042	661.49	664.755	5.93649	5.98186	5.98186	5.92438	5.771	5.79225	3.51071	3.68497	3.68497	3.64726	3.66963	4.50476
	10085-25	3	SL001714	STAR	P49675	6770	STAR	Human	RFU	Protein	0.5	95.65	95.3552	95.3552	98.1163	98.7774	96.7547	1055.4	1056.03	1056.03	1042.31	1044.93	1047.12	11.034	11.0746	11.0746	10.6232	10.5787	10.8224	6.95945	7.66745	7.66745	7.66785	7.52027	9.29922
	10086-39	3	SL018882	CBS	P35520	102724560	CBS	Human	RFU	Protein	20	131.85	135.363	135.363	134.711	135.986	135.31	1418.2	1413.74	1413.74	1398.71	1402.93	1358.27	10.7562	10.4441	10.4441	10.3831	10.3168	10.0382	6.81499	6.63767	6.63767	7.64229	7.52529	8.8141
	10087-10	3	SL003675	Alpha crystallin A chain	P02489	102724652	CRYAA	Human	RFU	Protein	20	129.75	131.175	131.175	131.688	133.308	132.561	418.7	415.201	415.201	410.376	410.221	412.229	3.22697	3.16525	3.16525	3.11627	3.07724	3.10972	2.10667	2.11494	2.11494	2.40107	2.50005	2.79496
	10088-37	3	SL008014	APT	P07741	353	APRT	Human	RFU	Protein	20	52.55	52.1335	52.1335	53.4878	53.8074	54.0361	2030.9	2043.11	2043.11	2012.61	2059.12	2099.13	38.647	39.1899	39.1899	37.6275	38.2683	38.8468	26.273	29.4245	29.4245	29.3482	30.606	30.2723
	10089-7	3	SL019244	ASML	O95671	8623	ASMTL	Human	RFU	Protein	20	168.05	169.177	169.177	168.133	169.798	170.136	629.4	632.052	632.052	620.157	623.69	628.292	3.74531	3.73603	3.73603	3.6885	3.67314	3.69287	2.20417	2.32015	2.32015	2.5542	2.7069	3.12885
	10336-3	3	SL019100	CHIP	Q9UNE7	10273	STUB1	Human	RFU	Protein	20	60.85	61.1663	61.1663	61.5144	60.1704	61.2834	636.4	631.84	631.84	632.78	628.994	629.356	10.4585	10.3299	10.3299	10.2867	10.4535	10.2696	6.27923	6.88317	6.88317	7.1267	7.20567	7.9414
	10339-48	3	SL001731	NSE	P09104	2026	ENO2	Human	RFU	Protein	20	151.1	157.525	157.525	156.278	153.676	156.294	10617.3	10546.4	10546.4	10479.9	10517.3	10719.7	70.2667	66.9509	66.9509	67.0592	68.4381	68.5867	44.8745	41.5631	41.5631	46.9408	45.189	53.3354
	10342-55	3	SL019096	PIAS4	Q8N2W9	51588	PIAS4	Human	RFU	Protein	20	63.1	63.8714	63.8714	64.1392	63.4446	65.7584	322.9	322.356	322.356	321.094	316.923	318.942	5.11727	5.04696	5.04696	5.00621	4.99528	4.8502	2.98705	3.08494	3.08494	3.24378	3.33559	3.58704
	10344-334	3	SL005173	IL-10 Ra	Q13651	3587	IL10RA	Human	RFU	Protein	20	294.3	292.856	292.856	298.803	301.897	299.462	2968.1	2975.25	2975.25	2955.83	2969.87	2968.74	10.0853	10.1594	10.1594	9.89225	9.83735	9.91359	6.31108	6.70497	6.70497	6.45543	6.50293	7.28357
	10346-5	3	SL007221	STAT3	P40763	6774	STAT3	Human	RFU	Protein	20	199.25	198.629	198.629	200.564	198.368	197.224	12404.9	12349	12349	12379	12267.1	12436	62.258	62.1712	62.1712	61.7206	61.8401	63.0552	39.9192	38.2693	38.2693	43.0446	43.1835	52.7261
	10351-51	3	SL007108	IRF1	P10914	3659	IRF1	Human	RFU	Protein	20	106.65	107.665	107.665	107.975	106.989	107.833	1020.5	1015.99	1015.99	1002.16	1000.72	991.093	9.56868	9.43658	9.43658	9.28149	9.35341	9.19102	5.99765	5.96339	5.96339	7.10079	7.26141	7.46712
	10354-57	3	SL007221	STAT3	P40763	6774	STAT3	Human	RFU	Protein	20	94.55	96.2516	96.2516	96.5431	97.3916	96.7013	2939.2	2923.97	2923.97	2916.48	2918.01	2929.69	31.0862	30.3784	30.3784	30.2091	29.9616	30.2963	20.6187	20.244	20.244	22.5341	22.7369	25.5273
	10356-21	3	SL000455	c-Jun	P05412	3725	JUN	Human	RFU	Protein	20	142.9	143.196	143.196	146.626	144.829	144.199	1033.8	1036.39	1036.39	1038.66	1034.41	1030.93	7.23443	7.23755	7.23755	7.08375	7.14225	7.14933	4.39167	4.92305	4.92305	5.01929	4.6991	5.20744
	10361-25	3	SL014684	OAS1	P00973	4938	OAS1	Human	RFU	Protein	20	188.8	194.755	194.755	194.657	196.353	195.279	526.6	521.713	521.713	514.436	516.624	513.428	2.78919	2.67881	2.67881	2.64278	2.6311	2.6292	1.85227	1.69122	1.69122	1.97606	2.05489	2.37597
	10362-35	3	SL002565	c-Myc	P01106	4609	MYC	Human	RFU	Protein	20	86.45	87.001	87.001	87.5162	87.5221	88.4206	371.8	370.14	370.14	365.93	363.992	363.758	4.30075	4.25444	4.25444	4.18128	4.15886	4.11395	2.85561	2.85752	2.85752	3.31453	3.34762	3.57775
	10363-13	3	SL004097	SMAD3	P84022	4088	SMAD3	Human	RFU	Protein	20	109.5	108.679	108.679	108.138	107.271	108.368	4185.7	4169.47	4169.47	4153.81	4106.75	4179.34	38.2256	38.365	38.365	38.412	38.2837	38.5661	21.5758	23.2329	23.2329	25.2042	24.4556	28.6175
	10364-6	3	SL004101	SMAD2	Q15796	4087	SMAD2	Human	RFU	Protein	20	170.45	169.929	169.929	169.648	168.138	168.853	2822.3	2833.12	2833.12	2846	2850.75	2870.22	16.5579	16.6724	16.6724	16.7759	16.9549	16.9983	10.2929	10.6691	10.6691	12.3182	12.5618	14.1804
	10365-132	3	SL005184	IL-23	P29460|Q9NPF7	3593|51561	IL12B|IL23A	Human	RFU	Protein	20	134.25	135.705	135.705	135.525	135.251	134.868	1118.1	1119.47	1119.47	1105.88	1106.6	1095.7	8.32849	8.2493	8.2493	8.15997	8.18185	8.12427	5.46081	5.33188	5.33188	6.3258	5.89031	7.19791
	10366-11	3	SL001728	PDGFRA	P16234	5156	PDGFRA	Human	RFU	Protein	20	113.55	116.806	116.806	117.758	117.788	117.184	1452.6	1449.18	1449.18	1435.52	1436.77	1424.83	12.7926	12.4067	12.4067	12.1904	12.1979	12.1589	8.33391	7.995	7.995	9.0134	8.95759	10.9579
	10367-62	3	SL001716	IL-12	P29459|P29460	3592|3593	IL12A|IL12B	Human	RFU	Protein	20	58.45	59.0048	59.0048	59.7199	59.6711	59.9308	218.8	218.032	218.032	214.975	215.723	215.267	3.74337	3.69516	3.69516	3.59972	3.61521	3.59193	2.43924	2.46677	2.46677	2.8189	2.83119	3.01654
	10370-21	3	SL004396	STAT1	P42224	6772	STAT1	Human	RFU	Protein	20	56.8	58.5012	58.5012	58.795	58.9697	58.0505	485.1	485.982	485.982	483.768	483.137	487.934	8.54049	8.30721	8.30721	8.22805	8.19297	8.40534	5.54083	5.39022	5.39022	6.02006	5.89489	6.94916
	10372-18	3	SL007229	STAT6	P42226	6778	STAT6	Human	RFU	Protein	20	232.85	232.911	232.911	237.686	237.932	237.385	4151.4	4171.66	4171.66	4157.53	4145.61	4211.58	17.8286	17.9109	17.9109	17.4917	17.4235	17.7416	11.8747	11.1735	11.1735	12.2886	12.2808	15.0467
	10379-19	3	SL017655	ATS1_MOUSE	P97857	11504	Adamts1	Mouse	RFU	Non-Human	20	104.2	104.724	104.724	106.432	106.813	106.565	1143.7	1141.66	1141.66	1132.15	1131.06	1123.34	10.976	10.9016	10.9016	10.6373	10.5892	10.5413	6.87113	6.91959	6.91959	7.65881	7.69284	8.97053
	10382-1	3	SL006803	ANGL3	Q9Y5C1	27329	ANGPTL3	Human	RFU	Protein	0.5	93.15	93.2775	93.2775	95.8485	92.0826	96.2443	66617.2	66499.8	66499.8	66253.8	66423.4	66438.9	715.16	712.924	712.924	691.235	721.345	690.315	464.555	490.681	490.681	505.543	553.639	523.25
	10390-21	3	SL018971	ZNRF3	Q9ULT6	84133	ZNRF3	Human	RFU	Protein	20	75.9	76.7291	76.7291	76.4324	75.6879	76.519	420.9	420.686	420.686	414.719	409.931	412.307	5.54545	5.48275	5.48275	5.42595	5.41608	5.38829	3.80389	3.75004	3.75004	4.148	3.69563	3.94261
	10391-1	3	SL006803	ANGL3	Q9Y5C1	27329	ANGPTL3	Human	RFU	Protein	0.005	68.05	69.1016	69.1016	71.3016	70.5193	70.7429	2060.9	2069.89	2069.89	2052.62	2033.84	2047.57	30.2851	29.9543	29.9543	28.7879	28.8408	28.9439	17.0604	16.3692	16.3692	15.0188	16.6483	20.8572
	10396-6	3	SL003755	Mcl-1	Q07820	4170	MCL1	Human	RFU	Protein	20	12.2	12.6088	12.6088	12.6076	12.6713	12.4291	178.6	178.983	178.983	177.786	173.844	174.462	14.6393	14.1951	14.1951	14.1015	13.7195	14.0365	9.30208	9.42573	9.42573	10.1363	10.2198	10.3427
	10398-110	3	SL019275	ANKR1	Q15327	27063	ANKRD1	Human	RFU	Protein	20	148.25	150.047	150.047	150.468	149.735	149.209	561.3	557.824	557.824	553.579	551.611	552.641	3.78617	3.71767	3.71767	3.67905	3.68392	3.70381	2.42724	2.39536	2.39536	2.80184	2.70753	3.20697
	10416-79	3	SL025418	Fc_MOUSE	Q99LC4			Mouse	RFU	Protein	20	271.6	271.75	271.75	274.096	275.307	277.724	1014.8	1007.88	1007.88	1005.35	1010.13	1008.9	3.73638	3.70883	3.70883	3.66788	3.6691	3.63273	2.41274	2.64639	2.64639	2.72065	2.62585	2.81871
	10418-36	3	SL011111	STX12	Q86Y82	23673	STX12	Human	RFU	Protein	20	295.55	293.803	293.803	295.028	295.545	294.119	2498.7	2494.43	2494.43	2465.93	2473.26	2538.54	8.45441	8.49013	8.49013	8.3583	8.36846	8.631	5.01445	5.22076	5.22076	5.5502	5.52273	6.72143
	10419-1	3	SL014110	SCAR5	Q6ZMJ2	286133	SCARA5	Human	RFU	Protein	20	164.5	166.749	166.749	167.183	166.079	168.658	5968.8	5980.72	5980.72	5985.37	5978.06	5956.03	36.2845	35.8665	35.8665	35.8012	35.9953	35.3143	23.4761	24.0214	24.0214	26.6952	27.5301	29.2158
	10420-30	3	SL018037	FAIM1	Q9NVQ4	55179	FAIM	Human	RFU	Protein	20	54.4	54.3485	54.3485	53.6533	51.7183	52.8328	440.6	442.493	442.493	439.811	431.418	430.029	8.09926	8.14177	8.14177	8.19727	8.34169	8.13943	4.54696	4.67669	4.67669	5.23251	5.54214	5.56568
	10424-31	3	SL015264	NPDC1	Q9NQX5	56654	NPDC1	Human	RFU	Protein	20	29.3	30.1975	30.1975	28.8296	28.7842	28.9321	475	473.925	473.925	471.421	470.315	470.636	16.2116	15.6941	15.6941	16.352	16.3394	16.2669	9.88554	10.1795	10.1795	11.5254	11.2517	12.9161
	10425-3	3	SL017972	B4GT5	O43286	9334	B4GALT5	Human	RFU	Protein	20	313.65	319.778	319.778	311.884	312.815	314.745	859.2	860.228	860.228	853.506	849.338	858.23	2.73936	2.69008	2.69008	2.73662	2.71515	2.72675	1.6455	1.64549	1.64549	1.75477	1.81441	2.26625
	10426-21	3	SL018004	GOSR2	O14653	9570	GOSR2	Human	RFU	Protein	20	6.1	6.01855	6.01855	6.23414	5.67456	5.81223	76.4	77.053	77.053	76.9247	73.6654	73.7275	12.5246	12.8026	12.8026	12.3393	12.9817	12.6849	4.74534	4.82334	4.82334	4.91314	6.37553	6.009
	10427-2	3	SL025418	Fc_MOUSE	Q99LC4			Mouse	RFU	Protein	20	57.5	58.9871	58.9871	57.4872	56.957	57.9788	694.8	694.821	694.821	691.9	683.119	675.671	12.0835	11.7792	11.7792	12.0357	11.9936	11.6538	6.74563	6.59218	6.59218	7.61902	7.77502	7.80088
	10428-1	3	SL018045	KI2S2	P43631	100132285	KIR2DS2	Human	RFU	Protein	20	30.55	30.9829	30.9829	30.8849	30.8148	30.6484	1887.8	1878.78	1878.78	1857.31	1872.4	1858.12	61.7938	60.6394	60.6394	60.1365	60.7631	60.6269	41.2183	43.2094	43.2094	45.2475	43.8374	46.985
	10430-31	3	SL025780	4F2:CD	P08195	6520	SLC3A2	Human	RFU	Protein	20	43	43.5865	43.5865	42.358	42.8599	42.967	145.2	145.244	145.244	143.54	144.407	143.202	3.37674	3.33231	3.33231	3.38873	3.36928	3.33282	2.112	2.2148	2.2148	2.32954	2.35305	2.50887
	10432-3	3	SL018002	K1644	Q3SXP7	85352	SHISAL1	Human	RFU	Protein	20	55.85	56.4229	56.4229	56.6728	56.0851	56.238	143.3	141.665	141.665	140.575	140.655	141.579	2.5658	2.51077	2.51077	2.48047	2.50789	2.51749	1.69887	1.72563	1.72563	1.87521	1.88126	2.07938
	10435-2	3	SL008645	ASPG	P20933	175	AGA	Human	RFU	Protein	20	44.05	44.7266	44.7266	44.7619	44.7379	44.3319	712	711.623	711.623	713.75	718.375	715.708	16.1635	15.9105	15.9105	15.9455	16.0574	16.1443	9.6477	10.3279	10.3279	11.8725	11.9544	13.759
	10438-19	3	SL007128	CSF2R	P15509	1438	CSF2RA	Human	RFU	Protein	0.5	211.65	210.927	210.927	219.458	222.693	219.109	1117.2	1119.58	1119.58	1110.2	1104.24	1106.48	5.27853	5.30789	5.30789	5.05884	4.95858	5.04988	3.34091	3.5236	3.5236	3.73403	3.75842	3.90395
	10439-57	3	SL005393	Alpha-amylase 2B	P19961	280	AMY2B	Human	RFU	Protein	20	157	158.906	158.906	157.253	158.272	157.977	6126.2	6128.85	6128.85	6098.18	6075.62	6093.82	39.0204	38.5689	38.5689	38.7793	38.3873	38.5741	24.3345	24.5389	24.5389	28.0785	26.0885	29.3133
	10440-26	3	SL025782	ACAM:ECD	Q9H6B4	79827	CLMP	Human	RFU	Protein	20	117.8	119.355	119.355	120.897	120.14	117.994	1338.8	1330.98	1330.98	1328.69	1326.17	1315.95	11.365	11.1514	11.1514	10.9903	11.0385	11.1527	7.33388	7.13651	7.13651	7.77823	8.01571	9.95983
	10442-1	3	SL018089	TM190	Q8WZ59	147744	TMEM190	Human	RFU	Protein	20	43.55	44.1628	44.1628	43.7001	43.5876	43.5802	352	353.841	353.841	347.47	350.365	345.855	8.08266	8.0122	8.0122	7.95124	8.03819	7.93606	5.23031	5.50348	5.50348	5.86928	6.2083	6.45689
	10445-20	3	SL004747	ApoM	O95445	55937	APOM	Human	RFU	Protein	0.005	131.15	132.508	132.508	139.072	136.426	130.199	780.9	780.026	780.026	781.73	775.817	775.458	5.95425	5.88662	5.88662	5.62102	5.68673	5.95596	3.06055	2.97225	2.97225	2.79212	3.07094	3.76949
	10447-18	3	SL018138	PABP3	Q9H361	5042	PABPC3	Human	RFU	Protein	20	220.9	221.351	221.351	219.802	218.434	224.102	2404.1	2404.62	2404.62	2396.3	2393.96	2431.28	10.8832	10.8634	10.8634	10.9021	10.9596	10.849	6.70787	6.73405	6.73405	7.45381	7.53837	8.95981
	10449-31	3	SL008887	TMM46	Q6UWI4	387914	SHISA2	Human	RFU	Protein	20	354.8	354.68	354.68	364.105	347.413	359.468	2371.6	2372	2372	2372.49	2301.99	2307.47	6.68433	6.68773	6.68773	6.51596	6.62609	6.41911	3.98555	4.2813	4.2813	4.55367	3.9935	4.49194
	10451-11	3	SL008914	NUCB1	Q02818	4924	NUCB1	Human	RFU	Protein	0.5	109.2	110.757	110.757	112.984	110.754	112.475	2016.8	2015.36	2015.36	2004.51	1981.28	1987.28	18.4689	18.1963	18.1963	17.7415	17.889	17.6686	11.2388	11.378	11.378	11.1739	11.7801	12.4749
	10452-24	3	SL025418	Fc_MOUSE	Q99LC4			Mouse	RFU	Protein	20	126.85	126.879	126.879	128.463	123.618	122.317	536.4	535.015	535.015	535.689	518.14	518.546	4.22862	4.21674	4.21674	4.16998	4.19146	4.23935	2.71114	2.9179	2.9179	3.06721	2.49141	3.00177
	10453-7	3	SL018233	CEA20	Q6UY09	125931	CEACAM20	Human	RFU	Protein	20	26	26.2269	26.2269	26.301	26.3605	26.2985	96.1	96.2552	96.2552	94.9556	95.6304	93.5816	3.69615	3.67009	3.67009	3.61034	3.62779	3.55845	2.52895	2.69514	2.69514	2.74602	2.73154	2.886
	10454-99	3	SL018290	DJC16	Q9Y2G8	23341	DNAJC16	Human	RFU	Protein	20	35.65	35.6368	35.6368	35.6193	36.128	35.346	353.7	352.583	352.583	351.782	353.123	357.586	9.92146	9.89378	9.89378	9.87616	9.77423	10.1167	6.50184	6.85628	6.85628	7.51685	7.30041	7.89407
	10455-196	3	SL004678	IL-31	Q6EBC2	386653	IL31	Human	RFU	Protein	20	119.8	121.77	121.77	121.495	122.429	122.337	477.6	474.464	474.464	466.763	465.76	463.926	3.98664	3.89638	3.89638	3.84182	3.80431	3.7922	2.61627	2.62966	2.62966	2.86404	2.90809	3.29984
	10457-3	3	SL004861	IL-18 Rb	O95256	8807	IL18RAP	Human	RFU	Protein	20	86.7	86.4042	86.4042	86.7884	86.564	86.488	394.2	396.794	396.794	393.353	392.532	385.854	4.54671	4.5923	4.5923	4.53233	4.53459	4.46136	2.95392	3.09673	3.09673	3.54297	3.31389	3.71075
	10460-1	3	SL006029	Chitotriosidase-1	Q13231	1118	CHIT1	Human	RFU	Protein	20	36.55	38.2788	38.2788	37.2149	34.6226	35.8185	2771.9	2758.14	2758.14	2769.56	2740.5	2727.3	75.8386	72.0541	72.0541	74.4205	79.1535	76.1423	36.329	34.4169	34.4169	35.9475	45.4234	44.1274
	10461-57	3	SL025418	Fc_MOUSE	Q99LC4			Mouse	RFU	Protein	20	83.55	84.3344	84.3344	86.939	86.4241	86.2932	211.6	211.093	211.093	208.865	208.675	210.469	2.53262	2.50305	2.50305	2.40243	2.41455	2.43899	1.63967	1.64203	1.64203	1.83112	1.88623	2.17024
	10462-14	3	SL012880	INSL5	Q9Y5Q6	10022	INSL5	Human	RFU	Protein	20	115.95	116.023	116.023	114.574	114.107	113.777	369.6	372.12	372.12	368.964	371.27	360.515	3.18758	3.20729	3.20729	3.22032	3.25371	3.16862	1.91304	2.06091	2.06091	2.10516	2.13517	2.46473
	10463-23	3	SL002514	Alkaline phosphatase, intestine	P09923	248	ALPI	Human	RFU	Protein	20	118.6	118.553	118.553	121.196	121.093	121.114	824.7	820.324	820.324	818.435	817.916	811.05	6.95363	6.91945	6.91945	6.75296	6.75447	6.69661	4.38437	4.6522	4.6522	5.38207	5.11376	5.85992
	10464-6	3	SL008696	ANTR1	Q9H6X2	84168	ANTXR1	Human	RFU	Protein	20	207.15	210.222	210.222	210.045	211.911	208.178	1821.7	1831.03	1831.03	1810.35	1811.9	1801.31	8.79411	8.70999	8.70999	8.61883	8.55029	8.65274	5.51362	5.52378	5.52378	6.32598	5.80768	6.73227
	10467-58	3	SL025418	Fc_MOUSE	Q99LC4			Mouse	RFU	Protein	20	131.5	132.621	132.621	132.091	133.404	130.591	391.6	387.347	387.347	386.584	387.435	383.937	2.97795	2.92072	2.92072	2.92666	2.90422	2.94001	1.88043	2.09217	2.09217	2.16483	2.07427	2.19609
	10470-34	3	SL026024	TXD11:N-term	Q6PKC3	51061	TXNDC11	Human	RFU	Protein	20	32.2	30.9514	30.9514	31.7741	27.0988	28.5796	190.6	192.721	192.721	194.487	184.115	184.774	5.91925	6.22657	6.22657	6.12093	6.79421	6.46526	2.05609	2.14293	2.14293	2.25187	2.73155	2.81751
	10471-25	3	SL025418	Fc_MOUSE	Q99LC4			Mouse	RFU	Protein	20	110.85	113.25	113.25	112.104	112.239	112.339	430.1	429.735	429.735	426.283	430.088	428.071	3.88002	3.79456	3.79456	3.80256	3.8319	3.81054	2.50641	2.39952	2.39952	2.71483	2.63101	3.12973
	10472-53	3	SL004145	HVEM	Q92956	8764	TNFRSF14	Human	RFU	Protein	20	177.85	177.623	177.623	181.145	169.626	168.917	991	986.057	986.057	988.229	954.085	956.142	5.57211	5.55139	5.55139	5.45546	5.62462	5.66042	3.24546	3.58734	3.58734	3.99251	3.48161	4.10226
	10473-2	3	SL002602	Trefoil factor 2	Q03403	7032	TFF2	Human	RFU	Protein	20	60.2	60.7522	60.7522	61.657	61.7572	61.0104	202.6	201.849	201.849	198.042	199.345	194.239	3.36545	3.32249	3.32249	3.212	3.22788	3.18371	2.21542	2.31754	2.31754	2.48958	2.59741	2.69268
	10476-23	3	SL025418	Fc_MOUSE	Q99LC4			Mouse	RFU	Protein	20	83.45	84.8815	84.8815	83.3424	83.4324	83.3304	6166.8	6193.44	6193.44	6101.75	5993.77	5966.72	73.8981	72.9657	72.9657	73.213	71.8399	71.6032	49.0597	48.899	48.899	55.2776	51.1391	57.6622
	10477-162	3	SL025418	Fc_MOUSE	Q99LC4			Mouse	RFU	Protein	20	3.05	3.15948	3.15948	3.27069	2.99187	3.0596	217.8	220.014	220.014	220.656	203.008	202.148	71.4098	69.6364	69.6364	67.4647	67.8533	66.0701	24.75	25.1979	25.1979	25.7758	28.0509	29.4962
	10479-18	3	SL000645	MMP-10	P09238	4319	MMP10	Human	RFU	Protein	20	126.45	125.795	125.795	126.535	124.958	127.413	3207.9	3186.68	3186.68	3171.9	3165.64	3134.15	25.3689	25.3323	25.3323	25.0674	25.3336	24.5983	15.6521	18.158	18.158	18.923	18.6359	20.6048
	10480-33	3	SL004557	CD59	P13987	966	CD59	Human	RFU	Protein	20	85.9	88.3812	88.3812	86.7239	86.4976	87.2736	546.4	545.009	545.009	535.889	536.188	526.881	6.36088	6.16657	6.16657	6.17926	6.19888	6.03712	4.34859	4.17079	4.17079	4.67528	4.74387	5.27232
	10485-56	3	SL005064	MAGE-4	P43358	4103	MAGEA4	Human	RFU	Protein	20	2	1.94361	1.94361	1.92079	1.76218	1.74822	33.4	33.6221	33.6221	33.6496	31.2514	30.6739	16.7	17.2988	17.2988	17.5187	17.7345	17.5457	10.2769	10.3787	10.3787	10.1587	7.19712	6.96484
	10489-19	3	SL025418	Fc_MOUSE	Q99LC4			Mouse	RFU	Protein	20	30.7	30.4323	30.4323	30.4071	30.4986	30.9303	114.9	114.342	114.342	113.501	113.921	113.871	3.74267	3.75725	3.75725	3.7327	3.7353	3.68153	2.31187	2.58282	2.58282	2.69516	2.61204	2.96749
	10490-3	3	SL025976	RPN1:CD	P04843	6184	RPN1	Human	RFU	Protein	20	159.25	159.663	159.663	161.897	161.707	159.075	3564.3	3548.32	3548.32	3554.93	3541.99	3609.49	22.3818	22.2238	22.2238	21.958	21.9038	22.6905	13.8285	14.5886	14.5886	16.154	16.0642	19.6328
	10491-21	3	SL025418	Fc_MOUSE	Q99LC4			Mouse	RFU	Protein	20	459.75	448.664	448.664	449.779	442.701	448.131	1272.8	1279.61	1279.61	1276.73	1289.87	1282.76	2.76846	2.85205	2.85205	2.83857	2.91363	2.86247	1.5772	1.67825	1.67825	1.63397	1.55634	1.62075
	10494-48	3	SL025418	Fc_MOUSE	Q99LC4			Mouse	RFU	Protein	20	173.2	174.365	174.365	179.413	177.843	179.105	332	329.978	329.978	326.426	328.727	332.779	1.91686	1.89246	1.89246	1.81941	1.84841	1.85801	1.231	1.29258	1.29258	1.34645	1.45099	1.59852
	10495-10	3	SL025418	Fc_MOUSE	Q99LC4			Mouse	RFU	Protein	20	50.3	51.3332	51.3332	51.5174	51.5057	51.2479	202.2	201.769	201.769	200.405	201.134	201.057	4.01988	3.93058	3.93058	3.89004	3.90509	3.92322	2.59897	2.63836	2.63836	3.00284	2.91613	3.34814
	10496-11	3	SL009322	CaCC	A8K7I4	1179	CLCA1	Human	RFU	Protein	20	155.75	156.456	156.456	155.329	156.442	154.82	592.2	594.275	594.275	585.506	586.408	576.214	3.80225	3.79836	3.79836	3.76945	3.74841	3.72184	2.3384	2.4335	2.4335	2.69832	2.60747	3.11487
	10497-242	3	SL025418	Fc_MOUSE	Q99LC4			Mouse	RFU	Protein	20	91.25	92.3203	92.3203	91.4928	91.4582	91.7945	362.6	363.081	363.081	359.828	361.657	361.163	3.9737	3.93284	3.93284	3.93286	3.95434	3.93447	2.51369	2.49622	2.49622	2.71216	2.73229	3.34835
	10499-1	3	SL008733	T106A	Q96A25	113277	TMEM106A	Human	RFU	Protein	20	32.55	33.6197	33.6197	33.6501	33.6633	32.954	186.8	186.799	186.799	185.417	185.41	187.55	5.73886	5.55623	5.55623	5.51014	5.50778	5.69127	3.53788	3.52152	3.52152	4.07915	4.09974	4.96096
	10501-3	3	SL025418	Fc_MOUSE	Q99LC4			Mouse	RFU	Protein	20	3.6	3.66277	3.66277	3.53876	3.33812	3.40932	14.6	14.6922	14.6922	14.5683	13.2632	13.2031	4.05556	4.01121	4.01121	4.11679	3.97327	3.87264	1.28634	1.28237	1.28237	1.37245	1.31849	1.26107
	10502-15	3	SL025418	Fc_MOUSE	Q99LC4			Mouse	RFU	Protein	20	123.2	122.9	122.9	123.642	120.162	121.569	460.4	461.348	461.348	460.164	456.738	445.092	3.73701	3.75384	3.75384	3.72175	3.80103	3.66122	2.2519	2.36482	2.36482	2.74788	2.52102	3.08381
	10503-55	3	SL025418	Fc_MOUSE	Q99LC4			Mouse	RFU	Protein	20	173.9	176.077	176.077	178.406	174.467	174.537	695.2	696.742	696.742	688.731	685.084	684.15	3.9977	3.95702	3.95702	3.86046	3.92673	3.91979	2.41893	2.45253	2.45253	2.73376	2.66589	3.12324
	10504-6	3	SL025418	Fc_MOUSE	Q99LC4			Mouse	RFU	Protein	20	129.1	131.798	131.798	129.213	127.863	129.322	294.9	294.324	294.324	291.097	291.255	292.476	2.28428	2.23314	2.23314	2.25285	2.27787	2.26161	1.43434	1.40434	1.40434	1.53187	1.5315	1.80634
	10505-12	3	SL018629	RNF43	Q68DV7	54894	RNF43	Human	RFU	Protein	20	240.3	244.789	244.789	241.605	241.7	240.295	700.1	700.407	700.407	691.155	691.476	682.843	2.91344	2.86127	2.86127	2.86068	2.86089	2.84169	1.7846	1.73808	1.73808	1.9341	1.99209	2.34042
	10506-53	3	SL007962	PGRC2	O15173	10424	PGRMC2	Human	RFU	Protein	20	170	171.136	171.136	173.785	172.598	172.211	1085.9	1080.1	1080.1	1070.54	1077.92	1084.87	6.38765	6.31133	6.31133	6.16014	6.24525	6.29967	3.8713	4.03156	4.03156	4.45756	4.48155	5.49328
	10507-166	3	SL009308	sperm protein 10	P26436	56	ACRV1	Human	RFU	Protein	20	55.4	55.7936	55.7936	55.5443	55.7697	56.0807	200	200.373	200.373	198.368	197.893	195.893	3.61011	3.59133	3.59133	3.57134	3.54839	3.49307	2.24972	2.33624	2.33624	2.61122	2.58154	2.96354
	10510-62	3	SL018612	SCIMP	Q6UWF3	388325	SCIMP	Human	RFU	Protein	20	69.8	69.7025	69.7025	68.7438	69.7085	70.3943	220.4	218.954	218.954	217.069	218.03	218.042	3.15759	3.14127	3.14127	3.15765	3.12774	3.09743	2.06851	2.05989	2.05989	2.28145	2.33271	2.49858
	10511-10	3	SL025821	Collagen alpha-3(VI):isoform 3	P12111	1293	COL6A3	Human	RFU	Protein	0.5	2.5	2.51001	2.51001	2.62271	2.42071	2.38935	199.2	200.012	200.012	200.436	181.425	175.527	79.68	79.6859	79.6859	76.423	74.9469	73.462	36.2182	36.9823	36.9823	35.4233	24.2126	25.1632
	10512-13	3	SL025888	IL3RB:ECD	P32927	1439	CSF2RB	Human	RFU	Protein	20	77.9	77.6988	77.6988	77.4882	76.8092	77.8876	283.6	282.727	282.727	279.275	281.207	280.66	3.64056	3.63875	3.63875	3.60409	3.66111	3.60339	2.42601	2.44921	2.44921	2.62529	2.64905	3.20046
	10513-13	3	SL018613	CSEN	Q9Y2W7	30818	KCNIP3	Human	RFU	Protein	20	79.7	79.6279	79.6279	81.1647	80.7388	80.5061	557.5	557.706	557.706	549.98	549.169	534.494	6.99498	7.0039	7.0039	6.7761	6.80179	6.63918	4.49778	4.65145	4.65145	5.14049	5.07499	5.67417
	10514-5	3	SL005360	PGD2 synthase	P41222	5730	PTGDS	Human	RFU	Protein	0.5	109.95	110.101	110.101	110.876	110.907	111.27	19130.5	19089.7	19089.7	19060.1	19170	19138.7	173.993	173.382	173.382	171.904	172.848	172.002	110.773	117.385	117.385	134.914	132.529	139.852
	10516-53	3	SL025418	Fc_MOUSE	Q99LC4			Mouse	RFU	Protein	20	33.85	34.5129	34.5129	33.8539	33.9633	34.5109	78.3	77.8287	77.8287	77.3218	77.3005	78.1228	2.31315	2.25507	2.25507	2.28398	2.276	2.26371	1.60287	1.62929	1.62929	1.89107	1.79986	1.72222
	10518-14	3	SL025418	Fc_MOUSE	Q99LC4			Mouse	RFU	Protein	20	36.3	36.2232	36.2232	36.9467	36.5364	36.1968	113.5	112.617	112.617	111.654	111.568	111.502	3.12672	3.10897	3.10897	3.02203	3.0536	3.08043	2.15985	2.21076	2.21076	2.398	2.47603	2.4397
	10521-10	3	SL025939	MXRA8:ECD	Q9BRK3	54587	MXRA8	Human	RFU	Protein	0.5	58.1	57.8607	57.8607	58.2197	58.1322	58.2705	730.3	731.959	731.959	724.87	730.365	730.133	12.5697	12.6504	12.6504	12.4506	12.5639	12.5301	8.7096	9.10977	9.10977	10.017	10.0696	10.707
	10522-167	3	SL025418	Fc_MOUSE	Q99LC4			Mouse	RFU	Protein	20	414.65	417.439	417.439	421.128	384.945	384.665	3999.7	3995.19	3995.19	4008.92	3914.59	3896.14	9.64597	9.57072	9.57072	9.51949	10.1692	10.1287	5.60457	5.17219	5.17219	5.29031	5.46086	5.67156
	10527-22	3	SL013075	DHX9	Q08211	1660	DHX9	Human	RFU	Protein	20	31.05	30.9655	30.9655	30.8275	30.24	30.0651	179	178.145	178.145	178.494	176.853	176.036	5.7649	5.75301	5.75301	5.79007	5.8483	5.85516	3.59438	3.74217	3.74217	3.93863	3.91539	4.23882
	10528-2	3	SL008734	DPEP1	P16444	1800	DPEP1	Human	RFU	Protein	20	76.15	75.6806	75.6806	76.6792	76.1867	75.7838	302.5	301.574	301.574	298.109	296.836	294.375	3.97242	3.98482	3.98482	3.88775	3.89617	3.88441	2.46637	2.75444	2.75444	2.93224	2.96515	3.17529
	10529-19	3	SL025418	Fc_MOUSE	Q99LC4			Mouse	RFU	Protein	20	153.15	155.033	155.033	155.486	155.885	155.514	400.7	401.11	401.11	397.068	397.136	398.972	2.61639	2.58726	2.58726	2.55372	2.54763	2.5655	1.70947	1.71385	1.71385	1.85423	1.89126	2.26947
	10530-8	3	SL016414	PSB6	P28072	5694	PSMB6	Human	RFU	Protein	20	124.4	125.209	125.209	126.591	128.476	127.378	392.1	393.485	393.485	388.216	388.68	388.382	3.15193	3.14262	3.14262	3.06669	3.02531	3.04904	1.95172	2.08864	2.08864	2.30396	2.2182	2.69467
	10531-18	3	SL010845	RASN	P01111	4893	NRAS	Human	RFU	Protein	20	111.2	110.285	110.285	110.667	112.287	111.184	2017.6	2010.45	2010.45	2011.85	2008.09	1977.94	18.1439	18.2296	18.2296	18.1792	17.8835	17.7898	11.9068	12.118	12.118	13.7977	13.4636	15.4903
	10533-1	3	SL025418	Fc_MOUSE	Q99LC4			Mouse	RFU	Protein	20	21.5	21.9583	21.9583	21.7721	20.6544	20.7805	200.6	201.958	201.958	200.794	197.645	197.487	9.33023	9.1973	9.1973	9.22253	9.56914	9.50348	5.4585	5.59213	5.59213	5.93447	5.90216	6.70889
	10534-40	3	SL025953	PARP:BRCT domain	P09874	142	PARP1	Human	RFU	Protein	20	130.7	132.037	132.037	134.378	133.67	132.281	375.7	375.6	375.6	372.57	370.779	369.936	2.87452	2.84466	2.84466	2.77256	2.77385	2.79659	1.77468	1.7705	1.7705	2.06648	2.01045	2.4509
	10535-25	3	SL018731	CX6A2	Q02221	1339	COX6A2	Human	RFU	Protein	20	29.5	29.3006	29.3006	29.115	28.9699	27.9155	139	140.608	140.608	138.432	138.698	135.548	4.71186	4.79881	4.79881	4.75466	4.78765	4.85565	2.73892	2.78049	2.78049	2.87753	3.15518	3.26937
	10539-30	3	SL014293	C99L2	Q8TCZ2	83692	CD99L2	Human	RFU	Protein	20	93.5	92.6571	92.6571	93.6062	93.7833	93.9186	468.4	468.584	468.584	465.918	466.021	463.464	5.00963	5.05719	5.05719	4.97743	4.96913	4.93474	3.11229	3.44573	3.44573	3.85799	3.74719	4.0983
	10546-2	3	SL012744	TSEAR	Q8WU66	54084	TSPEAR	Human	RFU	Protein	20	124.15	126.355	126.355	127.389	123.025	126.236	690.3	696.646	696.646	690.713	680.63	668.088	5.56021	5.51339	5.51339	5.42206	5.53244	5.29239	3.23099	3.35485	3.35485	3.84966	3.75027	3.81592
	10547-42	3	SL025418	Fc_MOUSE	Q99LC4			Mouse	RFU	Protein	20	147.7	149.063	149.063	150.421	152.66	151.137	528.7	523.716	523.716	517.928	521.091	517.502	3.57955	3.51339	3.51339	3.44318	3.41341	3.42407	2.32191	2.27024	2.27024	2.60328	2.63136	3.03839
	10548-35	3	SL025418	Fc_MOUSE	Q99LC4			Mouse	RFU	Protein	20	59.05	59.5423	59.5423	59.6123	60.2653	60.3044	1802.2	1804.9	1804.9	1805.62	1807.87	1790.48	30.5199	30.3129	30.3129	30.2894	29.9984	29.6907	20.0133	19.7111	19.7111	22.883	21.4729	22.4446
	10550-37	3	SL004132	BMP RIB	O00238	658	BMPR1B	Human	RFU	Protein	20	110.75	111.266	111.266	112.253	110.37	109.67	393.2	392.266	392.266	389.987	386.563	386.613	3.55034	3.52549	3.52549	3.47418	3.50244	3.52523	2.22461	2.24635	2.24635	2.61062	2.52406	2.94012
	10551-7	3	SL007008	LAT	O43561	27040	LAT	Human	RFU	Protein	20	104.75	103.592	103.592	104.281	102.468	102.999	1528	1523.19	1523.19	1497.06	1468.47	1448	14.5871	14.7037	14.7037	14.356	14.3311	14.0584	9.37423	9.93671	9.93671	10.1339	10.5344	10.7891
	10552-88	3	SL017983	NKG2F	O43908	8302	KLRC4	Human	RFU	Protein	20	89.8	92.8042	92.8042	93.737	93.9933	94.0279	425.2	425.903	425.903	421.75	425.425	428.202	4.73497	4.58927	4.58927	4.49929	4.52613	4.55399	2.96203	2.84739	2.84739	3.25419	2.98881	3.48851
	10553-8	3	SL017988	TOIP2	Q8NFQ8	163590	TOR1AIP2	Human	RFU	Protein	20	94.3	95.2621	95.2621	93.7218	93.6772	94.5837	1950.8	1955.68	1955.68	1926.65	1928.51	1963.08	20.6872	20.5294	20.5294	20.5571	20.5867	20.7549	12.4811	13.1659	13.1659	14.2272	14.7265	16.5513
	10554-23	3	SL009072	BGAL	P16278	2720	GLB1	Human	RFU	Protein	20	2.1	2.11658	2.11658	2.07288	1.96983	1.94436	24.6	24.8736	24.8736	24.5447	23.1741	22.6384	11.7143	11.7518	11.7518	11.8408	11.7645	11.6432	6.83333	6.37708	6.37708	6.71672	5.62019	5.65065
	10557-6	3	SL018003	TEX29	Q8N6K0	121793	TEX29	Human	RFU	Protein	0.5	61.55	62.0735	62.0735	62.2943	61.4556	61.4146	810.8	818.142	818.142	812.585	812.663	798.33	13.173	13.1802	13.1802	13.0443	13.2236	12.999	9.07951	9.34571	9.34571	10.3526	10.3462	10.6944
	10558-26	3	SL008436	PCDH9	Q9HC56	5101	PCDH9	Human	RFU	Protein	20	85.65	85.1549	85.1549	85.5404	85.1762	85.0369	4801.6	4798.68	4798.68	4750.41	4726.25	4761.75	56.0607	56.3524	56.3524	55.5342	55.488	55.9963	39.3897	39.0955	39.0955	46.0303	42.1041	46.5559
	10560-1	3	SL025895	ITM2C:N-term	Q9NQX7	81618	ITM2C	Human	RFU	Protein	20	39.3	39.0744	39.0744	38.8668	38.5296	37.9593	217	217.62	217.62	215.452	213.843	212.777	5.52163	5.56938	5.56938	5.54335	5.55008	5.6054	3.3359	3.63435	3.63435	3.72435	3.8905	4.30133
	10561-5	3	SL004512	PGRP-I-alpha	Q96LB9	114771	PGLYRP3	Human	RFU	Protein	20	53.6	54.3244	54.3244	53.6122	52.5134	53.5577	540.9	543.463	543.463	539.038	532.306	532.398	10.0914	10.004	10.004	10.0544	10.1366	9.94063	6.15709	6.20149	6.20149	6.58761	6.94575	7.41218
	10562-42	3	SL015086	NETO2	Q8NC67	81831	NETO2	Human	RFU	Protein	20	48.95	49.6534	49.6534	51.1754	52.2772	51.4947	791.8	787.295	787.295	778.337	775.523	767.455	16.1757	15.8558	15.8558	15.2092	14.8348	14.9036	10.3571	11.2228	11.2228	11.4649	10.163	11.2733
	10563-13	3	SL018021	LYSM3	Q7Z3D4	116068	LYSMD3	Human	RFU	Protein	20	55.9	57.5984	57.5984	56.8708	57.1032	57.2545	176.2	176.043	176.043	174.483	174.054	174.391	3.15206	3.05638	3.05638	3.06807	3.04807	3.04589	2.19838	2.08989	2.08989	2.31753	2.32483	2.58891
	10565-19	3	SL017951	SLIK3	O94933	22865	SLITRK3	Human	RFU	Protein	20	151.6	153.44	153.44	157.086	158.523	157.573	4938.7	4910.65	4910.65	4943.98	4952.56	4874.03	32.5772	32.0037	32.0037	31.4731	31.242	30.9319	19.6097	21.3341	21.3341	23.8474	23.0291	25.5858
	10569-28	3	SL012443	MFAP2	P55001	4237	MFAP2	Human	RFU	Protein	0.5	71.45	73.5974	73.5974	73.7719	73.2949	73.313	974.9	972.362	972.362	971.295	956.721	957.741	13.6445	13.2119	13.2119	13.1662	13.053	13.0637	8.49956	8.61172	8.61172	8.47836	9.27062	10.095
	10571-14	3	SL018096	MGAT1	P26572	4245	MGAT1	Human	RFU	Protein	20	62.3	62.7396	62.7396	63.6063	63.7066	63.6514	399.6	397.995	397.995	392.779	393.673	392.631	6.41413	6.3436	6.3436	6.17516	6.17946	6.16846	4.1821	4.55687	4.55687	4.61575	4.46306	4.87975
	10572-65	3	SL012372	CST8	O60676	10047	CST8	Human	RFU	Protein	20	125	124.595	124.595	125.626	126.482	129.287	8665.3	8706.14	8706.14	8698.36	8872.11	8898.61	69.3224	69.8754	69.8754	69.2399	70.145	68.8281	43.4896	46.9415	46.9415	51.6236	50.5728	52.7196
	10574-10	3	SL000283	b2-Microglobulin	P61769	567	B2M	Human	RFU	Protein	20	56.3	58.1788	58.1788	56.8966	57.2891	56.6864	1457	1455.11	1455.11	1438.32	1445.64	1443.31	25.8792	25.0109	25.0109	25.2795	25.2341	25.4614	16.4077	15.5856	15.5856	17.5872	17.2267	21.0168
	10575-31	3	SL018139	PUF60	Q9UHX1	22827	PUF60	Human	RFU	Protein	20	104.1	104.976	104.976	104.669	104.388	105.352	4134.9	4144.02	4144.02	4091.62	4071.59	4093.64	39.7205	39.4757	39.4757	39.0912	39.0043	38.8569	24.3803	25.5818	25.5818	28.3282	29.4266	29.3844
	10576-7	3	SL025965	PXDC2:ECD	Q6UX71	84898	PLXDC2	Human	RFU	Protein	0.5	55.4	55.6576	55.6576	55.9288	55.4586	55.7285	723.1	723.721	723.721	718.624	726.418	726.621	13.0523	13.0031	13.0031	12.8489	13.0984	13.0386	8.29719	9.1553	9.1553	9.83862	9.79501	10.2762
	10580-14	3	SL012586	SFTA2	Q6UW10	389376	SFTA2	Human	RFU	Protein	20	79.65	80.1436	80.1436	81.0764	80.0951	80.7692	317.3	317.575	317.575	314.757	313.465	310.855	3.98368	3.96258	3.96258	3.88223	3.91366	3.84868	2.61907	2.71578	2.71578	2.98516	3.03504	3.26186
	10582-36	3	SL018286	SG196	Q9H5K3	84197	POMK	Human	RFU	Protein	20	65.2	65.7655	65.7655	65.6718	63.4142	63.584	255.1	256.495	256.495	254.887	252.617	250.605	3.91258	3.90015	3.90015	3.88123	3.98361	3.94132	2.34144	2.44631	2.44631	2.35342	2.55953	2.61908
	10583-1	3	SL018282	TM108	Q6UXF1	66000	TMEM108	Human	RFU	Protein	20	77.55	77.1068	77.1068	76.8542	77.1865	76.7864	272.6	271.074	271.074	267.093	268.1	264.586	3.51515	3.51556	3.51556	3.47532	3.47341	3.44574	2.29945	2.4622	2.4622	2.6863	2.75675	2.95724
	10584-7	3	SL018289	NDUS4	O43181	4724	NDUFS4	Human	RFU	Protein	20	152.2	153.827	153.827	156.139	157.906	155.233	3455.4	3474.82	3474.82	3386.43	3382.88	3380.54	22.703	22.5892	22.5892	21.6885	21.4234	21.7772	14.8972	15.1984	15.1984	16.9576	15.6554	17.1951
	10588-39	3	SL011395	SIAT9	Q9UNP4	8869	ST3GAL5	Human	RFU	Protein	20	87.15	88.2941	88.2941	88.6989	89.4635	88.1401	336.7	338.407	338.407	333.056	332.31	331.212	3.86345	3.83273	3.83273	3.75491	3.71447	3.75779	2.48212	2.46865	2.46865	2.75252	2.64796	3.32023
	10589-7	3	SL018354	RET1L	Q5VY80	154064	RAET1L	Human	RFU	Protein	20	42.25	43.0288	43.0288	42.1801	42.0459	41.7466	367	366.057	366.057	362.355	363.535	359.158	8.68639	8.50724	8.50724	8.59067	8.64614	8.60329	5.33818	5.75175	5.75175	6.07593	6.2334	6.27638
	10593-14	3	SL025418	Fc_MOUSE	Q99LC4			Mouse	RFU	Protein	20	2.3	2.38764	2.38764	2.2923	2.37322	2.37931	43	43.5069	43.5069	43.0482	42.8551	42.4639	18.6957	18.2217	18.2217	18.7795	18.0578	17.8471	8.95833	8.3786	8.3786	9.34953	6.85488	7.33478
	10600-24	3	SL017410	CLGN	O14967	1047	CLGN	Human	RFU	Protein	0.5	46	46.4089	46.4089	45.7342	41.5921	41.5011	2911.9	2909.11	2909.11	2938.99	2754.82	2717.39	63.3022	62.6842	62.6842	64.2624	66.2343	65.4775	21.49	21.9754	21.9754	22.7071	31.1581	32.6983
	10603-1	3	SL012419	HIS3	P15516	3347	HTN3	Human	RFU	Protein	20	147.8	151.223	151.223	149.137	147.037	144.531	1319	1317.61	1317.61	1324.01	1314.58	1287.41	8.92422	8.71302	8.71302	8.87781	8.94048	8.90754	4.15368	4.02348	4.02348	4.73128	4.69772	4.80298
	10605-22	3	SL004748	APMAP	Q9HDC9	57136	APMAP	Human	RFU	Protein	20	23.3	23.5572	23.5572	23.4193	23.287	23.2563	168.2	167.424	167.424	166.74	167.617	167.229	7.21888	7.10713	7.10713	7.11976	7.19788	7.19071	4.76487	4.73217	4.73217	5.13717	5.28004	5.54976
	10606-34	3	SL026012	TOIP1:Perinuclear	Q5JTV8	26092	TOR1AIP1	Human	RFU	Protein	20	59.1	59.6492	59.6492	59.8105	59.5905	58.2287	4275.5	4271.18	4271.18	4231.73	4189.98	4303.22	72.3435	71.6049	71.6049	70.7523	70.3128	73.9021	46.8035	50.8403	50.8403	53.4708	53.6635	58.2745
	10607-4	3	SL025418	Fc_MOUSE	Q99LC4			Mouse	RFU	Protein	20	2	2.0901	2.0901	2.04883	2.00077	1.98608	14.3	14.3844	14.3844	14.4143	13.5013	13.7197	7.15	6.88216	6.88216	7.03537	6.74804	6.90793	4.08571	3.85154	3.85154	3.96542	3.23994	3.321
	10608-9	3	SL012418	HIS1	P15515	3346	HTN1	Human	RFU	Protein	20	76	75.9907	75.9907	76.9057	76.7629	76.731	523.2	523.923	523.923	516.654	516.548	518.874	6.88421	6.89456	6.89456	6.71801	6.72914	6.76225	4.75636	4.76224	4.76224	5.04665	5.13084	5.92566
	10610-8	3	SL025418	Fc_MOUSE	Q99LC4			Mouse	RFU	Protein	20	143.95	144.055	144.055	148.967	143.877	145.709	779.4	777.923	777.923	772.899	767.852	769.88	5.41438	5.40018	5.40018	5.18839	5.33685	5.28368	3.34938	3.59719	3.59719	3.84846	3.67115	4.18888
	10612-18	3	SL008694	PLOD3	O60568	8985	PLOD3	Human	RFU	Protein	0.5	35.95	36.0439	36.0439	36.3352	36.058	35.6271	1908.7	1919.31	1919.31	1892.46	1900.99	1917.59	53.0932	53.2494	53.2494	52.0834	52.7202	53.824	36.5651	38.889	38.889	41.1669	39.6035	39.1915
	10613-33	3	SL018589	CASC4	Q6P4E1	113201	GOLM2	Human	RFU	Protein	20	41.5	41.1353	41.1353	42.307	41.6189	41.4757	2298.5	2307.5	2307.5	2290.26	2311.8	2315.96	55.3855	56.0954	56.0954	54.1342	55.5468	55.8391	34.306	37.915	37.915	38.1215	39.6965	41.9525
	10615-18	3	SL008066	MYP0	P25189	4359	MPZ	Human	RFU	Protein	20	78	78.3238	78.3238	76.899	77.8994	78.6982	2018.2	2012.62	2012.62	1998.57	1996.8	1973.93	25.8744	25.6962	25.6962	25.9896	25.633	25.0823	17.3236	17.4369	17.4369	20.1217	18.9029	21.7536
	10616-67	3	SL017477	PDXL2	Q9NZ53	50512	PODXL2	Human	RFU	Protein	20	118.6	121.255	121.255	122.891	123.222	123.013	455.1	451.414	451.414	445.608	451.168	446.514	3.83727	3.72285	3.72285	3.62604	3.66143	3.62981	2.5589	2.5624	2.5624	2.80135	2.85232	3.2246
	10618-190	3	SL004439	megalin	P98164	4036	LRP2	Human	RFU	Protein	20	90.05	90.8058	90.8058	91.91	91.8966	92.2528	405.1	404.815	404.815	401.921	398.879	396.017	4.49861	4.45803	4.45803	4.37299	4.34052	4.29274	2.87713	3.04583	3.04583	3.34532	3.22477	3.70285
	10620-21	3	SL000548	PSP-94	P08118	4477	MSMB	Human	RFU	Protein	20	114.9	113.302	113.302	112.031	112.342	113.8	8187.4	8073.22	8073.22	7997.42	8017.89	7909.08	71.2567	71.2543	71.2543	71.3855	71.3701	69.4998	43.2281	47.0032	47.0032	54.6968	55.1626	59.6109
	10621-26	3	SL018592	PRR16	Q569H4	51334	PRR16	Human	RFU	Protein	20	69.15	69.9652	69.9652	70.8625	70.7183	70.7503	462.2	460.768	460.768	455.337	457.516	463.839	6.68402	6.58567	6.58567	6.42564	6.46955	6.55601	4.49174	4.61444	4.61444	5.15941	5.13214	5.57151
	10622-9	3	SL025418	Fc_MOUSE	Q99LC4			Mouse	RFU	Protein	20	24.2	24.3289	24.3289	23.9707	22.9492	23.1598	122.4	122.773	122.773	122.382	120.086	118.471	5.05785	5.04639	5.04639	5.10549	5.23268	5.11537	3.04478	3.01619	3.01619	3.42579	3.31598	3.49889
	10623-19	3	SL025933	MUC1:region 1	P15941	4582	MUC1	Human	RFU	Protein	20	58.25	58.8342	58.8342	58.6428	59.007	59.2559	351.4	349.848	349.848	346.952	348.767	347.092	6.03262	5.94634	5.94634	5.91636	5.9106	5.85751	3.77849	3.954	3.954	4.23397	4.41035	5.05032
	10624-45	3	SL018582	ISK13	Q1W4C9	153218	SPINK13	Human	RFU	Protein	20	69	69.0035	69.0035	68.636	68.7502	68.7824	293.1	293.451	293.451	287.19	288.278	286.625	4.24783	4.25269	4.25269	4.18424	4.19313	4.16712	2.79143	2.76713	2.76713	3.11036	3.00515	3.56041
	10626-116	3	SL018611	SIA7C	Q8NDV1	256435	ST6GALNAC3	Human	RFU	Protein	20	285.6	292.866	292.866	287.693	288.656	290.083	1497.8	1487.57	1487.57	1472.03	1477.03	1459.97	5.2444	5.07936	5.07936	5.11666	5.11691	5.03294	3.26959	3.23152	3.23152	3.628	3.694	4.27001
	10627-87	3	SL007366	APLP2	Q06481	334	APLP2	Human	RFU	Protein	0.5	78.45	77.2528	77.2528	77.0283	76.0971	75.2764	1430.7	1438	1438	1413.56	1413.95	1408.7	18.2371	18.6142	18.6142	18.3512	18.5809	18.7138	11.9524	11.5666	11.5666	13.8826	12.7865	13.7067
	10630-5	3	SL007633	HTAI2	Q9BUP3	10553	HTATIP2	Human	RFU	Protein	20	62.35	63.1193	63.1193	62.7056	62.9396	63.5626	764.5	762.005	762.005	758.812	757.708	768.533	12.2614	12.0725	12.0725	12.1012	12.0386	12.0909	7.6757	7.66848	7.66848	9.03305	8.98284	9.71242
	10631-9	3	SL007962	PGRC2	O15173	10424	PGRMC2	Human	RFU	Protein	20	99.15	102.748	102.748	102.341	99.7326	101.262	735.2	734.084	734.084	736.753	721.415	723.36	7.41503	7.14453	7.14453	7.19902	7.23349	7.14346	4.30193	4.4405	4.4405	4.70937	4.97281	5.11653
	10636-1	3	SL025932	MO2R1:CD	Q8TD46	131450	CD200R1	Human	RFU	Protein	20	68.65	69.3686	69.3686	69.6271	69.7157	69.0138	306.4	309.556	309.556	305.885	307.321	303.119	4.46322	4.46248	4.46248	4.39319	4.4082	4.39215	2.8797	2.98283	2.98283	3.36319	3.41832	3.67504
	10637-50	3	SL025903	K1324:ECD	Q6UXG2	57535	ELAPOR1	Human	RFU	Protein	20	39.9	39.6417	39.6417	39.9782	39.7586	39.8009	325.4	322.254	322.254	322.839	322.096	318.954	8.15539	8.12917	8.12917	8.07536	8.10131	8.01373	5.90027	6.07988	6.07988	6.80455	6.1156	5.69406
	10638-1	3	SL018685	TINF2	Q9BSI4	26277	TINF2	Human	RFU	Protein	20	20.05	19.7528	19.7528	20.0937	20.1042	19.516	137.1	136.784	136.784	135.886	137.491	136.204	6.83791	6.9248	6.9248	6.76262	6.83891	6.97908	4.5624	4.58497	4.58497	4.76936	4.83558	5.63305
	10639-1	3	SL025418	Fc_MOUSE	Q99LC4			Mouse	RFU	Protein	20	56.5	56.7368	56.7368	56.9921	57.2047	56.6318	2552.3	2553.98	2553.98	2549.23	2528.16	2528.78	45.1735	45.0144	45.0144	44.7295	44.1949	44.6529	29.4213	31.8604	31.8604	34.0573	33.7099	36.9333
	10640-9	3	SL025418	Fc_MOUSE	Q99LC4			Mouse	RFU	Protein	20	63.95	64.2756	64.2756	63.8835	64.1055	63.6928	242.1	243.284	243.284	241.32	239.435	235.495	3.78577	3.78501	3.78501	3.7775	3.73502	3.69736	2.29044	2.40425	2.40425	2.69899	2.63109	2.88645
	10643-16	3	SL025948	NOE3:C-term	Q96PB7	118427	OLFM3	Human	RFU	Protein	20	215.6	214.431	214.431	216.581	221.663	219.82	1437.5	1436.94	1436.94	1419.42	1410.97	1397.93	6.66744	6.70115	6.70115	6.55376	6.3654	6.35943	4.11773	4.5577	4.5577	4.76512	4.58165	4.93332
	10645-72	3	SL025418	Fc_MOUSE	Q99LC4			Mouse	RFU	Protein	20	278.05	277.006	277.006	284.116	274.562	271.067	1966.9	1979.77	1979.77	1968.83	1925.84	1904.13	7.07391	7.14703	7.14703	6.92969	7.01424	7.02458	4.48501	4.7201	4.7201	4.84718	4.40422	4.6292
	10647-18	3	SL017894	ASCC1	Q8N9N2	51008	ASCC1	Human	RFU	Protein	0.5	70.3	70.0459	70.0459	70.6935	70.881	69.5379	1157.7	1154.79	1154.79	1150.89	1147.08	1149.53	16.468	16.4862	16.4862	16.28	16.1832	16.531	10.4722	11.2275	11.2275	12.5414	10.9551	12.9401
	10655-43	3	SL025418	Fc_MOUSE	Q99LC4			Mouse	RFU	Protein	20	3	3.09854	3.09854	3.1701	2.95882	3.12555	37.2	37.2153	37.2153	36.7725	34.5405	34.4947	12.4	12.0106	12.0106	11.5998	11.6737	11.0364	4.25143	4.15867	4.15867	3.93824	4.89559	4.64216
	10658-28	3	SL025418	Fc_MOUSE	Q99LC4			Mouse	RFU	Protein	20	124.1	122.937	122.937	122.897	123.621	120.886	460.6	459.252	459.252	460.361	460.178	457.896	3.71152	3.73567	3.73567	3.7459	3.72249	3.78784	2.17162	2.23443	2.23443	2.24648	2.33342	2.37019
	10659-49	3	SL025418	Fc_MOUSE	Q99LC4			Mouse	RFU	Protein	20	59.1	58.7923	58.7923	59.0853	58.9803	59.6348	158.6	158.098	158.098	157.149	157.213	157.23	2.68359	2.6891	2.6891	2.6597	2.66551	2.63654	1.80023	1.86881	1.86881	2.12685	2.14148	2.09897
	10660-33	3	SL025418	Fc_MOUSE	Q99LC4			Mouse	RFU	Protein	20	87.6	87.007	87.007	88.8608	89.398	88.6762	219.9	219.333	219.333	215.833	215.82	214.591	2.51027	2.52087	2.52087	2.42889	2.41414	2.41994	1.63373	1.70564	1.70564	1.81993	1.85887	2.07704
	10661-4	3	SL025418	Fc_MOUSE	Q99LC4			Mouse	RFU	Protein	20	42.55	43.2921	43.2921	43.1095	42.9696	43.2805	150.2	149.751	149.751	148.62	147.795	147.554	3.52996	3.45909	3.45909	3.4475	3.43953	3.40926	2.24012	2.33138	2.33138	2.66791	2.57589	2.62305
	10663-42	3	SL018014	INSI1	O15503	3638	INSIG1	Human	RFU	Protein	20	91.2	93.0616	93.0616	90.9713	90.8394	91.1848	343.3	342.875	342.875	338.227	337.851	335.123	3.76425	3.68439	3.68439	3.71796	3.71921	3.6752	2.45741	2.36094	2.36094	2.75884	2.70359	3.16973
	10665-30	3	SL025418	Fc_MOUSE	Q99LC4			Mouse	RFU	Protein	20	508.2	493.523	493.523	495.834	499.469	505.296	1023.7	1028.92	1028.92	1020.99	1043.21	1032.01	2.01436	2.08485	2.08485	2.05913	2.08864	2.04238	1.14036	1.21867	1.21867	1.14581	1.17204	1.16509
	10666-7	3	SL012791	GNPTG	Q9UJJ9	84572	GNPTG	Human	RFU	Protein	0.005	53.95	53.667	53.667	56.636	55.0652	57.8065	1015	1017.98	1017.98	1015.07	1005.31	1009.2	18.8137	18.9685	18.9685	17.9226	18.2567	17.4583	9.90727	11.0148	11.0148	9.54957	10.6541	12.6617
	10667-78	3	SL018036	CA185	Q5T7R7	284546	C1orf185	Human	RFU	Protein	20	66	66.8821	66.8821	66.3535	66.8356	66.8642	180.6	179.517	179.517	178.039	177.777	178.838	2.73636	2.68408	2.68408	2.68319	2.65991	2.67465	1.83817	1.78696	1.78696	1.92626	1.93645	2.24414
	10668-5	3	SL007377	STX4	Q12846	6810	STX4	Human	RFU	Protein	20	45.35	45.2635	45.2635	45.0489	44.7969	45.1895	1661.2	1662.79	1662.79	1637.61	1641.14	1684.11	36.6307	36.7358	36.7358	36.3518	36.6351	37.2678	24.574	26.6942	26.6942	28.0094	27.4489	31.2244
	10670-26	3	SL010470	Semaphorin 3E	O15041	9723	SEMA3E	Human	RFU	Protein	20	2.4	2.50367	2.50367	2.40587	2.43117	2.60954	21.6	21.8587	21.8587	22.0761	19.1858	18.8478	9	8.73068	8.73068	9.17591	7.89158	7.22266	4	3.79496	3.79496	3.83084	3.09565	2.75922
	10671-67	3	SL025418	Fc_MOUSE	Q99LC4			Mouse	RFU	Protein	20	44.15	44.0906	44.0906	44.2441	43.5872	44.1513	229.7	230.545	230.545	227.553	225.949	227.157	5.20272	5.22889	5.22889	5.14313	5.18385	5.14497	3.28612	3.49567	3.49567	3.64655	3.65437	3.97861
	10672-75	3	SL004483	SP-B	P07988	6439	SFTPB	Human	RFU	Protein	20	30.55	31.0165	31.0165	30.6244	30.8948	30.8615	230.7	231.141	231.141	229.677	231.562	228.206	7.55155	7.45221	7.45221	7.49979	7.49519	7.39454	4.24862	4.31897	4.31897	4.20046	4.38339	4.45038
	10675-223	3	SL018343	TMX2	Q9Y320	51075	TMX2	Human	RFU	Protein	20	7.2	7.39487	7.39487	7.20588	6.89433	7.12251	111.8	112.042	112.042	111.962	111.544	111.049	15.5278	15.1513	15.1513	15.5376	16.1791	15.5913	6.90123	6.66698	6.66698	7.92588	8.53265	8.49418
	10677-9	3	SL007990	NDUB4	O95168	4710	NDUFB4	Human	RFU	Protein	20	411.25	408.597	408.597	415.442	409.212	395.546	2352.9	2361.66	2361.66	2347.24	2367.87	2334.65	5.72134	5.77992	5.77992	5.64998	5.78642	5.90235	3.00498	2.91648	2.91648	2.9562	2.75371	2.92592
	10692-48	3	SL025418	Fc_MOUSE	Q99LC4			Mouse	RFU	Protein	20	154.2	152.276	152.276	152.191	152.675	152.415	1722.8	1745.14	1745.14	1722.73	1697.38	1716.82	11.1725	11.4604	11.4604	11.3195	11.1176	11.2641	6.71134	6.96806	6.96806	7.877	8.40538	8.20565
	10693-43	3	SL025910	KLRG2:C-term	A4D1S0	346689	KLRG2	Human	RFU	Protein	20	77.75	78.054	78.054	78.104	78.9704	78.5687	516.6	515.174	515.174	510.447	509.323	504.678	6.64437	6.60023	6.60023	6.53548	6.44954	6.4234	4.22577	4.28165	4.28165	4.91251	4.64452	5.53671
	10695-12	3	SL012662	WF10B	Q8IUB3	280664	WFDC10B	Human	RFU	Protein	20	84.25	85.638	85.638	83.2037	83.8715	83.5926	321.4	318.458	318.458	316.86	315.657	314.533	3.81484	3.71865	3.71865	3.80824	3.76358	3.76269	2.51585	2.41231	2.41231	2.81292	2.77958	3.30526
	10699-52	3	SL018603	LRP1	Q07954	4035	LRP1	Human	RFU	Protein	20	53.75	53.8615	53.8615	53.7801	54.0183	54.7047	332	330.296	330.296	329.743	329.712	331.772	6.17674	6.13232	6.13232	6.13132	6.10371	6.06477	4.2701	4.46453	4.46453	4.86211	4.80648	4.84958
	10700-10	3	SL025885	IGS11:CD	Q5DX21	152404	IGSF11	Human	RFU	Protein	20	49.15	49.2818	49.2818	49.2439	49.6164	49.7582	420.6	420.905	420.905	416.517	417.256	411.37	8.55748	8.54078	8.54078	8.45826	8.40964	8.26739	5.74983	6.13375	6.13375	6.53995	6.58547	6.5642
	10701-30	3	SL025418	Fc_MOUSE	Q99LC4			Mouse	RFU	Protein	20	237.25	242.247	242.247	241.057	243.734	241.715	1077.1	1073.41	1073.41	1072.71	1074.9	1067.45	4.53994	4.43103	4.43103	4.45002	4.41013	4.41614	2.76712	2.83023	2.83023	3.0147	3.07665	3.78425
	10702-1	3	SL012521	COSA1	Q2UY09	340267	COL28A1	Human	RFU	Protein	0.5	49.35	50.6907	50.6907	49.1173	49.1526	48.8097	5502.2	5488.44	5488.44	5450.67	5414.07	5418.74	111.493	108.273	108.273	110.972	110.148	111.018	73.5097	73.5933	73.5933	89.6897	77.2144	91.0374
	10703-203	3	SL006737	SDS3	Q9H7L9	64426	SUDS3	Human	RFU	Protein	20	164	161.771	161.771	164.256	165.225	165.867	559.6	561.432	561.432	558.25	555.885	551.593	3.4122	3.47054	3.47054	3.39865	3.36441	3.32552	2.06685	2.33201	2.33201	2.2597	2.21919	2.23963
	10704-91	3	SL018605	LRMP	Q12912	4033	IRAG2	Human	RFU	Protein	20	29.7	29.7286	29.7286	29.987	30.3138	29.6319	130.5	131.295	131.295	130.965	131.228	127.783	4.39394	4.41646	4.41646	4.36741	4.32899	4.31236	2.73585	2.89376	2.89376	3.00345	2.92934	3.15502
	10705-14	3	SL018611	SIA7C	Q8NDV1	256435	ST6GALNAC3	Human	RFU	Protein	20	106.4	107.558	107.558	105.255	105.453	104.946	265.2	263.796	263.796	259.245	258.736	258.772	2.49248	2.4526	2.4526	2.46303	2.45358	2.46577	1.55862	1.59179	1.59179	1.78558	1.81863	2.17049
	10708-3	3	SL007007	GON2	O43555	2797	GNRH2	Human	RFU	Protein	20	53.25	54.1836	54.1836	54.3437	54.4192	54.6876	231	230.236	230.236	228.876	229.579	227.629	4.33803	4.24918	4.24918	4.21164	4.2187	4.16234	2.89655	2.97227	2.97227	3.26243	3.23764	3.43521
	10710-23	3	SL012618	ZPBP2	Q6X784	124626	ZPBP2	Human	RFU	Protein	20	34.7	34.9924	34.9924	34.4582	34.8903	34.4705	85.2	84.6359	84.6359	84.0588	84.0172	84.1367	2.45533	2.41869	2.41869	2.43944	2.40804	2.44083	1.75851	1.74719	1.74719	1.85636	1.95503	1.97213
	10713-151	3	SL017073	CLM7	A8K4G0	124599	CD300LB	Human	RFU	Protein	20	43.2	43.0949	43.0949	43.1018	42.9825	43.0165	146.7	145.708	145.708	144.597	144.384	144.336	3.39583	3.38109	3.38109	3.35477	3.35914	3.35536	2.36804	2.38964	2.38964	2.51816	2.55088	2.70167
	10714-7	3	SL000269	ACE	P12821	1636	ACE	Human	RFU	Protein	0.5	44.35	43.0208	43.0208	44.7728	44.4421	42.8555	790.3	782.875	782.875	783.094	785.912	788.865	17.8196	18.1976	18.1976	17.4904	17.684	18.4075	10.8857	12.0415	12.0415	13.308	12.2087	13.428
	10715-5	3	SL025418	Fc_MOUSE	Q99LC4			Mouse	RFU	Protein	20	769.95	751.506	751.506	738.599	728.035	714.477	2841.6	2834.71	2834.71	2814.98	2823.24	2804.36	3.69063	3.77204	3.77204	3.81125	3.87789	3.92505	2.01575	2.13711	2.13711	2.17524	2.03548	2.16084
	10716-35	3	SL010942	PSMD5	Q16401	5711	PSMD5	Human	RFU	Protein	20	88	88.6459	88.6459	88.9932	89.2546	89.246	651.1	648.938	648.938	643.435	642.163	641.437	7.39886	7.32056	7.32056	7.23016	7.19473	7.18729	5.12677	5.03616	5.03616	5.91113	5.60078	6.19655
	10721-76	3	SL000451	HSP 70	P0DMV8	3303	HSPA1A	Human	RFU	Protein	20	728.5	727.313	727.313	733.547	719.016	696.278	6912.5	6919.44	6919.44	6822.6	6793.35	6768	9.48868	9.5137	9.5137	9.30083	9.44811	9.72026	5.07433	5.15315	5.15315	4.9802	5.25387	5.10522
	10722-13	3	SL025912	KSYK:Protein Kinase	P43405	6850	SYK	Human	RFU	Protein	20	278.1	271.874	271.874	277.051	279.658	276.405	2767.4	2771.94	2771.94	2746.28	2758.32	2807.09	9.9511	10.1957	10.1957	9.91251	9.8632	10.1557	6.36038	7.31455	7.31455	7.18239	7.33642	6.95036
	10723-41	3	SL025418	Fc_MOUSE	Q99LC4			Mouse	RFU	Protein	20	246.6	246.389	246.389	247.486	245.355	243.059	1368.9	1361.49	1361.49	1356.27	1361.46	1355.78	5.55109	5.52577	5.52577	5.48017	5.54894	5.57797	3.35638	3.68212	3.68212	3.72664	3.50001	3.59989
	10724-45	3	SL025418	Fc_MOUSE	Q99LC4			Mouse	RFU	Protein	20	111.3	115.505	115.505	114.024	114.953	112.989	519.5	519.807	519.807	513.055	509.865	513.146	4.66757	4.50028	4.50028	4.49953	4.43541	4.54154	2.93835	2.88511	2.88511	3.13311	3.12115	3.99383
	10731-10	3	SL018028	HS3S5	Q8IZT8	222537	HS3ST5	Human	RFU	Protein	0.5	511.7	493.063	493.063	493.872	510.49	493.85	2875.7	2883.95	2883.95	2886.21	2935.7	2923.5	5.61989	5.84905	5.84905	5.84405	5.75074	5.91982	3.14215	3.1009	3.1009	3.45471	3.4054	3.26424
	10734-339	3	SL018126	G3ST2	Q9H3Q3	64090	GAL3ST2	Human	RFU	Protein	20	33.45	34.0533	34.0533	31.2093	29.636	29.6888	554.9	561.005	561.005	554.231	543.176	536.449	16.5889	16.4743	16.4743	17.7585	18.3282	18.069	5.14034	5.36004	5.36004	5.49956	7.33196	6.57083
	10737-96	3	SL005397	Serpin B1	P30740	1992	SERPINB1	Human	RFU	Protein	20	220.45	217.935	217.935	224.753	219.263	220.103	4114.6	4100.06	4100.06	4122.67	4065.4	4094.09	18.6645	18.8132	18.8132	18.3431	18.5412	18.6008	10.4049	11.2678	11.2678	12.6354	11.8884	14.0469
	10738-11	3	SL004460	fibulin 5	Q9UBX5	10516	FBLN5	Human	RFU	Protein	20	106.55	108.648	108.648	105.652	105.701	107.341	54096.8	54513.4	54513.4	53784.3	54390.6	54461	507.713	501.745	501.745	509.069	514.571	507.365	253.321	280.227	280.227	265.035	299.938	299.448
	10741-22	3	SL002684	CSF-1	P09603	1435	CSF1	Human	RFU	Protein	20	4.05	4.16132	4.16132	4.19875	4.2508	4.25419	66.6	66.326	66.326	66.0864	66.484	65.6246	16.4444	15.9387	15.9387	15.7395	15.6404	15.4259	9.12329	9.10832	9.10832	8.70218	8.32483	8.94599
	10743-13	3	SL008760	SLIK1	Q96PX8	114798	SLITRK1	Human	RFU	Protein	0.5	49.4	50.1756	50.1756	49.789	50.4524	48.501	2922.7	2943.35	2943.35	2921.85	2898.95	2894.51	59.164	58.6611	58.6611	58.6847	57.4591	59.6795	41.3687	40.6008	40.6008	46.2678	42.4741	45.2298
	10746-24	3	SL009412	DKK3	Q9UBP4	27122	DKK3	Human	RFU	Protein	20	26.25	27.7891	27.7891	27.2287	27.1626	27.2067	2900.4	2885.27	2885.27	2862.38	2871.28	2880.72	110.491	103.827	103.827	105.124	105.707	105.883	71.1755	65.7215	65.7215	70.8662	70.7547	80.6812
	10748-216	3	SL018468	PCDB2	Q9Y5E7	56133	PCDHB2	Human	RFU	Protein	20	59	58.7915	58.7915	58.1442	58.1726	58.7924	448.6	447.039	447.039	443.811	440.141	437.729	7.60339	7.60379	7.60379	7.63295	7.56611	7.44533	4.81072	5.34341	5.34341	5.79878	5.70759	6.10283
	10749-18	3	SL000451	HSP 70	P0DMV8	3303	HSPA1A	Human	RFU	Protein	20	46.65	46.8207	46.8207	47.299	46.7992	45.7295	2649.5	2661.66	2661.66	2635.83	2633.64	2636.97	56.7953	56.8479	56.8479	55.7271	56.2753	57.6646	36.7221	38.1105	38.1105	37.4122	39.6774	38.1941
	10752-8	3	SL018591	CDYL2	Q8N8U2	124359	CDYL2	Human	RFU	Protein	20	54.4	55.5832	55.5832	54.9017	54.1221	55.105	515.9	515.726	515.726	506.429	505.245	493.282	9.48346	9.27846	9.27846	9.22428	9.33528	8.95168	5.86917	6.05963	6.05963	6.47043	6.53504	6.84715
	10753-31	3	SL018585	ADAM7	Q9H2U9	8756	ADAM7	Human	RFU	Protein	20	78.05	79.4961	79.4961	78.8032	79.5712	79.6905	643	641.766	641.766	638.449	640.175	624.054	8.23831	8.07292	8.07292	8.10182	8.04532	7.83096	5.55268	5.45538	5.45538	6.04582	5.75356	6.61081
	10754-113	3	SL005237	Prokineticin-2	Q9HC23	60675	PROK2	Human	RFU	Protein	20	112.1	109.715	109.715	109.622	108.343	109.948	1945.9	1947.33	1947.33	1935.77	1923.48	1932.66	17.3586	17.749	17.749	17.6585	17.7537	17.578	10.7896	11.0882	11.0882	12.2907	11.6735	14.5249
	10756-34	3	SL012761	UCN3	Q969E3	114131	UCN3	Human	RFU	Protein	20	33.65	33.8401	33.8401	33.4102	33.9519	33.3994	949.8	956.023	956.023	955.404	961.878	973.964	28.2259	28.2512	28.2512	28.5962	28.3306	29.1612	17.1444	17.6976	17.6976	19.5704	18.3817	20.4521
	10758-2	3	SL012375	KERA	O60938	11081	KERA	Human	RFU	Protein	20	34.4	35.9828	35.9828	34.8064	33.8487	33.7907	1918	1914.62	1914.62	1899.01	1891.57	1876.96	55.7558	53.2094	53.2094	54.5591	55.883	55.5468	33.2697	34.4612	34.4612	35.0295	36.9517	36.4855
	10760-107	3	SL018367	GRIA4	P48058	2893	GRIA4	Human	RFU	Protein	20	121.5	120.89	120.89	123.699	120.393	123.223	3107.4	3093	3093	3051.36	3049.79	3049.43	25.5753	25.5853	25.5853	24.6677	25.3319	24.7472	16.4849	17.0177	17.0177	19.3297	17.5275	18.5168
	10761-5	3	SL006541	TMED2	Q15363	10959	TMED2	Human	RFU	Protein	20	119.6	122.508	122.508	122.301	123.888	121.953	582.3	582.547	582.547	578.391	580.615	583.407	4.86873	4.75516	4.75516	4.72924	4.68663	4.78385	3.18894	3.12528	3.12528	3.58658	3.54899	4.27711
	10762-2	3	SL025911	KLRG2:N-term	A4D1S0	346689	KLRG2	Human	RFU	Protein	20	18.7	18.9247	18.9247	19.3044	19.1995	18.4213	520.6	519.409	519.409	515.847	507.884	506.581	27.8396	27.4462	27.4462	26.7217	26.453	27.4998	17.5286	18.1589	18.1589	17.1556	15.0883	15.5256
	10767-52	3	SL018836	GPR64	Q8IZP9	10149	ADGRG2	Human	RFU	Protein	20	65	66.1262	66.1262	65.8443	65.2837	65.8825	483.9	485.296	485.296	479.505	475.916	469.465	7.44462	7.33893	7.33893	7.28241	7.28997	7.12579	4.79109	5.12738	5.12738	5.31877	5.15835	5.47074
	10772-21	3	SL017976	CGAT2	Q8N6G5	55454	CSGALNACT2	Human	RFU	Protein	20	42.55	42.4796	42.4796	42.2722	41.3208	41.5625	238	238.505	238.505	237.621	236.085	236.938	5.59342	5.61458	5.61458	5.62122	5.71347	5.70075	3.34975	3.39028	3.39028	3.45593	4.11862	4.04322
	10780-10	3	SL008723	RAB3D	O95716	9545	RAB3D	Human	RFU	Protein	20	42.9	43.0438	43.0438	42.9084	42.8329	42.6226	160.1	158.7	158.7	157.273	157.139	155.716	3.73193	3.68694	3.68694	3.66533	3.66864	3.65336	2.47641	2.57967	2.57967	2.72075	2.79899	2.95748
	10781-19	3	SL008886	CLC4G	Q6UXB4	339390	CLEC4G	Human	RFU	Protein	0.5	205.9	205.972	205.972	213.135	212.535	212.043	3918.5	3926.43	3926.43	3887.84	3859.24	3901.26	19.0311	19.0629	19.0629	18.2412	18.1582	18.3984	10.5082	11.0482	11.0482	11.7429	11.584	13.2114
	10785-8	3	SL018337	LRC52	Q8N7C0	440699	LRRC52	Human	RFU	Protein	20	50.35	50.1642	50.1642	50.4157	50.0437	50.564	630.2	626.912	626.912	621.122	622.759	614.151	12.5164	12.4972	12.4972	12.32	12.4443	12.146	8.44772	8.63443	8.63443	9.68698	9.53141	10.3396
	10791-21	3	SL025418	Fc_MOUSE	Q99LC4			Mouse	RFU	Protein	20	31.85	31.8888	31.8888	30.6995	30.6964	30.6321	101.5	100.932	100.932	101.066	100.676	99.7396	3.18681	3.16513	3.16513	3.29209	3.27974	3.25604	2.06721	2.12063	2.12063	2.42737	2.41063	2.6361
	10798-4	3	SL018456	CLM2	Q496F6	342510	CD300E	Human	RFU	Protein	20	101.8	103.015	103.015	103.269	102.152	102.723	478.8	477.368	477.368	472.09	472.213	467.138	4.70334	4.63398	4.63398	4.57147	4.62263	4.54756	3.12329	3.06911	3.06911	3.37368	3.51387	3.91286
	10800-15	3	SL003668	Collagen-binding protein	P50454	871	SERPINH1	Human	RFU	Protein	20	82.8	84.8393	84.8393	83.5914	83.8406	82.4011	801.3	807.798	807.798	804.499	792.384	811.985	9.67754	9.5215	9.5215	9.62417	9.45107	9.85404	5.69105	5.48946	5.48946	6.05985	5.87713	6.1722
	10801-11	3	SL004843	Ephrin-A2	O43921	1943	EFNA2	Human	RFU	Protein	20	233.35	233.683	233.683	236.733	233.806	237.672	2818.4	2817.5	2817.5	2809.41	2819.75	2839.41	12.078	12.0569	12.0569	11.8674	12.0602	11.9468	7.46893	7.65416	7.65416	8.89411	8.68156	10.3181
	10803-22	3	SL000451	HSP 70	P0DMV8	3303	HSPA1A	Human	RFU	Protein	20	146.25	144.996	144.996	145.664	145.745	146.436	2686.8	2678.28	2678.28	2665.34	2664.35	2650.7	18.3713	18.4715	18.4715	18.2979	18.2809	18.1015	11.519	12.6281	12.6281	12.9755	13.3691	12.7883
	10809-14	3	SL018479	KLRB1	Q12918	3820	KLRB1	Human	RFU	Protein	20	44.75	45.6545	45.6545	45.1033	45.3759	45.3394	335	335.768	335.768	332.356	333.649	330.105	7.48603	7.35454	7.35454	7.36877	7.35301	7.28074	4.73498	4.81588	4.81588	5.36566	5.64171	5.98364
	10814-7	3	SL016708	CD1A	P06126	909	CD1A	Human	RFU	Protein	20	158.5	159.582	159.582	160.547	158.326	159.235	708.9	703.992	703.992	704.801	694.819	690.974	4.47256	4.41147	4.41147	4.38999	4.38855	4.33934	2.73443	2.80523	2.80523	3.44199	3.27121	3.58843
	10815-2	3	SL018601	HABP4	Q5JVS0	22927	HABP4	Human	RFU	Protein	20	116.55	117.198	117.198	117.357	117.51	117.061	363.1	361.435	361.435	356.224	354.856	358.85	3.1154	3.08396	3.08396	3.03538	3.0198	3.0655	1.97283	1.99524	1.99524	2.20586	2.18706	2.70557
	10816-150	3	SL022717	PILRA isoform FDF03-M14	Q9UKJ1	29992	PILRA	Human	RFU	Protein	20	251.35	257.624	257.624	257.498	254.771	253.071	980.8	973.555	973.555	918.869	924.81	870.369	3.90213	3.77898	3.77898	3.56844	3.62996	3.43923	2.59746	2.45091	2.45091	2.66561	2.37009	2.58348
	10817-26	3	SL018588	TO20L	Q6UXN7	387990	TOMM20L	Human	RFU	Protein	20	170.2	172.097	172.097	174.674	166.831	168.733	1746.1	1752.96	1752.96	1746.44	1679.12	1678.5	10.2591	10.1859	10.1859	9.99828	10.0648	9.9477	5.81162	5.90019	5.90019	6.4231	5.94691	6.47708
	10818-36	3	SL008921	ASM	P17405	6609	SMPD1	Human	RFU	Protein	0.5	89.05	88.1707	88.1707	89.6112	91.0952	90.0236	1144.6	1143.34	1143.34	1134.18	1133.42	1127.4	12.8535	12.9673	12.9673	12.6567	12.4421	12.5234	8.55456	8.98721	8.98721	9.94984	9.58772	10.942
	10819-108	3	SL004461	fibulin 1	P23142	2192	FBLN1	Human	RFU	Protein	0.005	59.4	62.3817	62.3817	67.1297	60.2307	64.35	6802.2	6805.8	6805.8	6746.95	6757.06	6789.42	114.515	109.099	109.099	100.506	112.186	105.508	37.8636	34.5607	34.5607	29.8491	38.9197	43.1645
	10823-19	3	SL025418	Fc_MOUSE	Q99LC4			Mouse	RFU	Protein	20	138.35	140.52	140.52	142.079	144.163	141.96	1415.5	1416.62	1416.62	1406.29	1405.72	1408.79	10.2313	10.0812	10.0812	9.89793	9.75093	9.92387	6.70535	6.74272	6.74272	7.60399	7.57168	7.76202
	10825-12	3	SL018584	VSI10	Q8N0Z9	54621	VSIG10	Human	RFU	Protein	20	85.55	86.5712	86.5712	85.8295	85.3148	85.2407	689.8	688.709	688.709	680.046	678.92	666.684	8.06312	7.9554	7.9554	7.92323	7.95783	7.82119	5.47243	5.50356	5.50356	6.24762	6.26886	6.81449
	10827-67	3	SL018590	LIGO3	P0C6S8	645191	LINGO3	Human	RFU	Protein	20	80.15	80.7436	80.7436	80.1008	79.9386	80.0175	253.6	252.794	252.794	250.291	251.485	253.227	3.16407	3.13083	3.13083	3.1247	3.14597	3.16464	2.0976	2.08513	2.08513	2.44541	2.4839	2.7309
	10830-5	3	SL025899	K0494:N-term	O75071	9813	EFCAB14	Human	RFU	Protein	20	165.9	168.084	168.084	165.622	166.93	167.348	396.4	396.105	396.105	390.598	391.293	390.154	2.38939	2.35659	2.35659	2.35837	2.34406	2.3314	1.55208	1.5096	1.5096	1.74074	1.80846	2.0426
	10832-24	3	SL018597	B4GT6	Q9UBX8	9331	B4GALT6	Human	RFU	Protein	20	87.25	87.1783	87.1783	85.6928	86.7898	86.9695	1181.3	1185.74	1185.74	1174.79	1171.41	1171.44	13.5393	13.6014	13.6014	13.7093	13.4971	13.4695	9.08692	9.3294	9.3294	10.4811	10.2622	11.9761
	10833-64	3	SL012788	HHIP	Q96QV1	64399	HHIP	Human	RFU	Protein	0.5	71.55	71.6401	71.6401	73.6239	73.6044	74.2993	1055.1	1055.55	1055.55	1048.03	1051.04	1049.46	14.7463	14.734	14.734	14.2349	14.2795	14.1248	9.97259	10.2775	10.2775	10.2304	10.745	12.0334
	10835-25	3	SL018593	A4GCT	Q9UNA3	51146	A4GNT	Human	RFU	Protein	20	93.25	94.7756	94.7756	92.9871	93.0284	93.4409	726.2	728.603	728.603	712.668	707.313	690.754	7.78767	7.68766	7.68766	7.66415	7.60319	7.39242	5.24332	5.27151	5.27151	5.94221	5.76888	6.47446
	10837-131	3	SL025418	Fc_MOUSE	Q99LC4			Mouse	RFU	Protein	20	519.8	515.296	515.296	512.515	476.916	474.618	2722.8	2721.95	2721.95	2696.9	2700.23	2693.75	5.23817	5.2823	5.2823	5.26209	5.66186	5.67562	2.86369	2.78348	2.78348	2.79109	2.65477	2.94479
	10842-7	3	SL018620	GCNT4	Q9P109	51301	GCNT4	Human	RFU	Protein	20	190.2	189.607	189.607	190.829	189.534	188.939	536.3	535.664	535.664	532.758	526.162	526.676	2.81966	2.82512	2.82512	2.79181	2.77609	2.78754	1.69474	1.877	1.877	2.03757	1.88469	2.31231
	10847-1	3	SL018624	SIG15	Q6ZMC9	284266	SIGLEC15	Human	RFU	Protein	20	206.5	206.888	206.888	209.094	204.199	206.534	999.1	996.172	996.172	993.072	974.775	977.507	4.83826	4.81503	4.81503	4.7494	4.77365	4.73292	3.06003	3.3764	3.3764	3.51987	3.23551	3.46281
	10848-137	3	SL018632	BTNL3	Q6UXE8	10917	BTNL3	Human	RFU	Protein	20	153.6	154.821	154.821	157.355	156.384	154.452	407.3	407.355	407.355	402.492	400.679	404.953	2.65169	2.63113	2.63113	2.55786	2.56215	2.62187	1.70525	1.73519	1.73519	1.92483	1.89025	2.26509
	10851-77	3	SL007417	IL27B	Q14213	10148	EBI3	Human	RFU	Protein	20	40.8	41.4407	41.4407	41.4323	41.6919	40.9854	12165	12205.8	12205.8	12118.5	12108.3	12098.6	298.162	294.537	294.537	292.49	290.422	295.192	196.845	206.888	206.888	228.308	225.383	225.543
	10852-114	3	SL012987	HNRDL	O14979	9987	HNRNPDL	Human	RFU	Protein	20	45.95	45.3309	45.3309	45.5262	45.764	45.8929	6723.5	6740.66	6740.66	6694.32	6702.59	6859.55	146.322	148.699	148.699	147.043	146.46	149.469	100.426	106.967	106.967	118.998	114.771	124.496
	10854-15	3	SL018620	GCNT4	Q9P109	51301	GCNT4	Human	RFU	Protein	20	253	253.551	253.551	252.998	249.185	247.967	1795.7	1784.81	1784.81	1796.38	1744.48	1751.78	7.09763	7.03927	7.03927	7.10038	7.00076	7.06458	4.3114	4.90275	4.90275	5.35163	4.38197	4.60852
	10855-55	3	SL009948	PLXB2	O15031	23654	PLXNB2	Human	RFU	Protein	20	147.95	145.47	145.47	146.214	145.942	144.867	4685.9	4720.68	4720.68	4628.19	4665.51	4680.86	31.6722	32.4513	32.4513	31.6536	31.9683	32.3114	19.9442	22.8627	22.8627	24.8577	22.9121	25.1997
	10866-60	3	SL018833	P4R3A	Q6IN85	55671	PPP4R3A	Human	RFU	Protein	20	127.7	128.442	128.442	130.493	129.218	129.731	5028	5004.79	5004.79	5016.61	5001.37	4906.6	39.3735	38.9653	38.9653	38.4435	38.705	37.8213	24.8358	25.6935	25.6935	29.5268	29.0855	32.7323
	10870-32	3	SL025990	Spastin:MIT	Q9UBP0	6683	SPAST	Human	RFU	Protein	20	111.75	113.86	113.86	113.928	113.832	113.355	6023.5	6071.3	6071.3	6009.02	6018.73	6111.31	53.9016	53.3226	53.3226	52.7441	52.874	53.9131	35.1224	34.61	34.61	38.6922	38.8194	47.8185
	10876-300	3	SL018839	BRAT1	Q6PJG6	221927	BRAT1	Human	RFU	Protein	20	129.45	129.975	129.975	130.188	130.08	129.424	702.8	701.6	701.6	696.198	690.676	688.173	5.42912	5.39797	5.39797	5.34765	5.30963	5.3172	3.52811	3.53077	3.53077	3.98532	3.7443	4.88133
	10880-38	3	SL018034	F163B	P0C2L3	642968	FAM163B	Human	RFU	Protein	20	247.45	248.591	248.591	249.106	248.314	248.982	2482.4	2486.69	2486.69	2453.12	2419.5	2454.91	10.0319	10.0032	10.0032	9.84771	9.74369	9.85979	6.26157	6.41685	6.41685	7.4665	7.18213	8.56397
	10882-12	3	SL005718	Desmocollin-1	Q08554	1823	DSC1	Human	RFU	Protein	20	178.05	175.54	175.54	177.039	178.044	180.951	778.8	779.258	779.258	774.681	776.613	774.872	4.37405	4.43921	4.43921	4.37576	4.36191	4.28221	2.74903	3.05103	3.05103	3.26418	3.0376	3.53777
	10885-36	3	SL016472	CF089	Q6UWU4	221477	C6orf89	Human	RFU	Protein	20	181.75	182.334	182.334	184.875	185.267	181.991	1438.5	1435.93	1435.93	1422.6	1415.43	1404.81	7.91472	7.87527	7.87527	7.69491	7.63997	7.71912	5.00348	4.98068	4.98068	5.69991	5.77573	7.07107
	10888-4	3	SL025418	Fc_MOUSE	Q99LC4			Mouse	RFU	Protein	20	46.25	47.0316	47.0316	46.4063	46.2508	46.8417	117.7	116.786	116.786	116.138	115.681	115.836	2.54486	2.48315	2.48315	2.50264	2.50116	2.47293	1.7766	1.73433	1.73433	1.86327	1.93087	2.04706
	10889-2	3	SL017998	MRAP2	Q96G30	112609	MRAP2	Human	RFU	Protein	20	85.45	86.2961	86.2961	86.382	88.2482	87.6133	1121.5	1124.31	1124.31	1103.74	1111.39	1115.05	13.1246	13.0285	13.0285	12.7774	12.5939	12.7269	8.83419	8.83629	8.83629	9.65051	9.33103	10.8947
	10890-135	3	SL018026	LCTL	Q6UWM7	197021	LCTL	Human	RFU	Protein	20	212.3	214.667	214.667	214.4	211.78	215.419	848.5	850.847	850.847	847.875	839.601	828.476	3.9967	3.96357	3.96357	3.95465	3.96449	3.84588	2.41531	2.41881	2.41881	2.83535	2.77749	3.21575
	10892-8	3	SL007619	OSMR	Q99650	9180	OSMR	Human	RFU	Protein	20	140.3	145.63	145.63	144.575	144.987	146.355	1337.7	1339.73	1339.73	1339.47	1350.07	1322.8	9.53457	9.19957	9.19957	9.26493	9.31168	9.03832	6.1631	6.11565	6.11565	6.70619	6.57101	7.55494
	10894-25	3	SL005696	Secretagogin	O76038	10590	SCGN	Human	RFU	Protein	20	32.1	31.8008	31.8008	32.1373	31.8517	32.4079	250	250.447	250.447	248.869	247.846	243.922	7.78816	7.87551	7.87551	7.74393	7.78124	7.52661	4.34028	4.64596	4.64596	5.11377	5.07282	5.07862
	10895-28	3	SL017961	TM11B	Q86T26	132724	TMPRSS11B	Human	RFU	Protein	20	171.5	172.81	172.81	175.051	173.97	174.963	703.8	702.272	702.272	693.902	693.34	679.463	4.10379	4.06384	4.06384	3.96401	3.98539	3.88348	2.63843	2.78814	2.78814	3.07628	3.15273	3.32698
	10900-272	3	SL013230	STMN2	Q93045	11075	STMN2	Human	RFU	Protein	20	59.25	60.8417	60.8417	59.8	59.6755	59.8086	967.1	978.594	978.594	973.688	973.075	983.989	16.3224	16.0843	16.0843	16.2824	16.3061	16.4523	11.0526	11.3907	11.3907	13.0409	12.6639	13.5901
	10902-53	3	SL018040	APRV1	Q53RT3	151516	ASPRV1	Human	RFU	Protein	0.5	207.75	219.368	219.368	224.187	212.854	212.046	826.7	817.438	817.438	818.043	816.332	820.358	3.9793	3.72632	3.72632	3.64893	3.83518	3.86878	1.91921	1.64718	1.64718	1.6161	1.91665	1.85381
	10903-50	3	SL017987	STX8	Q9UNK0	9482	STX8	Human	RFU	Protein	20	225.75	229.937	229.937	226.599	225.127	226.68	2882.5	2869.19	2869.19	2861.48	2867.54	2909.06	12.7685	12.4782	12.4782	12.6279	12.7374	12.8333	7.41003	7.62549	7.62549	9.04638	8.90727	10.3325
	10907-116	3	SL009074	NTRI	Q9P121	50863	NTM	Human	RFU	Protein	20	172.3	176.216	176.216	173.035	173.855	174.523	14402.8	14467.8	14467.8	14335.5	14356.8	14320.9	83.5914	82.1026	82.1026	82.8479	82.5788	82.0571	54.2887	53.4618	53.4618	64.5559	60.8384	66.0323
	10908-2	3	SL017992	GLT13	Q8IUC8	114805	GALNT13	Human	RFU	Protein	20	277.8	278.498	278.498	279.43	280.228	280.529	1244.9	1238.71	1238.71	1220.15	1212.48	1223.94	4.48128	4.44784	4.44784	4.36658	4.32677	4.36297	2.70895	2.75832	2.75832	3.08551	3.02837	3.73636
	10910-6	3	SL018022	CEAM4	O75871	1089	CEACAM4	Human	RFU	Protein	20	63.45	65.9377	65.9377	65.4498	64.4138	63.5429	520.6	521.861	521.861	518.294	515.685	506.252	8.20489	7.91446	7.91446	7.91895	8.00581	7.96709	5.13159	5.27141	5.27141	5.27895	5.50616	5.40555
	10914-4	3	SL025418	Fc_MOUSE	Q99LC4			Mouse	RFU	Protein	20	152.55	153.112	153.112	155.623	152.232	156.488	848.9	851.441	851.441	846.223	848.253	840.664	5.56473	5.56092	5.56092	5.43766	5.57211	5.37208	3.4999	3.76278	3.76278	4.02047	3.64924	4.25477
	10916-44	3	SL013523	PLA2R	Q13018	22925	PLA2R1	Human	RFU	Protein	20	51.2	51.9867	51.9867	51.7749	51.7499	52.4637	5247.9	5250.04	5250.04	5234.99	5198.95	5158.26	102.498	100.988	100.988	101.111	100.463	98.3206	66.6823	66.9497	66.9497	75.4027	69.6935	79.9326
	10917-40	3	SL006983	GBGT2	O14610	2793	GNGT2	Human	RFU	Protein	20	118.8	120.658	120.658	121.837	122.222	120.962	430	430.3	430.3	424.353	423.334	422.068	3.61953	3.56627	3.56627	3.48295	3.46364	3.48927	2.40156	2.39954	2.39954	2.62777	2.61332	3.11461
	10924-258	3	SL018077	NEUFC	Q8WUJ1	124936	CYB5D2	Human	RFU	Protein	20	20.9	21.082	21.082	21.0705	20.8607	20.5324	105.4	105.36	105.36	104.366	104.038	104.629	5.04306	4.99763	4.99763	4.95315	4.98726	5.0958	3.49585	3.57775	3.57775	3.87645	3.78608	4.15117
	10927-65	3	SL025418	Fc_MOUSE	Q99LC4			Mouse	RFU	Protein	20	117.4	117.514	117.514	116.628	117.367	118.151	511.4	507.611	507.611	497.841	498.104	496.402	4.35605	4.31956	4.31956	4.26862	4.24398	4.20143	2.83875	2.80503	2.80503	3.11118	3.08601	3.57364
	10928-7	3	SL025418	Fc_MOUSE	Q99LC4			Mouse	RFU	Protein	20	214.95	219.065	219.065	219.084	207.307	215.094	1184.6	1177.72	1177.72	1183.8	1151.83	1151.73	5.51105	5.37613	5.37613	5.40338	5.55615	5.35455	3.41679	3.4244	3.4244	3.54744	3.26255	3.4307
	10933-107	3	SL018094	CABP8	Q9BXU9	83698	CALN1	Human	RFU	Protein	20	355.55	360.678	360.678	354.986	363.157	368.79	980.5	980.909	980.909	976.503	980.93	984.982	2.7577	2.71963	2.71963	2.75082	2.70112	2.67085	1.785	1.71827	1.71827	1.85395	1.84376	2.18445
	10938-13	3	SL003442	sLFA-3	P19256	965	CD58	Human	RFU	Protein	20	113	113.903	113.903	114.581	115.631	115.337	1203.4	1204.17	1204.17	1195.24	1201.1	1198.39	10.6496	10.5719	10.5719	10.4315	10.3874	10.3904	6.76067	7.36647	7.36647	7.78215	7.57038	7.95432
	10939-16	3	SL018105	PKHA4	Q9H4M7	57664	PLEKHA4	Human	RFU	Protein	20	57.85	57.9169	57.9169	58.0476	57.6068	58.1707	285.6	285.81	285.81	285.387	285.273	283.823	4.93691	4.93483	4.93483	4.91644	4.95206	4.87914	3.19642	3.58151	3.58151	3.84657	3.92718	3.88901
	10940-25	3	SL008242	SRCA	Q86TD4	6345	SRL	Human	RFU	Protein	20	108.95	110.214	110.214	110.356	110.207	111.5	1053.1	1047.06	1047.06	1044.37	1048.5	1042	9.6659	9.50022	9.50022	9.46361	9.51391	9.3453	6.59424	6.41519	6.41519	7.13384	6.93921	8.21284
	10943-36	3	SL025418	Fc_MOUSE	Q99LC4			Mouse	RFU	Protein	20	130.7	131.118	131.118	131.047	131.77	131.035	288.7	287.814	287.814	283.606	283.332	284.737	2.20888	2.19508	2.19508	2.16416	2.1502	2.17299	1.44206	1.41057	1.41057	1.62067	1.61565	1.9112
	10945-11	3	SL006065	Syntaxin-6	O43752	10228	STX6	Human	RFU	Protein	20	99.25	101.862	101.862	103.834	101.084	101.659	2172.6	2177.13	2177.13	2168.94	2120.74	2171.24	21.8902	21.3733	21.3733	20.8887	20.98	21.3581	13.0096	12.9431	12.9431	13.7193	13.9354	14.005
	10948-14	3	SL008958	PLD3	Q8IV08	23646	PLD3	Human	RFU	Protein	20	84.7	86.2224	86.2224	84.7986	85.0584	85.189	498.2	498.406	498.406	495.773	498.71	507.179	5.88194	5.78047	5.78047	5.84648	5.86315	5.95358	3.77567	3.72587	3.72587	4.45849	4.59444	5.28028
	10949-59	3	SL008009	RLA2	P05387	6181	RPLP2	Human	RFU	Protein	20	96.55	95.9059	95.9059	95.2398	94.8584	94.9084	450.1	448.812	448.812	444.664	444.046	440.296	4.66183	4.67971	4.67971	4.66889	4.68114	4.63917	3.19107	3.27225	3.27225	3.72541	3.7086	3.94723
	10953-14	3	SL018252	CLC2A	Q6UVW9	387836	CLEC2A	Human	RFU	Protein	20	105.65	107.572	107.572	108.268	109.209	109.004	587.1	585.373	585.373	580.141	582.426	588.058	5.55703	5.44169	5.44169	5.35839	5.33315	5.39484	3.62072	3.74777	3.74777	4.12119	4.10971	4.68109
	10955-4	3	SL014095	CLC10	Q8IUN9	10462	CLEC10A	Human	RFU	Protein	20	145.8	147.199	147.199	148.437	151.73	151.128	516.2	513.692	513.692	510.193	512.428	511.24	3.54047	3.48978	3.48978	3.43711	3.37724	3.38283	2.30652	2.43261	2.43261	2.64886	2.55262	2.79016
	10956-82	3	SL009212	GCSH	P23434	2653	GCSH	Human	RFU	Protein	20	55.8	57.4321	57.4321	56.8396	57.2121	57.4308	1312.3	1315.43	1315.43	1312.32	1312.18	1308.27	23.5179	22.9041	22.9041	23.0882	22.9353	22.78	15.0752	15.3428	15.3428	17.5633	17.0901	17.6289
	10959-125	3	SL005478	BET1L	Q9NYM9	51272	BET1L	Human	RFU	Protein	20	98.7	99.945	99.945	99.3341	99.151	98.641	322	320.398	320.398	315.906	315.985	318.837	3.26241	3.20574	3.20574	3.18024	3.18691	3.2323	2.11564	2.1424	2.1424	2.41421	2.38082	2.79729
	10961-15	3	SL015329	TIG3	Q9UL19	5920	PLAAT4	Human	RFU	Protein	20	135.55	135.159	135.159	137.702	138.491	137.806	1133.7	1136.35	1136.35	1116.52	1120.97	1127.14	8.3637	8.40745	8.40745	8.10818	8.09419	8.17919	5.4954	5.59583	5.59583	6.35746	6.14188	7.09576
	10962-46	3	SL025418	Fc_MOUSE	Q99LC4			Mouse	RFU	Protein	20	135.95	134.433	134.433	137.899	135.969	136.177	589.3	591.702	591.702	588.833	579.269	575.562	4.33468	4.40147	4.40147	4.27004	4.2603	4.22656	2.68535	2.96704	2.96704	3.4067	2.96503	3.41892
	10966-1	3	SL000251	a2-HS-Glycoprotein	P02765	197	AHSG	Human	RFU	Protein	0.5	71.55	72.3345	72.3345	74.4843	73.9941	74.8215	7804.1	8093.5	8093.5	8107.01	8111.93	8183.07	109.072	111.89	111.89	108.842	109.629	109.368	72.3942	77.2922	77.2922	78.3962	75.4362	91.1912
	10967-12	3	SL000546	PRL	P01236	5617	PRL	Human	RFU	Protein	20	201.25	204.44	204.44	206.942	203.793	208.007	2586.4	2578.76	2578.76	2554.33	2549.1	2514.53	12.8517	12.6138	12.6138	12.3432	12.5082	12.0887	8.0825	8.44558	8.44558	9.54768	9.0184	9.53763
	10970-3	3	SL018330	NAR3	Q13508	419	ART3	Human	RFU	Protein	0.5	38.15	38.4267	38.4267	38.0469	38.5829	38.1995	1766.2	1755.32	1755.32	1751.69	1736.46	1736.25	46.2962	45.6798	45.6798	46.0403	45.0059	45.4522	30.2432	30.9139	30.9139	35.9276	34.0384	39.3933
	10974-20	3	SL012454	ISK7	P58062	84651	SPINK7	Human	RFU	Protein	20	135.5	135.701	135.701	136.79	138.899	137.182	1742.8	1748.85	1748.85	1736.88	1747.36	1759.64	12.862	12.8876	12.8876	12.6974	12.5801	12.827	7.93083	8.56714	8.56714	9.8357	9.36223	10.9478
	10975-59	3	SL008738	MUCL1	Q96DR8	118430	MUCL1	Human	RFU	Protein	20	94	94.7511	94.7511	95.0119	91.8601	93.569	473.2	476.022	476.022	471.415	463.737	460.752	5.03404	5.02392	5.02392	4.96164	5.0483	4.9242	3.15993	3.48979	3.48979	4.0066	3.56552	3.90572
	10976-44	3	SL025935	MUC1:region 3	P15941	4582	MUC1	Human	RFU	Protein	20	180.65	179.804	179.804	182.162	177.69	180.884	782	779.629	779.629	781.081	771.436	764.785	4.32881	4.33599	4.33599	4.28785	4.34146	4.22804	2.58812	2.96755	2.96755	3.38237	3.24773	3.5904
	10977-55	3	SL017252	UCMA	Q8WVF2	221044	UCMA	Human	RFU	Protein	20	66.6	66.5055	66.5055	66.69	66.2274	66.4505	1240.1	1242.62	1242.62	1235.4	1226.95	1216.24	18.6201	18.6845	18.6845	18.5246	18.5264	18.303	11.884	13.3154	13.3154	14.3947	13.9662	14.4665
	10978-39	3	SL009327	SOM2	P01242	2689	GH2	Human	RFU	Protein	20	131.75	135.449	135.449	134.282	135.97	134.35	650.5	649.311	649.311	638.618	640.409	630.354	4.93738	4.79378	4.79378	4.7558	4.70994	4.69188	3.37047	3.18029	3.18029	3.5834	3.47108	4.15308
	10980-11	3	SL007155	ACES	P22303	43	ACHE	Human	RFU	Protein	20	51.1	51.827	51.827	52.3812	51.8777	51.9365	2423.9	2425.52	2425.52	2419.87	2422.3	2416.95	47.4344	46.8003	46.8003	46.1973	46.6925	46.5366	32.2756	33.7951	33.7951	36.2434	36.2084	39.2732
	10981-56	3	SL013799	NRG3	P56975	10718	NRG3	Human	RFU	Protein	20	94.45	97.4236	97.4236	96.7108	97.122	98.2711	563.5	559.381	559.381	558.4	557.079	555.402	5.96612	5.74174	5.74174	5.77391	5.73587	5.65174	3.82163	3.86096	3.86096	4.58314	4.45099	5.03802
	10990-21	3	SL017128	LRRK2	Q5S007	120892	LRRK2	Human	RFU	Protein	0.5	137.75	140.381	140.381	141.416	145.153	145.972	1978.7	1974.86	1974.86	1966.19	1969.73	1936.76	14.3644	14.0679	14.0679	13.9035	13.57	13.268	8.47409	9.66087	9.66087	10.0158	9.8022	10.3727
	11067-13	3	SL001791	Osteocalcin	P02818	632	BGLAP	Human	RFU	Protein	0.5	99.75	98.8303	98.8303	100.146	101.749	102.499	901.8	897.987	897.987	878.519	884.64	878.535	9.0406	9.08615	9.08615	8.77235	8.69434	8.57115	5.64507	6.07252	6.07252	6.34846	6.38157	7.46565
	11071-1	3	SL000481	IL-5	P05113	3567	IL5	Human	RFU	Protein	20	106.05	107.652	107.652	108.295	108.539	108.252	382.1	383.169	383.169	376.74	377.479	376.422	3.60302	3.55932	3.55932	3.47882	3.47783	3.47728	2.33629	2.46215	2.46215	2.64045	2.63012	3.07779
	11081-1	3	SL007151	GPDA	P21695	2819	GPD1	Human	RFU	Protein	20	51.5	51.6561	51.6561	52.9543	52.8655	54.1421	901.9	896.911	896.911	891.574	892.17	880.702	17.5126	17.3631	17.3631	16.8367	16.8762	16.2665	11.713	11.5282	11.5282	12.0209	11.7591	12.368
	11083-23	3	SL001731	NSE	P09104	2026	ENO2	Human	RFU	Protein	20	53.1	52.5916	52.5916	52.1462	52.3619	52.0559	371.8	370.459	370.459	365.122	367.119	365.07	7.00188	7.04408	7.04408	7.0019	7.01118	7.01304	4.82231	4.85195	4.85195	5.73601	5.73039	5.49272
	11089-7	3	SL000459	IgA	P01876|P01877	3493 3494	IGHA1|IGHA2	Human	RFU	Protein	0.005	177.85	179.65	179.65	180.034	180.376	188.115	6579.6	6587.49	6587.49	6471.82	6553.76	6581.63	36.9952	36.6685	36.6685	35.9479	36.3339	34.9872	19.8569	19.9664	19.9664	19.6159	21.947	24.8099
	11094-104	3	SL007361	LPPL	Q05315	1178	CLC	Human	RFU	Protein	20	155.35	157.83	157.83	160.914	162.859	162.588	783.2	784.18	784.18	771.235	771.454	760.127	5.04152	4.9685	4.9685	4.79285	4.73694	4.67519	3.20852	3.33409	3.33409	3.65166	3.68962	3.93341
	11096-57	3	SL018921	HEMK2	Q9Y5N5	29104	N6AMT1	Human	RFU	Protein	20	191.85	193.576	193.576	193.452	196.177	196.089	2171.1	2172.71	2172.71	2138.17	2157.37	2183.45	11.3167	11.224	11.224	11.0527	10.997	11.135	7.02394	7.54975	7.54975	7.936	7.81693	8.29751
	11098-1	3	SL007953	PDXK	O00764	8566	PDXK	Human	RFU	Protein	20	95.35	95.6007	95.6007	96.37	96.5971	95.7537	833	835.101	835.101	827.115	833.664	839.925	8.73623	8.73529	8.73529	8.5827	8.63032	8.77173	5.79075	6.37366	6.37366	6.9759	7.10531	7.30346
	11101-18	3	SL004489	TLR4	O00206	7099	TLR4	Human	RFU	Protein	20	50.65	49.8557	49.8557	50.5576	50.9223	50.1644	265.4	264.618	264.618	261.958	263.447	260.325	5.23988	5.30768	5.30768	5.18138	5.17351	5.18943	3.50826	3.64974	3.64974	4.00113	4.08791	4.42516
	11102-22	3	SL012561	REG4	Q9BYZ8	83998	REG4	Human	RFU	Protein	20	64.05	64.9023	64.9023	64.9413	65.1049	65.3395	41412.4	41252.1	41252.1	41460.1	40887	41368	646.564	635.603	635.603	638.424	628.017	633.123	406.802	437.374	437.374	495.899	459.843	472.338
	11103-24	3	SL000448	HSP 27	P04792	3315	HSPB1	Human	RFU	Protein	20	63.95	65.0474	65.0474	64.2083	64.3815	66.2546	1333.9	1349.61	1349.61	1330.6	1352.33	1364.46	20.8585	20.7481	20.7481	20.7232	21.0049	20.5942	12.9254	14.175	14.175	15.0717	15.1415	15.6836
	11104-13	3	SL003340	YKL-40	P36222	1116	CHI3L1	Human	RFU	Protein	0.5	71.45	71.9915	71.9915	73.4193	73.131	71.4921	12912.7	12886.2	12886.2	12682.7	12565.4	12517	180.724	178.996	178.996	172.743	171.82	175.083	113.568	118.407	118.407	124.81	118.863	139.783
	11105-171	3	SL003650	Alpha enolase	P06733	2023	ENO1	Human	RFU	Protein	0.5	62.85	63.7408	63.7408	62.556	62.3541	60.573	11570	11610.1	11610.1	11564.4	11547	11668.5	184.089	182.145	182.145	184.865	185.185	192.636	117.046	123.231	123.231	138.289	138.005	138.248
	11107-25	3	SL007735	TEN3	Q9P273	55714	TENM3	Human	RFU	Protein	20	223.2	227.834	227.834	221.429	221.866	223.614	504.2	500.345	500.345	494.031	495.599	495.961	2.25896	2.19609	2.19609	2.23111	2.23378	2.21793	1.42853	1.40293	1.40293	1.64517	1.64838	1.89622
	11109-56	3	SL025995	SVEP1:Sushi 15-18	Q4LDE5	79987	SVEP1	Human	RFU	Protein	0.5	156.5	156.762	156.762	158.624	162.106	161.289	2987.6	3002.97	3002.97	2967.13	2976.78	2984.12	19.0901	19.1562	19.1562	18.7055	18.3631	18.5017	11.6023	13.0181	13.0181	13.8575	12.6657	15.6583
	11110-4	3	SL019320	TM119	Q4V9L6	338773	TMEM119	Human	RFU	Protein	20	95.1	95.1044	95.1044	96.45	96.8191	95.9151	354.2	354.235	354.235	351.251	347.599	350.582	3.7245	3.7247	3.7247	3.64179	3.5902	3.65513	2.3637	2.34465	2.34465	2.75762	2.70953	3.28467
	11112-18	3	SL016490	KISHA	Q8TBQ9	153339	TMEM167A	Human	RFU	Protein	20	110.7	111.976	111.976	110.946	109.113	109.736	288.8	288.435	288.435	285.397	283.455	284.286	2.60885	2.57586	2.57586	2.5724	2.59782	2.59063	1.73506	1.70251	1.70251	1.94052	1.98864	2.23772
	11116-16	3	SL018991	CK087	Q6NUJ2	399947	C11orf87	Human	RFU	Protein	20	85.8	84.5506	84.5506	85.673	86.3463	85.5992	3874.5	3874.43	3874.43	3844.39	3783.98	3787.19	45.1573	45.8238	45.8238	44.8729	43.8233	44.2433	29.9074	31.9192	31.9192	34.8695	33.0559	34.9068
	11117-2	3	SL009460	SPT20	Q8TB22	64847	SPATA20	Human	RFU	Protein	20	120.65	123.905	123.905	124.631	123.523	124.389	1378.2	1372.93	1372.93	1365.23	1363.48	1355.25	11.4231	11.0805	11.0805	10.9542	11.0382	10.8952	6.88584	7.07272	7.07272	7.89893	7.68871	8.99644
	11118-107	3	SL019321	RAB17	Q9H0T7	64284	RAB17	Human	RFU	Protein	20	413.95	413.197	413.197	416.935	404.66	411.329	5532.1	5529.53	5529.53	5521.46	5341.73	5368.57	13.3642	13.3823	13.3823	13.243	13.2005	13.0518	7.54514	8.50197	8.50197	9.0122	7.95499	8.71098
	11120-49	3	SL019329	NAT14	Q8WUY8	57106	NAT14	Human	RFU	Protein	20	171.95	171.753	171.753	174.56	174.906	175.047	2004.5	2019.6	2019.6	1990.34	1990.54	2005.1	11.6575	11.7588	11.7588	11.402	11.3806	11.4546	7.14108	7.48005	7.48005	8.35857	8.44771	10.0009
	11121-56	3	SL012520	VWC2	Q2TAL6	375567	VWC2	Human	RFU	Protein	20	53.4	54.138	54.138	54.4543	54.0491	54.3149	6438.9	6390.62	6390.62	6375.06	6405.58	6509.68	120.579	118.043	118.043	117.072	118.514	119.851	81.3506	85.685	85.685	94.3758	84.8106	93.8578
	11122-97	3	SL019337	SPG21	Q9NZD8	51324	SPG21	Human	RFU	Protein	20	85	86.7927	86.7927	87.3887	88.6713	86.5394	750.9	754.924	754.924	748.05	751.882	758.735	8.83412	8.69801	8.69801	8.56003	8.47943	8.7675	5.88941	5.8358	5.8358	6.54837	6.40912	7.54846
	11126-102	3	SL007986	TRIO	O75962	7204	TRIO	Human	RFU	Protein	0.5	144.55	143.38	143.38	145.463	148.6	148.665	431.9	431.571	431.571	421.86	422.286	418.361	2.98789	3.00997	3.00997	2.90011	2.84177	2.81413	1.88356	2.0854	2.0854	2.26021	2.19919	2.39522
	11128-29	3	SL026000	T132C:CD	Q8N3T6	92293	TMEM132C	Human	RFU	Protein	20	56.95	56.8787	56.8787	57.4422	57.4001	57.2773	383.7	382.756	382.756	377.539	376.761	370.781	6.73749	6.72934	6.72934	6.57251	6.56377	6.47343	4.4384	4.53927	4.53927	5.02987	4.86326	5.36458
	11129-66	3	SL007065	BMP15	O95972	9210	BMP15	Human	RFU	Protein	20	137.25	136.491	136.491	139.446	135.52	136.139	761.4	766.511	766.511	759.805	747.779	735.724	5.54754	5.61584	5.61584	5.44874	5.51787	5.40421	3.52092	3.85479	3.85479	3.94075	3.82381	4.02522
	11130-158	3	SL019338	CACB4	O00305	785	CACNB4	Human	RFU	Protein	20	140.65	141.088	141.088	143.825	144.043	143.404	446.1	443.592	443.592	441.343	439.175	444.933	3.1717	3.14408	3.14408	3.0686	3.04891	3.10266	2.04258	2.04891	2.04891	2.28368	2.28654	2.73608
	11134-30	3	SL019322	RF1ML	Q9UGC7	54516	MTRF1L	Human	RFU	Protein	20	234.15	234.606	234.606	237.596	237.289	238.417	729.8	729.824	729.824	718.986	717.986	725.179	3.11681	3.11086	3.11086	3.02608	3.02578	3.04164	1.97297	1.96117	1.96117	2.22191	2.27391	2.66791
	11135-5	3	SL012643	RM55	Q7Z7F7	128308	MRPL55	Human	RFU	Protein	20	51.85	51.5312	51.5312	52.2076	52.5239	51.9145	459.9	466.98	466.98	460.064	461.197	469.399	8.86982	9.06208	9.06208	8.8122	8.7807	9.04177	5.81416	6.37132	6.37132	6.95142	6.63615	7.39183
	11137-43	3	SL025889	IL3RB:CD	P32927	1439	CSF2RB	Human	RFU	Protein	20	99.45	101.128	101.128	102.094	99.3741	100.676	467.4	466.325	466.325	463.196	457.431	455.942	4.69985	4.61125	4.61125	4.53697	4.60313	4.52878	3.03113	3.10124	3.10124	3.4849	3.26742	3.99448
	11138-16	3	SL006056	RUNX3	Q13761	864	RUNX3	Human	RFU	Protein	20	112	113.276	113.276	115.118	114.84	115.523	760.2	758.903	758.903	748.519	750.477	751.209	6.7875	6.69958	6.69958	6.50219	6.535	6.50267	4.36897	4.44277	4.44277	4.67072	4.84834	5.66135
	11139-4	3	SL025418	Fc_MOUSE	Q99LC4			Mouse	RFU	Protein	20	177.7	182.287	182.287	181.865	180.253	179.287	2619.2	2615.45	2615.45	2588.88	2574.52	2538.56	14.7394	14.348	14.348	14.2352	14.2828	14.1592	9.56087	8.8882	8.8882	9.97526	9.74416	12.3432
	11140-56	3	SL025819	CO1A1:C-term propeptide	P02452	1277	COL1A1	Human	RFU	Protein	0.5	113.05	113.837	113.837	114.429	114.725	114.227	2063.4	2066.99	2066.99	2044.89	2036.54	2011.77	18.2521	18.1575	18.1575	17.8704	17.7515	17.612	11.9756	12.3358	12.3358	14.1016	14.0852	14.8765
	11142-11	3	SL025792	ANGL1:C-term	O95841	9068	ANGPTL1	Human	RFU	Protein	0.5	72.6	73.1846	73.1846	74.3022	74.5278	75.3057	1116.9	1117.71	1117.71	1101.27	1104.6	1098.08	15.3843	15.2724	15.2724	14.8215	14.8214	14.5816	10.0986	10.3833	10.3833	10.6763	10.4348	12.6532
	11143-32	3	SL025949	NOE3:N-term	Q96PB7	118427	OLFM3	Human	RFU	Protein	20	251.9	260.356	260.356	257.747	257.287	255.493	1124.3	1123.52	1123.52	1108.65	1106.24	1108.91	4.46328	4.3153	4.3153	4.30133	4.29965	4.34026	2.70492	2.59068	2.59068	2.90823	3.00668	3.72908
	11144-10	3	SL012527	DB116	Q30KQ4	245930	DEFB116	Human	RFU	Protein	20	137.15	137.554	137.554	139.726	140.26	139.159	441.5	438.676	438.676	433.211	431.851	430.396	3.2191	3.18912	3.18912	3.10043	3.07894	3.09284	2.04493	2.03515	2.03515	2.22391	2.20419	2.68186
	11145-72	3	SL019333	K154L	Q6ZVL6	25758	KIAA1549L	Human	RFU	Protein	20	162.95	164.223	164.223	163.851	164.655	163.518	709.5	709.476	709.476	706.336	707.802	701.534	4.3541	4.3202	4.3202	4.31085	4.29871	4.29025	2.66029	2.71523	2.71523	3.19156	3.22254	3.85289
	11146-4	3	SL019339	TBX22	Q9Y458	50945	TBX22	Human	RFU	Protein	20	220.95	227.044	227.044	228.3	228.372	226.04	633.2	628.473	628.473	623.763	625.38	627.49	2.86581	2.76807	2.76807	2.7322	2.73843	2.77601	1.83032	1.75767	1.75767	1.98872	2.06191	2.45096
	11147-17	3	SL026020	TRML1:ITIM	Q86YW5	340205	TREML1	Human	RFU	Protein	20	97	98.5356	98.5356	96.3615	96.5235	97.301	393.8	396.313	396.313	391.264	391.352	397.582	4.05979	4.02203	4.02203	4.06038	4.05447	4.08611	2.74425	2.70133	2.70133	3.05344	3.19817	3.47426
	11149-3	3	SL026003	TLR1:CD	Q15399	7096	TLR1	Human	RFU	Protein	20	132.95	133.029	133.029	134.902	134.826	134.681	841.7	837.346	837.346	830.091	830.477	814.777	6.33095	6.29448	6.29448	6.15329	6.15962	6.04969	4.10686	4.06168	4.06168	4.46685	4.55015	5.27166
	11150-3	3	SL002657	Collagen a1(VI)	P12109	1291	COL6A1	Human	RFU	Protein	20	102.1	103.046	103.046	104.493	103.289	104.255	3654.2	3639.1	3639.1	3603.41	3596.69	3573.82	35.7904	35.3152	35.3152	34.4849	34.8215	34.2796	21.7383	23.1532	23.1532	24.7077	25.9453	26.6573
	11152-46	3	SL003918	kallikrein 13	Q9UKR3	26085	KLK13	Human	RFU	Protein	20	106.6	106.927	106.927	107.116	105.557	105.737	7715.3	7698.27	7698.27	7657.99	7667.01	7533.5	72.3762	71.9958	71.9958	71.4925	72.634	71.2474	43.7499	44.0922	44.0922	51.8878	54.7864	60.6418
	11154-3	3	SL007421	NF2L1	Q14494	4779	NFE2L1	Human	RFU	Protein	20	79.9	80.3359	80.3359	80.803	80.6098	80.3272	410.3	409.303	409.303	405.655	404.3	407.79	5.13517	5.0949	5.0949	5.0203	5.01552	5.07661	3.49489	3.5237	3.5237	3.97038	3.86704	4.23774
	11155-16	3	SL019315	CO6A5	A8TX70	256076	COL6A5	Human	RFU	Protein	20	88.75	88.5684	88.5684	87.1711	87.773	86.9534	341.3	339.008	339.008	337.451	338.298	333.824	3.84563	3.82764	3.82764	3.87113	3.85423	3.83912	2.56617	2.56959	2.56959	2.96847	3.07885	3.43337
	11157-35	3	SL000451	HSP 70	P0DMV8	3303	HSPA1A	Human	RFU	Protein	0.5	182.5	179.849	179.849	183.206	185.681	185.781	2190.3	2178.48	2178.48	2170.8	2125.54	2146.01	12.0016	12.1128	12.1128	11.8489	11.4473	11.5513	6.78637	7.98417	7.98417	7.73893	7.49977	8.53144
	11158-40	3	SL019326	BICR1	Q6ZP65	92558	BICDL1	Human	RFU	Protein	20	260.35	262.327	262.327	261.254	263.46	262.63	758.4	754.998	754.998	747.973	746.073	742.875	2.913	2.87808	2.87808	2.86301	2.83183	2.8286	1.82923	1.84538	1.84538	2.04847	2.00049	2.43971
	11159-14	3	SL025937	MUL1:CD	Q969V5	79594	MUL1	Human	RFU	Protein	20	64.75	64.6105	64.6105	64.3158	64.682	64.8848	259.9	259.364	259.364	257.382	258.288	259.421	4.0139	4.01426	4.01426	4.00184	3.9932	3.99818	2.67938	2.86094	2.86094	3.19142	3.12952	3.26348
	11160-56	3	SL019335	RN122	Q9H9V4	79845	RNF122	Human	RFU	Protein	0.5	129.05	130.026	130.026	132.285	135.859	136.723	1325.2	1317.15	1317.15	1303.9	1306.91	1313.3	10.2689	10.1299	10.1299	9.85676	9.61962	9.60552	6.55067	7.00359	7.00359	7.01114	6.73399	7.69722
	11161-5	3	SL019340	SPG20	Q8N0X7	23111	SPART	Human	RFU	Protein	20	93.65	96.1429	96.1429	96.37	95.8136	95.7593	524.6	527.742	527.742	521.241	520.752	529.313	5.60171	5.48914	5.48914	5.40875	5.43505	5.52753	3.64559	3.53642	3.53642	4.18013	4.15907	5.00736
	11162-37	3	SL019313	EQTN	Q9NQ60	54586	EQTN	Human	RFU	Protein	20	47.95	47.5273	47.5273	47.3822	47.2785	47.5481	263.5	263.422	263.422	258.119	259.24	257.238	5.49531	5.54254	5.54254	5.44759	5.48325	5.41006	3.48085	3.70015	3.70015	3.95318	4.05938	4.09332
	11163-7	3	SL019316	F162B	Q5T6X4	221303	FAM162B	Human	RFU	Protein	20	384.3	392.755	392.755	388.09	392.903	390.588	1278.1	1273.86	1273.86	1256.77	1253.59	1253.17	3.32579	3.2434	3.2434	3.23834	3.19057	3.20841	2.00785	2.02475	2.02475	2.26019	2.35468	2.80399
	11164-7	3	SL019319	TEN2	Q9NT68	57451	TENM2	Human	RFU	Protein	20	389.45	391.774	391.774	400.712	385.033	393.839	2287.9	2285.99	2285.99	2255.64	2232.79	2220.98	5.8747	5.83496	5.83496	5.62908	5.79896	5.6393	3.67416	3.72595	3.72595	4.00755	3.78705	4.52596
	11167-6	3	SL019330	MTMR1	Q13613	8776	MTMR1	Human	RFU	Protein	20	89.35	89.8029	89.8029	90.9403	90.3847	89.4934	468	469.2	469.2	463.66	457.284	454.836	5.23783	5.22478	5.22478	5.09851	5.05931	5.08234	3.16003	3.18163	3.18163	3.7764	3.37825	4.05986
	11168-3	3	SL019053	MEG10	Q96KG7	84466	MEGF10	Human	RFU	Protein	20	52.45	53.6764	53.6764	54.0887	53.6939	53.9608	513.1	510.044	510.044	505.908	505.706	499.12	9.78265	9.5022	9.5022	9.35329	9.41831	9.24968	6.49905	6.8346	6.8346	7.70871	7.48832	7.68213
	11171-25	3	SL025862	filamin A:CH2	P21333	2316	FLNA	Human	RFU	Protein	0.5	94	93.7358	93.7358	95.3678	97.1656	95.3389	693.7	691.684	691.684	681.846	684.854	691.923	7.37979	7.37909	7.37909	7.14965	7.04832	7.2575	4.71905	5.17577	5.17577	5.46355	5.54291	6.0247
	11173-29	3	SL019119	MILR1	Q7Z6M3	284021	MILR1	Human	RFU	Protein	20	80.65	80.1958	80.1958	81.4748	81.4853	81.8471	563.4	559.728	559.728	556.251	556.989	553.963	6.98574	6.97952	6.97952	6.82727	6.83545	6.76827	4.66971	4.68176	4.68176	5.3572	5.46886	5.98165
	11174-8	3	SL026002	THS7A:TSP type-1 domain 6	Q9UPZ6	221981	THSD7A	Human	RFU	Protein	0.5	62.65	62.1646	62.1646	62.3332	62.8557	63.6209	1458.1	1453.84	1453.84	1442.29	1435.65	1414.94	23.2737	23.387	23.387	23.1383	22.8404	22.2402	13.8999	14.9066	14.9066	16.3982	15.7988	17.3202
	11175-45	3	SL018606	PCAT2	Q7L5N7	54947	LPCAT2	Human	RFU	Protein	20	289.4	294.756	294.756	299.832	299.438	298.719	1078.5	1079.67	1079.67	1064.49	1066.56	1072.37	3.72668	3.66294	3.66294	3.55029	3.56185	3.58991	2.43097	2.36007	2.36007	2.60629	2.67911	3.1705
	11177-16	3	SL006465	K2C5	P13647	3852	KRT5	Human	RFU	Protein	20	375.5	377.821	377.821	380.512	381.795	377.239	2756.1	2757.47	2757.47	2720.12	2706.76	2670.02	7.33981	7.29834	7.29834	7.14857	7.08956	7.0778	4.58395	4.63096	4.63096	4.93054	4.99208	6.11987
	11178-21	3	SL025996	SVEP1:EGF-like domains 4-6	Q4LDE5	79987	SVEP1	Human	RFU	Protein	0.5	102.1	102.367	102.367	105.415	107.414	108.178	2404.9	2425.98	2425.98	2388.44	2376.94	2395.3	23.5544	23.6987	23.6987	22.6575	22.1288	22.1421	14.9978	16.3314	16.3314	16.4085	15.2278	17.7526
	11179-7	3	SL006717	TSSK1	Q9BXA7	83942	TSSK1B	Human	RFU	Protein	20	139.15	139.585	139.585	141.444	141.942	142.074	761.2	758.784	758.784	752.209	753.313	735.448	5.47036	5.43601	5.43601	5.31806	5.30717	5.17653	3.71498	3.62125	3.62125	3.91348	4.0755	4.58922
	11180-17	3	SL019318	SMRC1	Q92922	6599	SMARCC1	Human	RFU	Protein	20	123.65	124.019	124.019	127.841	122.823	123.283	897.7	895.974	895.974	885.06	870.828	858.001	7.26001	7.22448	7.22448	6.92313	7.09008	6.9596	4.42981	4.45004	4.45004	4.93908	4.61316	5.37568
	11184-51	3	SL002762	CgA	P10645	1113	CHGA	Human	RFU	Protein	0.5	56.3	57.0952	57.0952	56.9942	56.1953	57.5108	36932.5	37304.8	37304.8	36975.3	36659.2	36393.1	655.995	653.379	653.379	648.756	652.354	632.805	419.449	433.831	433.831	474.585	475.198	526.237
	11185-145	3	SL019341	GCH1	P30793	2643	GCH1	Human	RFU	Protein	20	126.85	126.84	126.84	130.17	127.85	127.351	629.7	630.839	630.839	624.4	618.902	612.912	4.96413	4.97349	4.97349	4.79682	4.84084	4.81279	3.04056	3.44151	3.44151	3.53588	3.36297	4.16384
	11186-12	3	SL019314	TMM52	Q8NDY8	339456	TMEM52	Human	RFU	Protein	20	93.45	94.5126	94.5126	94.2901	93.8378	94.1868	403.7	403.176	403.176	396.445	392.408	390.015	4.31996	4.26584	4.26584	4.20453	4.18177	4.14087	2.84898	2.94272	2.94272	3.14314	3.11556	3.53443
	11187-11	3	SL018579	CL12A	Q5QGZ9	160364	CLEC12A	Human	RFU	Protein	20	130.6	132.543	132.543	132.137	131.579	132.692	2045.9	2073.39	2073.39	2117.81	2119.5	2059.82	15.6654	15.6432	15.6432	16.0274	16.1082	15.5233	10.2757	10.338	10.338	12.0723	11.6743	12.7
	11190-129	3	SL019328	YMEL1	Q96TA2	10730	YME1L1	Human	RFU	Protein	20	262.95	268.165	268.165	270.967	271.775	269.23	945.6	947.04	947.04	933.587	927.536	926.106	3.59612	3.53155	3.53155	3.44539	3.41288	3.43983	2.33944	2.19245	2.19245	2.45772	2.42035	2.94864
	11192-168	3	SL008302	TINAL	Q9GZM7	64129	TINAGL1	Human	RFU	Protein	20	146.5	145.247	145.247	146.628	145.518	148.186	4386.1	4361.44	4361.44	4365.31	4332.84	4328.27	29.9392	30.0279	30.0279	29.7713	29.7753	29.2082	19.1742	19.2512	19.2512	21.9781	21.3744	25.2056
	11193-27	3	SL019342	HNF1A	P20823	6927	HNF1A	Human	RFU	Protein	20	63.25	63.5372	63.5372	63.2353	62.7041	63.1665	336.8	335.496	335.496	332.059	332.654	327.076	5.3249	5.2803	5.2803	5.25117	5.30513	5.178	3.53596	3.58538	3.58538	4.23455	4.29196	4.48176
	11194-6	3	SL007783	SIT1	Q9Y3P8	27240	SIT1	Human	RFU	Protein	20	99.25	100.131	100.131	99.7447	100.889	98.5855	426.4	423.788	423.788	420.942	417.829	409.337	4.29622	4.23235	4.23235	4.2202	4.14148	4.1521	2.77333	2.8224	2.8224	3.14333	3.11553	3.67348
	11196-31	3	SL025822	Collagen alpha-3(VI):BPTI/Kunitz inhibitor	P12111	1293	COL6A3	Human	RFU	Protein	0.5	84.35	83.9774	83.9774	85.9693	85.288	87.6537	3310.5	3302.89	3302.89	3279.79	3291.19	3303.13	39.2472	39.3307	39.3307	38.1508	38.5892	37.6839	23.7567	27.5819	27.5819	29.8374	29.7765	32.0239
	11198-37	3	SL012768	CR3L1	Q96BA8	90993	CREB3L1	Human	RFU	Protein	20	180.15	182.434	182.434	186.879	186.329	184.462	833.7	833.551	833.551	820.791	818.593	815.805	4.62781	4.56906	4.56906	4.39211	4.39328	4.42263	2.91351	2.83395	2.83395	3.21827	3.21977	3.87214
	11200-52	3	SL007696	C1QR1	Q9NPY3	22918	CD93	Human	RFU	Protein	20	213.8	215.838	215.838	215.82	217.439	214.775	5105.1	5105.5	5105.5	5092.01	5097.17	5122.87	23.8779	23.6544	23.6544	23.5937	23.4419	23.8523	15.3745	15.2492	15.2492	17.9068	17.0806	20.2493
	11201-19	3	SL019343	TRUA	Q9Y606	80324	PUS1	Human	RFU	Protein	20	45.7	45.5721	45.5721	45.7114	44.6955	45.1867	215.5	216.009	216.009	213.874	212.265	212.464	4.71554	4.73994	4.73994	4.67879	4.74913	4.70192	2.94399	3.08058	3.08058	3.68302	3.71357	3.80084
	11202-70	3	SL019350	TBX5	Q99593	6910	TBX5	Human	RFU	Protein	20	108.45	111.159	111.159	110.78	110.23	110.999	570.4	572.937	572.937	569.789	569.583	561.833	5.25957	5.15423	5.15423	5.14342	5.16722	5.06159	3.39625	3.3401	3.3401	3.56499	3.50999	4.44507
	11203-97	3	SL009203	KPYR	P30613	5313	PKLR	Human	RFU	Protein	20	98.2	98.8376	98.8376	99.7146	99.9622	98.6977	8322.1	8291.37	8291.37	8264.01	8233.84	8089.3	84.7464	83.8889	83.8889	82.8767	82.3696	81.9604	54.6787	56.3847	56.3847	58.8443	58.2988	66.1132
	11204-80	3	SL009892	CXAR	P78310	1525	CXADR	Human	RFU	Protein	20	182.8	185.619	185.619	184.8	184.639	180.406	2079.6	2077.52	2077.52	2063.68	2023.04	2055.49	11.3764	11.1924	11.1924	11.1671	10.9567	11.3937	7.53342	7.23972	7.23972	8.15458	7.86804	9.46993
	11205-10	3	SL004571	Integrin beta-7	P26010	3695	ITGB7	Human	RFU	Protein	20	249.75	249.972	249.972	254.963	255.131	256.221	3327.7	3315.61	3315.61	3285.55	3280.82	3223.02	13.3241	13.2639	13.2639	12.8864	12.8594	12.5791	8.38212	8.49316	8.49316	9.29915	9.84828	11.0429
	11207-3	3	SL025927	Macrophage scavenger receptor:CD	P21757	4481	MSR1	Human	RFU	Protein	20	110.75	112.313	112.313	113.773	113.505	112.29	571.8	569.475	569.475	563.914	561.972	559.073	5.16298	5.07041	5.07041	4.95648	4.95107	4.97885	3.41883	3.38567	3.38567	3.67913	3.69135	4.40053
	11208-15	3	SL019369	NAGPA	Q9UK23	51172	NAGPA	Human	RFU	Protein	20	128.55	128.387	128.387	129.626	128.891	130.221	8216.2	8175.08	8175.08	8143.31	8117.46	8138	63.9144	63.6754	63.6754	62.8214	62.9794	62.4938	42.2318	43.4454	43.4454	47.3454	46.3616	54.2506
	11211-7	3	SL019355	TBCE	Q15813	6905	TBCE	Human	RFU	Protein	20	85.2	86.2873	86.2873	86.3754	86.3877	87.2337	3913.4	3920.85	3920.85	3939.24	3905.76	3954.45	45.9319	45.4395	45.4395	45.606	45.2119	45.3317	29.6582	30.2937	30.2937	35.08	35.508	40.2859
	11212-7	3	SL008805	TXND5	Q8NBS9	81567	TXNDC5	Human	RFU	Protein	0.5	180.2	175.563	175.563	180.047	182.602	184.581	6119.8	6095.14	6095.14	6109.44	6091.6	6133.59	33.9612	34.7177	34.7177	33.9326	33.36	33.2297	21.7825	24.9316	24.9316	24.1774	23.5674	28.3434
	11214-40	3	SL019363	DNJB9	Q9UBS3	4189	DNAJB9	Human	RFU	Protein	20	246	249.021	249.021	249.967	247.916	246.103	13610.2	13761	13761	13655.8	13575.4	13475.9	55.326	55.2606	55.2606	54.6304	54.7579	54.7573	33.8142	34.018	34.018	40.0409	36.8257	47.4159
	11215-6	3	SL025808	CAD15:CD	P55291	1013	CDH15	Human	RFU	Protein	0.5	111.5	106.689	106.689	108.39	116.102	111.881	3829.4	3797.82	3797.82	3822.89	3852.98	3846.66	34.3444	35.5971	35.5971	35.2697	33.186	34.3819	19.8158	19.8668	19.8668	22.4815	18.11	22.9028
	11217-16	3	SL007405	CTBP1	Q13363	1487	CTBP1	Human	RFU	Protein	20	243.35	242.867	242.867	243.678	244.794	244.118	716.4	712.447	712.447	705.621	707.842	719.126	2.94391	2.93348	2.93348	2.89571	2.89158	2.94581	1.93048	1.90657	1.90657	2.17608	2.18446	2.46309
	11218-84	3	SL019351	TPMT	P51580	7172	TPMT	Human	RFU	Protein	0.5	124.95	126.793	126.793	126.955	126.206	125.587	3095.4	3068.4	3068.4	3057.1	3019.13	2982.34	24.7731	24.2001	24.2001	24.0803	23.9222	23.7472	16.001	16.7103	16.7103	19.3178	18.0234	20.1447
	11219-95	3	SL012727	FGFP3	Q8TAT2	143282	FGFBP3	Human	RFU	Protein	20	228.6	230.874	230.874	227.435	226.616	230.518	1418.4	1421.36	1421.36	1415.56	1414.52	1402.4	6.20472	6.15641	6.15641	6.22401	6.24193	6.08371	4.15831	3.92363	3.92363	4.5848	4.42903	5.14459
	11220-53	3	SL019359	CJ105	Q8TEF2	414152	C10orf105	Human	RFU	Protein	20	154.1	155.577	155.577	155.515	155.176	159.379	394.1	394.307	394.307	389.827	389.93	392.052	2.55743	2.53448	2.53448	2.50669	2.51283	2.45988	1.71833	1.75274	1.75274	1.98979	1.91905	2.04808
	11222-62	3	SL025418	Fc_MOUSE	Q99LC4			Mouse	RFU	Protein	20	76	78.3013	78.3013	77.4358	77.06	77.2856	379.1	378.091	378.091	373.813	373.796	372.688	4.98816	4.82867	4.82867	4.82739	4.85071	4.82222	3.26108	3.25825	3.25825	3.6052	3.68859	4.3055
	11223-1	3	SL018407	TM154	Q6P9G4	201799	TMEM154	Human	RFU	Protein	20	164.3	167.261	167.261	169.161	174.048	171.975	881.5	881.557	881.557	876.29	882.399	889.243	5.36519	5.27055	5.27055	5.18022	5.06985	5.17078	3.54301	3.39033	3.39033	3.85339	3.65932	4.31095
	11226-16	3	SL019352	UBE3A	Q05086	7337	UBE3A	Human	RFU	Protein	20	390.25	392.78	392.78	395.387	389.41	399.166	2650	2660.82	2660.82	2641.06	2631.36	2656.18	6.79052	6.77432	6.77432	6.67969	6.75729	6.65432	4.10217	4.29237	4.29237	4.93195	4.72643	5.72477
	11227-31	3	SL019356	TBL2	Q9Y4P3	26608	TBL2	Human	RFU	Protein	20	132.8	133.825	133.825	134.681	135.797	133.876	1517.6	1528.91	1528.91	1526.3	1519.43	1538.26	11.4277	11.4247	11.4247	11.3327	11.189	11.4902	7.22495	7.27976	7.27976	8.39154	8.23025	9.83778
	11228-37	3	SL018079	RIC3	Q7Z5B4	79608	RIC3	Human	RFU	Protein	20	366.9	371.149	371.149	372.237	375.39	373.326	1341.3	1342.15	1342.15	1328.1	1329.15	1325.24	3.65576	3.6162	3.6162	3.56788	3.54072	3.54981	2.21739	2.24492	2.24492	2.34927	2.33001	2.95033
	11229-16	3	SL007036	ERN1	O75460	2081	ERN1	Human	RFU	Protein	20	129.95	133.018	133.018	131.75	133.18	130.71	1364.9	1368.05	1368.05	1363.84	1355.19	1370.34	10.5033	10.2847	10.2847	10.3518	10.1756	10.4838	6.63539	6.41322	6.41322	7.5755	7.54906	9.46243
	11230-12	3	SL025418	Fc_MOUSE	Q99LC4			Mouse	RFU	Protein	20	167.75	168.642	168.642	168.847	169.665	167.674	485.8	483.792	483.792	480.004	474.965	473.464	2.89598	2.86876	2.86876	2.84283	2.79943	2.82372	1.79262	1.8103	1.8103	2.09404	2.13539	2.591
	11231-12	3	SL019364	ADXL	Q6P4F2	112812	FDX2	Human	RFU	Protein	20	44.2	44.7644	44.7644	45.2967	45.7284	44.4246	164.6	164.543	164.543	162.639	161.845	161.901	3.72398	3.67575	3.67575	3.59054	3.53926	3.64441	2.60443	2.69219	2.69219	2.78841	2.62624	2.6669
	11232-46	3	SL003164	Holo-TC I	P20061	6947	TCN1	Human	RFU	Protein	20	175.1	176.597	176.597	177.808	174.806	177.814	2411.6	2423.25	2423.25	2420.87	2406.09	2397.6	13.7727	13.722	13.722	13.6151	13.7643	13.4837	8.45138	8.93752	8.93752	10.2435	9.54173	11.0666
	11237-49	3	SL006539	PCOC1	Q15113	5118	PCOLCE	Human	RFU	Protein	0.005	111.1	112.437	112.437	117.617	115.378	119.031	5574.7	5570.6	5570.6	5543.06	5581.39	5557.76	50.1773	49.5443	49.5443	47.128	48.3747	46.6918	25.9772	27.0331	27.0331	23.2735	27.5548	35.8773
	11239-49	3	SL019365	TMPS6	Q8IU80	164656	TMPRSS6	Human	RFU	Protein	20	92.65	95.1865	95.1865	96.0212	96.1477	95.7429	747.8	749.231	749.231	742.927	733.886	731.358	8.07124	7.87119	7.87119	7.73712	7.63291	7.63877	5.43262	5.14722	5.14722	5.88741	5.46966	5.91097
	11241-8	3	SL011173	ARLY	P04424	435	ASL	Human	RFU	Protein	0.5	76.15	76.9172	76.9172	77.5584	77.4218	78.8221	6121.7	6115.62	6115.62	6054.82	6027.34	6003.29	80.39	79.5092	79.5092	78.068	77.8508	76.1625	50.1163	54.8651	54.8651	55.6461	53.1871	65.498
	11242-33	3	SL019353	TGM1	P22735	7051	TGM1	Human	RFU	Protein	20	106.75	110.004	110.004	108.455	108.755	108.81	312.8	311.539	311.539	309.747	309.792	309.104	2.93021	2.83206	2.83206	2.856	2.84854	2.84078	1.93385	1.77735	1.77735	2.10284	2.16044	2.56432
	11243-90	3	SL019357	GPR110	Q5T601	266977	ADGRF1	Human	RFU	Protein	0.5	113.85	112.758	112.758	117.793	117.235	115.561	2545.9	2555.02	2555.02	2531.34	2525.67	2551.14	22.3619	22.6593	22.6593	21.4899	21.5436	22.0761	13.9425	15.3854	15.3854	14.0812	14.6856	17.3275
	11245-43	3	SL025863	filamin A:CH1	P21333	2316	FLNA	Human	RFU	Protein	20	187.3	191.142	191.142	193.227	192.113	191.339	24359.6	24212.6	24212.6	24153.3	24397	24875.2	130.057	126.673	126.673	125	126.993	130.006	81.7985	80.3698	80.3698	94.8122	90.2311	110.189
	11246-3	3	SL012736	LPLC1	Q8TDL5	92747	BPIFB1	Human	RFU	Protein	0.5	120.9	120.779	120.779	121.033	119.41	118.412	24496.3	24444	24444	24471.1	24127.5	24084.7	202.616	202.386	202.386	202.185	202.056	203.397	145.681	156.74	156.74	156.845	154.777	149.449
	11247-20	3	SL019366	NAGS	Q8N159	162417	NAGS	Human	RFU	Protein	20	126.25	126.637	126.637	125.622	124.822	125.382	693.3	686.263	686.263	680.635	678.163	674.097	5.49149	5.41912	5.41912	5.41812	5.43306	5.37633	3.46217	3.64352	3.64352	4.11803	4.15414	4.85199
	11248-43	3	SL019345	HEM4	P10746	7390	UROS	Human	RFU	Protein	20	192.85	195.036	195.036	195.292	195.88	193.912	1322.3	1327.77	1327.77	1301.2	1313.02	1328.48	6.85662	6.80779	6.80779	6.66281	6.7032	6.85098	4.31983	4.36172	4.36172	4.80193	4.9019	6.24753
	11252-30	3	SL025921	LRCH4:CH	O75427	4034	LRCH4	Human	RFU	Protein	20	253.3	255.686	255.686	257.781	255.286	258.929	1180.5	1175.02	1175.02	1160.71	1159.37	1160.22	4.66048	4.59554	4.59554	4.50268	4.54145	4.48086	2.84424	2.87918	2.87918	3.40844	3.15966	3.78173
	11254-13	3	SL012393	PPN	O95428	89932	PAPLN	Human	RFU	Protein	20	265.25	264.75	264.75	267.759	268.91	267.367	833.7	833.915	833.915	819.615	820.725	820.073	3.14307	3.14982	3.14982	3.06101	3.05204	3.06722	1.92318	2.04063	2.04063	2.27741	2.22851	2.73256
	11257-1	3	SL007095	DHPR	P09417	5860	QDPR	Human	RFU	Protein	0.5	159	159.593	159.593	163.268	161.239	164.128	4905.4	4899.35	4899.35	4902.02	4879.22	4914.5	30.8516	30.6989	30.6989	30.0243	30.2608	29.9432	18.3379	20.4507	20.4507	21.1314	20.7981	24.1399
	11258-41	3	SL004569	MAdCAM-1	Q13477	8174	MADCAM1	Human	RFU	Protein	0.5	117.7	119.969	119.969	123.117	123.744	120.71	1174.2	1165.82	1165.82	1153.99	1152.38	1152.54	9.97621	9.71767	9.71767	9.37312	9.31257	9.54805	6.14925	5.93068	5.93068	6.23046	6.49157	7.31879
	11260-47	3	SL012729	SPA4L	Q8TC36	140732	SUN5	Human	RFU	Protein	20	78.15	77.9332	77.9332	78.3324	79.836	79.4513	397.6	395.868	395.868	393.942	391.946	399.292	5.08765	5.07959	5.07959	5.02911	4.90939	5.02562	3.20258	3.30076	3.30076	3.54809	3.61853	4.27854
	11262-39	3	SL019367	TRABD	Q9H4I3	80305	TRABD	Human	RFU	Protein	0.5	73.8	73.6364	73.6364	74.8477	76.4064	75.6787	236.3	236.13	236.13	233.132	229.295	229.367	3.2019	3.2067	3.2067	3.11475	3.00099	3.0308	2.04944	2.15391	2.15391	2.28444	2.25947	2.61214
	11263-57	3	SL019372	CASQ1	P31415	844	CASQ1	Human	RFU	Protein	0.5	413.3	420.113	420.113	432.105	438.289	444.971	7943.2	7924.01	7924.01	7900.65	7777.34	7696.91	19.219	18.8616	18.8616	18.2841	17.7448	17.2976	11.4036	11.1377	11.1377	11.6061	10.7201	12.1246
	11264-33	3	SL019346	XDH	P47989	7498	XDH	Human	RFU	Protein	20	31.5	31.111	31.111	31.6645	31.476	31.3297	173.2	173.748	173.748	172.029	172.479	171.044	5.49841	5.58478	5.58478	5.43286	5.47969	5.45948	3.464	3.60671	3.60671	4.02043	4.10439	4.49656
	11265-8	3	SL005674	Retinal dehydrogenase 1	P00352	216	ALDH1A1	Human	RFU	Protein	0.5	94.15	94.2854	94.2854	95.0074	97.1952	98.4026	1395.9	1393.27	1393.27	1393.04	1411.17	1407.35	14.8263	14.7772	14.7772	14.6624	14.519	14.3019	9.61695	9.5559	9.5559	10.1102	9.53769	11.4301
	11266-8	3	SL025980	SELPL:ECD	Q14242	6404	SELPLG	Human	RFU	Protein	20	63.85	64.2986	64.2986	64.7127	64.4314	64.1239	3000	2984.63	2984.63	2962.76	2976.25	2966.35	46.9851	46.4182	46.4182	45.7833	46.1926	46.2597	30.581	31.1964	31.1964	34.6589	34.3835	39.0095
	11270-17	3	SL019368	CHC10	Q8WYQ3	400916	CHCHD10	Human	RFU	Protein	20	110.9	112.549	112.549	110.553	108.564	109.471	1119.9	1119.03	1119.03	1108.42	1087.35	1075.14	10.0983	9.94259	9.94259	10.0262	10.0157	9.82122	5.82826	5.87011	5.87011	6.59466	6.47108	7.32364
	11273-176	3	SL013030	GSTT2	P0CG30	653689	GSTT2B	Human	RFU	Protein	20	178.65	180.532	180.532	179.322	178.426	178.667	514.8	512.099	512.099	505.733	505.292	509.38	2.88161	2.83661	2.83661	2.82026	2.83194	2.85101	1.85413	1.82624	1.82624	2.04793	2.14882	2.36786
	11275-94	3	SL013872	LRP1B	Q9NZR2	53353	LRP1B	Human	RFU	Protein	20	137.6	137.753	137.753	142.92	141.718	141.458	881.1	874.319	874.319	862.478	859.566	863.774	6.40334	6.34702	6.34702	6.03469	6.06531	6.10622	4.02145	4.1995	4.1995	4.36261	4.37522	5.33327
	11277-23	3	SL014732	ATF6A	P18850	22926	ATF6	Human	RFU	Protein	0.5	211	208.8	208.8	214.759	214.736	217.011	13985.1	13998.8	13998.8	13947.8	13795.2	13718.6	66.2801	67.0442	67.0442	64.946	64.2425	63.2162	40.1006	48.6645	48.6645	47.4976	46.0442	54.8307
	11278-4	3	SL009488	COL11A2	P13942	1302	COL11A2	Human	RFU	Protein	20	95.1	95.3492	95.3492	97.1101	96.3765	97.0672	6804.3	6765.54	6765.54	6725.14	6756.03	6743.5	71.5489	70.9554	70.9554	69.2527	70.1004	69.4725	47.2193	48.8146	48.8146	52.9	51.6274	56.3004
	11279-42	3	SL019373	GABR1	Q9UBS5	2550	GABBR1	Human	RFU	Protein	20	185.3	186.578	186.578	186.118	186.926	188.852	525.7	522.445	522.445	516.926	519.306	517.883	2.83702	2.80015	2.80015	2.77741	2.77814	2.74227	1.8491	1.84161	1.84161	2.16647	2.1172	2.3848
	11280-6	3	SL019348	DCE1	Q99259	2571	GAD1	Human	RFU	Protein	20	104.4	105.509	105.509	106.221	105.693	106.534	574.4	576.201	576.201	568.207	566.462	564.392	5.50192	5.46117	5.46117	5.34927	5.35948	5.29778	3.56438	3.60884	3.60884	4.10796	4.06559	4.59862
	11281-6	3	SL002520	GRB7	Q14451	2886	GRB7	Human	RFU	Protein	20	361.65	372.928	372.928	373.31	356.998	372.505	1764.7	1757.8	1757.8	1761.52	1718.91	1717.7	4.87958	4.71352	4.71352	4.71867	4.81489	4.61122	2.97013	2.92447	2.92447	3.49336	3.12744	3.68537
	11282-16	3	SL025926	Macrophage scavenger receptor:ECD	P21757	4481	MSR1	Human	RFU	Protein	20	83.2	84.1688	84.1688	83.5782	82.9012	83.3008	337.9	334.334	334.334	331.346	329.927	327.073	4.0613	3.97218	3.97218	3.9645	3.97976	3.92641	2.72061	2.63822	2.63822	3.06818	3.0501	3.46743
	11283-13	3	SL019361	DCAF5	Q96JK2	8816	DCAF5	Human	RFU	Protein	20	120.35	121.323	121.323	123.254	120.652	123.698	625.1	623.731	623.731	619.525	613.898	613.731	5.19402	5.14106	5.14106	5.02642	5.08818	4.96154	3.22466	3.45549	3.45549	3.61126	3.38121	4.04968
	11284-24	3	SL005432	LAIR1	Q6GTX8	3903	LAIR1	Human	RFU	Protein	20	186.2	186.497	186.497	184.098	185.764	185.395	557.9	555.74	555.74	547.01	548.667	552.435	2.99624	2.97989	2.97989	2.9713	2.95357	2.97977	1.87719	1.85989	1.85989	2.09853	2.09176	2.64088
	11285-8	3	SL004572	CD34	P28906	947	CD34	Human	RFU	Protein	20	148	149.167	149.167	151.559	149.792	149.941	751.5	751.378	751.378	747.414	741.624	741.365	5.0777	5.03716	5.03716	4.9315	4.95103	4.94436	3.17759	3.24779	3.24779	3.78275	3.50338	4.09025
	11286-78	3	SL007632	SELS	Q9BQE4	55829	SELENOS	Human	RFU	Protein	0.5	93.65	95.2799	95.2799	96.9873	97.0776	95.4276	454.4	455.059	455.059	455.864	438.894	437.02	4.85211	4.77602	4.77602	4.70025	4.52107	4.57959	2.62431	2.68804	2.68804	2.50281	2.69674	3.1957
	11287-14	3	SL005251	Cytochrome b5	P00167	1528	CYB5A	Human	RFU	Protein	20	138.55	138.473	138.473	140.367	140.309	138.707	1352.5	1355.8	1355.8	1344.62	1341.7	1324.12	9.76182	9.79107	9.79107	9.57938	9.56241	9.54617	6.54014	6.58833	6.58833	7.64106	7.41464	8.35969
	11288-26	3	SL019349	5NTC	P49902	22978	NT5C2	Human	RFU	Protein	20	174.25	175.698	175.698	177.856	178.111	176.415	1675.6	1695.02	1695.02	1666.75	1656.99	1679.42	9.61607	9.64732	9.64732	9.37136	9.30316	9.51967	6.16029	6.57379	6.57379	7.30679	7.1659	8.52635
	11289-31	3	SL019354	KC1D	P48730	1453	CSNK1D	Human	RFU	Protein	20	206.45	207.987	207.987	212.763	212.334	210.696	751.3	751.862	751.862	739.087	734.768	738.912	3.63914	3.61495	3.61495	3.47375	3.46044	3.507	2.25819	2.3578	2.3578	2.55235	2.59976	3.16068
	11291-73	3	SL025418	Fc_MOUSE	Q99LC4			Mouse	RFU	Protein	20	184.05	188.445	188.445	190.225	185.857	188.744	712.7	709.979	709.979	702.398	697.481	693.019	3.87232	3.76756	3.76756	3.69245	3.75278	3.67175	2.57478	2.47875	2.47875	2.71152	2.61914	3.1996
	11292-13	3	SL025978	SCAR3:region 2	Q6AZY7	51435	SCARA3	Human	RFU	Protein	20	186.45	188.574	188.574	187.003	186.134	185.373	821.3	819.672	819.672	809.909	811.443	813.954	4.40493	4.34669	4.34669	4.331	4.35946	4.3909	2.97357	2.844	2.844	3.16839	3.09512	3.69964
	11293-14	3	SL025922	LRRN1:CD	Q6UXK5	57633	LRRN1	Human	RFU	Protein	20	147.6	149.63	149.63	152.633	151.306	150.458	631.4	632.933	632.933	624.175	623.864	601.455	4.27778	4.22998	4.22998	4.08939	4.12318	3.99749	2.71453	2.79871	2.79871	3.1381	3.06903	3.58918
	11294-7	3	SL026006	TMCC3:region 2	Q9ULS5	57458	TMCC3	Human	RFU	Protein	20	262.7	262.691	262.691	266.456	262.342	264.212	2147.9	2126.64	2126.64	2134.2	2052.15	2059.24	8.17625	8.09561	8.09561	8.00956	7.82241	7.79388	4.92977	5.4516	5.4516	5.94058	4.57536	5.43526
	11297-54	3	SL007356	NOTC2	Q04721	4853	NOTCH2	Human	RFU	Protein	20	55.75	55.664	55.664	55.1196	55.6966	55.2806	246.9	246.311	246.311	244.256	242.714	243.095	4.4287	4.42495	4.42495	4.43137	4.35778	4.39748	3.06708	3.15138	3.15138	3.53552	3.42975	3.28367
	11300-32	3	SL008851	SORT	Q99523	6272	SORT1	Human	RFU	Protein	20	181.65	180.371	180.371	183.987	183.452	183.472	729.2	723.649	723.649	714.543	715.506	700.617	4.01431	4.01201	4.01201	3.88365	3.90024	3.81866	2.52843	2.6735	2.6735	2.88594	2.92529	3.32324
	11302-237	3	SL008783	TENR	Q92752	7143	TNR	Human	RFU	Protein	20	168.45	168.43	168.43	169.573	168.18	171.143	1235.3	1233.23	1233.23	1226.93	1223.21	1212.44	7.33333	7.32192	7.32192	7.2354	7.27324	7.08437	4.53821	5.07132	5.07132	5.44823	5.4829	6.06584
	11303-7	3	SL008335	SAMH1	Q9Y3Z3	25939	SAMHD1	Human	RFU	Protein	20	153.2	150.396	150.396	153.537	153.053	151.457	932.4	928.649	928.649	926.405	923.098	912.22	6.08616	6.1747	6.1747	6.03376	6.03123	6.02296	3.71919	3.98882	3.98882	4.49075	4.4194	5.48948
	11307-33	3	SL007655	WWP1	Q9H0M0	11059	WWP1	Human	RFU	Protein	20	164	164.843	164.843	168.633	170.076	167.984	3096.6	3140.69	3140.69	3112.66	3112.32	3199.81	18.8817	19.0526	19.0526	18.4582	18.2996	19.0483	12.2395	12.8781	12.8781	14.1144	14.0304	16.9399
	11308-8	3	SL019414	CR3L4	Q8TEY5	148327	CREB3L4	Human	RFU	Protein	20	197.65	200.88	200.88	200.787	201.74	201.184	1104.6	1102.32	1102.32	1088.09	1088.54	1090.72	5.58867	5.48745	5.48745	5.4191	5.39575	5.42151	3.64976	3.73854	3.73854	4.09361	4.12668	4.81642
	11310-8	3	SL004969	Desmoglein-3	P32926	1830	DSG3	Human	RFU	Protein	20	113.25	115.326	115.326	114.667	115.875	115.599	450.1	449.99	449.99	445.521	444.544	442.38	3.97439	3.90188	3.90188	3.88536	3.83642	3.82685	2.51804	2.58503	2.58503	2.91322	2.88093	3.34319
	11311-79	3	SL004573	RAG-1	P15918	5896	RAG1	Human	RFU	Protein	20	206.3	210.281	210.281	214.794	215.335	214.006	710.5	709.016	709.016	703.934	702.386	706.144	3.44401	3.37175	3.37175	3.27726	3.26183	3.29964	2.22692	2.19682	2.19682	2.33457	2.3576	2.88917
	11312-40	3	SL019432	PMS2	P54278	5395	PMS2	Human	RFU	Protein	20	73.45	74.2513	74.2513	76.7067	76.4481	77.1747	472.4	469.582	469.582	464.111	462.565	458.996	6.43159	6.32423	6.32423	6.05047	6.05071	5.94749	4.05668	4.40867	4.40867	4.80368	4.38844	4.69739
	11313-100	3	SL008857	PHS	P61457	5092	PCBD1	Human	RFU	Protein	20	58.45	59.17	59.17	59.7947	59.648	59.3237	1895	1891.6	1891.6	1873.42	1876.98	1872.45	32.4209	31.969	31.969	31.3309	31.4677	31.5633	21.9838	22.29	22.29	24.1467	23.6252	25.8202
	11315-148	3	SL013714	PPM1D	O15297	8493	PPM1D	Human	RFU	Protein	20	164.45	167.284	167.284	167.941	169.474	167.081	587.4	590.907	590.907	583.699	584.302	579.06	3.57191	3.53237	3.53237	3.47561	3.44773	3.46573	2.25101	2.17727	2.17727	2.48064	2.48637	2.78668
	11318-20	3	SL004840	Apo A-V	Q6Q788	116519	APOA5	Human	RFU	Protein	20	113.45	117.249	117.249	117.689	117.124	117.553	1494.9	1509.94	1509.94	1514.74	1518.8	1471.02	13.1767	12.878	12.878	12.8707	12.9675	12.5137	8.09367	8.03653	8.03653	8.57168	8.66751	10.6828
	11319-106	3	SL013791	MRE11	P49959	4361	MRE11	Human	RFU	Protein	20	177.75	179.378	179.378	185.294	185.251	184.214	910.6	911.889	911.889	905.912	900.558	898.805	5.12293	5.08362	5.08362	4.88906	4.86128	4.87915	3.29928	3.50622	3.50622	3.52232	3.40918	4.26347
	11320-29	3	SL013858	CHFR	Q96EP1	55743	CHFR	Human	RFU	Protein	0.5	171.85	173.143	173.143	179.048	179.487	178.986	1005.1	1004.68	1004.68	1000.2	999.796	985.327	5.84871	5.80259	5.80259	5.58618	5.57029	5.50505	3.72812	3.82007	3.82007	4.02483	4.05469	4.7551
	11324-3	3	SL006952	PXDNL	A1KZ92	137902	PXDNL	Human	RFU	Protein	20	161.8	163.474	163.474	163.737	162.549	161.529	524.2	523.754	523.754	514.468	514.676	508.176	3.2398	3.2039	3.2039	3.14203	3.16628	3.14604	2.03731	2.0952	2.0952	2.37729	2.41013	2.89543
	11325-8	3	SL007329	BTG2	P78543	7832	BTG2	Human	RFU	Protein	20	40.7	40.5132	40.5132	41.9228	41.446	41.2985	289.4	290.434	290.434	288.3	289.114	287.337	7.11057	7.16889	7.16889	6.87692	6.97568	6.95755	4.4903	4.74919	4.74919	4.84484	4.91876	5.10491
	11327-56	3	SL019430	CLK2	P49760	1196	CLK2	Human	RFU	Protein	20	146.4	143.098	143.098	143.918	144.716	146.243	1142.4	1143.8	1143.8	1140.12	1139.35	1130.71	7.80328	7.99315	7.99315	7.92202	7.87302	7.73167	4.48176	5.06627	5.06627	5.58895	4.87863	5.40013
	11328-9	3	SL019433	USB1	Q9BQ65	79650	USB1	Human	RFU	Protein	20	124.5	127.466	127.466	124.774	124.999	126.302	290.7	289.165	289.165	285.203	285.565	288.36	2.33494	2.26857	2.26857	2.28576	2.28453	2.2831	1.59945	1.47372	1.47372	1.82247	1.76384	1.97172
	11330-15	3	SL013806	CSK2B	P67870	1460	CSNK2B	Human	RFU	Protein	20	44.75	45.1744	45.1744	45.5865	45.3952	44.9476	478.7	483.887	483.887	478.102	479.573	482.841	10.6972	10.7115	10.7115	10.4878	10.5644	10.7423	6.91264	7.17012	7.17012	7.98768	8.04942	9.03354
	11333-82	3	SL006485	RHG25	P42331	9938	ARHGAP25	Human	RFU	Protein	20	148.2	151.665	151.665	151.269	151.477	150.638	10586.7	10472.4	10472.4	10491.2	10476.4	10589	71.4352	69.05	69.05	69.3546	69.1618	70.2946	46.2402	43.0049	43.0049	52.8737	50.4743	59.5347
	11334-7	3	SL019428	LIRB3	O75022	102725035	LILRB3	Human	RFU	Protein	20	74.65	75.619	75.619	77.536	77.4194	77.1989	499.3	497.519	497.519	493.454	492.375	490.38	6.68855	6.57928	6.57928	6.36419	6.35983	6.35216	4.33608	4.4768	4.4768	4.73532	4.7507	5.37706
	11336-9	3	SL019434	FANCF	Q9NPI8	2188	FANCF	Human	RFU	Protein	20	239.7	242.145	242.145	237.378	241.762	240.318	591.9	590.436	590.436	581.159	580.549	582.225	2.46934	2.43836	2.43836	2.44824	2.40132	2.42273	1.62187	1.62646	1.62646	1.82415	1.83238	2.07357
	11338-49	3	SL013793	BLK	P51451	640	BLK	Human	RFU	Protein	20	69.3	70.3932	70.3932	70.6594	70.0885	70.0937	415.9	415.835	415.835	411.655	411.482	408.393	6.00144	5.90732	5.90732	5.8259	5.8709	5.82638	3.87605	4.04064	4.04064	4.8188	4.7621	5.01013
	11342-59	3	SL025966	PXDC2:CD	Q6UX71	84898	PLXDC2	Human	RFU	Protein	20	52.85	53.0713	53.0713	52.9987	53.1687	52.8895	302.8	301.747	301.747	299.743	299.529	303.952	5.72942	5.68569	5.68569	5.65567	5.63356	5.74692	3.82807	4.13739	4.13739	4.47194	4.5987	4.56304
	11347-9	3	SL006113	Transaldolase	P37837	6888	TALDO1	Human	RFU	Protein	20	110.65	110.543	110.543	111.641	111.999	111.117	15220.8	15275.5	15275.5	15226.6	15254	15508.7	137.558	138.187	138.187	136.388	136.198	139.571	88.8028	90.4422	90.4422	98.495	92.5475	115.229
	11348-132	3	SL012364	P4HA2	O15460	8974	P4HA2	Human	RFU	Protein	0.5	222.9	219.534	219.534	220.783	221.98	222.005	1181.8	1177.68	1177.68	1170.08	1163.48	1159.35	5.30193	5.36446	5.36446	5.29967	5.24136	5.22217	3.337	3.56709	3.56709	4.11314	3.8829	4.14746
	11350-30	3	SL019100	CHIP	Q9UNE7	10273	STUB1	Human	RFU	Protein	20	112.6	113.581	113.581	113.254	114.844	114.723	962.1	964.879	964.879	946.76	946.552	950.271	8.5444	8.49507	8.49507	8.35963	8.2421	8.28318	5.55806	5.59099	5.59099	6.43821	6.42526	7.15896
	11351-233	3	SL019435	NHEJ1	Q9H9Q4	79840	NHEJ1	Human	RFU	Protein	20	112.65	114.291	114.291	113.233	112.581	114.32	345.1	345.021	345.021	344.453	343.439	345.91	3.06347	3.0188	3.0188	3.04197	3.0506	3.0258	2.11848	2.02408	2.02408	2.38465	2.41011	2.70958
	11352-42	3	SL006679	TITIN	Q8WZ42	7273	TTN	Human	RFU	Protein	20	177.95	181.457	181.457	180.34	180.73	178.73	493.5	489.581	489.581	482.73	480.247	474.592	2.77325	2.69806	2.69806	2.67677	2.65725	2.65535	1.7755	1.77021	1.77021	2.11541	2.0449	2.30552
	11353-143	3	SL004101	SMAD2	Q15796	4087	SMAD2	Human	RFU	Protein	20	174.9	174.229	174.229	176.941	177.815	177.449	1299.7	1297.18	1297.18	1288.49	1287.63	1300.37	7.4311	7.44529	7.44529	7.28207	7.2414	7.32815	4.47941	4.83373	4.83373	5.38113	5.26623	5.99746
	11354-21	3	SL006829	Phospholipase C-beta-1	Q9NQ66	23236	PLCB1	Human	RFU	Protein	20	68.85	70.9367	70.9367	70.7104	72.0818	71.1157	1319.6	1313.07	1313.07	1304.37	1307.6	1331.24	19.1663	18.5104	18.5104	18.4466	18.1405	18.7194	12.179	12.2722	12.2722	13.6792	13.5936	15.7216
	11355-10	3	SL008435	IF5A2	Q9GZV4	56648	EIF5A2	Human	RFU	Protein	20	34.35	35.3797	35.3797	34.8511	33.8182	34.2952	1332.4	1339.63	1339.63	1345.89	1332.14	1355.06	38.7889	37.8644	37.8644	38.6184	39.3912	39.5116	21.8069	23.4852	23.4852	23.8619	25.1815	28.0439
	11356-19	3	SL019423	DGC14	Q96DF8	8220	ESS2	Human	RFU	Protein	20	74.65	74.6894	74.6894	74.9072	74.7348	75.2342	473.3	470.784	470.784	466.712	463.494	467.65	6.34025	6.30322	6.30322	6.23054	6.20184	6.21592	4.21085	4.37249	4.37249	4.80011	4.67394	5.095
	11358-15	3	SL013823	GRB10	Q13322	2887	GRB10	Human	RFU	Protein	20	122.35	123.769	123.769	126.673	124.448	125.386	1353.5	1371.07	1371.07	1375.64	1352.87	1392.61	11.0625	11.0777	11.0777	10.8598	10.8709	11.1066	7.3024	7.28103	7.28103	8.40912	8.11852	9.63841
	11360-39	3	SL009588	RRM1	P23921	6240	RRM1	Human	RFU	Protein	20	74.55	74.23	74.23	75.3825	75.1279	75.1066	7799.1	7849.44	7849.44	7691.4	7668.23	7695.97	104.616	105.745	105.745	102.032	102.069	102.467	72.516	76.6892	76.6892	83.4937	83.6104	84.9431
	11361-73	3	SL000155	TP	P19971	1890	TYMP	Human	RFU	Protein	0.5	236.2	235.914	235.914	246.805	248.644	248.721	3550.2	3574.57	3574.57	3531.9	3532.74	3538.96	15.0305	15.152	15.152	14.3105	14.208	14.2286	9.35001	10.7184	10.7184	10.5363	10.234	11.6912
	11363-58	3	SL019418	AQP4	P55087	361	AQP4	Human	RFU	Protein	20	133.6	134.166	134.166	137.403	135.597	135.259	706	705.9	705.9	700.968	695.417	688.145	5.28443	5.26138	5.26138	5.10154	5.12856	5.08761	3.40898	3.68154	3.68154	3.93071	3.92862	4.4573
	11364-18	3	SL019424	MFN1	Q8IWA4	55669	MFN1	Human	RFU	Protein	20	101.7	103.047	103.047	104.452	104.122	103.288	1541.4	1535.27	1535.27	1529.08	1529.31	1505.75	15.1563	14.8987	14.8987	14.6391	14.6877	14.5781	10.4184	9.82074	9.82074	11.2583	11.1185	12.6681
	11365-17	3	SL009091	TEN4	Q6N022	26011	TENM4	Human	RFU	Protein	20	213.4	217.009	217.009	217.478	221.712	220.499	495.9	494.392	494.392	485.886	486.933	493.28	2.32381	2.27821	2.27821	2.23419	2.19624	2.23711	1.47523	1.47278	1.47278	1.63177	1.60767	1.94216
	11368-32	3	SL008133	KAD2	P54819	204	AK2	Human	RFU	Protein	20	73.35	73.0747	73.0747	73.9838	74.3357	74.5633	27593.4	27399.8	27399.8	27176.1	27435.2	28163.4	376.188	374.955	374.955	367.326	369.072	377.712	249.488	250.541	250.541	283.692	271.938	298.054
	11369-23	3	SL008855	ADHX	P11766	128	ADH5	Human	RFU	Protein	20	197.75	195.81	195.81	200.084	200.089	202.116	4907.4	4901.18	4901.18	4870.25	4893.33	4961.67	24.8162	25.0302	25.0302	24.341	24.4558	24.5487	15.3717	16.4852	16.4852	17.5132	17.7496	20.8808
	11370-20	3	SL019445	INP5E	Q9NRR6	56623	INPP5E	Human	RFU	Protein	20	187	188.58	188.58	189.527	191.965	190.775	488.7	484.534	484.534	478.354	473.372	482.183	2.61337	2.56938	2.56938	2.52394	2.46593	2.5275	1.72381	1.73123	1.73123	1.79501	1.81307	2.2238
	11371-1	3	SL019419	GP101	Q96P66	83550	GPR101	Human	RFU	Protein	20	86	86.4934	86.4934	87.4031	85.5294	87.7689	574.4	577.26	577.26	567.4	564.261	559.237	6.67907	6.67404	6.67404	6.49177	6.59727	6.3717	4.30262	4.40467	4.40467	4.98755	5.01752	5.43541
	11372-2	3	SL019425	ZNF18	P17022	7566	ZNF18	Human	RFU	Protein	20	156.5	157.133	157.133	157.737	153.393	156.104	1482.6	1472.13	1472.13	1466.93	1450.84	1463.1	9.47348	9.36874	9.36874	9.29985	9.45828	9.37263	6.0638	5.90761	5.90761	6.60507	6.15284	7.57796
	11375-49	3	SL019436	FOXL2	P58012	668	FOXL2	Human	RFU	Protein	20	141.85	142.899	142.899	144.488	144.615	144.025	465	462.871	462.871	456.845	457.343	455.94	3.27811	3.23915	3.23915	3.16181	3.16249	3.16571	2.15928	2.16743	2.16743	2.41656	2.46926	2.90079
	11377-19	3	SL019442	ADH7	P40394	131	ADH7	Human	RFU	Protein	20	286.25	288.234	288.234	290.111	289.352	288.881	2751.3	2721.66	2721.66	2687.43	2677.85	2660.34	9.61153	9.44254	9.44254	9.26346	9.25465	9.20914	6.01706	6.16445	6.16445	6.86447	6.79211	8.14315
	11378-37	3	SL025913	KSYK:SH2, 1 and 2	P43405	6850	SYK	Human	RFU	Protein	20	38.05	39.5397	39.5397	39.2853	39.7284	39.3078	666.4	664.619	664.619	665.322	673.016	686.549	17.5138	16.8089	16.8089	16.9357	16.9404	17.466	11.1906	11.5307	11.5307	13.5405	12.9424	14.733
	11380-84	3	SL019426	RBM24	Q9BX46	221662	RBM24	Human	RFU	Protein	20	165.85	166.225	166.225	171.262	164.404	169.725	768.3	768.822	768.822	770.177	750.236	747.04	4.6325	4.62519	4.62519	4.49707	4.56338	4.40147	2.74785	2.86725	2.86725	3.16336	2.60589	3.04484
	11381-56	3	SL010934	PRPS1	P60891	5631	PRPS1	Human	RFU	Protein	20	61.55	61.2591	61.2591	61.208	61.9081	61.2229	300.6	301.324	301.324	296.559	298.102	300.722	4.88383	4.91884	4.91884	4.8451	4.81524	4.91191	3.23922	3.54488	3.54488	3.76799	3.75747	4.29393
	11382-5	3	SL006491	BIEA	P53004	644	BLVRA	Human	RFU	Protein	0.5	122.75	121.634	121.634	126.192	126.314	126.639	3109.5	3074.29	3074.29	3074.63	3088.97	3139.25	25.332	25.2749	25.2749	24.3647	24.4548	24.7891	16.409	18.3676	18.3676	17.8653	16.6509	20.4794
	11383-41	3	SL001732	Keratin 7	P08729	3855	KRT7	Human	RFU	Protein	20	86.45	88.7392	88.7392	90.2274	89.3769	90.9086	778.4	778.435	778.435	772.899	769.276	766.658	9.00405	8.77217	8.77217	8.56612	8.6071	8.43328	5.46437	5.49728	5.49728	5.64063	5.97996	6.07123
	11387-3	3	SL019420	ATF6B	Q99941	1388	ATF6B	Human	RFU	Protein	0.5	47.3	46.6312	46.6312	46.7252	47.294	46.5962	2668.3	2671.52	2671.52	2630.5	2623.66	2612.21	56.4123	57.2904	57.2904	56.2972	55.4757	56.0607	36.4025	40.0138	40.0138	46.4066	40.3664	45.3472
	11388-75	3	SL001690	HE4	Q14508	10406	WFDC2	Human	RFU	Protein	20	138.15	139.476	139.476	139.232	137.391	138.61	5886.7	5826.5	5826.5	5832.84	5844.19	5841.14	42.6109	41.7743	41.7743	41.8928	42.537	42.1409	28.4863	27.1911	27.1911	32.1317	32.472	35.6425
	11390-24	3	SL004870	Carbonic Anhydrase VIII	P35219	767	CA8	Human	RFU	Protein	20	99.6	100.611	100.611	98.7816	100.937	101.017	250.4	250.482	250.482	248.409	247.633	250.051	2.51406	2.4896	2.4896	2.51473	2.45335	2.47533	1.74373	1.69964	1.69964	1.89577	1.8611	2.10938
	11391-69	3	SL015949	MVK	Q03426	4598	MVK	Human	RFU	Protein	20	158.8	159.57	159.57	163.178	162.145	158.773	2345.7	2347.43	2347.43	2323.64	2302.35	2297.45	14.7714	14.711	14.711	14.2399	14.1994	14.47	9.20604	9.57628	9.57628	10.3448	10.4274	11.826
	11395-5	3	SL025855	FAK2:FERM	Q14289	2185	PTK2B	Human	RFU	Protein	20	234.55	235.361	235.361	237.371	240.253	238.903	1485.8	1492.44	1492.44	1480.85	1472.58	1488.44	6.33468	6.34107	6.34107	6.23855	6.1293	6.23032	4.03695	4.17478	4.17478	4.5673	4.61251	5.64823
	11396-39	3	SL019451	DNAI1	Q9UI46	27019	DNAI1	Human	RFU	Protein	20	148.65	149.029	149.029	153.541	147.859	149.017	593.1	592.856	592.856	590.713	578.212	579.073	3.98991	3.97814	3.97814	3.84728	3.91057	3.88596	2.48003	2.54992	2.54992	3.03619	2.7378	3.33718
	11401-181	3	SL019468	RN146	Q9NTX7	81847	RNF146	Human	RFU	Protein	20	199.65	203.394	203.394	203.357	203.667	205.263	1534	1531.66	1531.66	1516.41	1517.61	1520.71	7.68345	7.53053	7.53053	7.45688	7.45142	7.40861	4.73969	4.56521	4.56521	5.46175	5.51144	6.55832
	11402-17	3	SL019475	KMT2C	Q8NEZ4	58508	KMT2C	Human	RFU	Protein	20	43	43.1537	43.1537	43.65	43.0948	42.9702	254.4	254.51	254.51	251.65	249.258	244.399	5.91628	5.89776	5.89776	5.76517	5.78396	5.68764	3.91385	4.10516	4.10516	4.47153	4.28968	4.64741
	11405-150	3	SL007659	CARD9	Q9H257	64170	CARD9	Human	RFU	Protein	20	63.95	64.1002	64.1002	64.4741	63.1862	63.9011	610.5	614.689	614.689	612.051	605.64	604.628	9.54652	9.5895	9.5895	9.49298	9.58501	9.46194	5.62932	6.24239	6.24239	6.64778	6.57463	7.07359
	11406-82	3	SL019452	ACAD8	Q9UKU7	27034	ACAD8	Human	RFU	Protein	20	248.7	252.927	252.927	255.024	257.942	256.182	971.9	967.195	967.195	958.376	962.2	954.869	3.90792	3.82401	3.82401	3.75798	3.7303	3.7273	2.47965	2.45944	2.45944	2.78079	2.8096	3.35703
	11407-57	3	SL015269	PLS3	Q9NRY6	57048	PLSCR3	Human	RFU	Protein	20	159.75	162.168	162.168	161.374	164.394	160.499	671.4	668.721	668.721	663.791	667.04	664.763	4.20282	4.12362	4.12362	4.11337	4.05758	4.14186	2.75164	2.67736	2.67736	2.96577	2.8945	3.60038
	11416-23	3	SL025857	FBXL4:LRR4 and LRR5	Q9UKA2	26235	FBXL4	Human	RFU	Protein	0.5	54.8	55.1666	55.1666	56.1762	56.4489	57.6985	1447.1	1445.52	1445.52	1433.12	1422.32	1414	26.4069	26.2028	26.2028	25.5112	25.1966	24.5067	16.2504	17.7705	17.7705	18.4242	16.3556	18.6322
	11421-10	3	SL008304	EHD4	Q9H223	30844	EHD4	Human	RFU	Protein	0.5	460.1	446.762	446.762	457.518	483.211	485.398	1917.4	1907.19	1907.19	1889.42	1847.04	1874.97	4.16735	4.26892	4.26892	4.12972	3.82242	3.86274	2.44146	2.73819	2.73819	2.85124	2.73059	2.97095
	11422-2	3	SL019446	DLX3	O60479	1747	DLX3	Human	RFU	Protein	20	59.5	60.6554	60.6554	60.1706	61.3854	61.4844	232	231.933	231.933	229.039	229.615	232.289	3.89916	3.82378	3.82378	3.80649	3.74056	3.77802	2.69767	2.71019	2.71019	3.00746	2.9448	3.28137
	11424-4	3	SL008049	FAAA	P16930	2184	FAH	Human	RFU	Protein	0.5	121.15	117.518	117.518	119.37	120.424	122.564	4986.3	5037.66	5037.66	5016.11	4998.02	4967.7	41.1581	42.8673	42.8673	42.0216	41.5036	40.5314	25.1009	29.83	29.83	31.4575	31.1799	34.9432
	11425-31	3	SL019064	RUFY1	Q96T51	80230	RUFY1	Human	RFU	Protein	20	122.55	125.022	125.022	128.102	128.299	127.969	1898.2	1904.17	1904.17	1884.91	1893.96	1901.31	15.4892	15.2307	15.2307	14.7142	14.7621	14.8576	9.0369	9.42177	9.42177	10.5824	10.7706	12.1047
	11428-31	3	SL006955	PDLI1	O00151	9124	PDLIM1	Human	RFU	Protein	20	174	176.22	176.22	176.366	172.365	174.911	1568.7	1580.13	1580.13	1562.86	1539.48	1590.98	9.01552	8.96683	8.96683	8.86145	8.93149	9.09595	5.92521	5.64409	5.64409	6.67093	6.36353	7.46444
	11429-80	3	SL004923	hnRNP C1/C2	P07910	3183	HNRNPC	Human	RFU	Protein	20	149.45	151.579	151.579	153.971	151.207	153.269	908.9	906.003	906.003	904.422	894.531	889.582	6.08163	5.97711	5.97711	5.87398	5.91593	5.80404	3.72195	3.97869	3.97869	4.43405	4.18408	4.80422
	11430-49	3	SL007518	DTX1	Q86Y01	1840	DTX1	Human	RFU	Protein	20	252.35	252.345	252.345	257.025	261.215	257.402	2732.6	2746.86	2746.86	2739.98	2768.98	2740.76	10.8286	10.8853	10.8853	10.6604	10.6004	10.6478	7.1656	7.03281	7.03281	8.00003	7.04074	7.92073
	11431-235	3	SL019447	RECQ1	P46063	5965	RECQL	Human	RFU	Protein	20	88.8	89.2371	89.2371	91.4592	91.4843	90.8795	2494.1	2500.74	2500.74	2491.28	2481.9	2529.44	28.0867	28.0236	28.0236	27.2392	27.1293	27.8329	17.9045	19.1828	19.1828	21.3727	21.3875	22.8745
	11432-11	3	SL019453	PQBP1	O60828	10084	PQBP1	Human	RFU	Protein	20	16.25	16.2629	16.2629	16.8338	16.8222	16.5218	122.2	122.221	122.221	121.897	122.907	123.054	7.52	7.51534	7.51534	7.24119	7.30625	7.44794	4.4036	4.66543	4.66543	4.78919	5.10857	5.48698
	11433-11	3	SL019456	TECT2	Q96GX1	79867	TCTN2	Human	RFU	Protein	20	58.8	58.9182	58.9182	61.0735	59.8181	60.5662	444.7	446.447	446.447	440.235	440.377	435.985	7.56293	7.57739	7.57739	7.20829	7.36194	7.19848	5.12327	5.0964	5.0964	5.74697	5.88186	6.14402
	11436-6	3	SL008211	AINX	Q16352	9118	INA	Human	RFU	Protein	20	107.9	109.965	109.965	110.113	110.086	109.805	651.3	652.174	652.174	650.084	649.31	649.007	6.03614	5.93074	5.93074	5.90381	5.89819	5.91053	3.90819	4.03959	4.03959	4.68267	4.4341	5.23413
	11438-6	3	SL019476	DNJB2	P25686	3300	DNAJB2	Human	RFU	Protein	20	395.05	393.978	393.978	400.832	405.009	406.481	3585.6	3570.18	3570.18	3574.5	3562.38	3620.39	9.07632	9.06187	9.06187	8.91772	8.7958	8.90666	5.53718	5.65306	5.65306	6.22853	6.27676	7.68256
	11439-88	3	SL019482	RHPN2	Q8IUC4	85415	RHPN2	Human	RFU	Protein	20	113.75	112.147	112.147	111.886	111.396	110.702	670.6	669.19	669.19	663.069	661.477	658.821	5.89538	5.96709	5.96709	5.92627	5.93806	5.95128	3.64457	3.71519	3.71519	4.04607	3.9407	4.77329
	11440-58	3	SL004268	SOCS-3	O14543	9021	SOCS3	Human	RFU	Protein	0.5	100.95	99.6346	99.6346	101.409	102.066	101.274	1067.8	1060.67	1060.67	1051.24	1045.21	1042.08	10.5775	10.6456	10.6456	10.3664	10.2405	10.2897	6.62407	7.39669	7.39669	7.80931	7.5601	8.54381
	11441-11	3	SL007082	PYGL	P06737	5836	PYGL	Human	RFU	Protein	0.5	104.4	106.809	106.809	107.245	106.605	106.534	6648.2	6669.93	6669.93	6608.73	6566.34	6591.5	63.6801	62.4475	62.4475	61.6225	61.595	61.8722	39.2456	40.5173	40.5173	46.3796	41.5755	52.8268
	11442-1	3	SL025837	DNER:CD	Q8NFT8	92737	DNER	Human	RFU	Protein	20	355.8	359.385	359.385	365.766	367.962	362.119	1072.9	1071.57	1071.57	1049.42	1055.09	1038.91	3.01546	2.98167	2.98167	2.8691	2.86739	2.86898	1.85687	1.87993	1.87993	1.87677	1.94855	2.44359
	11444-49	3	SL019460	RPC6	Q9H1D9	10621	POLR3F	Human	RFU	Protein	20	222.9	225.945	225.945	225.247	227.338	225.764	489.2	488.396	488.396	479.406	481.313	485.127	2.19471	2.16157	2.16157	2.12836	2.11717	2.14882	1.39017	1.40288	1.40288	1.58696	1.62339	1.94465
	11448-34	3	SL016433	GALK1	P51570	2584	GALK1	Human	RFU	Protein	20	147.45	147.566	147.566	150.818	146.216	148.152	5096.3	5073.29	5073.29	4993.29	4965.27	4973.02	34.5629	34.3797	34.3797	33.1081	33.9584	33.5671	22.6805	22.7294	22.7294	25.0213	23.8719	26.8879
	11449-22	3	SL008129	CAZA1	P52907	829	CAPZA1	Human	RFU	Protein	20	163.85	164.668	164.668	168.244	166.164	166.768	7229.9	7148.4	7148.4	7049.69	7119.88	7149.24	44.1251	43.411	43.411	41.9016	42.8485	42.8694	28.908	29.0261	29.0261	32.2232	28.3868	33.6284
	11450-110	3	SL004901	Protein disulfide-isomerase	P07237	5034	P4HB	Human	RFU	Protein	0.5	73	74.0031	74.0031	75.5392	74.0742	74.2163	4343.9	4350.69	4350.69	4330.62	4305.88	4306.12	59.5055	58.7906	58.7906	57.3294	58.1293	58.0212	39.1342	39.7345	39.7345	42.493	43.9379	51.918
	11454-87	3	SL012996	EIF3G	O75821	8666	EIF3G	Human	RFU	Protein	20	97.85	98.3421	98.3421	97.2505	97.6229	97.9136	9891	9911.6	9911.6	9837.84	9818.36	9979.62	101.083	100.787	100.787	101.16	100.574	101.923	66.5612	67.8065	67.8065	79.0778	77.1793	85.6778
	11456-2	3	SL019448	MAGBA	Q96LZ2	139422	MAGEB10	Human	RFU	Protein	20	35.05	36.3439	36.3439	36.6405	35.6191	36.6345	357	357.294	357.294	355.976	354.114	353.115	10.1854	9.83092	9.83092	9.71538	9.94167	9.63884	6.04572	6.13179	6.13179	6.40242	6.0685	6.54385
	11457-53	3	SL014942	GALE	Q14376	2582	GALE	Human	RFU	Protein	0.5	51.35	50.8446	50.8446	52.0587	54.9986	54.7953	653.1	651.482	651.482	649.206	649.024	647.848	12.7186	12.8132	12.8132	12.4707	11.8007	11.823	7.83563	8.46072	8.46072	7.7054	7.32811	7.73527
	11458-30	3	SL016460	PCBP1	Q15365	5093	PCBP1	Human	RFU	Protein	20	117.6	118.625	118.625	120.13	118.849	119.223	35372.2	35407.5	35407.5	35077.5	35092.9	35891.1	300.784	298.482	298.482	291.996	295.273	301.043	176.773	185.721	185.721	214.706	200.941	239.346
	11459-81	3	SL007290	ELL	P55199	8178	ELL	Human	RFU	Protein	20	307.55	311.97	311.97	312.675	305.392	309.592	1245.6	1243.97	1243.97	1240.78	1227.5	1229.15	4.05007	3.98748	3.98748	3.96828	4.01943	3.97022	2.46385	2.46003	2.46003	2.77893	2.74017	3.23127
	11462-8	3	SL011160	RBM9	O43251	23543	RBFOX2	Human	RFU	Protein	20	106.45	108.037	108.037	107.881	109.001	107.911	425.3	421.639	421.639	418.562	418.699	423.197	3.9953	3.90273	3.90273	3.87984	3.84125	3.92171	2.59013	2.49361	2.49361	2.84381	2.85514	3.42229
	11464-9	3	SL013813	RELB	Q01201	5971	RELB	Human	RFU	Protein	20	66.8	66.9227	66.9227	68.718	66.876	68.2566	628.4	629.08	629.08	629.388	625.525	621.444	9.40719	9.40011	9.40011	9.159	9.35351	9.10453	5.78904	5.85937	5.85937	6.44954	6.29783	7.09031
	11465-4	3	SL019454	GP135	Q8IZ08	64582	GPR135	Human	RFU	Protein	20	52.95	53.5138	53.5138	53.3396	52.6164	53.1837	384.2	382.834	382.834	379.561	382.328	379.33	7.2559	7.15393	7.15393	7.11594	7.26632	7.13245	4.5902	4.4429	4.4429	5.28686	5.2011	5.75175
	11468-15	3	SL019467	RBM19	Q9Y4C8	9904	RBM19	Human	RFU	Protein	20	88.25	88.2189	88.2189	88.6621	88.3618	88.1306	777.7	770.617	770.617	765.343	761.305	757.49	8.81246	8.73529	8.73529	8.63213	8.61577	8.59508	5.97083	5.95475	5.95475	6.85199	6.84434	7.55362
	11476-43	3	SL009023	VPS4A	Q9UN37	27183	VPS4A	Human	RFU	Protein	20	228	232.22	232.22	233.705	232.982	232.391	3084.7	3094.58	3094.58	3061.4	3057.93	3149.07	13.5294	13.326	13.326	13.0995	13.1252	13.5507	8.63457	8.31736	8.31736	9.63719	9.61867	12.0195
	11480-1	3	SL006130	Aldehyde dehydrogenase, class 3	P30838	218	ALDH3A1	Human	RFU	Protein	20	119.75	121.743	121.743	122.347	121.958	122.44	287.3	285.212	285.212	283.228	282.979	284.571	2.39916	2.34273	2.34273	2.31496	2.3203	2.32417	1.58949	1.5281	1.5281	1.74246	1.76203	2.04214
	11481-25	3	SL007547	TIMD3	Q8TDQ0	84868	HAVCR2	Human	RFU	Protein	20	95.05	96.0464	96.0464	98.0652	98.0697	96.3563	1621.1	1632.56	1632.56	1600.12	1604.07	1568.1	17.0552	16.9976	16.9976	16.3168	16.3564	16.274	10.9497	11.5091	11.5091	11.5614	11.9379	13.4448
	11486-26	3	SL019479	ZN174	Q15697	7727	ZNF174	Human	RFU	Protein	20	161.95	165.473	165.473	164.806	166.128	165.516	920.1	923.822	923.822	912.655	911.669	896.253	5.68138	5.58291	5.58291	5.53775	5.48773	5.4149	3.39897	3.39634	3.39634	3.95741	4.04028	4.88056
	11487-4	3	SL010384	Testican-1	Q08629	6695	SPOCK1	Human	RFU	Protein	20	266.3	268.73	268.73	273.856	272.955	269.776	1260	1258.16	1258.16	1246.03	1252.18	1244.05	4.73151	4.68187	4.68187	4.54996	4.5875	4.6114	2.99252	2.94468	2.94468	3.14656	3.28858	4.03221
	11490-42	3	SL019457	UBL4A	P11441	8266	UBL4A	Human	RFU	Protein	20	194.35	197.262	197.262	195.016	196.936	198.289	1607.4	1602.94	1602.94	1601.59	1613.53	1638.84	8.27065	8.12594	8.12594	8.21261	8.19316	8.26491	5.42857	5.2233	5.2233	5.67665	5.6493	7.12551
	11493-169	3	SL019474	DYL2	Q96FJ2	140735	DYNLL2	Human	RFU	Protein	0.5	82.7	82.4944	82.4944	82.3492	81.6815	81.5125	6600.5	6643.83	6643.83	6559.34	6539.54	6601.98	79.8126	80.5367	80.5367	79.6527	80.0614	80.9934	50.0227	52.1739	52.1739	52.0109	53.2525	54.624
	11494-4	3	SL019480	ELL2	O00472	22936	ELL2	Human	RFU	Protein	20	97.75	99.4781	99.4781	99.571	99.8999	98.9719	1518	1506.52	1506.52	1495.76	1497.24	1472.62	15.5294	15.1443	15.1443	15.022	14.9875	14.8791	10.2915	10.1324	10.1324	11.4228	11.4787	12.707
	11510-31	3	SL005699	Apo L1	O14791	8542	APOL1	Human	RFU	Protein	0.005	72.2	73.604	73.604	76.308	72.3651	75.4881	47552.6	47370.9	47370.9	47178.7	46747.5	46706	658.623	643.591	643.591	618.267	645.996	618.72	355.666	383.151	383.151	360.548	368.919	455.2
	11510-51	3	SL005699	Apo L1	O14791	8542	APOL1	Human	RFU	Protein	0.005	51.9	51.862	51.862	53.2204	53.1795	55.6898	3786.8	3782.65	3782.65	3730.18	3748.28	3765.41	72.9634	72.9368	72.9368	70.0893	70.4836	67.6141	39.6939	44.1547	44.1547	37.6136	41.8584	47.0124
	11513-92	3	SL002722	CD38	P28907	952	CD38	Human	RFU	Protein	20	131.5	131.724	131.724	133.076	132.117	130.849	480.5	479.298	479.298	478.518	474.133	470.62	3.65399	3.63866	3.63866	3.59582	3.58875	3.59667	2.31846	2.67253	2.67253	2.85133	2.78362	3.04878
	11514-196	3	SL004557	CD59	P13987	966	CD59	Human	RFU	Protein	20	93.55	93.7508	93.7508	93.747	93.6256	92.8422	7816.3	7770.37	7770.37	7750.04	7807.46	7891.66	83.5521	82.8832	82.8832	82.6698	83.3903	85.0008	52.795	57.4713	57.4713	61.3	62.8973	68.6831
	11516-7	3	SL006131	FABPL	P07148	2168	FABP1	Human	RFU	Protein	20	132	133.168	133.168	135.572	135.971	135.496	1299.1	1295.05	1295.05	1278.17	1279.51	1262.65	9.84167	9.72495	9.72495	9.42798	9.41015	9.31877	6.12061	6.97219	6.97219	7.49808	7.13412	7.60666
	11530-37	3	SL010978	HEM3	P08397	3145	HMBS	Human	RFU	Protein	20	79.6	79.5161	79.5161	79.0927	79.9988	78.9472	33559.5	33608.6	33608.6	33401.9	33330.7	33263.8	421.602	422.664	422.664	422.314	416.64	421.342	287.202	286.643	286.643	330.976	306.168	342.512
	11531-24	3	SL025872	GI24:CD	Q9H7M9	64115	VSIR	Human	RFU	Protein	20	143.4	147.359	147.359	142.371	144.092	142.468	892.4	882.247	882.247	875.937	878.613	889.835	6.22315	5.98706	5.98706	6.15248	6.0976	6.24587	3.86488	3.7345	3.7345	4.34371	4.36247	5.29399
	11534-6	3	SL019063	LRIT3	Q3SXY7	345193	LRIT3	Human	RFU	Protein	20	123.65	124.922	124.922	124.529	125.346	125.291	414.9	413.953	413.953	409.738	409.698	410.396	3.35544	3.31369	3.31369	3.29032	3.26852	3.27555	2.15925	2.15126	2.15126	2.43505	2.32116	2.84138
	11536-9	3	SL019540	MYSM1	Q5VVJ2	114803	MYSM1	Human	RFU	Protein	20	199	202.142	202.142	204.12	204.021	201.223	945.6	942.684	942.684	928.628	934.131	940.174	4.75176	4.66348	4.66348	4.54942	4.5786	4.67229	3.00429	2.92578	2.92578	3.22305	3.25837	4.21883
	11537-12	3	SL008830	TFR2	Q9UP52	7036	TFR2	Human	RFU	Protein	20	97.3	98.0112	98.0112	99.0704	99.9862	99.8318	470.5	470.579	470.579	467.752	468.773	465.125	4.83556	4.80128	4.80128	4.72141	4.68838	4.65909	3.10972	3.16823	3.16823	3.64132	3.55861	4.17883
	11538-216	3	SL019512	DCMC	O95822	23417	MLYCD	Human	RFU	Protein	20	197.9	201.683	201.683	200.273	201.882	199.559	663.4	663.67	663.67	656.345	653.572	657.989	3.3522	3.29065	3.29065	3.27724	3.23739	3.29722	2.14415	2.07835	2.07835	2.47615	2.40575	2.99329
	11539-4	3	SL008136	ATPK	P56134	9551	ATP5MF	Human	RFU	Protein	20	179.6	179.582	179.582	183.082	180.174	180.908	1297.4	1306.34	1306.34	1298.85	1296.76	1291.24	7.22383	7.27433	7.27433	7.09437	7.19727	7.13754	4.23503	4.53204	4.53204	4.96352	4.85848	5.92571
	11540-37	3	SL012328	FOXO3A	O43524	2309	FOXO3	Human	RFU	Protein	20	70.95	72.0212	72.0212	73.9599	73.569	73.5289	680.3	679.104	679.104	671.511	670.396	677.602	9.58844	9.42923	9.42923	9.0794	9.11248	9.21545	6.10408	6.28236	6.28236	6.52894	6.51242	7.80929
	11542-11	3	SL019529	TM230	Q96A57	29058	TMEM230	Human	RFU	Protein	20	399.65	400.045	400.045	409.328	405.71	404.244	2373.6	2373.8	2373.8	2353.72	2348.32	2360	5.9392	5.93382	5.93382	5.7502	5.78816	5.83807	3.68915	3.69985	3.69985	4.14922	4.23906	5.02682
	11543-84	3	SL006779	LIMA1	Q9UHB6	51474	LIMA1	Human	RFU	Protein	20	92.3	91.0496	91.0496	92.9314	92.0375	92.0966	709.8	711.904	711.904	710.596	694.828	697.582	7.69014	7.81886	7.81886	7.64647	7.5494	7.57447	4.63014	5.12602	5.12602	5.46657	5.13207	6.12683
	11544-39	3	SL010933	PHF3	Q92576	23469	PHF3	Human	RFU	Protein	20	100.9	100.517	100.517	101.194	102.397	101.398	283.1	284.043	284.043	281.823	281.463	284.858	2.80575	2.82583	2.82583	2.78498	2.74873	2.80932	1.89491	1.97631	1.97631	2.09967	2.13933	2.41653
	11545-9	3	SL004145	HVEM	Q92956	8764	TNFRSF14	Human	RFU	Protein	20	125.9	126.466	126.466	129.693	129.169	129.127	2029.5	2030.14	2030.14	2018.19	2015.19	2022.05	16.1199	16.0529	16.0529	15.5613	15.6011	15.6594	9.94122	10.5881	10.5881	11.2063	10.4596	12.3889
	11546-7	3	SL007558	CYGB	Q8WWM9	114757	CYGB	Human	RFU	Protein	20	169.25	170.976	170.976	169.548	168.72	169.179	496.8	492.393	492.393	488.672	486.748	485.355	2.9353	2.87989	2.87989	2.88221	2.88494	2.86888	1.81978	1.81306	1.81306	2.04402	2.10828	2.48072
	11547-84	3	SL019518	MUSK	O15146	4593	MUSK	Human	RFU	Protein	20	103.8	105.508	105.508	104.874	105.088	104.236	4331	4314.09	4314.09	4277.53	4285.6	4286.3	41.7245	40.8889	40.8889	40.7873	40.7811	41.1212	27.888	27.8243	27.8243	29.9198	30.1954	35.2999
	11548-84	3	SL007184	MPIP1	P30304	993	CDC25A	Human	RFU	Protein	20	47.85	48.1023	48.1023	48.4129	48.2491	48.8869	211.6	211.049	211.049	207.541	206.992	201.756	4.42215	4.38751	4.38751	4.28689	4.29006	4.127	3.1653	3.24765	3.24765	3.28879	3.29795	3.48011
	11549-6	3	SL007314	ISL1	P61371	3670	ISL1	Human	RFU	Protein	20	172.35	172.228	172.228	173.932	174.683	173.609	1298.8	1287.94	1287.94	1272.81	1276.64	1288.38	7.53583	7.47812	7.47812	7.31785	7.30832	7.42111	4.64936	4.80628	4.80628	5.43746	5.2721	6.27021
	11551-16	3	SL019534	HM20B	Q9P0W2	10362	HMG20B	Human	RFU	Protein	20	113.9	114.108	114.108	113.667	112.962	114.442	346.5	345.669	345.669	342.795	342.073	343.193	3.04214	3.02932	3.02932	3.01577	3.02821	2.99882	2.00116	2.03096	2.03096	2.32653	2.27841	2.61791
	11556-19	3	SL015077	ARFG1	Q8N6T3	55738	ARFGAP1	Human	RFU	Protein	0.5	101.4	100.544	100.544	103.741	106.093	104.694	1316.8	1310.15	1310.15	1295.79	1306.82	1295.4	12.9862	13.0306	13.0306	12.4906	12.3177	12.3731	7.87795	8.65562	8.65562	8.73664	8.73592	10.3483
	11557-3	3	SL007679	SMUF1	Q9HCE7	57154	SMURF1	Human	RFU	Protein	20	200.25	202.389	202.389	206.068	206.575	206.131	849.7	845.566	845.566	841.753	836.537	840.556	4.2432	4.17793	4.17793	4.08482	4.04955	4.07777	2.69746	2.74699	2.74699	3.14856	3.22197	3.66062
	11560-76	3	SL007428	NFAC4	Q14934	4776	NFATC4	Human	RFU	Protein	20	158.6	162.1	162.1	165.704	166.436	165.651	514.2	509.113	509.113	503.435	505.907	505.663	3.24212	3.14074	3.14074	3.03816	3.03966	3.05257	1.98265	1.97379	1.97379	2.26112	2.27624	2.75445
	11561-32	3	SL025418	Fc_MOUSE	Q99LC4			Mouse	RFU	Protein	20	158.85	161.513	161.513	163.749	164.033	163.744	4594.4	4550.75	4550.75	4508	4463.23	4469.71	28.9229	28.1758	28.1758	27.53	27.2093	27.297	19.1354	17.7089	17.7089	21.0695	20.9676	24.6361
	11562-9	3	SL014854	DPOE2	P56282	5427	POLE2	Human	RFU	Protein	20	163.75	164.918	164.918	167.771	167.469	167.158	413.6	413.046	413.046	408.369	405.671	405.698	2.5258	2.50455	2.50455	2.43409	2.42237	2.42704	1.66942	1.61293	1.61293	1.7993	1.79203	2.20829
	11563-51	3	SL025998	SYTL4:C2 2	Q96C24	94121	SYTL4	Human	RFU	Protein	20	382.35	381.526	381.526	384.408	383.371	379.571	2388.5	2374.9	2374.9	2376.54	2365.33	2388.83	6.24689	6.22473	6.22473	6.18233	6.16981	6.29351	3.6474	3.88524	3.88524	4.39492	4.28532	5.02755
	11565-58	3	SL019525	ZNF23	P17027	7571	ZNF23	Human	RFU	Protein	20	60.5	62.4358	62.4358	61.2197	61.8	61.1642	286.9	285.761	285.761	282.432	284.386	283.547	4.74215	4.57687	4.57687	4.61341	4.60171	4.63583	3.12698	3.08287	3.08287	3.63799	3.65015	3.95867
	11566-48	3	SL009148	Keratin 72	Q14CN4	140807	KRT72	Human	RFU	Protein	20	138.5	139.273	139.273	140.07	140.242	140.146	291.6	293	293	287.713	287.643	289.843	2.10542	2.10379	2.10379	2.05406	2.05104	2.06815	1.31499	1.3896	1.3896	1.48602	1.61193	1.78398
	11567-23	3	SL019535	ZNF10	P21506	7556	ZNF10	Human	RFU	Protein	20	455.6	460.572	460.572	477.881	478.614	472.431	1104.1	1100.63	1100.63	1090.3	1079.58	1087.16	2.4234	2.3897	2.3897	2.28154	2.25564	2.3012	1.4858	1.45769	1.45769	1.495	1.63348	1.87757
	11568-2	3	SL007323	FKB1B	P68106	2281	FKBP1B	Human	RFU	Protein	20	115.25	116.313	116.313	116.814	116.129	117.522	619.5	624.528	624.528	610.817	610.406	618.592	5.37527	5.36939	5.36939	5.22895	5.25626	5.26363	3.51989	3.47247	3.47247	3.89879	3.68977	4.47511
	11570-94	3	SL019514	BAP29	Q9UHQ4	55973	BCAP29	Human	RFU	Protein	20	88.3	88.9978	88.9978	90.0413	90.3496	90.3262	487.2	486.982	486.982	483.423	482.317	476.646	5.51755	5.47185	5.47185	5.3689	5.33835	5.27694	3.60089	3.83607	3.83607	4.27645	4.06629	4.6042
	11571-75	3	SL025943	NKG2E:ECD	Q07444	3823	KLRC3	Human	RFU	Protein	20	56.15	57.9648	57.9648	57.9823	57.8025	58.5281	1622.7	1631.98	1631.98	1614.16	1614.97	1614.25	28.8994	28.1546	28.1546	27.8389	27.9395	27.5808	19.3987	18.398	18.398	19.8295	19.361	20.0529
	11572-4	3	SL010968	DYN2	P50570	1785	DNM2	Human	RFU	Protein	20	168.55	170.108	170.108	170.82	169.113	172.134	4232.3	4239.19	4239.19	4214.98	4195.58	4340.46	25.1101	24.9205	24.9205	24.675	24.8093	25.2156	16.1353	16.6892	16.6892	18.6851	18.6855	20.6973
	11573-3	3	SL017909	SRSF6	Q13247	6431	SRSF6	Human	RFU	Protein	20	37.4	37.9604	37.9604	38.3336	38.6655	38.1205	359.2	359.712	359.712	357.408	356.338	352.984	9.60428	9.47598	9.47598	9.32363	9.21592	9.25968	6.85496	6.5982	6.5982	7.25321	7.15204	7.65342
	11582-63	3	SL007975	DNJA2	O60884	10294	DNAJA2	Human	RFU	Protein	20	153.95	155.341	155.341	157.667	157.583	155.793	581.9	580.313	580.313	581.725	584.441	587.742	3.7798	3.73575	3.73575	3.68959	3.70878	3.77257	2.46099	2.50584	2.50584	2.7472	2.79038	3.20634
	11586-2	3	SL025923	LRRN1:ECD	Q6UXK5	57633	LRRN1	Human	RFU	Protein	20	437.4	447.511	447.511	446.299	452.286	446.824	2141.9	2126.89	2126.89	2103.28	2110.04	2086.77	4.89689	4.75272	4.75272	4.71272	4.66528	4.67024	3.0494	2.99983	2.99983	3.37272	3.27147	4.01836
	11587-5	3	SL019521	MGAP	Q8IWI9	23269	MGA	Human	RFU	Protein	20	292.2	293.362	293.362	302.183	300.259	299.522	1649.8	1659.74	1659.74	1637.16	1616.41	1617.59	5.64613	5.65767	5.65767	5.41779	5.38341	5.40057	3.45002	3.63731	3.63731	3.90337	3.99303	4.72828
	11590-5	3	SL019537	RBM23	Q86U06	55147	RBM23	Human	RFU	Protein	20	140.1	142.311	142.311	141.704	142.068	140.297	651.6	650.57	650.57	645.829	642.87	641.705	4.65096	4.57147	4.57147	4.55759	4.5251	4.57391	3.07576	2.91109	2.91109	3.56834	3.3783	4.13613
	11591-43	3	SL007011	PRC1	O43663	9055	PRC1	Human	RFU	Protein	20	67.7	69.4979	69.4979	68.8291	69.1611	69.2242	249.5	249.132	249.132	246.243	245.232	245.125	3.68538	3.58474	3.58474	3.57761	3.54581	3.54102	2.43533	2.32447	2.32447	2.66133	2.66919	3.18768
	11592-1	3	SL011997	ELAV1	Q15717	1994	ELAVL1	Human	RFU	Protein	20	113.6	116.666	116.666	115.773	114.584	115.679	662.7	672.05	672.05	666.264	663.679	661.659	5.83363	5.76047	5.76047	5.75491	5.79207	5.71979	3.56099	3.54251	3.54251	3.94099	3.78384	4.69306
	11593-21	3	SL003188	MIG	Q07325	4283	CXCL9	Human	RFU	Protein	20	285.6	291.765	291.765	288.146	287.198	292.247	630.1	627.546	627.546	621.946	627.22	631.134	2.20623	2.15086	2.15086	2.15844	2.18393	2.15959	1.43416	1.37101	1.37101	1.52374	1.58984	1.7931
	11596-47	3	SL019527	ZN75D	P51815	7626	ZNF75D	Human	RFU	Protein	20	192.95	196.276	196.276	194.88	195.183	194.076	483.2	480.628	480.628	473.85	473.674	475.695	2.50428	2.44874	2.44874	2.4315	2.42681	2.45108	1.59367	1.49127	1.49127	1.75482	1.73932	2.16514
	11601-26	3	SL019516	DHX8	Q14562	1659	DHX8	Human	RFU	Protein	20	145.05	147.445	147.445	147.927	149.432	148.936	658.4	654.465	654.465	645.324	648.05	644.567	4.53912	4.43871	4.43871	4.36244	4.33675	4.32783	2.91585	2.88173	2.88173	3.35693	3.46278	3.98041
	11602-12	3	SL025824	CPNE1:VWFA	Q99829	8904	CPNE1	Human	RFU	Protein	20	154.05	153.749	153.749	158.372	154.314	157.534	1387.8	1380.19	1380.19	1370.54	1364.26	1357.76	9.00876	8.97691	8.97691	8.65395	8.84082	8.61881	5.55564	6.17844	6.17844	6.25515	6.01548	7.05833
	11606-22	3	SL019538	DNJB6	O75190	10049	DNAJB6	Human	RFU	Protein	20	158.25	159.599	159.599	161.854	164.634	162.914	722.8	725.534	725.534	717.058	719.209	729.05	4.56746	4.54597	4.54597	4.43027	4.36854	4.47505	3.00853	2.90867	2.90867	3.3688	3.24279	4.05187
	11607-15	3	SL016389	BRD1	O95696	23774	BRD1	Human	RFU	Protein	20	179.5	181.729	181.729	180.696	184.895	181.557	439.6	438.324	438.324	432.223	434.589	437.748	2.44903	2.41196	2.41196	2.39198	2.35046	2.41108	1.4727	1.54674	1.54674	1.69013	1.7142	2.11912
	11608-5	3	SL019511	MLP3B	Q9GZQ8	81631	MAP1LC3B	Human	RFU	Protein	20	76.7	79.2076	79.2076	76.7783	77.2576	79.5919	13588.8	13618.9	13618.9	13587.9	13647.2	14039.3	177.168	171.939	171.939	176.976	176.645	176.391	104.771	105.689	105.689	114.528	124.418	123.998
	11614-29	3	SL013071	ERH	P84090	2079	ERH	Human	RFU	Protein	20	192.25	192.786	192.786	191.624	193.264	191.825	3005.3	2998.29	2998.29	2992.96	2991.2	3013.35	15.6322	15.5525	15.5525	15.6189	15.4772	15.7088	9.2542	9.7655	9.7655	11.2198	11.0395	13.7266
	11615-16	3	SL016537	DAPP1	Q9UN19	27071	DAPP1	Human	RFU	Protein	20	26.3	26.606	26.606	25.6626	25.6924	26.9406	19022	18868.2	18868.2	18752.6	18509.9	18947.3	723.27	709.172	709.172	730.739	720.443	703.302	413.073	391.285	391.285	464.767	439.582	442.679
	11616-9	3	SL013812	HSF1	Q00613	3297	HSF1	Human	RFU	Protein	20	235.45	236.983	236.983	233.162	232.299	236.535	1223.4	1224.57	1224.57	1211.8	1207.48	1213.11	5.19601	5.16734	5.16734	5.19724	5.19794	5.12866	3.27814	3.32133	3.32133	3.84161	3.77952	4.39592
	11617-1	3	SL004121	LFA-1 alpha-L chain	P20701	3683	ITGAL	Human	RFU	Protein	20	294.45	296.789	296.789	301.398	300.629	297.446	926.7	918.722	918.722	911.418	908.515	910.091	3.14722	3.09554	3.09554	3.02397	3.02205	3.05968	1.99526	1.92887	1.92887	2.14947	2.19553	2.64554
	11618-83	3	SL007101	MYB	P10242	4602	MYB	Human	RFU	Protein	20	112.15	115.487	115.487	116.184	114.707	116.001	400.6	399.207	399.207	397.257	393.658	392.813	3.572	3.45673	3.45673	3.41921	3.43185	3.38629	2.32704	2.25298	2.25298	2.5861	2.56034	2.88409
	11626-7	3	SL008563	UB2V1	Q13404	387522	UBE2V1	Human	RFU	Protein	0.5	101.6	103.115	103.115	104.619	104.185	103.139	2912.5	2971.48	2971.48	2946.71	2958.6	2963.66	28.6663	28.8172	28.8172	28.166	28.3976	28.7345	18.0508	19.9698	19.9698	20.677	20.0268	23.3275
	11629-36	3	SL007634	TRAF4	Q9BUZ4	9618	TRAF4	Human	RFU	Protein	20	66.95	66.5622	66.5622	66.6532	66.6749	66.7524	285.5	282.641	282.641	281.627	281.021	282.364	4.26438	4.24627	4.24627	4.22526	4.21479	4.23002	2.85643	2.95686	2.95686	3.46553	3.54016	3.3948
	11633-89	3	SL013002	AHSA1	O95433	10598	AHSA1	Human	RFU	Protein	20	256.05	260.524	260.524	263.365	263.108	261.56	3354	3359.77	3359.77	3369.42	3342.43	3410.41	13.099	12.8962	12.8962	12.7937	12.7036	13.0387	8.27535	8.25933	8.25933	9.25627	8.57582	9.66998
	11634-32	3	SL016376	RGS10	O43665	6001	RGS10	Human	RFU	Protein	20	138.6	139.762	139.762	141.067	139.769	138.396	28407.7	28501.3	28501.3	28511.1	28533.7	29157.9	204.962	203.928	203.928	202.111	204.149	210.685	133.62	134.85	134.85	157.912	143.104	158.366
	11636-33	3	SL004811	Transgelin-2	P37802	8407	TAGLN2	Human	RFU	Protein	20	237.9	236.747	236.747	239.904	239.302	238.568	4888.7	4871.1	4871.1	4835.12	4852.53	4937.66	20.5494	20.5751	20.5751	20.1544	20.2779	20.6971	12.1263	12.8754	12.8754	13.5724	13.2331	17.0948
	11638-42	3	SL019577	B3GT2	O43825	8707	B3GALT2	Human	RFU	Protein	20	103.05	103.513	103.513	103.355	103.757	103.392	1058.7	1052.47	1052.47	1033.86	1032.03	1048.93	10.2737	10.1675	10.1675	10.0031	9.94664	10.1452	6.78436	6.94687	6.94687	7.92194	7.81368	9.08335
	11643-73	3	SL019554	DTX3L	Q8TDB6	151636	DTX3L	Human	RFU	Protein	20	147.6	149.559	149.559	151.068	151.794	150.23	587.9	589.943	589.943	585.202	586.754	584.158	3.98306	3.94456	3.94456	3.87377	3.86546	3.88842	2.60883	2.56545	2.56545	2.87205	2.83442	3.50478
	11645-9	3	SL012417	P4HA1	P13674	5033	P4HA1	Human	RFU	Protein	20	463.55	465.4	465.4	462.426	469.133	468.545	1007.9	1007.94	1007.94	990.819	985.928	997.984	2.17431	2.16575	2.16575	2.14266	2.10159	2.12996	1.35098	1.3226	1.3226	1.45965	1.40487	1.76363
	11646-4	3	SL005434	Carbohydrate sulfotransferase 9	Q7L1S5	83539	CHST9	Human	RFU	Protein	20	100.05	100.412	100.412	102.923	102.095	101.525	642.9	645.379	645.379	633.828	635.616	631.835	6.42579	6.42731	6.42731	6.15828	6.22576	6.22344	4.24917	4.36754	4.36754	4.67887	4.63681	5.31029
	11647-6	3	SL025866	Frizzled-10:CD	Q9ULW2	11211	FZD10	Human	RFU	Protein	20	137.3	136.867	136.867	138.739	135.184	136.891	1613.4	1611.01	1611.01	1594.92	1567.67	1551.73	11.7509	11.7706	11.7706	11.4959	11.5966	11.3355	6.79183	7.65411	7.65411	8.60825	7.35468	8.40673
	11649-3	3	SL019547	SMAP1	Q8IYB5	60682	SMAP1	Human	RFU	Protein	20	111	108.731	108.731	112.744	110.771	113.712	3338.3	3328.54	3328.54	3256.89	3278.48	3357.09	30.0748	30.6126	30.6126	28.8875	29.597	29.5228	18.9946	19.6258	19.6258	19.2525	18.8423	21.9007
	11651-24	3	SL019555	AGO1	Q9UL18	26523	AGO1	Human	RFU	Protein	20	114.55	114.439	114.439	113.151	113.676	113.692	310.1	306.753	306.753	302.895	301.9	301.569	2.70711	2.68049	2.68049	2.6769	2.65579	2.6525	1.77657	1.75063	1.75063	2.09929	2.05949	2.4322
	11653-69	3	SL019569	SC6A9	P48067	6536	SLC6A9	Human	RFU	Protein	20	60.6	61.809	61.809	60.9759	61.2449	62.0977	136.5	136.99	136.99	134.617	134.979	135.957	2.25248	2.21635	2.21635	2.20771	2.20392	2.18941	1.58998	1.55797	1.55797	1.76868	1.74496	1.78715
	11654-77	3	SL019578	NRSN1	Q8IZ57	140767	NRSN1	Human	RFU	Protein	20	85.9	88.3292	88.3292	87.8384	87.7746	88.1475	451.2	451.977	451.977	446.21	444.755	443.062	5.25262	5.11696	5.11696	5.0799	5.06701	5.02637	3.42077	3.25631	3.25631	3.58517	3.53774	3.98243
	11656-110	3	SL007751	EVL	Q9UI08	51466	EVL	Human	RFU	Protein	20	103.85	106.061	106.061	107.582	105.418	104.733	967.5	963.263	963.263	968.886	954.287	964.779	9.31632	9.08218	9.08218	9.00605	9.05241	9.21178	5.77267	6.00606	6.00606	6.99544	6.48945	7.07984
	11657-86	3	SL006979	SOCS7	O14512	30837	SOCS7	Human	RFU	Protein	20	196.65	199.075	199.075	199.056	202.699	200.634	485.2	483.011	483.011	477.768	478.152	481.385	2.46733	2.42628	2.42628	2.40017	2.35893	2.39932	1.59527	1.55651	1.55651	1.76195	1.78957	2.13931
	11659-31	3	SL011224	EPN4	Q14677	9685	CLINT1	Human	RFU	Protein	20	70.95	70.2209	70.2209	70.9007	70.4292	71.0675	4569.1	4546.87	4546.87	4495.24	4492.01	4486.59	64.3989	64.7509	64.7509	63.4019	63.7805	63.1313	45.9437	46.2007	46.2007	51.1271	48.5993	53.449
	11661-11	3	SL019570	NALP1	Q9C000	22861	NLRP1	Human	RFU	Protein	20	126.4	127.089	127.089	128.698	128.511	129.962	388.5	387.524	387.524	383.074	382.825	382.846	3.07358	3.04924	3.04924	2.97655	2.97892	2.94584	2.05664	2.11249	2.11249	2.34611	2.35039	2.47233
	11664-32	3	SL019543	ARFG2	Q8N6H7	84364	ARFGAP2	Human	RFU	Protein	20	123.9	125.69	125.69	126.902	126.402	126.621	3949.8	3928.17	3928.17	3969.71	3902.19	3990.53	31.8789	31.2529	31.2529	31.2816	30.8714	31.5156	20.9928	21.4	21.4	23.8202	24.1194	27.2872
	11666-72	3	SL019551	RGS8	P57771	85397	RGS8	Human	RFU	Protein	20	250.1	247.585	247.585	251.111	242.305	248.301	2877.5	2864.1	2864.1	2862.72	2779.4	2778.87	11.5054	11.5681	11.5681	11.4002	11.4707	11.1915	6.80099	7.72008	7.72008	8.20105	6.77232	7.21996
	11667-29	3	SL019556	TENC1	Q63HR2	23371	TNS2	Human	RFU	Protein	20	139.05	142.28	142.28	143.893	144.674	142.236	354.4	353.579	353.579	349.012	349.269	352.05	2.54872	2.4851	2.4851	2.42551	2.41418	2.47511	1.62718	1.63231	1.63231	1.78293	1.846	2.13124
	11669-39	3	SL019571	SO5A1	Q9H2Y9	81796	SLCO5A1	Human	RFU	Protein	20	85.2	85.8307	85.8307	86.6135	86.4837	87.1431	384.3	383.32	383.32	378.885	379.796	376.995	4.51056	4.46599	4.46599	4.37444	4.39153	4.32615	2.96299	3.09431	3.09431	3.25971	3.39314	3.87854
	11670-18	3	SL019419	GP101	Q96P66	83550	GPR101	Human	RFU	Protein	20	102.6	104.13	104.13	107.515	105.294	105.227	445.5	447.792	447.792	442.56	435.604	434.979	4.34211	4.30031	4.30031	4.11627	4.13701	4.13374	2.59615	2.77994	2.77994	2.98898	3.02325	3.45829
	11671-19	3	SL019544	BRPF1	P55201	7862	BRPF1	Human	RFU	Protein	20	146.75	146.936	146.936	149.417	148.59	152.384	1091.8	1088.61	1088.61	1073.5	1072.46	1069.42	7.43986	7.40874	7.40874	7.18462	7.21758	7.0179	4.68081	4.93402	4.93402	5.46239	5.25096	5.92946
	11672-17	3	SL019549	KI16B	Q96L93	55614	KIF16B	Human	RFU	Protein	20	460.9	464.35	464.35	467.25	452.895	467.768	2843.9	2833.39	2833.39	2829.56	2792.75	2794.25	6.17032	6.10186	6.10186	6.05576	6.16645	5.97359	3.74493	3.93284	3.93284	4.12717	3.87999	4.59486
	11677-17	3	SL019579	ZDH14	Q8IZN3	79683	ZDHHC14	Human	RFU	Protein	20	42.05	41.7319	41.7319	42.3845	42.3761	41.9317	167.8	166.701	166.701	166.417	166.162	164.015	3.99049	3.99457	3.99457	3.92635	3.92112	3.91149	2.51198	2.82024	2.82024	3.03228	2.90912	3.15076
	11678-105	3	SL019586	CXD2	Q9UKL4	57369	GJD2	Human	RFU	Protein	20	66.6	67.7442	67.7442	67.8923	68.2264	68.0819	449.6	450.414	450.414	445.325	443.118	434.799	6.75075	6.64874	6.64874	6.55929	6.49482	6.38642	4.50275	4.50283	4.50283	5.176	5.10962	5.30635
	11681-8	3	SL007271	NUPL	P52594	3267	AGFG1	Human	RFU	Protein	20	161.75	162.547	162.547	163.273	163.044	163.574	5841.9	5872.25	5872.25	5872.11	5870.65	6018.76	36.1168	36.1264	36.1264	35.965	36.0065	36.7953	23.8688	24.4121	24.4121	27.9735	27.7503	32.3462
	11682-7	3	SL015231	TXNIP	Q9H3M7	10628	TXNIP	Human	RFU	Protein	20	83.75	84.4385	84.4385	84.2944	81.1054	83.0069	1027.6	1017.88	1017.88	1017.64	1003.36	994.001	12.2699	12.0547	12.0547	12.0724	12.3711	11.9749	7.09914	7.36561	7.36561	8.56938	7.62067	8.62114
	11683-19	3	SL019567	GGA3	Q9NZ52	23163	GGA3	Human	RFU	Protein	20	127.9	128.593	128.593	128.935	130.026	129.299	2386.7	2403.87	2403.87	2392	2367.54	2428.66	18.6607	18.6937	18.6937	18.5521	18.2082	18.7833	12.0297	12.388	12.388	14.3409	13.7257	15.9853
	11690-47	3	SL019558	APC7	Q9UJX3	51434	ANAPC7	Human	RFU	Protein	20	272.65	273.295	273.295	280.747	278.105	279.067	698.8	697.261	697.261	688.246	684.492	685.819	2.56299	2.55131	2.55131	2.45149	2.46127	2.45754	1.62266	1.60344	1.60344	1.71944	1.75331	2.158
	11692-21	3	SL019573	SHC4	Q6S5L8	399694	SHC4	Human	RFU	Protein	20	180.25	181.622	181.622	179.227	179.673	183.324	690.4	689.243	689.243	679.11	673.604	674.295	3.83024	3.79494	3.79494	3.7891	3.74906	3.67817	2.27479	2.37244	2.37244	2.6702	2.65547	3.17434
	11696-7	3	SL008838	RABP2	P29373	1382	CRABP2	Human	RFU	Protein	20	288.8	288.304	288.304	289.303	284.545	285.701	14647.9	14757.2	14757.2	14586.9	14580.3	14637.3	50.7199	51.1862	51.1862	50.4208	51.2409	51.233	30.3709	31.5018	31.5018	36.4672	34.8532	42.0005
	11699-16	3	SL014919	TP4A2	Q12974	8073	PTP4A2	Human	RFU	Protein	20	41.55	41.726	41.726	41.3694	41.1474	41.2528	993	994.412	994.412	979.835	997.929	1023.24	23.8989	23.832	23.832	23.685	24.2526	24.8041	15.3834	15.3669	15.3669	18.0839	17.3231	19.6967
	11708-2	3	SL007868	LCN1	P31025	3933	LCN1	Human	RFU	Protein	20	117.15	116.784	116.784	116.132	116.492	116.693	657.8	654.829	654.829	647.547	643.691	642.764	5.61502	5.6072	5.6072	5.57596	5.52564	5.50815	3.68722	3.91684	3.91684	4.35396	4.31028	4.7373
	11709-29	3	SL015112	CPT1B	Q92523	1375	CPT1B	Human	RFU	Protein	20	228.15	226.472	226.472	232.969	228.357	232.588	1388.1	1371.42	1371.42	1379.91	1366.62	1350.51	6.08416	6.05558	6.05558	5.92315	5.9846	5.80644	3.80666	4.03581	4.03581	4.33508	3.92847	4.31848
	11712-207	3	SL011294	UN45A	Q9H3U1	55898	UNC45A	Human	RFU	Protein	20	97.95	99.5536	99.5536	99.7684	99.7267	99.327	456.6	455.692	455.692	457.171	458.709	467.187	4.66156	4.57735	4.57735	4.58232	4.59966	4.70352	3.0349	2.976	2.976	3.4153	3.57124	4.20552
	11715-1	3	SL019568	PO2F1	P14859	5451	POU2F1	Human	RFU	Protein	20	63.35	63.2037	63.2037	63.4949	63.7379	65.0137	195.6	195.498	195.498	192.857	193.882	194.695	3.08761	3.09313	3.09313	3.03737	3.04187	2.99467	2.10662	2.20042	2.20042	2.41232	2.50973	2.41947
	11716-28	3	SL019575	LRIT2	A6NDA9	340745	LRIT2	Human	RFU	Protein	20	150.05	150.992	150.992	152.221	151.654	153.639	661.8	659.602	659.602	650.818	650.624	644.118	4.41053	4.36847	4.36847	4.27548	4.29018	4.19241	2.94068	2.86781	2.86781	3.27046	3.21628	3.69777
	11814-29	3	SL000134	Met	P08581	4233	MET	Human	RFU	Protein	0.5	256	259.978	259.978	262.159	264.581	267.112	1987.2	1981.53	1981.53	1957.44	1966.55	1961.84	7.7625	7.62191	7.62191	7.4666	7.43268	7.34466	4.71739	5.07556	5.07556	5.36708	5.24729	6.23189
	11816-84	3	SL007025	JAK2	O60674	3717	JAK2	Human	RFU	Protein	20	234.5	243.618	243.618	242.297	246.422	240.973	4972	4948.3	4948.3	4892.84	4888.63	4954.43	21.2026	20.3117	20.3117	20.1936	19.8385	20.5602	12.7161	12.1938	12.1938	13.7414	13.9547	17.4959
	11817-1	3	SL018792	KS6B1	P23443	6198	RPS6KB1	Human	RFU	Protein	20	212.4	215.639	215.639	215.682	215.327	214.094	876.1	883.958	883.958	876.764	883.721	888.769	4.12476	4.09925	4.09925	4.06507	4.10409	4.15131	2.44789	2.5226	2.5226	2.81477	2.84335	3.58547
	11825-27	3	SL013877	PRGC1	Q9UBK2	10891	PPARGC1A	Human	RFU	Protein	20	157.95	157.611	157.611	158.559	156.383	157.32	470.6	468.825	468.825	464.633	462.636	461.343	2.97942	2.97456	2.97456	2.93035	2.95835	2.93252	1.88655	1.91626	1.91626	2.06676	2.10696	2.43194
	11827-7	3	SL019486	RORG	P51449	6097	RORC	Human	RFU	Protein	20	58.85	59.1376	59.1376	58.9169	58.1976	58.4991	244.6	244.702	244.702	243.048	243.146	241.788	4.15633	4.13783	4.13783	4.12527	4.17793	4.13319	2.85748	2.90616	2.90616	3.11482	3.11937	3.42791
	11830-48	3	SL010616	SHP-2	Q06124	5781	PTPN11	Human	RFU	Protein	20	97.55	96.4943	96.4943	98.1749	97.911	98.0297	17871.3	17882.4	17882.4	17871.2	17903.7	18245.8	183.201	185.321	185.321	182.034	182.857	186.125	111.14	125.08	125.08	134.544	135.968	154.297
	11833-83	3	SL012513	FRDA	Q16595	2395	FXN	Human	RFU	Protein	20	150.55	152.903	152.903	153.218	152.661	153.318	664.7	661.549	661.549	652.278	652.674	654.412	4.41514	4.32661	4.32661	4.25719	4.27533	4.26832	2.7835	2.84162	2.84162	3.27125	3.25299	3.89393
	11836-144	3	SL004119	discoidin domain receptor 1	Q08345	780	DDR1	Human	RFU	Protein	0.5	54.4	53.7673	53.7673	55.6099	55.3986	54.3032	604.9	604.428	604.428	597.344	598.677	604.635	11.1195	11.2416	11.2416	10.7417	10.8067	11.1344	7.18835	7.97882	7.97882	7.90401	8.1461	9.08848
	11837-7	3	SL004859	GITR	Q9Y5U5	8784	TNFRSF18	Human	RFU	Protein	20	62.9	62.6791	62.6791	63.3174	62.7099	62.9892	254.2	253.621	253.621	251.007	250.9	247.566	4.04134	4.04634	4.04634	3.96426	4.00097	3.93029	2.71436	2.80107	2.80107	3.16426	3.15996	3.3392
	11838-130	3	SL010815	FA38A	Q92508	9780	PIEZO1	Human	RFU	Protein	20	87	88.5522	88.5522	89.159	89.1467	89.9287	354.9	352.57	352.57	347.876	348.484	347.855	4.07931	3.98149	3.98149	3.90175	3.90911	3.86812	2.68355	2.68927	2.68927	3.07062	3.03282	3.36584
	11851-21	3	SL017099	TREM2	Q9NZC2	54209	TREM2	Human	RFU	Protein	0.5	144.45	143.702	143.702	146.007	148.01	148.785	3054.5	3080.08	3080.08	3046.09	3060.83	3022.91	21.1457	21.4339	21.4339	20.8627	20.6798	20.3174	13.8244	15.0177	15.0177	15.5676	16.0119	16.7963
	11860-3	3	SL025418	Fc_MOUSE	Q99LC4			Mouse	RFU	Protein	20	66.15	66.7685	66.7685	67.4792	67.7739	67.1993	370.3	369.098	369.098	363.442	365.123	358.368	5.59788	5.52803	5.52803	5.38599	5.38737	5.33291	3.68825	4.20782	4.20782	4.21578	3.97862	4.15617
	11872-9	3	SL019027	PCDGD	Q9Y5G3	56104	PCDHGB1	Human	RFU	Protein	0.5	48.15	49.4642	49.4642	49.3889	48.9144	48.5345	100.7	100.606	100.606	99.9701	99.9757	99.8731	2.09138	2.03391	2.03391	2.02414	2.04389	2.05778	1.46154	1.38872	1.38872	1.56809	1.58433	1.44434
	11890-2	3	SL025418	Fc_MOUSE	Q99LC4			Mouse	RFU	Protein	20	63.85	64.0211	64.0211	66.1327	65.7125	67.4757	864.1	875.298	875.298	866.283	859.512	865.823	13.5333	13.672	13.672	13.0992	13.0799	12.8316	8.58946	9.10376	9.10376	9.42028	9.22028	9.61332
	11895-21	3	SL025418	Fc_MOUSE	Q99LC4			Mouse	RFU	Protein	20	71.45	71.9847	71.9847	71.0874	71.0546	72.0402	3884.1	3936.44	3936.44	3880.19	3881.11	3862.35	54.3611	54.6843	54.6843	54.5834	54.6215	53.6138	34.3118	35.4545	35.4545	40.8647	39.8547	41.8547
	11910-27	3	SL019039	DLX4	Q92988	1748	DLX4	Human	RFU	Protein	20	66.35	66.7596	66.7596	66.1563	66.4886	66.0883	507.8	507.438	507.438	502.214	501.011	516.384	7.65335	7.60097	7.60097	7.59132	7.53529	7.81354	5.0352	5.11394	5.11394	6.01344	5.81363	6.80018
	11911-13	3	SL025919	LRC4B:CD	Q9NT99	94030	LRRC4B	Human	RFU	Protein	20	76	76.5279	76.5279	76.1238	76.1353	76.0715	216.4	215.193	215.193	211.828	211.337	212.798	2.84737	2.81195	2.81195	2.78268	2.77581	2.79734	1.88174	1.92659	1.92659	2.23037	2.18158	2.4549
	11912-45	3	SL025418	Fc_MOUSE	Q99LC4			Mouse	RFU	Protein	20	193.4	195.614	195.614	194.091	196.394	194.347	395.6	394.3	394.3	388.397	387.918	392.834	2.0455	2.01571	2.01571	2.00111	1.97521	2.0213	1.37768	1.3255	1.3255	1.55922	1.52835	1.72449
	11917-8	3	SL025418	Fc_MOUSE	Q99LC4			Mouse	RFU	Protein	20	83.45	87.3167	87.3167	84.1892	81.9736	82.767	417.4	419.144	419.144	415.135	411.073	408.768	5.0018	4.80028	4.80028	4.93097	5.0147	4.93878	2.94566	3.07864	3.07864	3.19659	3.29186	3.56254
	11918-54	3	SL025418	Fc_MOUSE	Q99LC4			Mouse	RFU	Protein	20	40.8	41.04	41.04	40.7003	40.2728	39.4243	1919.9	1917.42	1917.42	1910.07	1910.32	1915.11	47.0564	46.7208	46.7208	46.9302	47.4343	48.5769	27.1172	27.072	27.072	29.6358	28.6369	31.4546
	11919-84	3	SL025418	Fc_MOUSE	Q99LC4			Mouse	RFU	Protein	20	44	43.9248	43.9248	44.3373	44.9331	43.5825	529.8	530.662	530.662	524.749	523.877	525.524	12.0409	12.0811	12.0811	11.8354	11.6591	12.0581	8.24591	8.75155	8.75155	9.13172	8.63452	8.9753
	11926-23	3	SL012582	P34	Q6PD74	79719	AAGAB	Human	RFU	Protein	20	121.2	120.191	120.191	121.89	122.143	122.081	3465.3	3487.16	3487.16	3430.98	3440.25	3483.01	28.5916	29.0136	29.0136	28.1483	28.1658	28.5304	17.6396	18.8586	18.8586	22.0683	21.905	23.5379
	11927-3	3	SL025418	Fc_MOUSE	Q99LC4			Mouse	RFU	Protein	20	39.15	39.6239	39.6239	39.4631	39.577	39.2803	485.3	483.27	483.27	484.515	482.455	476.85	12.3959	12.1964	12.1964	12.2777	12.1903	12.1397	8.41804	8.49836	8.49836	9.23597	9.14872	9.68932
	11934-9	3	SL015014	INT3	Q68E01	65123	INTS3	Human	RFU	Protein	20	55.3	55.0962	55.0962	56.4481	56.2831	55.727	203	202.062	202.062	200.039	200.495	198.861	3.67089	3.66743	3.66743	3.54377	3.56225	3.56848	2.37984	2.53851	2.53851	2.89249	2.82087	2.97197
	11939-11	3	SL025418	Fc_MOUSE	Q99LC4			Mouse	RFU	Protein	20	177.35	177.252	177.252	176.598	176.386	173.188	470.4	469.567	469.567	468.68	469.174	465.562	2.65238	2.64914	2.64914	2.65394	2.65993	2.68819	1.62571	1.69417	1.69417	1.70931	1.68878	1.72318
	11949-25	3	SL025843	EGF:CD	P01133	1950	EGF	Human	RFU	Protein	20	126.15	127.574	127.574	128.717	128.14	126.684	847.3	848.442	848.442	839.805	842.853	840.828	6.71661	6.65059	6.65059	6.52442	6.57757	6.63722	4.43264	4.60661	4.60661	4.98843	5.10726	5.35142
	11952-1	3	SL025881	IGDC3:CD	Q8IVU1	9543	IGDCC3	Human	RFU	Protein	20	217.5	220.738	220.738	217.38	221.144	218.694	591.6	591.567	591.567	583.585	583.678	585.608	2.72	2.67995	2.67995	2.68463	2.63936	2.67775	1.63538	1.72107	1.72107	1.91215	1.90691	2.31313
	11955-1	3	SL025968	RHG01:Rho-GAP	Q07960	392	ARHGAP1	Human	RFU	Protein	20	92.45	91.8831	91.8831	92.2009	92.2839	91.8474	1115.6	1115.5	1115.5	1111.04	1123.55	1139.45	12.0671	12.1404	12.1404	12.0502	12.1749	12.4059	7.88689	8.10234	8.10234	8.77116	8.75242	9.47057
	11967-23	3	SL013765	RABP1	P29762	1381	CRABP1	Human	RFU	Protein	20	245.55	244.789	244.789	249.169	237.211	243.638	1045.8	1040.03	1040.03	1039.36	1015.64	1023.91	4.25901	4.24869	4.24869	4.1713	4.28162	4.20258	2.64726	3.04096	3.04096	2.98145	2.66149	2.86695
	11969-5	3	SL004807	S100A2	P29034	6273	S100A2	Human	RFU	Protein	20	129.3	132.285	132.285	129.935	130.024	128.223	454.9	454.288	454.288	448.383	447.16	448.146	3.51817	3.43416	3.43416	3.45083	3.43906	3.49506	2.2431	2.12055	2.12055	2.52142	2.49435	3.13805
	11986-30	3	SL025418	Fc_MOUSE	Q99LC4			Mouse	RFU	Protein	20	123.1	126.103	126.103	124.704	123.643	125.4	617.4	616.064	616.064	612.091	606.678	607.434	5.01543	4.88539	4.88539	4.90834	4.90668	4.84398	3.29984	3.33346	3.33346	3.76476	3.71131	4.31801
	11988-24	3	SL015251	PTPRH	Q9HD43	5794	PTPRH	Human	RFU	Protein	20	197.35	195.047	195.047	200.669	204.361	202.887	921.6	916.248	916.248	909.871	913.028	909.696	4.66988	4.69758	4.69758	4.53419	4.46773	4.48375	2.93878	3.21659	3.21659	3.26344	3.06463	3.52574
	11989-35	3	SL019200	EMC1	Q8N766	23065	EMC1	Human	RFU	Protein	20	100.1	101.003	101.003	101.748	103.029	103.201	477.1	474.467	474.467	468.83	468.329	464.458	4.76623	4.69756	4.69756	4.60775	4.54559	4.50053	3.21063	3.12894	3.12894	3.49148	3.44367	3.89009
	11993-227	3	SL025418	Fc_MOUSE	Q99LC4			Mouse	RFU	Protein	20	114.15	114.205	114.205	115.486	115.098	114.854	767.6	767.139	767.139	763.867	756.36	752.858	6.72449	6.71719	6.71719	6.61438	6.57143	6.5549	4.21411	4.57809	4.57809	5.25279	5.11388	5.47754
	12001-7	3	SL006520	ZO1	Q07157	7082	TJP1	Human	RFU	Protein	20	63.75	63.6036	63.6036	64.1906	61.8093	61.7795	411.8	414.08	414.08	413.013	403.979	400.207	6.45961	6.51033	6.51033	6.43416	6.53589	6.47798	4.13869	4.46717	4.46717	4.85294	4.44529	4.6641
	12008-3	3	SL007098	CD7	P09564	924	CD7	Human	RFU	Protein	20	56.9	57.3578	57.3578	57.613	57.7107	57.844	663.2	660.85	660.85	659.642	659.823	663.543	11.6555	11.5215	11.5215	11.4495	11.4333	11.4713	7.63176	8.0541	8.0541	8.53276	8.43973	9.11975
	12012-33	3	SL025418	Fc_MOUSE	Q99LC4			Mouse	RFU	Protein	20	132.9	135.574	135.574	136.882	137.123	137.761	377.2	376.053	376.053	372.518	371.863	368.545	2.83822	2.77378	2.77378	2.72146	2.7119	2.67525	1.84993	1.8773	1.8773	2.09465	1.98782	2.34695
	12014-19	3	SL019226	PTPS	Q03393	5805	PTS	Human	RFU	Protein	20	56.45	56.8702	56.8702	57.8096	57.5051	56.992	254.4	253.958	253.958	253.298	251.407	251.228	4.50664	4.46556	4.46556	4.3816	4.3719	4.40813	2.95986	3.22194	3.22194	3.40784	3.27834	3.50121
	12016-60	3	SL013756	CBL	P22681	867	CBL	Human	RFU	Protein	20	85.3	84.9737	84.9737	84.3394	84.2945	84.3169	9956.1	10000.3	10000.3	9955.48	9845.07	10216.9	116.719	117.687	117.687	118.041	116.794	121.173	76.2627	82.5564	82.5564	88.1132	88.207	100.289
	12018-84	3	SL019230	TPK1	Q9H3S4	27010	TPK1	Human	RFU	Protein	20	244.8	246.608	246.608	246.673	250.075	247.49	966.3	963.731	963.731	957.382	956.654	963.721	3.9473	3.90795	3.90795	3.88118	3.82547	3.89399	2.46631	2.48698	2.48698	2.88119	2.859	3.42394
	12020-39	3	SL010883	PMGE	P07738	669	BPGM	Human	RFU	Protein	0.5	52.6	52.9255	52.9255	53.2582	52.5902	53.1782	963.8	965.366	965.366	956.984	950.911	940.331	18.3232	18.2401	18.2401	17.9687	18.0815	17.6826	13.0951	12.9243	12.9243	14.2166	14.1476	14.0599
	12022-12	3	SL000132	SMAD4	Q13485	4089	SMAD4	Human	RFU	Protein	20	35.9	36.4713	36.4713	35.7705	35.2985	35.4223	322.7	319.665	319.665	318.192	318.764	322.74	8.98886	8.76484	8.76484	8.89537	9.03051	9.11122	6.0715	6.10591	6.10591	6.42726	6.46776	7.51221
	12030-82	3	SL004900	Desmin	P17661	1674	DES	Human	RFU	Protein	20	270.95	273.32	273.32	276.152	268.651	261.852	1392.6	1383.3	1383.3	1387.36	1361.29	1355.4	5.13969	5.0611	5.0611	5.02388	5.06713	5.17622	2.99839	3.10877	3.10877	3.1527	2.91218	3.15818
	12033-3	3	SL007012	BUB1	O43683	699	BUB1	Human	RFU	Protein	20	87.95	89.8809	89.8809	89.3009	89.9165	89.7462	351.3	350.793	350.793	347.342	347.805	349.998	3.99431	3.90287	3.90287	3.88957	3.86809	3.89987	2.48796	2.55111	2.55111	2.99209	2.89302	3.28737
	12034-28	3	SL004613	CAP 1	Q01518	10487	CAP1	Human	RFU	Protein	20	6.75	6.40726	6.40726	6.58348	5.4179	5.55717	3792.9	3756.51	3756.51	3738.16	3541.21	3651.84	561.911	586.29	586.29	567.809	653.612	657.14	151.716	164.529	164.529	157.84	216.086	214.986
	12041-33	3	SL013773	HS71L	P34931	3305	HSPA1L	Human	RFU	Protein	20	90.55	90.2165	90.2165	89.1531	87.7066	89.2769	642.4	646.196	646.196	642	644.132	641.144	7.09442	7.16272	7.16272	7.2011	7.34417	7.18152	4.12323	4.34484	4.34484	4.25627	4.09598	4.18727
	12046-51	3	SL011216	TADBP	Q13148	23435	TARDBP	Human	RFU	Protein	20	146.75	149.602	149.602	148.555	151.251	146.67	567.8	566.191	566.191	562.499	565.316	561.845	3.86917	3.78464	3.78464	3.78646	3.73759	3.83068	2.47677	2.45488	2.45488	2.71298	2.68545	3.11863
	12077-32	3	SL004357	Myostatin	O14793	2660	MSTN	Human	RFU	Protein	20	339.85	339.884	339.884	337.272	341.035	337.038	3402.1	3384.84	3384.84	3389.77	3342.22	3296.44	10.0106	9.95881	9.95881	10.0506	9.80021	9.78062	5.02823	5.45816	5.45816	5.63407	5.67283	5.99999
	12329-21	3	SL013834	KS6A1	Q15418	6195	RPS6KA1	Human	RFU	Protein	0.5	61.8	63.8303	63.8303	65.1669	64.6157	66.2224	300.4	300.016	300.016	299.588	295.502	300.486	4.86084	4.70021	4.70021	4.59723	4.57322	4.53752	2.95088	2.96244	2.96244	3.08008	3.1911	3.71476
	12332-7	3	SL019680	EF2K	O00418	29904	EEF2K	Human	RFU	Protein	20	89.05	88.7443	88.7443	90.8084	90.3874	91.5293	1765.5	1775.13	1775.13	1745.76	1771.63	1711.74	19.8259	20.0028	20.0028	19.2246	19.6004	18.7016	12.4069	13.2123	13.2123	14.7067	14.551	14.8965
	12333-87	3	SL010958	RPIA	P49247	22934	RPIA	Human	RFU	Protein	0.5	82.7	83.5605	83.5605	84.5348	84.6778	86.1402	1084.3	1081.01	1081.01	1071.91	1071.6	1081.39	13.1112	12.9368	12.9368	12.6802	12.655	12.5539	8.1557	8.52494	8.52494	8.84803	8.7314	10.1154
	12334-25	3	SL004695	cSHMT	P34896	6470	SHMT1	Human	RFU	Protein	20	84.5	85.3371	85.3371	83.419	82.8997	83.4272	1105.5	1119.14	1119.14	1103.51	1109.32	1142.72	13.0828	13.1143	13.1143	13.2285	13.3814	13.6972	8.29644	8.417	8.417	10.3072	10.3541	10.9997
	12338-27	3	SL019671	EGFLA	Q63HQ2	133584	EGFLAM	Human	RFU	Protein	20	116.4	116.527	116.527	117.834	117.608	117.606	7796.8	7833.99	7833.99	7729.29	7730.22	7792.23	66.9828	67.2289	67.2289	65.5946	65.7286	66.2569	42.9813	45.9513	45.9513	52.2613	51.1027	57.0625
	12340-17	3	SL011196	SYAC	P49588	16	AARS1	Human	RFU	Protein	20	90.65	91.6127	91.6127	93.5581	95.1364	94.889	3247.3	3257.34	3257.34	3230.27	3255.09	3320.76	35.8224	35.5555	35.5555	34.5269	34.215	34.9963	23.8948	24.3939	24.3939	26.4574	25.2029	28.9448
	12341-8	3	SL007465	DUS6	Q16828	1848	DUSP6	Human	RFU	Protein	20	145.55	145.805	145.805	147.013	149.704	147.933	1711.6	1722.11	1722.11	1689.82	1698.11	1711.92	11.7595	11.8111	11.8111	11.4944	11.3431	11.5723	7.40792	7.59182	7.59182	8.38375	8.23745	10.6093
	12343-14	3	SL011226	CENB2	Q15057	23527	ACAP2	Human	RFU	Protein	20	206.65	211.616	211.616	215.144	216.76	214.155	778.7	776.449	776.449	765.937	765.689	769.101	3.76821	3.66914	3.66914	3.56012	3.53244	3.59133	2.36579	2.2885	2.2885	2.55946	2.61943	3.176
	12345-4	3	SL019703	APC10	Q9UM13	10393	ANAPC10	Human	RFU	Protein	20	267.45	271.727	271.727	275.285	275.387	270.418	898.5	897.662	897.662	884.622	874.106	890.126	3.35951	3.30355	3.30355	3.21348	3.17411	3.29167	2.16272	2.09845	2.09845	2.33238	2.31138	2.87995
	12347-29	3	SL019675	CCM2	Q9BSQ5	83605	CCM2	Human	RFU	Protein	20	163.85	169.223	169.223	168.784	163.469	165.305	3018.4	3041.66	3041.66	3022.84	2943.07	2973.63	18.4217	17.9743	17.9743	17.9096	18.0038	17.9888	10.5226	11.1335	11.1335	12.8403	11.9296	14.1142
	12348-46	3	SL019681	SYSM	Q9NP81	54938	SARS2	Human	RFU	Protein	20	250.8	251.041	251.041	250.898	254.122	253.892	1417.7	1409.33	1409.33	1406.68	1392.5	1411.29	5.65271	5.61395	5.61395	5.60658	5.47964	5.55863	3.53057	3.50992	3.50992	4.03058	4.06556	5.08502
	12350-86	3	SL018899	ETS2	P15036	2114	ETS2	Human	RFU	Protein	20	79.6	79.369	79.369	81.1366	80.0873	80.3717	1280.8	1278.36	1278.36	1268.69	1268.97	1285.72	16.0905	16.1066	16.1066	15.6365	15.8449	15.9972	10.4683	11.0967	11.0967	12.0761	11.7389	13.4112
	12351-25	3	SL004396	STAT1	P42224	6772	STAT1	Human	RFU	Protein	20	247.75	251.494	251.494	250.3	251.523	250.768	21373.6	21408.4	21408.4	21359.5	21303.5	21640.2	86.2708	85.1251	85.1251	85.3355	84.698	86.2958	55.372	53.1738	53.1738	62.8783	60.5117	69.1995
	12352-70	3	SL019698	ARRD3	Q96B67	57561	ARRDC3	Human	RFU	Protein	20	57.45	57.8855	57.8855	58.8242	58.7944	58.0292	542.5	544.302	544.302	532.959	532.919	527.051	9.44299	9.40308	9.40308	9.0602	9.06411	9.08251	6.44299	6.50592	6.50592	6.89433	6.73518	6.56995
	12355-223	3	SL019676	RRFM	Q96E11	92399	MRRF	Human	RFU	Protein	20	253.35	255.099	255.099	258.396	255.371	254.145	1363.6	1367.09	1367.09	1352.15	1346.76	1350.36	5.38228	5.35908	5.35908	5.23284	5.27372	5.31334	3.20583	3.26832	3.26832	3.61843	3.55887	4.5451
	12356-65	3	SL005002	Sorcin	P30626	6717	SRI	Human	RFU	Protein	20	15.35	15.463	15.463	15.382	15.2724	15.3964	3779.8	3811.87	3811.87	3785.96	3790.05	3854.03	246.241	246.516	246.516	246.129	248.163	250.32	155.228	156.116	156.116	161.998	156.399	183.185
	12357-41	3	SL016390	SNP29	O95721	9342	SNAP29	Human	RFU	Protein	20	140.8	141.146	141.146	144.789	144.063	142.556	720.9	722.813	722.813	713.848	714.513	717.891	5.12003	5.12102	5.12102	4.93028	4.95971	5.03584	3.25757	3.14961	3.14961	3.59211	3.61117	4.46738
	12358-6	3	SL007325	IGBP1	P78318	3476	IGBP1	Human	RFU	Protein	20	91.85	93.5587	93.5587	93.0748	94.7258	94.7203	5127.1	5129.77	5129.77	5098.1	5064.12	5170.19	55.8204	54.8295	54.8295	54.7743	53.4608	54.5838	38.2334	38.0862	38.0862	42.6232	38.6594	44.8248
	12361-102	3	SL008513	RRAS2	P62070	22800	RRAS2	Human	RFU	Protein	20	232.05	233.361	233.361	234.457	234.357	234.466	722.5	722.28	722.28	707.412	705.104	715.241	3.11355	3.09512	3.09512	3.01724	3.00868	3.05051	1.94064	1.97609	1.97609	2.0998	2.20807	2.70233
	12363-70	3	SL015111	TRIB2	Q92519	28951	TRIB2	Human	RFU	Protein	20	276.9	279.844	279.844	283.364	283.008	281.233	1273.7	1276.08	1276.08	1264.85	1261.25	1263.5	4.59986	4.55998	4.55998	4.46369	4.45659	4.4927	2.88233	2.87493	2.87493	3.17731	3.28682	3.98651
	12365-108	3	SL009453	RUVB1	Q9Y265	8607	RUVBL1	Human	RFU	Protein	20	145.85	147.401	147.401	149.443	149.681	148.971	1743.4	1741.72	1741.72	1724.87	1713.84	1733.27	11.9534	11.8163	11.8163	11.542	11.45	11.635	7.81443	7.59103	7.59103	8.66398	8.35298	10.1843
	12366-16	3	SL008832	CRGD	P07320	1421	CRYGD	Human	RFU	Protein	20	153.9	155.365	155.365	159.516	161.875	158.902	420.1	421.05	421.05	412.952	413.046	416.027	2.72969	2.71007	2.71007	2.58878	2.55164	2.61813	1.82335	1.81583	1.81583	1.86195	1.89135	2.35735
	12367-52	3	SL019694	MACOI	Q8N5G2	55219	MACO1	Human	RFU	Protein	20	69.35	70.5914	70.5914	70.3096	69.7419	70.4768	217.6	216.848	216.848	215.503	214.778	218.641	3.13771	3.07187	3.07187	3.06505	3.07961	3.10231	2.12604	2.13582	2.13582	2.39186	2.44361	2.62623
	12368-18	3	SL013848	PCAF	Q92831	8850	KAT2B	Human	RFU	Protein	20	273.6	274.061	274.061	275.743	280.638	278.129	539.5	538.846	538.846	534.213	528.165	538.157	1.97186	1.96615	1.96615	1.93736	1.88202	1.93492	1.27436	1.31419	1.31419	1.43474	1.45158	1.70842
	12370-30	3	SL006348	Apo F	Q13790	319	APOF	Human	RFU	Protein	0.5	66.8	66.9614	66.9614	67.1435	66.7829	68.8946	10409	10481	10481	10388.1	10394.9	10551.7	155.823	156.523	156.523	154.715	155.652	153.157	96.1127	100.225	100.225	116.396	111.835	129.006
	12372-50	3	SL005671	Tropomyosin alpha-3 chain	P06753	7170	TPM3	Human	RFU	Protein	20	54.65	53.6963	53.6963	54.3732	53.4434	54.3787	380.2	379.645	379.645	377.342	377.222	377.722	6.957	7.07022	7.07022	6.93985	7.05834	6.94613	4.72886	4.82066	4.82066	5.40231	5.29979	5.98084
	12373-73	3	SL014875	TRA2B	P62995	6434	TRA2B	Human	RFU	Protein	20	88.95	89.4391	89.4391	89.4753	87.7818	89.3415	2571.7	2545.78	2545.78	2542.34	2527.62	2527.59	28.9117	28.4639	28.4639	28.4139	28.7944	28.2914	19.9048	19.8652	19.8652	22.9627	22.1719	23.3557
	12374-8	3	SL019686	PA1B3	Q15102	5050	PAFAH1B3	Human	RFU	Protein	20	167.95	169.047	169.047	170.97	170.741	171.096	5845	5904.13	5904.13	5921.43	5968.12	5927.85	34.802	34.926	34.926	34.6343	34.9543	34.6464	23.0617	22.8498	22.8498	26.1327	24.8178	28.5179
	12376-85	3	SL003762	p19-INK4d	P55273	1032	CDKN2D	Human	RFU	Protein	20	144.45	147.312	147.312	149.135	148.633	150.258	1916.5	1914.8	1914.8	1893.63	1889.44	1922.35	13.2676	12.9983	12.9983	12.6974	12.7121	12.7937	8.1311	8.24826	8.24826	9.41421	8.77454	10.5591
	12378-71	3	SL012578	TPSN	O15533	6892	TAPBP	Human	RFU	Protein	20	173.7	173.719	173.719	175.522	177.54	175.162	2250.9	2232.26	2232.26	2221.54	2203.15	2217.46	12.9585	12.8498	12.8498	12.6568	12.4093	12.6595	8.04036	8.37813	8.37813	9.19035	8.82279	10.5213
	12381-26	3	SL008046	CBR1	P16152	873	CBR1	Human	RFU	Protein	20	417.9	424.098	424.098	419.814	411.762	424.699	3658.4	3658.92	3658.92	3681.3	3626.64	3614.51	8.75425	8.62754	8.62754	8.76887	8.80761	8.51074	5.38673	5.30632	5.30632	5.83481	5.73285	6.49192
	12382-2	3	SL019687	DDX58	O95786	23586	DDX58	Human	RFU	Protein	20	78.85	79.5744	79.5744	79.7255	80.1301	81.0151	514.3	517.646	517.646	511.2	509.864	512.633	6.52251	6.50519	6.50519	6.412	6.36295	6.32762	4.0624	4.22434	4.22434	4.83397	4.76988	5.42474
	12384-92	3	SL019700	CSN7B	Q9H9Q2	64708	COPS7B	Human	RFU	Protein	0.5	50.1	50.3436	50.3436	50.6704	52.0838	52.7509	763.7	775.157	775.157	758.562	762.584	762.305	15.2435	15.3973	15.3973	14.9705	14.6415	14.451	8.97415	9.47919	9.47919	9.04946	8.72052	9.49486
	12385-4	3	SL006471	CAN3	P20807	825	CAPN3	Human	RFU	Protein	20	151.5	155.26	155.26	157.249	153.479	154.548	2749.4	2744.84	2744.84	2720.36	2717.12	2690.85	18.1479	17.679	17.679	17.2997	17.7036	17.4111	11.432	10.9579	10.9579	13.0804	12.9094	15.2727
	12386-11	3	SL012837	AMPB	Q9H4A4	6051	RNPEP	Human	RFU	Protein	20	243.05	250.573	250.573	246.693	249.353	249.042	8952.6	8966.77	8966.77	8921.36	8894.47	8931.93	36.8344	35.785	35.785	36.1638	35.6702	35.8652	23.0856	22.3499	22.3499	25.9263	24.2903	30.6364
	12387-7	3	SL013045	PDLI4	P50479	8572	PDLIM4	Human	RFU	Protein	20	106.4	106.831	106.831	105.136	105.433	105.985	512.9	513.212	513.212	503.661	502.998	492.893	4.82049	4.80397	4.80397	4.79056	4.77079	4.65058	3.14373	3.21064	3.21064	3.55875	3.49843	4.02553
	12389-4	3	SL007790	ORC6	Q9Y5N6	23594	ORC6	Human	RFU	Protein	20	188.4	189.005	189.005	191.936	190.198	193.06	1140.8	1135.13	1135.13	1125	1115.66	1105.24	6.0552	6.00581	6.00581	5.86134	5.8658	5.72483	3.6931	3.77472	3.77472	4.23415	4.22101	4.81246
	12391-27	3	SL019695	PDZD7	Q9H5P4	79955	PDZD7	Human	RFU	Protein	20	85.95	85.7167	85.7167	87.1093	83.8865	86.2409	380.2	381.811	381.811	381.744	377.963	379.144	4.4235	4.45434	4.45434	4.38235	4.50565	4.39633	2.41091	2.42661	2.42661	2.49622	2.83771	3.08297
	12392-30	3	SL019701	ARL1	P40616	400	ARL1	Human	RFU	Protein	0.5	123	121.167	121.167	125.01	125.479	126.972	982.6	976.43	976.43	974.353	959.466	962.77	7.98862	8.05857	8.05857	7.79417	7.64642	7.58255	5.2266	5.85501	5.85501	5.57802	5.74197	6.66568
	12394-53	3	SL006601	CP054	Q6UWD8	283897	C16orf54	Human	RFU	Protein	20	88.4	89.2352	89.2352	88.164	88.1964	89.0714	355.5	354.4	354.4	349.165	348.101	345.118	4.02149	3.97152	3.97152	3.9604	3.94689	3.87462	2.64018	2.65896	2.65896	2.90887	2.95506	3.32166
	12395-86	3	SL019677	SYDM	Q6PI48	55157	DARS2	Human	RFU	Protein	20	41.45	41.5688	41.5688	40.8481	41.2453	40.9582	5107.1	5221.97	5221.97	5299.9	5225.24	5300.54	123.211	125.622	125.622	129.747	126.687	129.414	82.7731	90.3139	90.3139	108.2	101.082	101.834
	12396-19	3	SL006368	HIBCH	Q6NVY1	26275	HIBCH	Human	RFU	Protein	20	79.5	79.8786	79.8786	80.2754	79.1156	79.3831	3240.9	3210.12	3210.12	3194.28	3196.82	3255.29	40.766	40.1875	40.1875	39.7915	40.407	41.0073	27.0075	27.2213	27.2213	31.156	31.9751	34.449
	12398-15	3	SL019692	PAX4	O43316		PAX4	Human	RFU	Protein	20	185.3	187.266	187.266	188.838	188.665	190.785	501.7	502.754	502.754	490.667	487.326	485.916	2.7075	2.6847	2.6847	2.59835	2.58303	2.54693	1.82403	1.80922	1.80922	1.9679	1.89784	2.25194
	12399-194	3	SL013198	CCD50	Q8IVM0	152137	CCDC50	Human	RFU	Protein	20	82.3	82.0079	82.0079	83.9163	83.7971	83.3977	1090.1	1091.82	1091.82	1081.86	1083.03	1102.98	13.2454	13.3136	13.3136	12.8921	12.9245	13.2256	8.597	8.80159	8.80159	9.90633	9.65938	11.7628
	12400-25	3	SL015259	UBE2T	Q9NPD8	29089	UBE2T	Human	RFU	Protein	20	116.35	117.571	117.571	118.337	118.267	118.618	615	615.769	615.769	607.732	602.175	596.358	5.28578	5.23741	5.23741	5.1356	5.09165	5.02755	3.38656	3.2689	3.2689	3.79107	3.72818	4.40792
	12401-3	3	SL019706	STALP	Q96FJ0	57559	STAMBPL1	Human	RFU	Protein	20	282.75	288.507	288.507	289.616	282.678	284.733	1456.8	1468.69	1468.69	1457.59	1446.08	1453.23	5.15225	5.09063	5.09063	5.03284	5.11567	5.10384	3.2922	3.15067	3.15067	3.58735	3.5581	4.16967
	12403-30	3	SL019678	RB39B	Q96DA2	116442	RAB39B	Human	RFU	Protein	20	244.8	246.109	246.109	250.625	244.733	247.546	1158.6	1157.04	1157.04	1145.9	1138.55	1135.56	4.73284	4.70133	4.70133	4.57218	4.65224	4.58726	3.03656	3.02187	3.02187	3.38498	3.18443	3.95854
	12406-119	3	SL000635	ARHI	O95661	9077	DIRAS3	Human	RFU	Protein	20	197.7	196.412	196.412	197.704	200.657	198.315	928.5	934.39	934.39	917.401	921.392	918.065	4.69651	4.75729	4.75729	4.64028	4.59188	4.62933	2.76999	2.93728	2.93728	3.25134	3.27339	4.07496
	12408-333	3	SL015330	RB22A	Q9UL26	57403	RAB22A	Human	RFU	Protein	20	96.65	97.4613	97.4613	98.8918	97.909	98.6866	843	848.68	848.68	836.468	836.067	839.547	8.72219	8.70787	8.70787	8.45842	8.53922	8.5072	5.76805	6.02956	6.02956	6.36652	6.51882	7.52183
	12409-90	3	SL019707	RAB7B	Q96AH8	338382	RAB7B	Human	RFU	Protein	20	144.75	144.674	144.674	148.113	147.095	147.405	601.5	596.5	596.5	590.043	586.976	587.718	4.15544	4.12306	4.12306	3.98373	3.99045	3.9871	2.75601	2.73203	2.73203	2.93966	2.9286	3.46059
	12411-60	3	SL019679	MAX	P61244	4149	MAX	Human	RFU	Protein	20	133.25	134.703	134.703	135.719	136.712	135.207	1492	1493.42	1493.42	1485.37	1477.07	1504.44	11.197	11.0867	11.0867	10.9444	10.8043	11.1269	7.26918	6.98024	6.98024	8.34453	8.05098	9.50792
	12414-31	3	SL004815	14-3-3 protein beta/alpha	P31946	7529	YWHAB	Human	RFU	Protein	0.5	61.7	63.2506	63.2506	66.1323	63.9242	64.5823	4251.2	4258.35	4258.35	4248.48	4211.45	4230.51	68.9011	67.3251	67.3251	64.2422	65.8818	65.5058	34.6471	37.1704	37.1704	34.634	37.0343	42.8935
	12415-122	3	SL011710	EDF1	O60869	8721	EDF1	Human	RFU	Protein	20	337.75	339.41	339.41	340.205	333.552	336	1972.4	1962.84	1962.84	1953.97	1941.84	1943.87	5.83982	5.78311	5.78311	5.74351	5.82169	5.78531	3.67471	3.61079	3.61079	3.80909	3.70598	4.43431
	12417-46	3	SL019708	TPRKB	Q9Y3C4	51002	TPRKB	Human	RFU	Protein	0.5	67.65	68.3125	68.3125	71.2967	70.7414	71.0949	983	980.042	980.042	981.136	968.441	971.702	14.5307	14.3465	14.3465	13.7613	13.6899	13.6677	8.90399	9.10969	9.10969	9.4666	9.45623	11.4614
	12420-10	3	SL019684	GPD1L	Q8N335	23171	GPD1L	Human	RFU	Protein	20	436.1	425.281	425.281	415.292	405.474	404.239	5278.6	5278.39	5278.39	5272.57	5268.29	5286.56	12.1041	12.4115	12.4115	12.6961	12.9929	13.0778	7.24734	7.78131	7.78131	7.86346	7.21747	7.92434
	12422-143	3	SL019693	LX15B	O15296	247	ALOX15B	Human	RFU	Protein	20	41.6	41.5192	41.5192	41.4377	40.4539	41.6855	333.2	333.641	333.641	329.727	326.434	324.922	8.00962	8.03581	8.03581	7.95719	8.06929	7.7946	4.91083	5.25216	5.25216	5.41631	5.62902	5.80213
	12423-38	3	SL019697	A1CF	Q9NQ94	29974	A1CF	Human	RFU	Protein	20	156.55	160.409	160.409	162.72	162.504	161.401	1063.3	1067.43	1067.43	1053.6	1056.5	1039.21	6.79208	6.65443	6.65443	6.47492	6.50137	6.43873	4.31272	4.54792	4.54792	4.78198	4.8994	5.80885
	12424-107	3	SL019702	THYN1	Q9P016	29087	THYN1	Human	RFU	Protein	20	166.4	170.075	170.075	170.48	170.558	171.578	498.6	497.706	497.706	492.043	492.657	492.53	2.99639	2.9264	2.9264	2.88622	2.88851	2.87059	1.92028	1.8672	1.8672	2.18518	2.19548	2.52978
	12425-104	3	SL008834	ARF6	P62330	382	ARF6	Human	RFU	Protein	20	180.45	182.591	182.591	182.186	177.058	181.718	1339.8	1339.41	1339.41	1332.17	1332.14	1350.87	7.42477	7.33559	7.33559	7.31217	7.52376	7.43387	4.53094	4.59058	4.59058	5.29817	5.42187	6.1851
	12426-19	3	SL016520	MOL1B	Q9H8S9	55233	MOB1A	Human	RFU	Protein	20	190.25	189.392	189.392	196.049	194.736	192.885	3355.3	3371.5	3371.5	3347.45	3356.14	3388.86	17.6363	17.8017	17.8017	17.0746	17.2343	17.5694	10.404	11.3112	11.3112	12.3348	12.4982	14.6098
	12427-8	3	SL007185	MPIP2	P30305	994	CDC25B	Human	RFU	Protein	20	452.65	458.289	458.289	467.755	464.118	458.923	3602.5	3597.93	3597.93	3575.17	3546.42	3572.42	7.95869	7.85078	7.85078	7.64326	7.6412	7.78435	4.78642	4.5537	4.5537	4.62754	4.67948	5.44768
	12428-2	3	SL015008	LYPL1	Q5VWZ2	127018	LYPLAL1	Human	RFU	Protein	20	172.05	176.941	176.941	177.039	175.666	174.869	719.7	722.723	722.723	718.772	715.433	717.711	4.18309	4.08454	4.08454	4.05996	4.07269	4.10428	2.70767	2.61025	2.61025	2.9092	2.87882	3.64024
	12430-78	3	SL011150	PAIP1	Q9H074	10605	PAIP1	Human	RFU	Protein	20	172.35	176.326	176.326	177.809	176.015	174.757	843.3	845.912	845.912	834.147	831.128	826.283	4.89295	4.79743	4.79743	4.69125	4.72191	4.72818	3.08788	2.94113	2.94113	3.54	3.36593	4.30029
	12431-13	3	SL019737	PELO	Q9BRX2	53918	PELO	Human	RFU	Protein	20	174.2	177.483	177.483	178.539	179.085	174.238	1684.4	1673.28	1673.28	1659.7	1660.95	1641.54	9.66935	9.42782	9.42782	9.29601	9.27465	9.42127	6.07648	5.94691	5.94691	6.21681	6.53688	8.10934
	12432-23	3	SL010232	CYBP	Q9HB71	27101	CACYBP	Human	RFU	Protein	20	122.35	126.874	126.874	127.236	127.009	126.452	3737.7	3746.38	3746.38	3713.39	3751.29	3825.45	30.5492	29.5284	29.5284	29.1851	29.5355	30.2522	19.6876	19.4755	19.4755	22.1567	23.4437	27.4611
	12433-8	3	SL019709	ARL11	Q969Q4	115761	ARL11	Human	RFU	Protein	0.5	229.6	230.811	230.811	237.686	236.065	239.085	3738.7	3724.47	3724.47	3689.93	3685.01	3729.56	16.2835	16.1364	16.1364	15.5244	15.6102	15.5993	10.3752	10.825	10.825	11.2554	10.9696	13.8781
	12434-25	3	SL008617	K0174	P53990	9798	IST1	Human	RFU	Protein	20	199.8	200.939	200.939	203.235	203.7	204.174	2848.7	2825.14	2825.14	2846.8	2866.47	2904.51	14.2578	14.0597	14.0597	14.0075	14.072	14.2257	8.90775	9.06567	9.06567	10.1249	10.1649	12.4321
	12436-84	3	SL005847	GST omega-1	P78417	9446	GSTO1	Human	RFU	Protein	0.5	116.1	115.384	115.384	120.332	121.586	122.01	2140.6	2117.14	2117.14	2106.95	2126.89	2122.89	18.4376	18.3487	18.3487	17.5094	17.4929	17.3993	10.9578	11.6183	11.6183	12.051	11.9469	14.5591
	12437-18	3	SL019726	ULK3	Q6PHR2	25989	ULK3	Human	RFU	Protein	20	195.3	197.552	197.552	202.948	201.47	201.056	656.8	655.025	655.025	646.728	647.176	653.867	3.36303	3.31571	3.31571	3.18666	3.21227	3.25217	2.18533	2.1599	2.1599	2.32078	2.35378	2.89325
	12438-127	3	SL014754	3MG	P29372	4350	MPG	Human	RFU	Protein	20	78.95	79.503	79.503	78.2373	78.6247	78.3318	516.7	514.801	514.801	514.232	510.634	518.008	6.54465	6.47524	6.47524	6.57272	6.49458	6.61299	4.59493	4.52126	4.52126	5.07814	4.97583	5.64119
	12439-67	3	SL004395	ISGF3	Q00978	10379	IRF9	Human	RFU	Protein	20	177.55	181.285	181.285	177.071	176.673	176.059	509.1	510.511	510.511	502.897	502.257	498.697	2.86736	2.81606	2.81606	2.84009	2.84287	2.83255	1.74768	1.75142	1.75142	2.00984	2.05255	2.44639
	12442-4	3	SL019715	RHOD	O00212	29984	RHOD	Human	RFU	Protein	20	55.8	55.9661	55.9661	56.7378	56.5423	55.657	296.9	295.417	295.417	292.648	293.216	291.156	5.32079	5.2785	5.2785	5.1579	5.18578	5.23126	3.87851	3.76805	3.76805	4.02627	3.93214	4.4511
	12444-39	3	SL006967	NR5A2	O00482	2494	NR5A2	Human	RFU	Protein	20	112.3	113.685	113.685	113.106	114.116	114.703	491.4	487.891	487.891	482.769	485.775	487.149	4.37578	4.29161	4.29161	4.26831	4.25687	4.24706	2.91546	2.69622	2.69622	3.17911	3.15649	3.69759
	12445-50	3	SL019727	ANR27	Q96NW4	84079	ANKRD27	Human	RFU	Protein	20	182.6	184.26	184.26	184.95	178.737	181.035	940.4	940.76	940.76	935.955	930.727	928.107	5.15005	5.10562	5.10562	5.06058	5.20723	5.12668	3.33062	3.33871	3.33871	3.74852	3.63354	4.38202
	12446-49	3	SL005253	GST A1-1	P08263	2938	GSTA1	Human	RFU	Protein	20	238.25	240.077	240.077	240.065	242.345	242.429	3379.8	3357.31	3357.31	3359.4	3363.66	3291.7	14.1859	13.9843	13.9843	13.9937	13.8797	13.578	8.90007	8.82125	8.82125	9.88693	9.68318	11.3225
	12448-246	3	SL006476	NMT1	P30419	4836	NMT1	Human	RFU	Protein	20	171.55	175.088	175.088	175.073	175.387	178.403	9830	9860.46	9860.46	9887.02	9822.17	10089.9	57.3011	56.3172	56.3172	56.4736	56.0028	56.5564	37.7279	36.4569	36.4569	41.9406	39.4349	45.6953
	12449-16	3	SL012991	PPIH	O43447	10465	PPIH	Human	RFU	Protein	20	57.2	57.4288	57.4288	57.6456	57.7032	57.7458	1086.1	1079.66	1079.66	1089.22	1077.05	1097.78	18.9878	18.7999	18.7999	18.8951	18.6654	19.0105	13.2129	13.607	13.607	14.4821	13.984	15.6419
	12450-42	3	SL016459	PMVK	Q15126	10654	PMVK	Human	RFU	Protein	20	137.4	140.125	140.125	141.363	140.942	141.533	1141.4	1143.03	1143.03	1137.15	1139.18	1141.18	8.30713	8.15722	8.15722	8.0442	8.08261	8.06299	5.2083	5.18718	5.18718	5.73922	5.93847	7.30525
	12451-62	3	SL018858	BACH1	O14867	571	BACH1	Human	RFU	Protein	20	151.8	153.14	153.14	158.206	151.92	157.07	1172.2	1171.69	1171.69	1166.52	1155.53	1159.19	7.722	7.65105	7.65105	7.37344	7.60615	7.38009	4.93974	5.06633	5.06633	5.56112	4.75481	5.58624
	12452-32	3	SL019721	SV422	Q86Y97	84787	KMT5C	Human	RFU	Protein	20	149.55	151.966	151.966	153.47	152.851	152.346	919.9	921.173	921.173	911.075	915.375	914.925	6.15112	6.0617	6.0617	5.9365	5.98868	6.00557	3.82415	3.81215	3.81215	4.39948	4.33218	5.18402
	12453-161	3	SL019728	NXF1	Q9UBU9	10482	NXF1	Human	RFU	Protein	20	167.45	167.426	167.426	166.12	168.252	169.119	501.6	501.043	501.043	495.899	491.844	499.327	2.99552	2.99262	2.99262	2.98519	2.92325	2.95252	1.85469	1.92898	1.92898	2.14778	2.19161	2.60098
	12454-105	3	SL019732	NTM1A	Q9BV86	28989	NTMT1	Human	RFU	Protein	20	176.55	178.29	178.29	177.786	177.996	177.329	526.1	522.524	522.524	518.068	518.968	520.189	2.97989	2.93075	2.93075	2.914	2.91562	2.93346	1.91972	1.88414	1.88414	2.21689	2.22601	2.6327
	12455-48	3	SL019739	MYNN	Q9NPC7	55892	MYNN	Human	RFU	Protein	20	107.7	109.389	109.389	109.57	107.66	108.616	591.3	589.195	589.195	583.044	578.737	578.638	5.49025	5.38621	5.38621	5.3212	5.37559	5.32739	3.57389	3.44124	3.44124	3.937	3.97339	4.46543
	12456-5	3	SL019744	F263	Q16875	5209	PFKFB3	Human	RFU	Protein	20	140.9	141.46	141.46	140.895	139.146	140.781	2458.8	2462.55	2462.55	2464.1	2455.53	2492.51	17.4507	17.4081	17.4081	17.4889	17.6471	17.7049	10.5347	11.7305	11.7305	13.4759	13.0021	13.4563
	12457-10	3	SL019711	MTND	Q9BV57	55256	ADI1	Human	RFU	Protein	20	35	34.9656	34.9656	35.1359	34.944	36.5395	624.2	622.013	622.013	617.4	615.048	605.624	17.8343	17.7893	17.7893	17.5718	17.6009	16.5745	10.4908	11.2409	11.2409	11.7668	11.1973	11.7885
	12458-79	3	SL016506	CHP1	Q99653	11261	CHP1	Human	RFU	Protein	20	186.05	186.639	186.639	190.321	189.958	189.414	2413.2	2411.14	2411.14	2400.02	2403.1	2383.47	12.9707	12.9187	12.9187	12.6104	12.6507	12.5834	7.52831	7.96108	7.96108	9.14304	9.04577	10.5935
	12459-13	3	SL007671	PKHA1	Q9HB21	59338	PLEKHA1	Human	RFU	Protein	20	121.7	122.44	122.44	120.882	121.272	121.16	391.1	390.615	390.615	386.795	387.06	391.35	3.21364	3.19027	3.19027	3.19979	3.19168	3.23003	2.21336	2.18101	2.18101	2.46639	2.50877	2.75819
	12460-18	3	SL008613	PSA7	O14818	5688	PSMA7	Human	RFU	Protein	20	107.8	107.356	107.356	106.039	104.988	107.402	9270	9293.32	9293.32	9237.76	9240.89	9306.55	85.9926	86.5658	86.5658	87.1166	88.0183	86.6513	56.941	58.6278	58.6278	67.2726	67.7037	72.5054
	12461-8	3	SL013283	SIRT5	Q9NXA8	23408	SIRT5	Human	RFU	Protein	20	72.9	72.7669	72.7669	72.3457	73.3041	72.3488	3048.2	3028.97	3028.97	3013.64	3035.5	3073.65	41.8134	41.6257	41.6257	41.6561	41.4097	42.4838	29.1276	28.5723	28.5723	31.4333	31.5227	36.6727
	12462-20	3	SL019733	SETMR	Q53H47	6419	SETMAR	Human	RFU	Protein	20	188.85	191.654	191.654	194.051	194.162	191.091	616.5	611.617	611.617	601.994	604.581	600.06	3.2645	3.19125	3.19125	3.10224	3.1138	3.14017	1.98009	2.10686	2.10686	2.23335	2.27648	2.71692
	12463-7	3	SL019740	KLH13	Q9P2N7	90293	KLHL13	Human	RFU	Protein	20	193.3	193.641	193.641	195.874	193.763	197.524	1991.6	2003.99	2003.99	1984.56	1974.25	1938.54	10.3032	10.349	10.349	10.1318	10.189	9.81419	6.32656	6.85948	6.85948	7.50626	7.18692	8.14549
	12466-7	3	SL008019	ROA1	P09651	3178	HNRNPA1	Human	RFU	Protein	0.5	121.5	120.465	120.465	124.354	123.465	122.737	2151.2	2148.89	2148.89	2139.84	2126.99	2135.02	17.7053	17.8383	17.8383	17.2076	17.2276	17.3951	11.3221	11.9067	11.9067	11.2404	11.6433	14.2815
	12469-19	3	SL011230	MARE1	Q15691	22919	MAPRE1	Human	RFU	Protein	0.5	49.6	49.6312	49.6312	50.6958	49.7513	50.1872	10249.2	10244.4	10244.4	10236	10354.4	10453.9	206.637	206.41	206.41	201.909	208.124	208.297	136.021	136.856	136.856	152.203	153.006	183.001
	12471-47	3	SL007061	STAU1	O95793	6780	STAU1	Human	RFU	Protein	20	163.9	164.332	164.332	165.648	164.83	165.252	1514.3	1518.33	1518.33	1508.55	1516.03	1533.81	9.23917	9.23936	9.23936	9.10696	9.19751	9.28167	5.90601	6.07228	6.07228	7.01303	7.09128	8.38536
	12473-48	3	SL015285	KCTD5	Q9NXV2	54442	KCTD5	Human	RFU	Protein	20	168.25	171.205	171.205	175.646	173.246	171.912	682.5	680.918	680.918	677.958	668.247	664.146	4.05646	3.97722	3.97722	3.8598	3.85721	3.8633	2.46835	2.51886	2.51886	2.74588	2.59292	3.12842
	12475-48	3	SL019722	CLIC5	Q9NZA1	53405	CLIC5	Human	RFU	Protein	20	52.55	53.1058	53.1058	52.4924	53.1053	52.55	4770.5	4794.68	4794.68	4722.31	4747.76	4706.15	90.7802	90.2854	90.2854	89.9618	89.4027	89.5557	65.7547	68.3081	68.3081	72.7938	73.0614	71.4247
	12476-50	3	SL013278	TIGAR	Q9NQ88	57103	TIGAR	Human	RFU	Protein	20	276.35	280.031	280.031	279.761	278.988	275.555	1149.5	1137.91	1137.91	1132.33	1134.08	1119.69	4.15958	4.06351	4.06351	4.0475	4.06499	4.0634	2.45044	2.63347	2.63347	2.69634	2.79308	3.35743
	12477-42	3	SL019734	TSN	Q15631	7247	TSN	Human	RFU	Protein	20	156.55	155.608	155.608	154.68	155.196	156.004	1259.2	1243.85	1243.85	1250.07	1245.89	1255.33	8.04344	7.99345	7.99345	8.08161	8.02785	8.04679	5.15432	5.30041	5.30041	6.10701	6.13664	6.94672
	12478-15	3	SL008862	RL30	P62888	6156	RPL30	Human	RFU	Protein	20	141.25	138.794	138.794	142.663	140.486	142.613	5682.8	5726.58	5726.58	5651.89	5674.22	5675.1	40.2322	41.2595	41.2595	39.6171	40.39	39.7936	24.2079	26.6304	26.6304	28.6279	28.5961	33.4278
	12479-50	3	SL014768	KAP1	P31321	5575	PRKAR1B	Human	RFU	Protein	20	82.35	84.2922	84.2922	84.8838	83.693	83.9475	1276.1	1280.35	1280.35	1266.3	1278.4	1281	15.4961	15.1895	15.1895	14.918	15.2748	15.2596	10.16	9.93482	9.93482	10.7795	11.0414	12.7422
	12480-9	3	SL019713	OTUD5	Q96G74	55593	OTUD5	Human	RFU	Protein	20	124.6	126.271	126.271	124.923	120.183	125.175	1534.6	1541.06	1541.06	1528.86	1486.14	1487.73	12.3162	12.2044	12.2044	12.2384	12.3656	11.8852	6.36499	6.89149	6.89149	6.81254	6.29295	7.04711
	12482-5	3	SL007512	BPTF	Q12830	2186	BPTF	Human	RFU	Protein	20	389.6	397.051	397.051	397.767	396.163	397.516	1355.7	1349.96	1349.96	1336.31	1336.1	1336.03	3.47972	3.39996	3.39996	3.35952	3.3726	3.36096	2.13883	2.16302	2.16302	2.28284	2.3763	2.87285
	12483-62	3	SL007576	RORB	Q92753	6096	RORB	Human	RFU	Protein	20	94.55	94.7588	94.7588	96.2148	96.4494	95.5223	505.7	505.666	505.666	502.3	503.194	502.54	5.34849	5.33635	5.33635	5.22061	5.21718	5.26097	3.53513	3.59389	3.59389	3.85842	3.99266	4.7332
	12484-67	3	SL011194	PIPNB	P48739	23760	PITPNB	Human	RFU	Protein	20	241.75	240.729	240.729	246.309	237.517	244.609	1884.8	1868.76	1868.76	1874.59	1855.83	1849.41	7.79648	7.76293	7.76293	7.61073	7.81345	7.56069	4.88923	5.15723	5.15723	5.1767	4.63837	5.38068
	12486-8	3	SL007708	GLRX2	Q9NS18	51022	GLRX2	Human	RFU	Protein	20	209.5	212.654	212.654	215.524	213.138	212.107	879.6	881.042	881.042	871.978	871.557	881.124	4.19857	4.14307	4.14307	4.04584	4.08916	4.15415	2.55141	2.63509	2.63509	2.92339	3.04234	3.85534
	12488-9	3	SL015331	MCTS1	Q9ULC4	28985	MCTS1	Human	RFU	Protein	20	141.95	143.005	143.005	142.195	144.337	140.476	1627.7	1643.21	1643.21	1638.08	1651.71	1639.83	11.4667	11.4906	11.4906	11.5199	11.4434	11.6734	7.39192	7.5394	7.5394	8.50838	7.76922	9.3955
	12490-92	3	SL019720	LTOR3	Q9UHA4	8649	LAMTOR3	Human	RFU	Protein	20	56.7	57.4078	57.4078	57.7914	58.3445	58.4496	1909.5	1908.48	1908.48	1890.14	1911.79	1930.06	33.6772	33.2443	33.2443	32.7062	32.7673	33.0208	20.9375	20.0142	20.0142	20.3766	21.8117	24.4999
	12491-23	3	SL008340	CLIC4	Q9Y696	25932	CLIC4	Human	RFU	Protein	0.5	60.7	61.0516	61.0516	61.5928	62.0963	62.6046	1532.7	1543.97	1543.97	1532.49	1534.86	1534.27	25.2504	25.2896	25.2896	24.8811	24.7174	24.5073	15.6478	15.6973	15.6973	18.9481	15.5151	17.4077
	12493-42	3	SL019735	OTUB2	Q96DC9	78990	OTUB2	Human	RFU	Protein	20	132.7	133.159	133.159	133.28	133.79	131.855	647.7	646.881	646.881	637.473	636.546	640.717	4.88093	4.85797	4.85797	4.78296	4.75781	4.85925	2.92152	2.96123	2.96123	3.19528	3.2051	4.03276
	12494-99	3	SL019741	GBRL2	P60520	11345	GABARAPL2	Human	RFU	Protein	0.5	85.15	84.2719	84.2719	85.5303	87.0913	86.9995	3425.8	3445.93	3445.93	3428.11	3418.78	3462.26	40.2325	40.8906	40.8906	40.0807	39.2551	39.7963	26.4745	27.6158	27.6158	30.964	27.573	33.8642
	12497-29	3	SL015180	SDOS	Q9BRJ7	84309	NUDT16L1	Human	RFU	Protein	20	105.7	105.88	105.88	109.03	108.95	107.747	6521.1	6591.45	6591.45	6535.44	6554.66	6720.66	61.6944	62.2538	62.2538	59.9416	60.1624	62.3744	40.706	42.7964	42.7964	44.8824	47.064	55.9881
	12498-12	3	SL019719	TX1B3	O14907	30851	TAX1BP3	Human	RFU	Protein	20	237.25	239.173	239.173	246.448	247.892	246.763	3856.4	3843.32	3843.32	3864.24	3878.36	3984.63	16.2546	16.0692	16.0692	15.6797	15.6454	16.1476	10.3389	10.4217	10.4217	11.4714	11.1295	13.4157
	12499-108	3	SL015171	SH3G2	Q99962	6456	SH3GL2	Human	RFU	Protein	20	65.85	66.9064	66.9064	66.1942	66.4938	66.0334	11150.2	11179.5	11179.5	11244.6	11331.4	11430.9	169.327	167.092	167.092	169.873	170.414	173.108	115.129	114.133	114.133	136.723	135.173	146.516
	12500-88	3	SL019730	SAE2	Q9UBT2	10054	UBA2	Human	RFU	Protein	20	43.6	41.683	41.683	42.3148	42.416	42.7943	1764.9	1777.77	1777.77	1774.34	1729.17	1746.78	40.4794	42.6498	42.6498	41.9319	40.7669	40.818	19.6427	19.5179	19.5179	21.4515	21.2556	21.3599
	12501-10	3	SL008849	TBCA	O75347	6902	TBCA	Human	RFU	Protein	0.5	195.7	194.474	194.474	201.874	201.566	202.615	3269.1	3275.81	3275.81	3280.01	3263.42	3251.01	16.7046	16.8445	16.8445	16.2478	16.1903	16.0453	10.7377	11.1655	11.1655	11.3078	11.3889	13.9068
	12503-5	3	SL007451	SPR1	Q15743	8111	GPR68	Human	RFU	Protein	0.5	83.15	84.6276	84.6276	87.0527	87.3806	88.4035	874.1	872.772	872.772	860.105	848.502	837.15	10.5123	10.3131	10.3131	9.88027	9.71041	9.46964	6.10618	6.20523	6.20523	5.94788	6.37209	6.62354
	12504-26	3	SL008078	LMOD1	P29536	25802	LMOD1	Human	RFU	Protein	20	402.25	403.464	403.464	416.038	405.066	407.863	1773.8	1770.88	1770.88	1752.62	1740.84	1733.38	4.4097	4.3892	4.3892	4.21263	4.29767	4.24991	2.83128	2.84817	2.84817	3.04471	3.14367	3.65391
	12507-16	3	SL019723	IP3KC	Q96DU7	80271	ITPKC	Human	RFU	Protein	20	119.4	120.561	120.561	121.046	121.427	120.156	685.2	681.129	681.129	673.45	674.957	674.428	5.73869	5.64964	5.64964	5.56361	5.55855	5.61293	3.80878	3.61072	3.61072	4.18771	4.26145	5.04564
	12508-9	3	SL008756	CHMP3	Q9Y3E7	100526767	CHMP3	Human	RFU	Protein	20	413.9	423.755	423.755	422.282	424.435	427.109	4442.3	4431.31	4431.31	4393.1	4414.4	4529.49	10.7328	10.4572	10.4572	10.4032	10.4006	10.605	6.69122	6.6475	6.6475	7.10929	6.89123	8.64441
	12509-115	3	SL019736	COMD1	Q8N668	150684	COMMD1	Human	RFU	Protein	20	106.2	108.447	108.447	109.283	109.825	110.039	1174.2	1167.72	1167.72	1145.05	1151.8	1123	11.0565	10.7677	10.7677	10.4778	10.4876	10.2055	7.18385	7.13466	7.13466	8.07237	7.99812	8.90921
	12510-3	3	SL019742	STAP1	Q9ULZ2	26228	STAP1	Human	RFU	Protein	20	337.65	338.482	338.482	334.81	339.189	342.452	2343.7	2332.12	2332.12	2318.58	2339.21	2339.44	6.94121	6.88995	6.88995	6.92506	6.89646	6.83144	4.20093	4.41204	4.41204	4.63456	4.78325	5.65969
	12511-83	3	SL019747	S41A2	Q96JW4	84102	SLC41A2	Human	RFU	Protein	20	136.1	137.616	137.616	140.804	136.705	138.486	1006.3	1015.06	1015.06	1003.18	995.424	990.832	7.39383	7.37599	7.37599	7.12468	7.28157	7.15477	4.19554	4.51308	4.51308	5.11275	4.84538	5.44703
	12513-8	3	SL008826	GLTP	Q9NZD2	51228	GLTP	Human	RFU	Protein	20	220.95	225.096	225.096	228.615	225.153	226.033	948.3	947.24	947.24	935.548	935.111	921.872	4.29192	4.20815	4.20815	4.09225	4.15323	4.07848	2.72148	2.67347	2.67347	2.96738	3.07168	3.74116
	12514-16	3	SL004624	METTL1	Q9UBP6	4234	METTL1	Human	RFU	Protein	20	267	271.9	271.9	270.404	274.291	270.713	1184.3	1184.86	1184.86	1180.55	1181.99	1170.77	4.43558	4.35771	4.35771	4.36586	4.30928	4.32477	2.68701	2.75167	2.75167	3.07284	3.14051	3.66186
	12515-45	3	SL019724	UCK2	Q9BZX2	7371	UCK2	Human	RFU	Protein	20	113.35	111.663	111.663	113.329	113.724	113.391	840	833.41	833.41	823.675	824.998	819.825	7.41067	7.46362	7.46362	7.26802	7.25439	7.23006	4.98221	5.24325	5.24325	5.83456	5.69334	6.20673
	12516-13	3	SL019731	TEAD4	Q15561	7004	TEAD4	Human	RFU	Protein	20	166.85	167.015	167.015	166.884	165.755	166.972	558.7	557.053	557.053	553.792	550.974	550.028	3.34852	3.33535	3.33535	3.31842	3.32402	3.29412	2.15839	2.14236	2.14236	2.40581	2.34421	2.92139
	12517-52	3	SL003787	TFAR19	O14737	9141	PDCD5	Human	RFU	Protein	20	179.45	181.535	181.535	182.304	183.077	181.947	20261.5	20083.4	20083.4	20195.6	20025.9	20418.8	112.909	110.631	110.631	110.78	109.385	112.224	69.8191	70.7593	70.7593	76.3173	74.5786	90.9534
	12518-289	3	SL011258	PB1	Q86U86	55193	PBRM1	Human	RFU	Protein	20	263.4	264.693	264.693	261.505	264.265	262.174	969.1	968.357	968.357	959.818	954.934	964.811	3.6792	3.65842	3.65842	3.67036	3.61355	3.68004	2.33715	2.40617	2.40617	2.74204	2.62936	3.10068
	12521-3	3	SL007230	CDN2C	P42773	1031	CDKN2C	Human	RFU	Protein	20	55.35	55.6675	55.6675	55.1027	54.1323	53.1824	545.9	546.527	546.527	542.408	543.076	541.816	9.86269	9.81772	9.81772	9.84358	10.0324	10.1879	6.3403	6.29491	6.29491	6.28379	6.30267	7.36547
	12522-6	3	SL011201	RD23B	P54727	5887	RAD23B	Human	RFU	Protein	20	66.6	66.9938	66.9938	67.3367	66.0493	67.2454	5607.9	5609.15	5609.15	5593.64	5661.39	5792.67	84.2027	83.7265	83.7265	83.0698	85.7146	86.1422	50.3628	53.2683	53.2683	55.5029	53.4951	59.2428
	12524-18	3	SL019774	SAT2	Q96F10	112483	SAT2	Human	RFU	Protein	20	129.3	131.814	131.814	131.355	130.516	130.067	1219	1221.21	1221.21	1208.72	1209.65	1205.48	9.42769	9.26463	9.26463	9.20192	9.26826	9.26812	5.79648	5.98681	5.98681	6.6099	6.86802	7.96465
	12527-50	3	SL013736	THA	P10827	7067	THRA	Human	RFU	Protein	20	138.2	136.83	136.83	140.623	140.791	139.121	806	805.54	805.54	794.729	790.606	795.319	5.83213	5.88715	5.88715	5.65148	5.61546	5.71673	3.48616	3.81273	3.81273	3.97325	3.93965	4.34874
	12528-40	3	SL019761	WRIP1	Q96S55	56897	WRNIP1	Human	RFU	Protein	20	87.65	88.4002	88.4002	86.3312	87.0346	87.0301	543.2	542.42	542.42	539.089	538.67	539.267	6.19738	6.13597	6.13597	6.24442	6.18915	6.19633	3.7359	3.81169	3.81169	4.35771	4.3075	5.3355
	12529-32	3	SL019753	FKBP6	O75344	8468	FKBP6	Human	RFU	Protein	0.5	115.55	117.542	117.542	117.894	121.033	121.011	2388.9	2402.41	2402.41	2378.04	2400.09	2401.2	20.6742	20.4387	20.4387	20.171	19.8301	19.8428	12.7715	13.4101	13.4101	14.1488	13.065	15.3638
	12530-14	3	SL005032	CKS-1	P61024	1163	CKS1B	Human	RFU	Protein	20	164.2	166.05	166.05	168.511	168.471	166.775	3107.2	3086.67	3086.67	3064.86	3046.5	3102.84	18.9233	18.5888	18.5888	18.1879	18.0833	18.605	11.5103	11.3682	11.3682	13.4557	13.3447	16.6679
	12531-5	3	SL019768	ERVV1	B6SEH8		ERVV-1	Human	RFU	Protein	20	123.2	124.558	124.558	127.673	124.287	125.661	811.1	814.669	814.669	807.359	799.82	785.757	6.5836	6.54051	6.54051	6.32366	6.43526	6.25297	4.11308	4.26936	4.26936	4.7758	4.67649	5.20799
	12532-28	3	SL013788	UB2R1	P49427	997	CDC34	Human	RFU	Protein	20	29.85	30.0078	30.0078	30.5668	30.3665	31.1542	1012.2	1014.15	1014.15	1007.76	1010.38	996.394	33.9095	33.7963	33.7963	32.9691	33.2728	31.9827	21.4904	23.2673	23.2673	24.1265	23.4157	24.7431
	12533-135	3	SL019781	CYH2	Q99418	9266	CYTH2	Human	RFU	Protein	20	120	119.983	119.983	119.964	119.987	121.025	656	655.097	655.097	648.728	646.442	647.729	5.46667	5.45989	5.45989	5.40768	5.38758	5.35201	3.57007	3.538	3.538	4.03964	3.95973	4.55098
	12534-10	3	SL019796	CACO2	Q13137	10241	CALCOCO2	Human	RFU	Protein	20	234.85	236.935	236.935	239.872	236.996	237.624	2146.7	2150.11	2150.11	2145.54	2131.51	2128.99	9.14073	9.07469	9.07469	8.94453	8.99389	8.95951	5.8557	5.89463	5.89463	6.87439	6.66204	7.97408
	12535-2	3	SL013748	XRCC1	P18887	7515	XRCC1	Human	RFU	Protein	20	195.1	198.407	198.407	197.353	199.935	197.11	410.4	407.993	407.993	403.347	401.258	403.283	2.10354	2.05634	2.05634	2.04378	2.00695	2.04598	1.31496	1.3606	1.3606	1.43686	1.37589	1.65882
	12536-46	3	SL019758	MTMR6	Q9Y217	9107	MTMR6	Human	RFU	Protein	20	184.3	184.006	184.006	182.921	187.155	185.883	319.5	317.562	317.562	315.131	315.528	319.175	1.73359	1.72582	1.72582	1.72277	1.68592	1.71708	1.11015	1.14117	1.14117	1.20466	1.21974	1.41434
	12537-88	3	SL013811	PURA	Q00577	5813	PURA	Human	RFU	Protein	20	400.45	419.053	419.053	416.355	417.394	416.983	2020.1	2023.25	2023.25	2013.93	2026.54	2032.62	5.04457	4.82814	4.82814	4.83706	4.85522	4.87458	3.17401	2.9226	2.9226	3.18405	3.30079	3.99148
	12538-19	3	SL019759	RGS7	P49802	6000	RGS7	Human	RFU	Protein	20	20.4	20.0579	20.0579	19.9072	19.5031	19.9731	374.3	375.233	375.233	370.895	369.304	369.603	18.348	18.7074	18.7074	18.6312	18.9357	18.5051	10.008	10.2476	10.2476	10.3372	11.0719	12.0489
	12540-25	3	SL019775	RHOG	P84095	391	RHOG	Human	RFU	Protein	0.5	71.65	72.6483	72.6483	75.5332	75.4606	75.8295	1539.7	1533.27	1533.27	1513	1522.58	1535.14	21.4892	21.1054	21.1054	20.0309	20.1772	20.2447	13.668	13.9846	13.9846	13.0819	13.1522	15.9205
	12543-76	3	SL019752	ZN560	Q96MR9	147741	ZNF560	Human	RFU	Protein	20	103.45	104.325	104.325	104.27	103.966	105.033	477.4	476.179	476.179	469.666	468.304	457.557	4.61479	4.56439	4.56439	4.5043	4.50438	4.3563	2.99404	3.25345	3.25345	3.45547	3.53683	3.61822
	12546-1	3	SL014839	SMTN	P53814	6525	SMTN	Human	RFU	Protein	20	81.5	81.959	81.959	81.8829	82.3718	82.6075	1038.1	1047.64	1047.64	1037.3	1047.58	1070.98	12.7374	12.7825	12.7825	12.6681	12.7176	12.9647	9.18673	9.3172	9.3172	10.3986	10.5319	10.9956
	12548-75	3	SL019776	RRAGC	Q9HB90	64121	RRAGC	Human	RFU	Protein	20	100.7	100.44	100.44	99.3089	100.424	100.904	298.9	296.696	296.696	293.545	294.185	293.418	2.96822	2.95395	2.95395	2.95588	2.92943	2.90789	1.98013	2.06587	2.06587	2.26539	2.32182	2.54922
	12549-33	3	SL014636	PTGD2	O60760	27306	HPGDS	Human	RFU	Protein	20	92.65	93.4807	93.4807	93.3744	92.896	92.8376	3736.5	3762.5	3762.5	3741.95	3742.44	3746.25	40.3292	40.2489	40.2489	40.0747	40.2864	40.3527	24.9683	26.1444	26.1444	29.1556	28.8609	34.2451
	12551-3	3	SL007599	ITCH	Q96J02	83737	ITCH	Human	RFU	Protein	20	128	129.563	129.563	132.695	132.102	132.839	1223.9	1217.05	1217.05	1205.19	1205.41	1161.69	9.56172	9.39347	9.39347	9.08243	9.12488	8.74509	6.10424	6.27999	6.27999	6.93045	6.73025	7.37733
	12553-5	3	SL010954	VRK1	Q99986	7443	VRK1	Human	RFU	Protein	20	215	221.686	221.686	224.605	219.117	222.439	695.8	697.64	697.64	685.167	679.714	678.675	3.23628	3.14697	3.14697	3.05055	3.10206	3.05106	2.10053	2.04858	2.04858	2.30268	2.25701	2.72444
	12554-10	3	SL013725	RA51D	O75771	5892	RAD51D	Human	RFU	Protein	20	33.7	33.4123	33.4123	34.1202	33.6968	33.7304	885.1	881.337	881.337	868.277	875.668	895.707	26.2641	26.3776	26.3776	25.4476	25.9867	26.5548	16.7951	17.3361	17.3361	19.0308	18.1697	21.474
	12556-7	3	SL006252	UBE2C	O00762	11065	UBE2C	Human	RFU	Protein	20	71.9	72.876	72.876	74.2137	73.5415	72.4787	459.4	459.631	459.631	453.24	455.031	446.965	6.38943	6.30702	6.30702	6.10723	6.18741	6.16685	4.05115	4.30954	4.30954	4.70617	4.71237	5.02379
	12557-18	3	SL019782	NOVA1	P51513	4857	NOVA1	Human	RFU	Protein	20	74.8	74.0692	74.0692	74.6459	74.8688	74.8774	471.3	473.078	473.078	470.511	467.961	460.127	6.3008	6.38698	6.38698	6.30324	6.25042	6.14506	3.99238	4.43801	4.43801	4.88434	4.8306	4.99949
	12558-3	3	SL011269	UBS3B	Q8TF42	84959	UBASH3B	Human	RFU	Protein	20	74.2	74.4707	74.4707	74.0068	73.1135	74.0457	17928.8	18240.2	18240.2	18229.5	18112	18584.8	241.628	244.932	244.932	246.323	247.724	250.991	156.995	158.881	158.881	183.94	178.52	206.632
	12560-9	3	SL008415	NT5C	Q8TCD5	30833	NT5C	Human	RFU	Protein	20	73.5	73.4768	73.4768	74.604	73.8802	74.163	1817.4	1816.88	1816.88	1812.15	1826.53	1886.11	24.7265	24.7273	24.7273	24.2902	24.7228	25.4319	15.5666	16.1234	16.1234	18.4163	18.1602	21.5944
	12562-1	3	SL014979	PKN1	Q16512	5585	PKN1	Human	RFU	Protein	0.5	70.1	70.2472	70.2472	71.3433	71.6357	72.7449	851.1	852.21	852.21	847.163	844.837	846.314	12.1412	12.1316	12.1316	11.8745	11.7935	11.634	7.81902	7.93263	7.93263	8.40305	8.42187	9.45184
	12563-2	3	SL019770	TFIP8	O95379	25816	TNFAIP8	Human	RFU	Protein	0.5	122.55	123.94	123.94	124.633	124.35	126.414	1374.6	1367.9	1367.9	1349.97	1344.7	1356.26	11.2166	11.0368	11.0368	10.8316	10.8139	10.7287	6.61501	6.95552	6.95552	7.89443	7.2611	8.76589
	12564-9	3	SL019777	NIP7	Q9Y221	51388	NIP7	Human	RFU	Protein	20	111.9	113.843	113.843	111.932	111.811	112.671	1449.1	1443.65	1443.65	1423.93	1429.21	1441.78	12.95	12.6811	12.6811	12.7214	12.7824	12.7963	8.24993	8.39992	8.39992	9.36708	9.34108	11.2546
	12568-14	3	SL017529	KEAP1	Q14145	9817	KEAP1	Human	RFU	Protein	20	36.55	35.941	35.941	35.8353	35.7468	36.1419	120.5	119.889	119.889	119.09	119.801	119.951	3.29685	3.33572	3.33572	3.32326	3.35137	3.31889	2.11218	2.32049	2.32049	2.44656	2.45867	2.71525
	12569-25	3	SL004993	TCP-1-epsilon	P48643	22948	CCT5	Human	RFU	Protein	20	102.35	103.647	103.647	100.667	101.146	102.415	20246.4	20380.8	20380.8	20242.9	20369.6	20655.3	197.815	196.637	196.637	201.089	201.388	201.683	126.264	125.241	125.241	152.446	146.817	166.197
	12571-14	3	SL019778	ARL3	P36405	403	ARL3	Human	RFU	Protein	20	84.55	85.3286	85.3286	85.1455	84.6589	85.2873	803.1	799.294	799.294	790.283	793.803	816.09	9.49852	9.36725	9.36725	9.28155	9.37648	9.56871	6.3336	6.02248	6.02248	6.94422	6.69927	8.05612
	12572-236	3	SL019783	EFS	O43281	10278	EFS	Human	RFU	Protein	0.5	95.1	94.6447	94.6447	98.9599	100.342	101.472	758.4	755.807	755.807	750.628	749.418	744.424	7.97476	7.98573	7.98573	7.58517	7.46864	7.33623	5.17326	5.62084	5.62084	5.11552	5.47768	6.33624
	12573-80	3	SL019797	TRIM3	O75382	10612	TRIM3	Human	RFU	Protein	20	237.8	241.054	241.054	238.764	239.548	240.378	753.6	760.231	760.231	745.698	736.012	737.306	3.16905	3.15377	3.15377	3.12315	3.0725	3.06728	2.0269	1.94333	1.94333	2.22395	2.20237	2.75045
	12574-36	3	SL000405	Endothelin 2	P20800	1907	EDN2	Human	RFU	Protein	0.5	61.15	61.9461	61.9461	60.7931	62.0236	59.5435	1645.6	1634.12	1634.12	1624.4	1596.93	1578.86	26.9109	26.3797	26.3797	26.7202	25.7472	26.5161	15.9149	16.2913	16.2913	17.6804	15.7655	20.0792
	12575-30	3	SL008027	C1TC	P11586	4522	MTHFD1	Human	RFU	Protein	20	83.85	84.4174	84.4174	84.8268	85.5256	85.2451	8654.8	8640.37	8640.37	8605.86	8641.35	8762.46	103.218	102.353	102.353	101.452	101.038	102.791	69.1831	73.8658	73.8658	80.0112	79.3759	86.9161
	12576-21	3	SL002732	MAGE-3	P43357	4102	MAGEA3	Human	RFU	Protein	20	61.5	61.1767	61.1767	60.9552	60.7255	60.1505	433.3	434.399	434.399	429.22	427.723	425.794	7.04553	7.10072	7.10072	7.04156	7.04356	7.07881	4.23765	4.33649	4.33649	4.93083	4.90619	6.00255
	12577-100	3	SL002091	FLAP endonuclease-1	P39748	2237	FEN1	Human	RFU	Protein	20	96.4	97.2762	97.2762	97.6872	97.6468	97.5867	606.2	601.515	601.515	597.479	597.57	589.217	6.28838	6.18358	6.18358	6.11624	6.11972	6.03788	4.00396	4.12845	4.12845	4.63308	4.69234	5.45075
	12578-13	3	SL006497	ARF3	P61204	377	ARF3	Human	RFU	Protein	20	107.4	109.449	109.449	108.79	110.008	109.582	1233.8	1224.25	1224.25	1214.3	1217.36	1221.96	11.4879	11.1856	11.1856	11.1618	11.0661	11.1512	7.5163	7.62093	7.62093	8.37014	8.22397	9.5679
	12580-7	3	SL012949	PSB5	P28074	5693	PSMB5	Human	RFU	Protein	20	92.85	92.6001	92.6001	94.0352	91.6765	91.7411	796.4	798.286	798.286	792.107	789.638	779.849	8.57728	8.6208	8.6208	8.42352	8.61331	8.50055	5.81951	5.73034	5.73034	6.5913	6.11526	7.0056
	12581-39	3	SL014587	IMPA2	O14732	3613	IMPA2	Human	RFU	Protein	20	50.95	51.7949	51.7949	51.3914	51.5765	51.5017	358.1	359.861	359.861	359.048	356.856	347.399	7.02846	6.9478	6.9478	6.98653	6.91895	6.7454	4.65367	4.9021	4.9021	5.18968	5.14214	5.76784
	12583-77	3	SL019755	ARAF	P10398	369	ARAF	Human	RFU	Protein	20	57.5	57.9871	57.9871	58.1388	58.4899	57.5874	754.2	753.199	753.199	741.469	734.228	754.361	13.1165	12.9891	12.9891	12.7534	12.5531	13.0994	9.14182	9.51196	9.51196	10.184	9.69926	11.0616
	12585-39	3	SL009589	ERCC1	P07992	2067	ERCC1	Human	RFU	Protein	20	58.8	60.4081	60.4081	60.2976	59.8374	60.0876	302.6	304.674	304.674	301.944	302.218	298.331	5.14626	5.04359	5.04359	5.00757	5.05065	4.96494	3.49624	3.59863	3.59863	4.07217	3.89715	4.18027
	12587-65	3	SL019779	ARL2	P36404	402	ARL2	Human	RFU	Protein	20	45.8	46.476	46.476	45.9416	45.2214	46.2318	591.6	594.542	594.542	593.458	586.286	568.544	12.917	12.7924	12.7924	12.9177	12.9648	12.2977	7.93561	8.12005	8.12005	8.61219	8.71411	8.3845
	12590-67	3	SL025418	Fc_MOUSE	Q99LC4			Mouse	RFU	Protein	20	51.2	52.175	52.175	52.5	51.0728	52.7023	596.2	597.038	597.038	594.083	585.02	573.192	11.6445	11.443	11.443	11.3159	11.4546	10.876	7.03896	7.45763	7.45763	7.99372	7.90738	8.23102
	12591-27	3	SL002050	Oligophrenin-1	O60890	4983	OPHN1	Human	RFU	Protein	20	71.65	70.8619	70.8619	70.8057	72.6933	70.46	1197.1	1211.68	1211.68	1202.22	1202.46	1212.17	16.7076	17.0992	17.0992	16.9791	16.5415	17.2037	11.2509	11.9887	11.9887	13.369	12.7871	14.2359
	12593-33	3	SL019751	PDRG1	Q9NUG6	81572	PDRG1	Human	RFU	Protein	20	123.25	126.116	126.116	124.913	126.766	125.278	1738.4	1760.38	1760.38	1731.73	1735.77	1756.51	14.1047	13.9584	13.9584	13.8635	13.6928	14.0209	9.13745	8.9744	8.9744	10.1776	9.93841	12.3848
	12594-5	3	SL019772	GRAN	P28676	25801	GCA	Human	RFU	Protein	20	57.5	57.7635	57.7635	56.8933	56.9865	57.1251	367	367.48	367.48	365.895	367.387	368.01	6.38261	6.3618	6.3618	6.43126	6.44691	6.44218	4.55901	4.42736	4.42736	5.08088	5.14879	5.33832
	12595-11	3	SL010848	TMOD1	P28289	7111	TMOD1	Human	RFU	Protein	20	183.9	186.868	186.868	189.898	187.387	187.887	1815	1797.62	1797.62	1796.39	1786.17	1777.04	9.86949	9.61972	9.61972	9.45975	9.53199	9.45807	6.33729	6.16198	6.16198	7.21685	7.01475	8.34446
	12597-68	3	SL019171	Autophagy protein 5	Q9H1Y0	9474	ATG5	Human	RFU	Protein	20	84	83.8281	83.8281	84.1658	83.7778	84.3498	857.2	859.788	859.788	853.091	861.362	860.805	10.2048	10.2566	10.2566	10.1358	10.2815	10.2052	6.80317	6.86129	6.86129	7.69392	7.48989	8.16788
	12599-10	3	SL010979	URP2	Q86UX7	83706	FERMT3	Human	RFU	Protein	20	97.65	97.5713	97.5713	98.8933	97.1035	99.9901	20234.5	20340.4	20340.4	20095.9	20131.4	20600.2	207.215	208.467	208.467	203.208	207.319	206.023	126.942	138.37	138.37	160.115	146.618	159.33
	12603-87	3	SL019780	PABP4	Q13310	8761	PABPC4	Human	RFU	Protein	20	122.65	122.964	122.964	127.076	125.674	126.558	7253.4	7258.12	7258.12	7226.7	7265.35	7436.63	59.139	59.0264	59.0264	56.8691	57.8112	58.7606	37.6996	40.1916	40.1916	42.5285	43.2388	49.0626
	12604-16	3	SL019785	SCMH1	Q96GD3	22955	SCMH1	Human	RFU	Protein	20	127.1	131.624	131.624	131.572	131.775	131.342	1419.4	1420.42	1420.42	1408.94	1407.6	1386.83	11.1676	10.7915	10.7915	10.7085	10.6818	10.5589	7.49617	7.31236	7.31236	8.30368	8.02709	8.88014
	12605-1	3	SL005742	Exosome component 3	Q9NQT5	51010	EXOSC3	Human	RFU	Protein	20	126.55	128.946	128.946	130.405	130.865	129.724	829.4	821.183	821.183	807.844	813.881	802.109	6.55393	6.36845	6.36845	6.19486	6.21923	6.18317	3.94389	4.02438	4.02438	4.75428	4.73219	5.58248
	12612-37	3	SL008624	PSB1	P20618	5689	PSMB1	Human	RFU	Protein	20	36.3	36.0504	36.0504	34.473	35.3318	34.4603	2210.7	2203.2	2203.2	2183.07	2201.48	2214.75	60.9008	61.1144	61.1144	63.327	62.3088	64.2696	38.9208	40.7215	40.7215	44.898	40.8191	47.0015
	12616-45	3	SL019803	NRBP	Q9UHY1	29959	NRBP1	Human	RFU	Protein	20	65.9	66.7713	66.7713	67.1149	66.7469	68.2369	823.6	824.344	824.344	825.222	822.848	823.064	12.4977	12.3458	12.3458	12.2957	12.3279	12.0619	7.63299	8.04395	8.04395	8.9468	8.45792	8.91795
	12617-2	3	SL008369	STK24	Q9Y6E0	8428	STK24	Human	RFU	Protein	20	33.6	33.1266	33.1266	34.611	33.3205	34.5382	20688.3	20994.6	20994.6	20708.4	20470.7	20967.6	615.723	633.77	633.77	598.32	614.356	607.083	321.497	347.604	347.604	320.806	357.8	383.583
	12618-50	3	SL008344	Aldo-keto reductase 1C1	Q04828	1645	AKR1C1	Human	RFU	Protein	20	39.85	39.7716	39.7716	40.2706	39.7231	40.2522	239.4	238.791	238.791	237.368	237.036	236.34	6.00753	6.00405	6.00405	5.89432	5.9672	5.87148	3.67742	3.90516	3.90516	4.39039	4.2871	4.82113
	12619-14	3	SL004719	Protein phophatase 2Ca	P35813	5494	PPM1A	Human	RFU	Protein	20	151.8	154.505	154.505	155.191	153.735	154.823	3662.3	3666.25	3666.25	3651.86	3640.49	3687.16	24.1258	23.729	23.729	23.5314	23.6803	23.8153	15.3846	15.1746	15.1746	18.2382	16.5796	19.7419
	12620-3	3	SL011301	Septin-11	Q9NVA2	55752	SEPTIN11	Human	RFU	Protein	20	51.25	52.6439	52.6439	53.4065	52.1456	51.4769	3023.6	3035.5	3035.5	3014.43	3009.31	3029.28	58.9971	57.661	57.661	56.4432	57.7098	58.8474	32.4247	32.2011	32.2011	33.2932	34.4858	37.2304
	12621-55	3	SL008081	PP2AAA	P30153	5518	PPP2R1A	Human	RFU	Protein	20	107.5	108.635	108.635	108.62	107.96	108.779	2553.7	2548.8	2548.8	2532.93	2546.02	2577.68	23.7553	23.462	23.462	23.3192	23.583	23.6965	14.6554	15.0681	15.0681	17.6249	16.592	19.7357
	12622-96	3	SL019786	ASH1L	Q9NR48	55870	ASH1L	Human	RFU	Protein	20	65.55	66.1298	66.1298	64.9891	64.8391	64.9263	231.4	230.164	230.164	226.773	228.186	226.475	3.53013	3.48048	3.48048	3.4894	3.51926	3.48818	2.33031	2.32889	2.32889	2.75877	2.71584	2.94039
	12623-84	3	SL019793	JARD2	Q92833	3720	JARID2	Human	RFU	Protein	20	58.1	59.9221	59.9221	59.4946	58.5804	58.9502	369.4	368.445	368.445	370.141	366.695	366.844	6.358	6.14873	6.14873	6.22143	6.25968	6.22294	3.74645	3.89394	3.89394	4.45754	4.13669	4.61279
	12625-138	3	SL019811	KLHL7	Q8IXQ5	55975	KLHL7	Human	RFU	Protein	20	60.6	61.2556	61.2556	61.8873	62.5735	63.1862	634.5	629.817	629.817	627.462	628.204	625.164	10.4703	10.2818	10.2818	10.1388	10.0395	9.894	6.50102	6.75271	6.75271	7.32163	7.15573	7.48577
	12626-6	3	SL019816	SENP7	Q9BQF6	57337	SENP7	Human	RFU	Protein	20	50.05	50.8593	50.8593	50.0747	49.9129	50.211	255.3	254.516	254.516	251.642	252.238	252.179	5.1009	5.00431	5.00431	5.02533	5.05356	5.0224	3.37922	3.36191	3.36191	3.72635	3.81669	4.27627
	12627-97	3	SL019821	ATG7	O95352	10533	ATG7	Human	RFU	Protein	20	68.45	69.38	69.38	67.7243	69.6679	68.8239	609	602.122	602.122	601.466	613.13	611.18	8.89701	8.67862	8.67862	8.8811	8.80075	8.88035	5.84453	5.66459	5.66459	6.43875	6.13845	6.92594
	12628-31	3	SL019826	LANC2	Q9NS86	55915	LANCL2	Human	RFU	Protein	20	44.65	44.5514	44.5514	43.9701	44.3367	44.5579	8765.9	8806.58	8806.58	8761.13	8769.93	8961.15	196.325	197.672	197.672	199.252	197.803	201.112	136.116	139.578	139.578	160.647	148.328	156.691
	12630-8	3	SL019787	ARFP2	P53365	23647	ARFIP2	Human	RFU	Protein	20	62.15	61.5553	61.5553	62.9579	62.6487	63.9172	1615.5	1618.35	1618.35	1604.41	1604.31	1599.8	25.9936	26.291	26.291	25.4838	25.6081	25.0292	15.8928	17.3513	17.3513	18.9272	19.2241	20.4917
	12632-14	3	SL019805	ARY1	P18440	9	NAT1	Human	RFU	Protein	0.5	55.8	56.5988	56.5988	56.3318	56.5821	59.0433	1254.5	1251.56	1251.56	1248.87	1234.83	1228.17	22.4821	22.1128	22.1128	22.1698	21.8237	20.8012	12.3232	12.9873	12.9873	12.2428	12.4703	13.8223
	12633-3	3	SL019812	PTN9	P43378	5780	PTPN9	Human	RFU	Protein	20	76.9	77.861	77.861	76.5234	76.9663	75.762	389.8	388.84	388.84	384.347	383.364	385.092	5.06892	4.99403	4.99403	5.0226	4.98093	5.08292	3.25104	3.1295	3.1295	3.59698	3.61231	4.19023
	12634-79	3	SL025804	BCAR3:Ras-GEF	O75815	8412	BCAR3	Human	RFU	Protein	20	85.45	87.0515	87.0515	86.2024	85.4827	85.673	776.4	775.919	775.919	769.014	768.531	771.085	9.08602	8.91333	8.91333	8.92103	8.99049	9.00032	5.59769	5.67854	5.67854	6.41408	6.18461	7.64994
	12635-9	3	SL019822	TRDMT	O14717	1787	TRDMT1	Human	RFU	Protein	20	156.2	155.815	155.815	153.232	153.215	155.361	430.4	430.608	430.608	427.248	427.452	433.271	2.75544	2.76358	2.76358	2.78825	2.78988	2.7888	1.85158	1.80698	1.80698	2.07203	2.03136	2.45259
	12636-113	3	SL019827	SMYD2	Q9NRG4	56950	SMYD2	Human	RFU	Protein	20	67.4	68.4475	68.4475	67.8146	66.907	67.6209	254.7	252.806	252.806	251.044	251.092	249.136	3.77893	3.69343	3.69343	3.70192	3.75285	3.68431	2.36052	2.42825	2.42825	2.73118	2.73999	3.14063
	12637-7	3	SL019832	CACP	P43155	1384	CRAT	Human	RFU	Protein	20	184.65	187.151	187.151	188.936	187.195	187.796	1136.1	1159.53	1159.53	1155.8	1149.52	1151.62	6.15272	6.19566	6.19566	6.11741	6.14079	6.13229	4.01591	3.96257	3.96257	4.33964	4.31636	5.35693
	12641-3	3	SL019813	I5P2	P32019	3633	INPP5B	Human	RFU	Protein	20	20.2	20.5575	20.5575	20.1146	20.5883	20.5641	3715.7	3779.24	3779.24	3737.62	3890.38	3948.55	183.946	183.838	183.838	185.816	188.961	192.012	118.146	118.693	118.693	134.788	139.325	138.921
	12643-4	3	SL011195	ARRB1	P49407	408	ARRB1	Human	RFU	Protein	0.5	111.2	111.526	111.526	113.215	115.656	115.063	5537.5	5603.74	5603.74	5625.44	5581.9	5619.42	49.7977	50.2459	50.2459	49.6882	48.263	48.8377	31.3828	34.486	34.486	34.3225	34.9694	40.2825
	12644-63	3	SL019828	PURA2	P30520	159	ADSS2	Human	RFU	Protein	20	100.3	100.382	100.382	103.254	103.021	101.732	358.2	355.956	355.956	352.701	349.707	345.795	3.57129	3.54602	3.54602	3.41586	3.39452	3.39908	2.21727	2.22178	2.22178	2.51465	2.61472	2.94484
	12646-2	3	SL013233	RPE	Q96AT9	6120	RPE	Human	RFU	Protein	20	67	67.5756	67.5756	66.1748	67.2861	66.0611	683.7	683.55	683.55	688.199	684.463	692.148	10.2045	10.1153	10.1153	10.3997	10.1724	10.4774	6.30138	6.16632	6.16632	6.64171	6.59245	8.31765
	12647-52	3	SL016514	SETD2	Q9BYW2	29072	SETD2	Human	RFU	Protein	20	76.65	78.2254	78.2254	76.2043	76.9792	77.2306	207.7	206.749	206.749	204.223	204.652	206.189	2.70972	2.64299	2.64299	2.67994	2.65853	2.66979	1.75793	1.71337	1.71337	2.09829	2.09268	2.34265
	12649-80	3	SL004917	Malate dehydrogenase 2	P40926	4191	MDH2	Human	RFU	Protein	20	49.5	49.2752	49.2752	48.4647	48.7658	48.0478	52001.4	52121.5	52121.5	51415	51599.5	53634.3	1050.53	1057.77	1057.77	1060.88	1058.11	1116.27	727.292	729.389	729.389	799.771	781.873	851.214
	12650-43	3	SL008873	GNAI3	P08754	2773	GNAI3	Human	RFU	Protein	20	43.2	44.0892	44.0892	44.0021	43.889	43.324	680	683.745	683.745	672.928	676.161	683.114	15.7407	15.5082	15.5082	15.2931	15.4062	15.7676	10.675	11.0199	11.0199	11.702	11.1726	12.49
	12651-21	3	SL019823	PDK2	Q15119	5164	PDK2	Human	RFU	Protein	20	105.2	107.031	107.031	106.708	106.534	106.531	531	527.451	527.451	523.609	524.869	521.351	5.04753	4.92802	4.92802	4.90691	4.92678	4.89387	3.1476	3.0889	3.0889	3.46103	3.56428	4.26201
	12652-37	3	SL019829	SAHH2	O43865	10768	AHCYL1	Human	RFU	Protein	20	82.45	84.9	84.9	84.2829	84.726	84.7713	1734.4	1742.77	1742.77	1744.88	1738.99	1764.42	21.0358	20.5273	20.5273	20.7026	20.5249	20.8139	12.9966	13.1718	13.1718	15.83	15.0308	17.9327
	12653-13	3	SL010497	CSNK1G2	P78368	1455	CSNK1G2	Human	RFU	Protein	20	111	113.792	113.792	114.1	112.798	113.479	519.3	520.056	520.056	512.463	511.484	513.992	4.67838	4.57025	4.57025	4.49134	4.53452	4.52939	2.89304	2.91728	2.91728	3.39676	3.32808	4.0577
	12655-30	3	SL010994	SNAB	Q9H115	63908	NAPB	Human	RFU	Protein	20	218	217.831	217.831	223.122	219.576	219.024	1496.1	1484.41	1484.41	1474.86	1472.24	1467.33	6.86284	6.81452	6.81452	6.61007	6.70491	6.6994	4.32711	4.21335	4.21335	4.67519	5.0518	5.89918
	12656-1	3	SL019807	KLC1	Q07866	3831	KLC1	Human	RFU	Protein	20	57.85	58.8437	58.8437	58.9675	57.6962	59.6724	1269.7	1278.98	1278.98	1267.97	1255.49	1278.01	21.9481	21.7352	21.7352	21.5028	21.7604	21.417	13.8236	14.0703	14.0703	15.5518	15.3871	17.2689
	12657-2	3	SL010919	FCL	Q13630	7264	TSTA3	Human	RFU	Protein	20	62.65	63.0891	63.0891	63.9799	63.4516	63.7377	735.7	733.212	733.212	725.238	731.21	713.332	11.743	11.6219	11.6219	11.3354	11.5239	11.1917	7.23758	7.5468	7.5468	8.15527	8.39265	9.18524
	12658-72	3	SL019818	PANK3	Q9H999	79646	PANK3	Human	RFU	Protein	0.5	69.95	71.196	71.196	74.0653	74.1492	73.3133	925.9	922.531	922.531	909.101	898.237	904.068	13.2366	12.9576	12.9576	12.2743	12.1139	12.3316	8.23388	8.4971	8.4971	8.89283	8.66419	10.2114
	12659-13	3	SL008839	GTPB9	Q9NTK5	29789	OLA1	Human	RFU	Protein	0.5	119.9	119.892	119.892	123.148	125.327	123.102	2495.8	2504.52	2504.52	2488.3	2490.84	2520.4	20.8157	20.8898	20.8898	20.2058	19.8747	20.4742	12.7239	13.8025	13.8025	14.5887	13.3361	16.1541
	12661-44	3	SL019788	GBRL1	Q9H0R8	23710	GABARAPL1	Human	RFU	Protein	0.5	58.05	57.6826	57.6826	57.7611	58.9743	59.4947	1164.1	1163.54	1163.54	1168.05	1170.33	1182.8	20.0534	20.1714	20.1714	20.2221	19.8448	19.8807	12.4436	13.2938	13.2938	14.1905	14.2697	16.6093
	12662-82	3	SL004998	ECH1	Q13011	1891	ECH1	Human	RFU	Protein	20	117.45	118.407	118.407	118.18	115.19	118.176	741.2	745.454	745.454	737.336	730.262	739.202	6.31077	6.29567	6.29567	6.2391	6.33962	6.25509	3.92273	4.03758	4.03758	4.64304	3.79309	4.06662
	12663-1	3	SL011234	THTR	Q16762	7263	TST	Human	RFU	Protein	20	24.95	25.2435	25.2435	24.8897	24.4121	24.6855	1679.8	1682.02	1682.02	1673.55	1655.83	1661.09	67.3267	66.6317	66.6317	67.2384	67.8281	67.2901	40.7718	42.2138	42.2138	47.7972	45.9872	48.7207
	12664-19	3	SL014918	PTN13	Q12923	5783	PTPN13	Human	RFU	Protein	20	50.25	50.332	50.332	49.404	49.4279	49.7396	238.3	236.898	236.898	235.248	234.774	234.113	4.74229	4.7067	4.7067	4.76172	4.74982	4.70677	3.07484	3.18875	3.18875	3.49041	3.31872	3.97596
	12665-16	3	SL014917	ILF2	Q12905	3608	ILF2	Human	RFU	Protein	20	96.85	96.5825	96.5825	96.7848	96.1515	96.3815	539.6	536.925	536.925	533.472	532.461	532.617	5.5715	5.55923	5.55923	5.51194	5.53773	5.52613	3.583	3.52559	3.52559	4.06493	4.22737	4.87181
	12667-2	3	SL009095	GUAD	Q9Y2T3	9615	GDA	Human	RFU	Protein	0.5	261.65	264.716	264.716	267.03	280.871	275.391	1092	1081.59	1081.59	1085.12	1083.94	1079.72	4.17351	4.08585	4.08585	4.06368	3.85922	3.92068	2.33883	2.45412	2.45412	2.34068	2.51642	2.88352
	12668-7	3	SL019834	VPS4B	O75351	9525	VPS4B	Human	RFU	Protein	20	257.15	255.158	255.158	258.348	258.597	256.049	3065	3051.93	3051.93	3028.33	2984.26	3005.99	11.9191	11.9609	11.9609	11.7219	11.5402	11.7399	6.56457	7.81476	7.81476	8.04476	7.08974	7.95302
	12669-30	3	SL019789	HECW1	Q76N89	23072	HECW1	Human	RFU	Protein	20	129.1	130.877	130.877	129.656	129.584	129.115	396.6	394.359	394.359	389.382	389.558	390.358	3.07204	3.01321	3.01321	3.00318	3.00622	3.02333	2.03541	1.99067	1.99067	2.24368	2.26665	2.71916
	12670-15	3	SL019800	RAD1	O60671	5810	RAD1	Human	RFU	Protein	20	36.15	36.5352	36.5352	36.9623	36.5514	36.3652	313.5	315.652	315.652	314.921	313.505	316.625	8.6722	8.63967	8.63967	8.52006	8.57712	8.7068	5.10586	5.2582	5.2582	5.70277	6.14673	6.85017
	12671-35	3	SL019808	ST1B1	O43704	27284	SULT1B1	Human	RFU	Protein	20	51.65	53.0276	53.0276	52.0035	51.4755	51.7589	1612.8	1615.42	1615.42	1617.14	1611.83	1605.63	31.2256	30.4638	30.4638	31.0967	31.3126	31.0213	19.3963	18.6165	18.6165	21.8434	21.8649	25.1571
	12675-14	3	SL010893	SYDC	P14868	1615	DARS1	Human	RFU	Protein	20	58.2	58.2505	58.2505	58.5073	57.9113	57.8628	29115.4	29156.4	29156.4	29212.5	29259.7	29808.9	500.265	500.536	500.536	499.298	505.251	515.165	356.37	360.5	360.5	405.287	399.963	422.343
	12676-1	3	SL019835	PACN1	Q9BY11	29993	PACSIN1	Human	RFU	Protein	20	144.35	149.498	149.498	146.828	147.877	146.133	1469.3	1467.2	1467.2	1472.73	1460.06	1490.06	10.1787	9.81424	9.81424	10.0303	9.87352	10.1966	6.31685	6.22776	6.22776	6.96784	7.0094	9.03064
	12677-164	3	SL006530	FLII	Q13045	2314	FLII	Human	RFU	Protein	20	144.4	146.126	146.126	147.031	146.564	145.937	1665	1661.31	1661.31	1641.89	1633.89	1640.2	11.5305	11.3691	11.3691	11.1669	11.148	11.239	7.46972	7.17079	7.17079	8.30329	8.15302	10.2737
	12678-66	3	SL013011	SNRPA	P09012	6626	SNRPA	Human	RFU	Protein	20	72.65	72.8251	72.8251	72.8175	72.7546	74.0124	731.2	738.774	738.774	730.267	716.872	722.843	10.0647	10.1445	10.1445	10.0287	9.85328	9.76651	6.60822	7.33952	7.33952	7.62169	7.19358	7.49839
	12681-63	3	SL019819	UBP21	Q9UK80	27005	USP21	Human	RFU	Protein	20	187.3	188.048	188.048	194.169	192.401	190.433	2268	2258.52	2258.52	2241.87	2243.89	2272.98	12.1089	12.0104	12.0104	11.546	11.6626	11.9359	7.49628	7.16667	7.16667	8.03134	7.94795	9.54001
	12682-5	3	SL019824	KAT3	Q6YP21	56267	KYAT3	Human	RFU	Protein	20	67.35	67.3197	67.3197	68.6499	68.8381	68.0997	606.8	603.731	603.731	601.324	599.972	600.071	9.00965	8.96813	8.96813	8.75928	8.7157	8.81165	5.84304	6.19225	6.19225	6.8382	6.67213	7.33715
	12683-156	3	SL019830	DPYL5	Q9BPU6	56896	DPYSL5	Human	RFU	Protein	20	105.5	105.779	105.779	107.558	106.875	107.272	507.8	509.541	509.541	503.283	500.933	497.651	4.81327	4.81703	4.81703	4.6792	4.6871	4.63914	3.15404	3.31004	3.31004	3.62171	3.52345	4.16139
	12684-5	3	SL019836	ADSV	Q9Y6U3	85477	SCIN	Human	RFU	Protein	20	66.9	67.4215	67.4215	67.8825	68.1746	67.5727	1988.6	1976.43	1976.43	1971.3	1980.46	1983.7	29.725	29.3146	29.3146	29.0399	29.0498	29.3565	19.0024	18.5054	18.5054	20.073	20.7669	25.1976
	12685-57	3	SL019790	HOME2	Q9NSB8	9455	HOMER2	Human	RFU	Protein	20	60.45	61.1207	61.1207	60.5381	60.6195	60.9912	416.2	418.362	418.362	411.61	413.765	419.953	6.88503	6.84485	6.84485	6.79919	6.82561	6.88546	4.48975	4.53682	4.53682	5.10556	4.88041	5.67661
	12686-15	3	SL008788	THTM	P25325	4357	MPST	Human	RFU	Protein	20	319.45	321.818	321.818	320.062	322.905	323.548	1266.9	1260.49	1260.49	1253.65	1251.03	1263.44	3.96588	3.91678	3.91678	3.91689	3.87431	3.90495	2.47345	2.54899	2.54899	2.80328	2.83938	3.06864
	12687-2	3	SL008215	DECR	Q16698	1666	DECR1	Human	RFU	Protein	20	255.95	257.701	257.701	256.387	255.543	254.272	5216.8	5201.47	5201.47	5172.1	5226.33	5264.95	20.3821	20.1841	20.1841	20.173	20.4519	20.706	12.557	12.6357	12.6357	14.1023	14.5681	16.9908
	12688-115	3	SL019814	KS6A6	Q9UK32	27330	RPS6KA6	Human	RFU	Protein	20	65.25	65.8802	65.8802	65.6912	66.4026	66.6277	1315.8	1319.52	1319.52	1317.55	1329.24	1351.3	20.1655	20.0292	20.0292	20.0566	20.0179	20.2813	13.4265	13.9844	13.9844	15.0138	14.9079	17.0603
	12689-56	3	SL011157	ARC1B	O15143	10095	ARPC1B	Human	RFU	Protein	20	104.65	102.644	102.644	102.272	103.92	103.427	13494.9	13724.2	13724.2	13599.9	13723.6	13634.6	128.953	133.708	133.708	132.978	132.059	131.828	80.3746	91.2918	91.2918	99.3916	90.1215	99.1413
	12690-33	3	SL019825	2022-09-10	Q9P0V9	151011	SEPTIN10	Human	RFU	Protein	20	165.75	164.564	164.564	166.438	166.108	168.263	2432.9	2433.16	2433.16	2411.11	2422.3	2416.2	14.6781	14.7855	14.7855	14.4866	14.5827	14.3596	8.79097	10.3088	10.3088	10.8575	9.87934	11.1951
	12691-44	3	SL015512	GLYM	P34897	6472	SHMT2	Human	RFU	Protein	20	186.85	191.07	191.07	189.802	190.875	192.423	14285.7	14519.7	14519.7	14389.8	14344	14748.1	76.4554	75.9917	75.9917	75.8149	75.1484	76.6441	46.632	47.6054	47.6054	52.9039	53.0027	61.4366
	12692-56	3	SL019837	DOT1L	Q8TEK3	84444	DOT1L	Human	RFU	Protein	20	58.7	59.5741	59.5741	58.9293	58.6474	57.9965	279.7	281.349	281.349	277.404	278.518	274.778	4.76491	4.72267	4.72267	4.7074	4.74904	4.73783	2.62137	2.95614	2.95614	3.10248	3.06723	3.59152
	12693-2	3	SL008627	SH3L1	O75368	6451	SH3BGRL	Human	RFU	Protein	20	51.4	52.08	52.08	52.7056	52.513	52.7268	879.4	894.779	894.779	889.024	901.329	915.78	17.1089	17.1809	17.1809	16.8677	17.1639	17.3684	10.5129	10.6027	10.6027	11.5033	10.472	10.9698
	12694-28	3	SL019801	DIM1	Q9UNQ2	27292	DIMT1	Human	RFU	Protein	20	61.85	62.0294	62.0294	61.2589	61.5558	62.6906	166.9	166.081	166.081	164.095	164.64	166.361	2.69846	2.67746	2.67746	2.67871	2.67464	2.65368	1.76427	1.77781	1.77781	2.0367	2.03115	2.24321
	12695-62	3	SL019809	KLH12	Q53G59	59349	KLHL12	Human	RFU	Protein	20	90.95	89.6648	89.6648	89.4251	89.7071	90.0237	282.2	280.953	280.953	278.681	278.45	279.801	3.1028	3.13337	3.13337	3.11636	3.10399	3.10808	2.03828	2.09706	2.09706	2.33658	2.39137	2.76294
	12696-166	3	SL019815	ANM3	O60678	10196	PRMT3	Human	RFU	Protein	20	53.4	53.6796	53.6796	54.8795	55.1397	54.4913	332.3	333.037	333.037	327.759	335.844	333.737	6.22285	6.20416	6.20416	5.97233	6.09079	6.12458	4.172	4.33999	4.33999	4.69626	4.68615	4.9033
	12697-30	3	SL010809	PI42A	P48426	5305	PIP4K2A	Human	RFU	Protein	20	41.9	42.2279	42.2279	42.2478	42.9681	42.6686	4898.9	4931.03	4931.03	4873.28	4946.5	5089.63	116.919	116.772	116.772	115.35	115.12	119.283	81.4447	83.2047	83.2047	93.9219	84.175	101.268
	12698-72	3	SL006395	IMA4	O00629	3840	KPNA4	Human	RFU	Protein	20	242.25	247.756	247.756	248.869	248.941	245.284	927	922.702	922.702	913.621	909.957	916.493	3.82663	3.72423	3.72423	3.6711	3.65531	3.73645	2.29882	2.32912	2.32912	2.6026	2.72168	3.36167
	12699-28	3	SL005763	TCP-1-theta	P50990	10694	CCT8	Human	RFU	Protein	20	94.75	94.9933	94.9933	96.4555	93.606	96.6838	15128.6	15054.9	15054.9	14839.2	14600.7	14979.3	159.669	158.483	158.483	153.845	155.98	154.931	104.696	110.358	110.358	122.871	114.969	123.002
	12700-9	3	SL007279	ACLY	P53396	47	ACLY	Human	RFU	Protein	20	267.4	268.758	268.758	272.99	272.81	270.833	897.6	892.583	892.583	879.591	876.081	883.792	3.35677	3.32114	3.32114	3.22207	3.21133	3.26323	2.08671	2.08552	2.08552	2.3873	2.36812	2.89334
	12701-1	3	SL019791	EIF1B	O60739	10289	EIF1B	Human	RFU	Protein	20	139	139.422	139.422	141.696	141.452	142.372	5270.3	5275.02	5275.02	5294.88	5414.86	5420.46	37.9158	37.8349	37.8349	37.368	38.2805	38.0726	25.0371	25.0634	25.0634	29.8215	27.9368	31.4709
	12702-13	3	SL019802	PELI2	Q9HAT8	57161	PELI2	Human	RFU	Protein	20	111.95	113.355	113.355	114.234	114.389	114.1	808.2	807.359	807.359	798.11	798.696	790.964	7.21929	7.12236	7.12236	6.98663	6.98231	6.93219	4.87014	4.6651	4.6651	5.10859	5.18922	6.13368
	12703-6	3	SL019810	NEK7	Q8TDX7	140609	NEK7	Human	RFU	Protein	20	95.6	97.8046	97.8046	96.5792	95.4885	96.7692	12792.4	13011.4	13011.4	12755.2	12743.4	13153.1	133.812	133.035	133.035	132.07	133.455	135.922	89.7083	87.8605	87.8605	105.633	99.0954	109.269
	12704-26	3	SL009388	SH2D3	Q8N5H7	10044	SH2D3C	Human	RFU	Protein	0.5	103.15	101.819	101.819	105.29	107.999	108.268	700.4	697.747	697.747	688.632	687.815	689.45	6.79011	6.85283	6.85283	6.54031	6.3687	6.368	4.0983	4.63783	4.63783	4.70314	4.88824	5.29669
	12705-9	3	SL019820	HERC1	Q15751	8925	HERC1	Human	RFU	Protein	20	81	80.6833	80.6833	81.0205	81.2447	81.977	325.7	324.425	324.425	322.383	320.333	319.245	4.02099	4.02097	4.02097	3.97903	3.94282	3.89432	2.68619	2.78142	2.78142	3.11846	2.9702	3.44757
	12706-2	3	SL007478	MRCKA	Q5VT25	8476	CDC42BPA	Human	RFU	Protein	20	40.85	42.0252	42.0252	42.0089	41.8691	41.2545	1639.4	1632.98	1632.98	1624.1	1596.32	1628.44	40.1322	38.8573	38.8573	38.6609	38.1265	39.473	27.0528	26.81	26.81	29.7573	26.716	30.9679
	12707-26	3	SL008196	DPYL3	Q14195	1809	DPYSL3	Human	RFU	Protein	0.5	85.9	86.6011	86.6011	88.551	87.7603	87.4663	971.4	973.034	973.034	970.216	957.888	963.81	11.3085	11.2358	11.2358	10.9566	10.9148	11.0192	7.25467	7.0263	7.0263	7.97943	7.9228	9.47622
	12708-91	3	SL019851	LMBL2	Q969R5	83746	L3MBTL2	Human	RFU	Protein	20	402.15	402.143	402.143	403.457	407.812	406.036	1106.9	1115.89	1115.89	1108.25	1102.39	1121.87	2.75246	2.77486	2.77486	2.74689	2.70319	2.76299	1.71573	1.72161	1.72161	1.80801	1.86661	2.25469
	12709-63	3	SL008266	H1X	Q92522	8971	H1-10	Human	RFU	Protein	20	92.55	94.6375	94.6375	93.775	93.6353	93.4633	1464.2	1459.34	1459.34	1441.54	1441.21	1419.68	15.8206	15.4203	15.4203	15.3723	15.3918	15.1897	10.0253	9.95142	9.95142	11.5215	11.5384	13.6445
	12711-19	3	SL007244	CXA8	P48165	2703	GJA8	Human	RFU	Protein	20	108.7	109.679	109.679	109.509	109.949	109.036	375	374.058	374.058	369.221	367.09	365.066	3.44986	3.41047	3.41047	3.37162	3.33874	3.34811	2.26313	2.19671	2.19671	2.50532	2.4094	2.88691
	12712-9	3	SL019881	HM20A	Q9NP66	10363	HMG20A	Human	RFU	Protein	20	120.15	121.062	121.062	122.737	122.651	121.635	435.9	435.105	435.105	429.132	429.752	432.95	3.62797	3.59406	3.59406	3.49636	3.50385	3.55943	2.33539	2.32223	2.32223	2.61522	2.60077	3.18565
	12713-365	3	SL014816	RGS19	P49795	10287	RGS19	Human	RFU	Protein	20	217.5	219.337	219.337	223.547	222.308	221.919	2158.4	2147.71	2147.71	2135.48	2134.38	2150.06	9.92368	9.79184	9.79184	9.5527	9.60101	9.68848	6.02484	6.84483	6.84483	6.51222	6.364	6.93372
	12714-38	3	SL019896	AP1G2	O75843	8906	AP1G2	Human	RFU	Protein	20	80.5	81.4407	81.4407	82.0818	82.5774	82.3159	2617.4	2628.57	2628.57	2612.18	2613.27	2684.15	32.5143	32.2759	32.2759	31.8242	31.6464	32.6079	21.8117	24.025	24.025	25.5595	24.9955	27.4001
	12715-30	3	SL019904	DCP1B	Q8IZD4	196513	DCP1B	Human	RFU	Protein	20	175.45	178.598	178.598	177.112	163.947	158.868	520	514.55	514.55	506.906	527.89	514.93	2.96381	2.88105	2.88105	2.86206	3.21987	3.24124	1.96635	1.90961	1.90961	2.13357	1.34411	1.38372
	12716-3	3	SL015364	ZN175	Q9Y473	7728	ZNF175	Human	RFU	Protein	20	371.75	377.865	377.865	384.172	378.276	381.954	1987.4	1981.96	1981.96	1968.5	1952.19	1951.5	5.34607	5.24514	5.24514	5.12399	5.16076	5.10926	3.48514	3.49062	3.49062	3.77306	3.54192	4.09759
	12717-65	3	SL019861	TOX3	O15405	27324	TOX3	Human	RFU	Protein	20	393.8	395.788	395.788	395.354	399.414	393.923	1039.4	1034.07	1034.07	1024.98	1017.48	1037.09	2.63941	2.61268	2.61268	2.59257	2.54743	2.63272	1.66824	1.66969	1.66969	1.77642	1.85595	2.33805
	12718-43	3	SL010814	PIN4	Q9Y237	5303	PIN4	Human	RFU	Protein	20	369.1	374.392	374.392	366.858	362.824	364.681	5485.3	5405.32	5405.32	5387.5	5409.01	5540.04	14.8613	14.4376	14.4376	14.6855	14.9081	15.1914	9.06137	8.96088	8.96088	9.60504	9.5867	11.6758
	12720-71	3	SL019882	UBQL4	Q9NRR5	56893	UBQLN4	Human	RFU	Protein	20	184.85	188.312	188.312	188.758	185.509	185.812	2760.8	2759.71	2759.71	2738.26	2736.93	2795.37	14.9354	14.655	14.655	14.5068	14.7536	15.0441	9.47589	9.39382	9.39382	10.9587	10.2955	12.2314
	12721-4	3	SL019891	TAXB1	Q86VP1	8887	TAX1BP1	Human	RFU	Protein	20	201.65	202.641	202.641	207.052	203.47	204.129	894.1	898.221	898.221	886.449	879.922	872.448	4.43392	4.43256	4.43256	4.28128	4.32457	4.274	2.79275	2.88951	2.88951	3.07338	3.12349	3.52309
	12724-81	3	SL005468	CIRBP	Q14011	1153	CIRBP	Human	RFU	Protein	20	92.45	93.8471	93.8471	90.9833	92.9746	92.0922	11212.1	11144.8	11144.8	11036	11253.1	11463.6	121.277	118.755	118.755	121.297	121.034	124.48	78.1603	84.7317	84.7317	93.9982	90.5913	90.964
	12726-3	3	SL019868	RFXAP	O00287	5994	RFXAP	Human	RFU	Protein	20	255.25	258.538	258.538	255.757	260.142	256.821	736.6	737.659	737.659	727.153	726.239	733.391	2.8858	2.8532	2.8532	2.84314	2.7917	2.85565	1.76749	1.88783	1.88783	2.01449	1.99566	2.42587
	12727-7	3	SL019877	FPRP	Q9P2B2	5738	PTGFRN	Human	RFU	Protein	20	323.1	325.274	325.274	333.279	329.782	326.375	7254.9	7273.26	7273.26	7210.16	7198.83	7170.73	22.454	22.3604	22.3604	21.634	21.8291	21.9708	14.3349	13.6269	13.6269	14.9313	14.6817	18.8265
	12729-12	3	SL019892	PSMG3	Q9BT73	84262	PSMG3	Human	RFU	Protein	20	292.35	297.993	297.993	295.44	297.981	298.916	1156.8	1154.2	1154.2	1148.02	1143.47	1163.82	3.9569	3.87325	3.87325	3.88581	3.83739	3.89347	2.57295	2.53083	2.53083	2.75917	2.8107	3.20155
	12730-3	3	SL006986	KNTC2	O14777	10403	NDC80	Human	RFU	Protein	0.5	312.8	308.63	308.63	328.297	324.465	329.535	3630.2	3613.34	3613.34	3575.16	3593.13	3629.82	11.6055	11.7077	11.7077	10.89	11.074	11.0149	7.20206	7.53581	7.53581	7.23787	7.61895	9.16947
	12731-12	3	SL019906	PKHA7	Q6IQ23	144100	PLEKHA7	Human	RFU	Protein	20	48.45	47.646	47.646	47.2365	47.7476	48.379	221.8	220.641	220.641	218.792	220.03	222.479	4.57792	4.63083	4.63083	4.63185	4.60819	4.59867	3.18221	3.50042	3.50042	3.77944	3.71803	3.5551
	12732-13	3	SL019852	MPP7	Q5T2T1	143098	MPP7	Human	RFU	Protein	20	114	114.975	114.975	115.422	117.744	117.016	3593.9	3568.16	3568.16	3539.54	3539.32	3607.39	31.5254	31.0343	31.0343	30.6661	30.0594	30.8282	19.6388	19.063	19.063	19.732	20.5631	24.9007
	12734-112	3	SL019869	KIF22	Q14807	3835	KIF22	Human	RFU	Protein	20	52.55	53.2909	53.2909	53.1271	53.1947	53.5403	295.4	294.101	294.101	289.579	289.163	287.638	5.62131	5.51878	5.51878	5.45068	5.43594	5.37238	3.79692	3.83209	3.83209	4.12212	4.29191	4.50827
	12735-39	3	SL007039	CSDE1	O75534	7812	CSDE1	Human	RFU	Protein	20	103.05	102.272	102.272	105.44	104.387	104.504	492.7	490.107	490.107	483.964	482.018	483.332	4.78117	4.79219	4.79219	4.58997	4.6176	4.625	2.93187	3.2426	3.2426	3.5836	3.55555	4.06327
	12737-12	3	SL015520	PLSI	Q14651	5357	PLS1	Human	RFU	Protein	20	298.25	302.891	302.891	305.099	301.666	304.682	1349.9	1346.94	1346.94	1323.82	1326.05	1329.28	4.52607	4.44695	4.44695	4.33898	4.39576	4.36284	2.76903	2.75507	2.75507	3.16537	3.16956	3.80558
	12738-43	3	SL019897	NISCH	Q9Y2I1	11188	NISCH	Human	RFU	Protein	20	229.75	230.496	230.496	236.88	234.014	234.265	1917.8	1924.59	1924.59	1912.18	1893.85	1897.12	8.34733	8.34975	8.34975	8.07236	8.09287	8.0982	4.99102	4.90649	4.90649	5.6376	5.65411	6.53105
	12740-55	3	SL019853	FEV	Q99581	54738	FEV	Human	RFU	Protein	20	179.35	182.69	182.69	182.149	183.746	184.03	489.8	495.412	495.412	491.049	490.538	497.435	2.73097	2.71176	2.71176	2.69587	2.66965	2.70301	1.73473	1.85235	1.85235	2.0334	1.9968	2.33398
	12742-160	3	SL019870	TMM8B	A6NDV4	51754	TMEM8B	Human	RFU	Protein	20	77.55	77.9776	77.9776	78.3809	78.3641	78.8401	2184	2164.42	2164.42	2123.17	2130.46	2099.83	28.1625	27.7569	27.7569	27.0878	27.1867	26.6341	18.5793	19.1986	19.1986	20.9681	20.4466	22.1172
	12743-18	3	SL015328	BAG5	Q9UL15	9529	BAG5	Human	RFU	Protein	20	157.7	159.016	159.016	158.08	158.731	157.588	512.7	511.555	511.555	507.454	505.68	504.154	3.25111	3.217	3.217	3.21011	3.18576	3.19918	2.16375	2.0599	2.0599	2.40256	2.34877	2.89071
	12746-4	3	SL019898	CYH4	Q9UIA0	27128	CYTH4	Human	RFU	Protein	0.5	46.2	46.076	46.076	47.6147	47.3786	46.7645	889.4	885.015	885.015	877.324	867.297	875.32	19.2511	19.2077	19.2077	18.4255	18.3057	18.7176	12.9934	13.4182	13.4182	13.9889	13.0743	15.8115
	12747-89	3	SL010231	RBM3	P98179	5935	RBM3	Human	RFU	Protein	20	178.35	182.601	182.601	183.968	182.929	180.799	18974.7	19201.9	19201.9	19028.4	19095.3	19489	106.39	105.158	105.158	103.433	104.387	107.794	68.1685	68.0363	68.0363	78.4115	75.8726	89.8838
	12748-6	3	SL019854	BRDT	Q58F21	676	BRDT	Human	RFU	Protein	20	208.3	208.01	208.01	213.597	211.619	212.905	819.2	820.179	820.179	812.327	804.131	805.528	3.93279	3.94298	3.94298	3.80309	3.79989	3.78351	2.58382	2.70464	2.70464	2.89004	2.70079	3.38962
	12750-9	3	SL004122	LFA-1 beta-2	P05107	3689	ITGB2	Human	RFU	Protein	20	210.25	212.427	212.427	218.681	216.043	214.975	1215.7	1229.1	1229.1	1208.63	1208.1	1204.82	5.78216	5.78597	5.78597	5.52691	5.59195	5.60446	3.61815	3.74979	3.74979	4.05221	4.08984	4.6993
	12751-26	3	SL015327	ZHX1	Q9UKY1	11244	ZHX1	Human	RFU	Protein	20	140.95	143.708	143.708	143.617	143.819	141.753	381.4	378.7	378.7	373.608	372.675	370.924	2.70592	2.63521	2.63521	2.60142	2.59127	2.61669	1.75397	1.72709	1.72709	1.99044	2.00882	2.34468
	12753-6	3	SL025795	APBB2:PID 1	Q92870	323	APBB2	Human	RFU	Protein	20	351.3	349.262	349.262	356.202	364.985	360.875	862.7	863.248	863.248	851.026	850.029	860.893	2.45574	2.47163	2.47163	2.38917	2.32894	2.38557	1.55849	1.55317	1.55317	1.65237	1.67423	2.11031
	12754-14	3	SL019899	CSDC2	Q9Y534	27254	CSDC2	Human	RFU	Protein	20	165.85	167.817	167.817	168.63	166.871	167.198	1449.4	1453.67	1453.67	1428.73	1426.45	1394.92	8.73922	8.66224	8.66224	8.47259	8.54821	8.3429	5.18847	5.28491	5.28491	5.94733	5.95316	7.23708
	12756-3	3	SL019855	BACH2	Q9BYV9	60468	BACH2	Human	RFU	Protein	20	276.75	278.193	278.193	284.539	283.119	279.97	1985.5	1992.57	1992.57	1960.72	1951.22	1909.2	7.17435	7.16254	7.16254	6.89085	6.89189	6.81929	4.56699	4.36032	4.36032	4.99794	5.06364	5.90474
	12758-47	3	SL019871	GRID2	O43424	2895	GRID2	Human	RFU	Protein	20	161.05	161.705	161.705	164.697	162.226	163.488	4206	4214.87	4214.87	4154.45	4127.78	4062.16	26.1161	26.0651	26.0651	25.2248	25.4446	24.8468	16.4747	16.6779	16.6779	18.6502	18.2916	22.391
	12759-47	3	SL004792	DRBP76	Q12906	3609	ILF3	Human	RFU	Protein	20	84.15	85.4092	85.4092	86.5773	86.0904	86.3384	741.9	737.149	737.149	735.02	734.871	733.538	8.8164	8.6308	8.6308	8.48975	8.53604	8.49608	5.77804	5.71967	5.71967	6.55643	6.52784	7.52165
	12760-34	3	SL019886	ZN774	Q6NX45	342132	ZNF774	Human	RFU	Protein	20	195.95	201.523	201.523	202.244	200.657	200.449	590	588.615	588.615	583.114	580.863	580.946	3.01097	2.92084	2.92084	2.88323	2.89481	2.89823	2.014	1.81435	1.81435	2.0525	2.04009	2.39835
	12761-12	3	SL025796	APBB2:PID 2	Q92870	323	APBB2	Human	RFU	Protein	20	90.1	89.6438	89.6438	90.2084	91.104	91.0705	782.3	777.97	777.97	770.147	770.392	762.882	8.68257	8.67846	8.67846	8.53742	8.45619	8.37682	5.51498	5.86415	5.86415	6.82218	6.68773	7.42531
	12763-69	3	SL019908	ZN334	Q9HCZ1	55713	ZNF334	Human	RFU	Protein	20	262.75	266.14	266.14	259.293	260.99	263.373	1807.4	1803.84	1803.84	1793.5	1798.13	1823.18	6.87878	6.77779	6.77779	6.9169	6.88966	6.92242	4.14304	4.06835	4.06835	4.73111	4.71393	5.79406
	12764-3	3	SL019856	ELMO1	Q92556	9844	ELMO1	Human	RFU	Protein	20	44.8	45.2517	45.2517	45.584	45.3638	45.6377	453.2	449.666	449.666	446.745	443.524	440.815	10.1161	9.937	9.937	9.80048	9.77705	9.65901	6.53968	6.98697	6.98697	7.51847	7.39871	7.71419
	12766-33	3	SL019872	GP142	Q7Z601	350383	GPR142	Human	RFU	Protein	20	69.6	68.7633	68.7633	69.3889	69.0403	69.7647	228.4	228.396	228.396	223.731	224.673	224.682	3.28161	3.32148	3.32148	3.22431	3.25422	3.22057	2.32824	2.461	2.461	2.63264	2.61356	2.70618
	12768-3	3	SL019887	PPR3B	Q86XI6	79660	PPP1R3B	Human	RFU	Protein	0.5	144.05	143.621	143.621	145.325	147.985	148.98	1184.7	1190.7	1190.7	1165.12	1163.78	1159.08	8.22423	8.2906	8.2906	8.01731	7.8642	7.78011	5.02417	5.44617	5.44617	5.80476	5.81045	6.81919
	12771-19	3	SL011309	ZN180	Q9UJW8	7733	ZNF180	Human	RFU	Protein	20	115.7	117.8	117.8	116.772	117.089	116.973	309.6	308.459	308.459	305.899	305.326	304.791	2.67589	2.61849	2.61849	2.61963	2.60764	2.60564	1.78238	1.72814	1.72814	1.98814	1.99143	2.34481
	12772-8	3	SL019857	NUP98	P52948	4928	NUP98	Human	RFU	Protein	20	89.3	90.8109	90.8109	90.2494	90.7464	90.5941	400.6	398.974	398.974	394.537	392.676	389.837	4.486	4.39346	4.39346	4.37163	4.32718	4.30312	3.01657	2.96083	2.96083	3.49489	3.44996	3.81601
	12774-12	3	SL019873	HCN1	O60741	348980	HCN1	Human	RFU	Protein	20	50.6	51.4607	51.4607	51.9001	52.2144	51.0592	405.5	404.198	404.198	399.964	398.697	396.515	8.01383	7.8545	7.8545	7.70642	7.63577	7.76578	5.52829	5.60572	5.60572	5.71802	5.53213	6.644
	12775-6	3	SL006995	HMGB3	O15347	3149	HMGB3	Human	RFU	Protein	20	234.35	236.831	236.831	238.001	228.201	236.351	1690.2	1679.5	1679.5	1669.18	1643.01	1628.32	7.21229	7.09156	7.09156	7.01335	7.19982	6.8894	4.18263	4.22153	4.22153	4.81991	4.68928	5.57906
	12777-11	3	SL013086	SF01	Q15637	7536	SF1	Human	RFU	Protein	20	173.3	174.712	174.712	177.998	178.955	177.067	783	784.239	784.239	776.298	779.166	774.463	4.51818	4.48876	4.48876	4.36128	4.35399	4.37385	2.81857	2.85376	2.85376	3.19106	3.121	3.78634
	12779-30	3	SL019909	PRDM4	Q9UKN5	11108	PRDM4	Human	RFU	Protein	20	384.2	389.676	389.676	391.32	389.451	391.126	3327	3352.95	3352.95	3317.53	3306.15	3345.58	8.65955	8.60447	8.60447	8.47778	8.48927	8.55372	5.32789	5.39883	5.39883	5.96993	5.81075	6.85246
	12781-2	3	SL014970	TRBP2	Q15633	6895	TARBP2	Human	RFU	Protein	20	158.7	157.547	157.547	158.006	157.963	159.1	685.1	682.811	682.811	679.231	678.162	679.454	4.31695	4.33402	4.33402	4.29876	4.29317	4.27061	2.77987	2.73514	2.73514	3.0559	3.09737	3.72503
	12783-29	3	SL008807	HNRPM	P52272	4670	HNRNPM	Human	RFU	Protein	20	143.75	145.93	145.93	147.85	147.519	146.228	2535.8	2519.63	2519.63	2528.73	2528.11	2583.12	17.6403	17.266	17.266	17.1034	17.1375	17.665	11.2953	11.1869	11.1869	12.7324	12.7573	15.7086
	12784-10	3	SL025797	APBB3:PID 1	O95704	10307	APBB3	Human	RFU	Protein	20	148.85	150.01	150.01	154.131	155.064	153.307	1120.2	1116.86	1116.86	1103.6	1104.83	1101.07	7.5257	7.44526	7.44526	7.16014	7.12497	7.18214	4.79538	5.02048	5.02048	5.58562	5.80432	6.53212
	12785-49	3	SL009382	KAISO	Q86T24	10009	ZBTB33	Human	RFU	Protein	20	127.05	127.33	127.33	129.276	130.342	130.006	236.3	235.061	235.061	231.7	231.746	233.777	1.8599	1.84608	1.84608	1.79229	1.77798	1.79821	1.23523	1.16426	1.16426	1.28911	1.30763	1.49805
	12786-61	3	SL015257	GDE5	Q9NPB8	56261	GPCPD1	Human	RFU	Protein	20	131.4	135.053	135.053	133.503	134.064	132.918	558.8	561.317	561.317	557.092	557.936	556.144	4.25266	4.15628	4.15628	4.17287	4.16172	4.1841	2.70082	2.61231	2.61231	2.98034	3.11103	3.7493
	12787-47	3	SL014834	ZN134	P52741	7693	ZNF134	Human	RFU	Protein	20	89.55	91.1321	91.1321	87.5622	88.0935	88.3298	319.7	317.376	317.376	315.683	316.162	312.098	3.57007	3.4826	3.4826	3.60524	3.58894	3.53332	2.32425	2.3661	2.3661	2.79658	2.80418	3.08817
	12788-6	3	SL019859	SGF29	Q96ES7	112869	SGF29	Human	RFU	Protein	20	126.35	128.468	128.468	128.546	128.81	128.199	322	320.704	320.704	316.831	317.834	317.23	2.54848	2.49638	2.49638	2.46473	2.46747	2.4745	1.60518	1.59166	1.59166	1.72642	1.74968	2.08718
	12790-10	3	SL019874	CCD51	Q96ER9	79714	CCDC51	Human	RFU	Protein	20	296.15	298.876	298.876	294.086	294.755	295.037	696.7	696.876	696.876	688.397	690.172	684.013	2.35252	2.33166	2.33166	2.3408	2.34151	2.3184	1.50915	1.43589	1.43589	1.67888	1.72283	1.99018
	12793-4	3	SL019894	PIWL1	Q96J94	9271	PIWIL1	Human	RFU	Protein	20	121.85	121.969	121.969	122.223	121.874	122.013	535.2	535.603	535.603	525.52	522.57	520.542	4.39229	4.3913	4.3913	4.29967	4.28778	4.2663	2.98411	2.98934	2.98934	3.33252	3.21736	3.84391
	12794-6	3	SL019902	NALP4	Q96MN2	147945	NLRP4	Human	RFU	Protein	20	251.55	252.84	252.84	255.292	255.432	255.673	827.9	821.997	821.997	814.474	812.899	814.793	3.29119	3.25106	3.25106	3.19037	3.18245	3.18686	2.05536	2.07508	2.07508	2.35595	2.30913	2.91885
	12795-2	3	SL019910	ZN566	Q969W8	84924	ZNF566	Human	RFU	Protein	20	255.15	259.318	259.318	259.297	260.438	260.231	793.2	786.64	786.64	778.731	779.682	776.593	3.10876	3.0335	3.0335	3.00324	2.99373	2.98424	1.96507	1.87033	1.87033	2.21297	2.19705	2.62271
	12796-44	3	SL019860	NUDT3	O95989	11165	NUDT3	Human	RFU	Protein	20	64.65	64.5687	64.5687	63.8889	63.281	63.8183	382.4	380.575	380.575	382.832	384.14	388.221	5.91493	5.89412	5.89412	5.99215	6.07038	6.08322	4.08329	3.99392	3.99392	4.80918	4.73131	5.27964
	12798-46	3	SL019875	S4A8	Q2Y0W8	9498	SLC4A8	Human	RFU	Protein	20	84.5	86.6253	86.6253	86.9596	87.6048	87.0242	368.5	368.561	368.561	366.26	364.415	359.373	4.36095	4.25466	4.25466	4.21184	4.15976	4.12957	2.81836	2.84062	2.84062	3.07968	2.85425	3.48951
	12799-65	3	SL019880	DJC27	Q9NZQ0	51277	DNAJC27	Human	RFU	Protein	20	108.55	108.857	108.857	110.131	110.375	108.729	551	549.263	549.263	542.5	541.475	534.509	5.076	5.04573	5.04573	4.92594	4.9058	4.91596	3.26906	3.2799	3.2799	3.74617	3.67335	4.42339
	12800-5	3	SL019890	TPPP2	P59282	122664	TPPP2	Human	RFU	Protein	20	74.5	74.5888	74.5888	74.3582	74.835	74.8243	5376.4	5351.62	5351.62	5327.76	5308.66	5331.57	72.1664	71.7483	71.7483	71.6499	70.9382	71.2545	47.5788	51.478	51.478	55.038	55.8773	60.6597
	12801-33	3	SL019895	IRF2	P14316	3660	IRF2	Human	RFU	Protein	20	43.15	42.8311	42.8311	43.0981	42.9892	43.1163	348.9	349.322	349.322	345.433	344.912	339.583	8.08575	8.15579	8.15579	8.01502	8.02323	7.87596	5.33486	5.9179	5.9179	6.35421	6.62214	6.72097
	12803-9	3	SL019911	ZN329	Q86UD4	79673	ZNF329	Human	RFU	Protein	20	147.5	148.873	148.873	153.787	154.944	153.992	428	427.242	427.242	421.142	419.138	419.679	2.90169	2.86983	2.86983	2.73849	2.70509	2.72534	1.804	1.94329	1.94329	2.08855	2.06185	2.41906
	12804-5	3	SL019919	GMEB2	Q9UKD1	26205	GMEB2	Human	RFU	Protein	20	209.9	214.97	214.97	211.492	214.205	213.672	480.5	480.918	480.918	474.98	478.454	487.16	2.28919	2.23714	2.23714	2.24586	2.23363	2.27995	1.52226	1.45105	1.45105	1.65467	1.73659	1.98188
	12807-89	3	SL019940	RHG30	Q7Z6I6	257106	ARHGAP30	Human	RFU	Protein	0.5	120.75	121.918	121.918	123.091	126.903	124.528	992.2	985.35	985.35	983.575	981.055	986.701	8.21698	8.08204	8.08204	7.99064	7.73077	7.92354	5.35601	5.46864	5.46864	5.96655	5.77118	6.76172
	12808-103	3	SL013301	CHSP1	Q9Y2V2	23589	CARHSP1	Human	RFU	Protein	20	72.55	74.099	74.099	74.6873	74.5251	74.2778	1743	1740.95	1740.95	1717.93	1714.33	1711.05	24.0248	23.495	23.495	23.0017	23.0034	23.0358	15.418	16.2028	16.2028	17.8393	17.7877	20.0377
	12811-55	3	SL019912	ZN415	Q09FC8	55786	ZNF415	Human	RFU	Protein	20	118.15	119.755	119.755	119.966	119.555	118.52	525.1	525.184	525.184	519.855	514.137	506.577	4.44435	4.38548	4.38548	4.33335	4.30042	4.27418	2.7761	2.76318	2.76318	3.21007	3.28925	3.84243
	12812-25	3	SL009425	ACYP2	P14621	98	ACYP2	Human	RFU	Protein	20	72	70.9413	70.9413	71.5532	70.2709	71.2337	9312.4	9272.79	9272.79	9228.81	9214.62	9445.94	129.339	130.711	130.711	128.978	131.13	132.605	81.509	85.4593	85.4593	92.0455	92.2948	113.703
	12813-18	3	SL006654	EHBP1	Q8NDI1	23301	EHBP1	Human	RFU	Protein	20	146.3	147.954	147.954	147.723	149.834	147.733	1000.8	996.151	996.151	982.772	983.106	989.217	6.84074	6.73283	6.73283	6.65282	6.56129	6.69598	4.40784	4.20576	4.20576	4.72482	4.86051	6.05095
	12814-17	3	SL019933	RBM40	Q96LT9	55599	RNPC3	Human	RFU	Protein	20	154.9	155.236	155.236	152.778	153.577	152.86	498.3	496.952	496.952	490.027	491.43	489.897	3.21691	3.20126	3.20126	3.20745	3.19989	3.20487	2.02027	2.03976	2.03976	2.2482	2.27038	2.74816
	12815-9	3	SL008104	SYIC	P41252	3376	IARS1	Human	RFU	Protein	20	52.45	52.0465	52.0465	52.2231	51.7523	52.1744	320.8	319.304	319.304	315.983	316.152	314.93	6.1163	6.13497	6.13497	6.05063	6.10895	6.03609	3.92656	4.27175	4.27175	4.74522	4.60903	5.09412
	12817-1	3	SL019954	GEM	P55040	2669	GEM	Human	RFU	Protein	0.5	176.4	174.964	174.964	176.064	182.062	181.313	1821.5	1818.74	1818.74	1793.3	1762.88	1751.96	10.326	10.3949	10.3949	10.1855	9.68285	9.66263	6.22416	6.88193	6.88193	7.16899	6.72721	7.79293
	12818-159	3	SL019965	UT2	Q15849	8170	SLC14A2	Human	RFU	Protein	20	137.3	139.924	139.924	140.895	138.587	140.241	1043.4	1040.03	1040.03	1028.76	1014.57	1017.68	7.59942	7.43279	7.43279	7.30159	7.32083	7.25666	4.88026	4.75152	4.75152	5.43658	5.10411	5.88172
	12820-1	3	SL019920	GRAP	Q13588	10750	GRAP	Human	RFU	Protein	20	235.55	234.498	234.498	239.588	239.02	237.744	1647.1	1655.96	1655.96	1637.02	1625.65	1633.16	6.99257	7.06169	7.06169	6.83264	6.8013	6.86941	3.99007	4.60367	4.60367	4.91294	4.70032	5.59044
	12821-6	3	SL019926	NAL10	Q86W26	338322	NLRP10	Human	RFU	Protein	20	153.6	156.326	156.326	158.488	158.977	158.92	1561.8	1557.19	1557.19	1543.84	1549.36	1553.38	10.168	9.96115	9.96115	9.74107	9.74581	9.7746	6.56632	6.57641	6.57641	7.66533	7.47177	8.64435
	12822-34	3	SL025793	APBB1:PID 1	O00213	322	APBB1	Human	RFU	Protein	20	418.65	424.212	424.212	423.05	422.999	423.861	1397.5	1389.91	1389.91	1386.92	1384.87	1403	3.33811	3.27645	3.27645	3.2784	3.27393	3.31004	2.10737	2.08948	2.08948	2.16127	2.1694	2.60592
	12825-18	3	SL019955	DP13A	Q9UKG1	26060	APPL1	Human	RFU	Protein	20	58.7	59.6346	59.6346	57.5966	58.7849	58.5611	394.6	393.058	393.058	390.621	391.089	389.376	6.72232	6.59111	6.59111	6.78201	6.65288	6.64906	4.26825	4.32026	4.32026	4.87211	4.83402	5.66895
	12826-5	3	SL019966	SC5A5	Q92911	6528	SLC5A5	Human	RFU	Protein	20	102.65	103.955	103.955	104.667	107.297	105.174	1645.4	1649.54	1649.54	1657.77	1668.63	1662.33	16.0292	15.8677	15.8677	15.8386	15.5515	15.8055	10.7966	10.8834	10.8834	12.4337	12.282	13.3487
	12827-37	3	SL014817	RGS3	P49796	5998	RGS3	Human	RFU	Protein	20	88.2	87.1345	87.1345	90.1668	89.1905	89.436	509	510.036	510.036	503.137	498.065	499.28	5.77098	5.85343	5.85343	5.58007	5.58428	5.58254	3.57947	4.02892	4.02892	4.14376	3.76137	4.41596
	12830-4	3	SL019934	SAP18	O00422	10284	SAP18	Human	RFU	Protein	20	178.9	181.05	181.05	180.874	179.792	181.488	1033.1	1037.9	1037.9	1027.73	1021.56	1013.76	5.77473	5.73269	5.73269	5.68204	5.68188	5.58583	3.73095	3.57459	3.57459	4.1251	4.2412	4.86898
	12831-21	3	SL015132	TESC	Q96BS2	54997	TESC	Human	RFU	Protein	20	204.55	209.148	209.148	210.917	212.933	211.422	2609.7	2590.9	2590.9	2587.52	2590	2642.59	12.7582	12.3879	12.3879	12.2679	12.1635	12.4991	8.01013	7.83677	7.83677	8.98058	8.67495	11.2559
	12832-10	3	SL019949	ASH2L	Q9UBL3	9070	ASH2L	Human	RFU	Protein	20	325.95	333.892	333.892	331.39	336.62	331.054	1161.3	1157.46	1157.46	1148.68	1146.46	1164.91	3.56282	3.46658	3.46658	3.46625	3.40581	3.51878	2.19548	2.12951	2.12951	2.44154	2.46263	3.15503
	12834-3	3	SL019967	KCNF1	Q9H3M0	3754	KCNF1	Human	RFU	Protein	20	272.3	281.208	281.208	273.363	275.593	280.111	1227.5	1223.09	1223.09	1203.29	1198.75	1202.27	4.5079	4.3494	4.3494	4.40182	4.3497	4.29211	2.85432	2.65371	2.65371	3.11208	3.14581	3.75643
	12835-101	3	SL019914	PYDC1	Q8WXC3	260434	PYDC1	Human	RFU	Protein	20	65.25	65.6682	65.6682	65.2923	65.811	66.0731	355.4	352.66	352.66	350.614	348.746	344.968	5.44674	5.37033	5.37033	5.36991	5.2992	5.22101	3.63581	3.6334	3.6334	4.06265	4.07937	4.5123
	12838-28	3	SL019935	DUS15	Q9H1R2	128853	DUSP15	Human	RFU	Protein	20	60.3	60.1293	60.1293	60.3837	60.8833	61.0752	283.6	283.04	283.04	282.66	282.506	277.667	4.70315	4.70719	4.70719	4.68106	4.64012	4.54631	3.2579	3.2693	3.2693	3.74463	3.65509	3.78992
	12842-43	3	SL019968	STX10	O60499	8677	STX10	Human	RFU	Protein	20	144.6	147.302	147.302	147.713	147.919	147.976	4461	4436.64	4436.64	4382.38	4386.42	4469.92	30.8506	30.1193	30.1193	29.6683	29.6542	30.2071	18.5219	19.0767	19.0767	22.4183	22.8479	27.147
	12843-6	3	SL019915	ZN410	Q86VK4	57862	ZNF410	Human	RFU	Protein	20	170.2	172.108	172.108	174.139	175.269	174.06	415	411.992	411.992	407.648	408.066	405.278	2.43831	2.3938	2.3938	2.34094	2.32823	2.32839	1.61667	1.5578	1.5578	1.79769	1.80317	2.06789
	12844-10	3	SL006067	BAG4	O95429	9530	BAG4	Human	RFU	Protein	20	272.45	271.535	271.535	279.915	285.773	284.444	692.9	693.979	693.979	686.391	689.258	703.641	2.54322	2.55576	2.55576	2.45214	2.41191	2.47374	1.66984	1.64466	1.64466	1.82204	1.78552	2.08014
	12845-18	3	SL011225	SNX17	Q15036	9784	SNX17	Human	RFU	Protein	20	364	361.363	361.363	368.697	356.964	358.892	3243.4	3245.48	3245.48	3217.07	3173.65	3198.19	8.91044	8.9812	8.9812	8.72551	8.89069	8.91127	5.29751	5.44052	5.44052	6.06879	5.37689	6.05622
	12846-3	3	SL019936	FBXL5	Q9UKA1	26234	FBXL5	Human	RFU	Protein	20	98.15	98.7856	98.7856	98.4515	98.8944	98.4867	474.3	472.891	472.891	468.043	466.305	461.079	4.8324	4.78704	4.78704	4.75404	4.71518	4.68164	3.14836	3.133	3.133	3.62615	3.5453	4.26434
	12847-27	3	SL019942	MCE1	O60942	8732	RNGTT	Human	RFU	Protein	20	429.15	435.134	435.134	439.616	443.022	435.517	1106.3	1107.12	1107.12	1087.04	1077.29	1088.23	2.57789	2.54432	2.54432	2.47271	2.43168	2.49871	1.55237	1.56591	1.56591	1.62199	1.65828	2.06289
	12848-9	3	SL019951	ARHG2	Q92974	9181	ARHGEF2	Human	RFU	Protein	20	145.9	146.612	146.612	148.709	149.098	147.594	717.3	719.542	719.542	713.229	705.454	706.41	4.91638	4.9078	4.9078	4.79614	4.73148	4.78618	2.93795	3.10409	3.10409	3.4511	3.26346	3.99388
	12849-25	3	SL019958	GSKIP	Q9P0R6	51527	GSKIP	Human	RFU	Protein	20	149.45	151.025	151.025	149.259	152.226	152.046	538.3	539.162	539.162	534.137	537.003	537.089	3.60187	3.57001	3.57001	3.5786	3.52766	3.53242	2.37189	2.32864	2.32864	2.59857	2.72005	3.1371
	12851-5	3	SL019921	DPOLM	Q9NP87	27434	POLM	Human	RFU	Protein	20	123.65	126.43	126.43	129.403	128.699	127.971	711.8	710.886	710.886	697.612	695.599	697.589	5.75657	5.62276	5.62276	5.39102	5.40483	5.45116	3.5519	3.66888	3.66888	4.13249	4.03484	4.88492
	12853-112	3	SL019937	TMOD2	Q9NZR1	29767	TMOD2	Human	RFU	Protein	20	71.2	72.7041	72.7041	72.5478	72.8416	73.2859	654.8	665.932	665.932	655.037	659.318	675.525	9.19663	9.15949	9.15949	9.02904	9.0514	9.21767	6.18027	6.17528	6.17528	7.07835	6.91076	7.66014
	12854-3	3	SL019943	TEAD3	Q99594	7005	TEAD3	Human	RFU	Protein	20	89	89.231	89.231	89.9438	90.4635	90.1128	579.1	573.305	573.305	570.352	570.724	556.876	6.50674	6.42496	6.42496	6.3412	6.30889	6.17977	4.09258	4.21767	4.21767	4.60573	4.63534	5.29887
	12855-16	3	SL011299	CT032	Q9NQ75	57091	CASS4	Human	RFU	Protein	20	138.2	140.764	140.764	139.889	138.961	138.584	1332.5	1327.72	1327.72	1313.38	1301.23	1331.98	9.64182	9.43231	9.43231	9.38878	9.36397	9.61136	6.03761	5.96523	5.96523	7.16507	6.67138	8.18164
	12856-14	3	SL019959	TM237	Q96Q45	65062	TMEM237	Human	RFU	Protein	20	116.3	116.126	116.126	115.418	116.26	115.461	886.1	878.336	878.336	868.104	872.198	872.802	7.61909	7.56364	7.56364	7.52137	7.50212	7.55928	4.56635	4.87107	4.87107	5.65173	5.64073	6.62681
	12859-33	3	SL007038	PECI	O75521	10455	ECI2	Human	RFU	Protein	20	292.2	292.869	292.869	294.863	296.515	296.565	1455.4	1470.64	1470.64	1432.56	1423.5	1439.37	4.98084	5.02149	5.02149	4.85839	4.80078	4.85345	2.99804	3.031	3.031	3.35022	3.46319	4.2486
	12860-7	3	SL006617	cAMP-regulated phosphoprotein 21	Q9UBL0	10777	ARPP21	Human	RFU	Protein	20	152.9	154.994	154.994	155.25	153.831	154.844	567.8	569.246	569.246	562.261	560.604	558.456	3.71354	3.67271	3.67271	3.62164	3.64428	3.60658	2.41206	2.2782	2.2782	2.56821	2.60944	3.20328
	12861-13	3	SL006759	TMOD3	Q9NYL9	29766	TMOD3	Human	RFU	Protein	20	282.7	281.784	281.784	286.216	285.046	288.815	30330.3	30334.3	30334.3	30125.8	30208.3	30737.9	107.288	107.651	107.651	105.255	105.977	106.428	61.8103	65.7123	65.7123	72.9052	72.8349	87.5317
	12862-14	3	SL014945	CASL	Q14511	4739	NEDD9	Human	RFU	Protein	20	400.1	408.432	408.432	399.075	401.271	395.395	938.1	938.327	938.327	925.817	929.785	933.257	2.34466	2.29739	2.29739	2.31991	2.3171	2.36032	1.39577	1.35486	1.35486	1.48294	1.49849	1.87521
	12864-9	3	SL019960	NIPA4	Q0D2K0	348938	NIPAL4	Human	RFU	Protein	20	191.05	192.876	192.876	194.636	190.628	192.984	1109.6	1114.74	1114.74	1110.43	1099.47	1083.85	5.8079	5.77956	5.77956	5.70518	5.7676	5.61628	3.52198	3.51691	3.51691	3.99351	3.82425	4.58125
	12867-40	3	SL019922	DYLT3	P51808	6990	DYNLT3	Human	RFU	Protein	20	259.45	261.166	261.166	262.294	263.256	262.905	2133.9	2125.49	2125.49	2097.61	2093.05	2103.75	8.22471	8.13844	8.13844	7.99718	7.95061	8.00195	5.14565	5.10239	5.10239	5.52592	5.62429	7.15586
	12869-68	3	SL019938	DDX6	P26196	1656	DDX6	Human	RFU	Protein	20	125.5	125.855	125.855	126.087	126.492	127.666	20753.2	20821.6	20821.6	20920.3	20721.8	21203.8	165.364	165.44	165.44	165.92	163.82	166.089	102.866	106.065	106.065	125.076	119.306	136.97
	12871-10	3	SL013078	TWF1	Q12792	5756	TWF1	Human	RFU	Protein	20	165.9	168	168	169.578	170.37	170.389	2098.3	2121.53	2121.53	2097.51	2110.42	2146.33	12.648	12.6282	12.6282	12.369	12.3872	12.5966	8.22379	8.49464	8.49464	9.0923	9.21728	11.2242
	12872-35	3	SL019961	CNGA2	Q16280	1260	CNGA2	Human	RFU	Protein	20	176	177.659	177.659	176.723	178.982	177.356	448.4	445.395	445.395	438.421	441.287	439.627	2.54773	2.50702	2.50702	2.48084	2.46553	2.47879	1.6455	1.61765	1.61765	1.8698	1.8392	2.10967
	12873-11	3	SL007131	LEUK	P16150	6693	SPN	Human	RFU	Protein	20	84.15	84.7319	84.7319	85.0712	84.3885	83.8679	783.9	779.983	779.983	769.829	766.922	765.349	9.31551	9.20531	9.20531	9.04924	9.08799	9.12565	6.16516	6.04092	6.04092	7.09089	7.12618	8.08167
	12875-28	3	SL019923	UBTD2	Q8WUN7	92181	UBTD2	Human	RFU	Protein	20	324.05	329.043	329.043	327.442	329.374	326.13	971.3	966.624	966.624	956.845	952.691	950.38	2.99738	2.93769	2.93769	2.92218	2.89243	2.91411	1.80858	1.90805	1.90805	2.02388	2.05755	2.5054
	12876-39	3	SL007787	SPEF1	Q9Y4P9	25876	SPEF1	Human	RFU	Protein	20	101.65	102.796	102.796	102.343	102.585	103.457	205.2	204.221	204.221	201.019	200.928	202.443	2.01869	1.98666	1.98666	1.96417	1.95865	1.95679	1.39925	1.39263	1.39263	1.51985	1.54179	1.71525
	12878-60	3	SL019944	OSB11	Q9BXB4	114885	OSBPL11	Human	RFU	Protein	20	287.8	287.976	287.976	292.113	292.324	289.791	1436.3	1442.77	1442.77	1431.77	1427.42	1421.34	4.99062	5.01002	5.01002	4.90142	4.88301	4.90471	3.1374	3.19754	3.19754	3.47527	3.44566	4.2752
	12879-5	3	SL003759	p107	P28749	5933	RBL1	Human	RFU	Protein	20	118.55	121.07	121.07	121.357	121.333	119.536	418.7	417.642	417.642	411.834	411.356	407.558	3.53184	3.44961	3.44961	3.39357	3.39031	3.4095	2.25958	2.19001	2.19001	2.41102	2.47002	3.06735
	12880-1	3	SL019962	SV2A	Q7L0J3	9900	SV2A	Human	RFU	Protein	20	249.65	257.141	257.141	259.125	260.955	261.029	810	809.793	809.793	799.049	794.097	799.716	3.24454	3.14922	3.14922	3.08365	3.04305	3.06371	2.03058	1.97122	1.97122	2.2479	2.32558	2.79352
	12881-17	3	SL019970	RDH16	O75452	8608	RDH16	Human	RFU	Protein	20	159.95	162.412	162.412	162.349	163.607	164.41	2777.5	2767.65	2767.65	2736.72	2735.4	2754.9	17.3648	17.0408	17.0408	16.857	16.7194	16.7563	10.9696	11.0317	11.0317	13.4186	12.8218	14.8176
	12882-7	3	SL019918	PAR11	Q9NR21	57097	PARP11	Human	RFU	Protein	20	297	299.941	299.941	301.775	298.619	301.469	1538.1	1536.5	1536.5	1525.67	1525.39	1506.92	5.17879	5.12266	5.12266	5.05566	5.10813	4.99859	3.2161	3.2118	3.2118	3.61909	3.58233	4.20182
	12885-42	3	SL007432	NR1D2	Q14995	9975	NR1D2	Human	RFU	Protein	20	90.75	92.2024	92.2024	90.0208	90.4319	90.2224	388.2	386.839	386.839	382.868	384.693	382.58	4.27769	4.19554	4.19554	4.25311	4.25395	4.24041	2.87556	2.73272	2.73272	3.19146	3.21879	3.62788
	12888-18	3	SL012382	SAP30	O75446	8819	SAP30	Human	RFU	Protein	20	69.9	70.0338	70.0338	69.8373	69.7292	70.5458	391.8	390.449	390.449	387.946	386.713	384.287	5.60515	5.57516	5.57516	5.55499	5.54592	5.44733	3.71727	3.69348	3.69348	4.28868	4.25649	4.70769
	12891-1	3	SL019924	MILK2	Q8IY33	79778	MICALL2	Human	RFU	Protein	20	311.05	310.248	310.248	309.523	306.699	305.535	1876.6	1874.03	1874.03	1862.15	1842.35	1834.34	6.03311	6.04045	6.04045	6.01618	6.00704	6.0037	3.68286	4.1456	4.1456	4.48173	4.25812	4.8253
	12892-10	3	SL019931	SYTL1	Q8IYJ3	84958	SYTL1	Human	RFU	Protein	20	71.05	72.6353	72.6353	72.1892	70.7684	72.2561	487.1	489.156	489.156	483.404	478.575	478.584	6.85574	6.73441	6.73441	6.69635	6.76255	6.62344	4.32785	4.50509	4.50509	5.1184	4.97228	5.47489
	12893-159	3	SL025892	IP16:HIN 2	Q16666	3428	IFI16	Human	RFU	Protein	20	148.3	148.203	148.203	149.702	148.133	148.705	2407.5	2400.23	2400.23	2396.81	2393.33	2406.11	16.234	16.1955	16.1955	16.0106	16.1566	16.1804	10.0083	10.5507	10.5507	12.0113	11.9386	14.1094
	12894-3	3	SL019946	PAXI1	Q6ZW49	22976	PAXIP1	Human	RFU	Protein	20	170.95	171.779	171.779	174.143	171.125	174.027	1672.9	1674.74	1674.74	1652.9	1646.31	1628.61	9.7859	9.7494	9.7494	9.49162	9.62055	9.35834	5.93859	6.28904	6.28904	6.80929	6.48378	7.62149
	12895-28	3	SL019952	DGKB	Q9Y6T7	1607	DGKB	Human	RFU	Protein	20	105.7	106.251	106.251	107.382	105.566	106.685	1964.3	1957.43	1957.43	1951.53	1950.72	1960.38	18.5837	18.4227	18.4227	18.1736	18.4788	18.3753	11.8725	12.0424	12.0424	13.8309	13.7306	15.4815
	12898-5	3	SL025418	Fc_MOUSE	Q99LC4			Mouse	RFU	Protein	20	11.7	11.8922	11.8922	11.5088	11.2152	11.0793	148.9	149.568	149.568	150.823	149.331	147.828	12.7265	12.577	12.577	13.105	13.3151	13.3427	6.02834	5.79598	5.79598	6.56556	7.78932	7.69482
	12900-29	3	SL025418	Fc_MOUSE	Q99LC4			Mouse	RFU	Protein	20	74.3	75.9781	75.9781	75.0712	70.421	72.6146	520.4	522.822	522.822	520.344	512.565	505.896	7.00404	6.88123	6.88123	6.93134	7.27858	6.96687	4.17824	4.14332	4.14332	4.47017	4.31255	4.5721
	12904-180	3	SL004440	cubilin	O60494	8029	CUBN	Human	RFU	Protein	20	17.65	18.0191	18.0191	17.8369	17.7222	18.2293	92.9	92.6479	92.6479	92.0508	91.7693	91.0976	5.26346	5.14166	5.14166	5.16069	5.17822	4.99732	3.48593	3.5119	3.5119	3.71383	3.83908	3.88851
	12906-137	3	SL025418	Fc_MOUSE	Q99LC4			Mouse	RFU	Protein	20	63.45	63.2186	63.2186	63.4012	62.9557	62.9862	666.3	666.297	666.297	662.009	657.491	658.783	10.5012	10.5396	10.5396	10.4416	10.4437	10.4592	7.22668	7.40091	7.40091	8.13424	8.06313	9.17226
	12912-25	3	SL025418	Fc_MOUSE	Q99LC4			Mouse	RFU	Protein	20	43.65	43.7965	43.7965	44.0512	43.1306	43.7939	476.1	471.78	471.78	466.062	467.497	460.248	10.9072	10.7721	10.7721	10.58	10.8391	10.5094	6.73885	6.48633	6.48633	6.96556	7.43387	7.09814
	12915-26	3	SL025418	Fc_MOUSE	Q99LC4			Mouse	RFU	Protein	20	105.7	106.835	106.835	107.334	107.015	107.408	749.5	745.098	745.098	733.486	737.086	723.158	7.09082	6.97429	6.97429	6.83369	6.88771	6.73283	4.79067	4.63386	4.63386	5.31873	5.08388	5.98503
	12916-3	3	SL019344	MTCP1	P56278	4515	MTCP1	Human	RFU	Protein	20	112.65	112.111	112.111	113.31	113.78	113.874	521.3	522.149	522.149	517.227	515.797	513.529	4.62761	4.65744	4.65744	4.56469	4.53329	4.50964	3.04587	3.25882	3.25882	3.63053	3.60699	4.03698
	12921-51	3	SL025418	Fc_MOUSE	Q99LC4			Mouse	RFU	Protein	20	18.8	18.9482	18.9482	18.4798	18.4999	18.8963	71.3	71.4398	71.4398	70.833	69.741	69.551	3.79255	3.77027	3.77027	3.83299	3.7698	3.68068	2.39262	2.44829	2.44829	2.61674	2.59192	2.76377
	12923-51	3	SL005401	Keratin 17	Q04695	3872	KRT17	Human	RFU	Protein	20	122.6	122.12	122.12	124.819	122.718	121.278	1124.3	1126.3	1126.3	1114.04	1108.97	1093.39	9.17047	9.22286	9.22286	8.92526	9.03669	9.01554	5.97714	5.91882	5.91882	6.6405	6.53472	7.53955
	12925-105	3	SL018508	AXIN2	Q9Y2T1	8313	AXIN2	Human	RFU	Protein	20	55.4	57.7188	57.7188	57.7106	57.153	55.5741	188	188.128	188.128	187.449	185.267	182.734	3.3935	3.25939	3.25939	3.24809	3.2416	3.28811	1.82702	1.92665	1.92665	1.90007	1.90633	2.00444
	12931-16	3	SL007088	MCR	P08235	4306	NR3C2	Human	RFU	Protein	20	30.9	31.1673	31.1673	31.2885	31.3897	31.087	489.1	487.556	487.556	485.181	485.966	485.056	15.8285	15.6432	15.6432	15.5067	15.4817	15.6032	9.90081	10.8047	10.8047	11.6738	11.2431	11.6913
	12933-17	3	SL019362	ENOX1	Q8TC92	55068	ENOX1	Human	RFU	Protein	20	24.25	23.9077	23.9077	24.0399	22.377	22.4878	257.5	257.237	257.237	256.447	247.133	246.953	10.6186	10.7596	10.7596	10.6675	11.044	10.9817	5.62842	5.99032	5.99032	6.19595	5.96526	6.68545
	12934-1	3	SL015312	HERC5	Q9UII4	51191	HERC5	Human	RFU	Protein	0.5	112.75	111.389	111.389	115.114	115.478	113.424	1070.2	1067.18	1067.18	1066.14	1059.52	1056.28	9.4918	9.58064	9.58064	9.26159	9.17506	9.31264	5.88022	6.49932	6.49932	6.59217	7.07816	7.82936
	12936-38	3	SL019347	RLBP1	P12271	6017	RLBP1	Human	RFU	Protein	20	84.6	83.6785	83.6785	84.5656	85.1189	85.1051	788.7	784.237	784.237	779.034	780.038	781.068	9.3227	9.37203	9.37203	9.21219	9.16411	9.17769	6.19317	6.39012	6.39012	7.18987	7.1659	8.22834
	12939-1	3	SL019437	RPAC1	O15160	9533	POLR1C	Human	RFU	Protein	20	124.55	124.492	124.492	125.836	120.11	120.056	752.7	750.096	750.096	748.921	731.713	729.339	6.04336	6.02526	6.02526	5.95155	6.09203	6.07499	3.86396	4.14846	4.14846	4.25803	3.52343	3.82523
	12940-35	3	SL010891	AL3B1	P43353	221	ALDH3B1	Human	RFU	Protein	20	138.8	142.45	142.45	143.821	142.118	141.563	532.1	532.957	532.957	526.217	524.776	527.107	3.83357	3.74138	3.74138	3.65882	3.69254	3.72349	2.47719	2.42941	2.42941	2.70952	2.84789	3.38226
	12941-24	3	SL025418	Fc_MOUSE	Q99LC4			Mouse	RFU	Protein	20	44.85	46.447	46.447	46.1955	44.8494	45.5436	198.5	198.52	198.52	196.407	196.625	193.415	4.42586	4.27411	4.27411	4.25164	4.38412	4.24681	2.92557	2.98037	2.98037	3.27041	3.15685	3.53468
	12945-33	3	SL013869	RAB18	Q9NP72	22931	RAB18	Human	RFU	Protein	20	58.3	59.0895	59.0895	57.9653	53.978	54.4655	4422.9	4445.11	4445.11	4459.36	4416.88	4476.85	75.8645	75.2268	75.2268	76.9316	81.8275	82.1961	36.3128	36.2833	36.2833	39.5759	49.2449	48.9091
	12954-71	3	SL005257	PPARa	Q07869	5465	PPARA	Human	RFU	Protein	20	85.45	85.3825	85.3825	85.9557	86.7893	84.8031	977.4	971.075	971.075	970.685	970.942	975.639	11.4383	11.3732	11.3732	11.2928	11.1874	11.5048	7.66889	7.72498	7.72498	8.86474	8.61594	9.69639
	12956-40	3	SL019438	KBP	Q96EK5	26128	KIFBP	Human	RFU	Protein	20	53.45	54.0668	54.0668	52.6018	52.786	53.5392	1967.4	1985.76	1985.76	1938.98	1931.28	1996.99	36.8082	36.7279	36.7279	36.8614	36.5869	37.2997	24.6079	25.3619	25.3619	29.8736	28.3096	31.6612
	12957-62	3	SL008041	UCR6	P14927	7381	UQCRB	Human	RFU	Protein	20	76.8	77.0739	77.0739	76.1842	76.6223	75.9623	316	314.668	314.668	312.904	314.53	312.789	4.11458	4.08267	4.08267	4.1072	4.10495	4.11769	2.70548	2.92745	2.92745	3.06425	3.0608	3.24792
	12958-8	3	SL025418	Fc_MOUSE	Q99LC4			Mouse	RFU	Protein	20	52.2	53.883	53.883	53.7668	52.6562	53.6517	299.7	298.019	298.019	291.3	290.101	287.685	5.74138	5.53086	5.53086	5.41784	5.50935	5.36208	3.90743	3.74763	3.74763	4.13799	4.2122	4.12466
	12960-9	3	SL007208	HXK4	P35557	2645	GCK	Human	RFU	Protein	0.5	58.6	59.0337	59.0337	61.537	60.7835	61.0968	2298.6	2282.33	2282.33	2263.9	2282.46	2293.36	39.2253	38.6615	38.6615	36.7892	37.5506	37.5364	24.6896	26.0235	26.0235	26.9384	27.2613	30.4853
	12963-1	3	SL015007	GP107	Q5VW38	57720	GPR107	Human	RFU	Protein	20	68	69.1602	69.1602	68.7348	68.7542	69.1823	137.6	137.175	137.175	134.981	135.563	136.714	2.02353	1.98344	1.98344	1.96379	1.9717	1.97614	1.41491	1.36628	1.36628	1.53039	1.55593	1.71914
	12968-2	3	SL008213	CSRP2	Q16527	1466	CSRP2	Human	RFU	Protein	20	90.45	90.781	90.781	91.7054	89.8975	90.4254	1321.9	1326.72	1326.72	1336.49	1301.04	1323.83	14.6147	14.6145	14.6145	14.5737	14.4725	14.64	9.46242	10.4456	10.4456	11.2456	10.1247	11.3767
	12970-35	3	SL007715	STAU2	Q9NUL3	27067	STAU2	Human	RFU	Protein	20	58.15	59.572	59.572	59.5998	58.3606	58.6655	211	210.917	210.917	209.873	208.929	207.597	3.62855	3.54054	3.54054	3.52137	3.57997	3.53866	2.54524	2.44524	2.44524	2.70055	2.74483	2.85602
	12975-11	3	SL002694	Keratin 20	P35900	54474	KRT20	Human	RFU	Protein	20	63.25	63.8484	63.8484	63.5921	63.3225	63.7012	853.7	855.401	855.401	842.136	839.882	838.997	13.4972	13.3974	13.3974	13.2428	13.2636	13.1708	9.10613	9.5704	9.5704	10.1653	9.98755	10.6488
	12976-49	3	SL001913	Vinexin b	O60504	10174	SORBS3	Human	RFU	Protein	20	76.9	76.703	76.703	75.5264	76.4675	76.0828	276.9	275.715	275.715	273.349	274.696	275.584	3.60078	3.59458	3.59458	3.61925	3.59232	3.62217	2.45261	2.47054	2.47054	2.85131	2.88809	3.22862
	12980-31	3	SL019459	RBM22	Q9NW64	55696	RBM22	Human	RFU	Protein	20	81.55	81.9979	81.9979	83.0107	81.359	81.3727	523.8	522.089	522.089	512.65	505.712	486.37	6.42305	6.36711	6.36711	6.17571	6.21581	5.97706	4.01226	4.36759	4.36759	5.00468	4.76672	4.94617
	12986-12	3	SL019466	LIN7C	Q9NUP9	55327	LIN7C	Human	RFU	Protein	20	48.1	48.6582	48.6582	46.3868	45.3535	45.6538	284.8	286.273	286.273	286.997	284.654	281.339	5.921	5.88335	5.88335	6.18703	6.27634	6.16244	3.15219	3.31371	3.31371	3.53131	3.4401	4.0195
	12987-12	3	SL019472	SRSF7	Q16629	6432	SRSF7	Human	RFU	Protein	20	163.45	164.273	164.273	164.122	164.763	167.088	1881.6	1872.57	1872.57	1880.49	1868.46	1853.46	11.5118	11.3991	11.3991	11.4579	11.3403	11.0927	6.95729	7.80266	7.80266	8.76073	8.31901	9.04951
	12988-49	3	SL007342	EWS	Q01844	2130	EWSR1	Human	RFU	Protein	20	141.25	140.237	140.237	139.8	139.572	141.364	2624.9	2613.85	2613.85	2586.31	2592.61	2607.41	18.5834	18.6388	18.6388	18.5001	18.5755	18.4447	11.864	12.3653	12.3653	13.575	13.6829	15.5564
	12990-39	3	SL005017	MAP3K3	Q99759	4215	MAP3K3	Human	RFU	Protein	20	69.1	69.5219	69.5219	69.456	69.3072	70.0889	211.2	210.459	210.459	208.98	208.696	207.785	3.05644	3.02723	3.02723	3.00882	3.01118	2.96459	2.0942	2.20733	2.20733	2.40098	2.3794	2.51172
	12991-49	3	SL019483	CUL9	Q8IWT3	23113	CUL9	Human	RFU	Protein	20	69.2	68.393	68.393	68.7285	68.6833	68.7586	257	256.709	256.709	256.39	254.264	251.41	3.71387	3.75344	3.75344	3.73047	3.70198	3.65641	2.36431	2.59916	2.59916	2.84582	2.71749	3.07797
	12993-21	3	SL016487	NPL4	Q8TAT6	55666	NPLOC4	Human	RFU	Protein	20	74.05	74.1585	74.1585	74.6067	73.5536	75.571	3000.8	3050.81	3050.81	3020.1	3000.33	3038.69	40.524	41.1391	41.1391	40.4803	40.7911	40.2097	24.3868	25.9854	25.9854	28.9622	29.5551	28.5962
	13007-66	3	SL012574	LCN10	Q6JVE6	414332	LCN10	Human	RFU	Protein	20	89.85	93.7203	93.7203	94.1068	90.4094	91.3087	912.7	913.96	913.96	908.797	879.034	878.123	10.158	9.75199	9.75199	9.65709	9.72281	9.61709	5.90362	6.19053	6.19053	6.82417	5.97538	6.58761
	13011-20	3	SL008108	RS10	P46783	6204	RPS10	Human	RFU	Protein	20	30.45	29.8685	29.8685	29.8403	28.6498	28.6868	583.5	588.491	588.491	588.301	580.716	584.404	19.1626	19.7027	19.7027	19.715	20.2695	20.3719	9.23259	8.99782	8.99782	9.81558	10.3074	11.1542
	13013-41	3	SL019524	PRKN2	O60260	5071	PRKN	Human	RFU	Protein	20	152	154.227	154.227	158.003	155.079	154.705	1061.1	1059.46	1059.46	1054.59	1045.78	1063.04	6.98092	6.86945	6.86945	6.67452	6.7435	6.87139	4.35323	4.38046	4.38046	4.97394	4.96186	5.9934
	13021-12	3	SL025418	Fc_MOUSE	Q99LC4			Mouse	RFU	Protein	20	211.7	214.562	214.562	216.705	211.291	214.852	920.3	918.088	918.088	915.185	907.893	895.888	4.34719	4.27889	4.27889	4.22318	4.29687	4.16979	2.72117	2.60588	2.60588	3.05202	2.88885	3.47673
	13022-20	3	SL019515	P5I11	O14683	9537	TP53I11	Human	RFU	Protein	0.5	41.8	42.8647	42.8647	43.4352	43.1773	42.4581	3300.7	3295.3	3295.3	3252.23	3293.68	3280.11	78.9641	76.8769	76.8769	74.8755	76.2826	77.2552	43.98	42.3297	42.3297	42.1074	44.1844	48.7265
	13023-8	3	SL025418	Fc_MOUSE	Q99LC4			Mouse	RFU	Protein	20	35.55	35.419	35.419	35.224	35.0436	35.0663	229.1	229.288	229.288	224.823	223.797	217.849	6.44444	6.47359	6.47359	6.38268	6.38625	6.21248	4.55467	4.70376	4.70376	5.13475	4.95653	5.01801
	13025-4	3	SL019541	FRS2	Q8WU20	10818	FRS2	Human	RFU	Protein	20	150.35	152.663	152.663	150.505	152.388	150.499	484.3	481.921	481.921	476.78	481.024	482.363	3.22115	3.15677	3.15677	3.16786	3.15658	3.20509	2.10245	2.03602	2.03602	2.30728	2.33057	2.7424
	13027-20	3	SL019531	CBX7	O95931	23492	CBX7	Human	RFU	Protein	20	146.4	149.092	149.092	149.878	149.52	149.242	473.8	473.494	473.494	469.392	467.861	467.724	3.23634	3.17585	3.17585	3.13184	3.12908	3.134	2.10204	2.07108	2.07108	2.28254	2.25962	2.78691
	13028-2	3	SL025418	Fc_MOUSE	Q99LC4			Mouse	RFU	Protein	20	56.5	57.956	57.956	57.9566	56.9851	57.2958	3335.7	3327.51	3327.51	3287.99	3270.64	3253.08	59.0389	57.4144	57.4144	56.7319	57.3946	56.777	37.9057	40.4349	40.4349	42.4883	37.7806	37.0085
	13032-1	3	SL014943	BECN1	Q14457	8678	BECN1	Human	RFU	Protein	20	58.55	59.5217	59.5217	60.048	59.3441	59.8798	217.8	217.592	217.592	216.34	213.852	212.881	3.7199	3.65568	3.65568	3.60279	3.6036	3.55514	2.50201	2.47019	2.47019	2.7522	2.62712	3.0513
	13039-1	3	SL019546	PP1R8	Q12972	5511	PPP1R8	Human	RFU	Protein	20	61.4	61.4582	61.4582	62.5004	58.8768	59.9516	442.1	440.488	440.488	440.722	432.614	432.585	7.20033	7.16728	7.16728	7.05151	7.34778	7.21558	4.07841	4.1328	4.1328	4.26363	4.82158	4.82819
	13041-47	3	SL007634	TRAF4	Q9BUZ4	9618	TRAF4	Human	RFU	Protein	20	176.85	179.495	179.495	179.631	178.005	177.706	520.8	515.488	515.488	511.361	509.313	512.017	2.94487	2.87188	2.87188	2.84674	2.86123	2.88126	1.80771	1.83314	1.83314	1.92682	2.00276	2.44262
	13042-7	3	SL019583	KCA10	Q16322	3744	KCNA10	Human	RFU	Protein	20	188.75	187.579	187.579	188.904	188.474	191.005	3349.6	3330.65	3330.65	3322.18	3317.36	3355.02	17.7462	17.756	17.756	17.5866	17.6012	17.5651	10.443	11.4343	11.4343	13.0774	12.592	14.5711
	13043-157	3	SL007491	ATAD2	Q6PL18	29028	ATAD2	Human	RFU	Protein	20	55.45	56.2394	56.2394	55.7596	55.6125	55.1286	167.2	166.447	166.447	165.63	163.535	164.463	3.01533	2.95961	2.95961	2.97043	2.94062	2.98325	1.92294	2.05543	2.05543	2.25369	2.1996	2.52333
	13044-5	3	SL007627	TS101	Q99816	7251	TSG101	Human	RFU	Protein	20	61.4	60.4407	60.4407	61.9562	62.1896	63.0105	4199.3	4194.38	4194.38	4207.02	4232.76	4318.54	68.3925	69.3967	69.3967	67.9032	68.0622	68.5369	42.8938	47.5374	47.5374	54.1385	53.9495	53.7304
	13053-6	3	SL015342	S6A14	Q9UN76	11254	SLC6A14	Human	RFU	Protein	20	126.7	126.657	126.657	129.524	129.631	129.49	1656	1662.68	1662.68	1646.23	1647.82	1637.96	13.0702	13.1274	13.1274	12.7098	12.7116	12.6494	7.86885	8.65758	8.65758	9.12614	9.26861	10.2471
	13054-87	3	SL008767	Profilin II	P35080	5217	PFN2	Human	RFU	Protein	0.5	156.25	155.063	155.063	161.088	159.901	159.264	2897.9	2887.23	2887.23	2892.69	2881.46	2846.61	18.5466	18.6197	18.6197	17.9572	18.0203	17.8736	11.3532	12.9154	12.9154	13.3836	13.8732	14.8273
	13055-53	3	SL019564	PSD1	A5PKW4	5662	PSD	Human	RFU	Protein	20	65.95	67.8971	67.8971	67.1567	65.5057	66.8228	586.2	587.321	587.321	586.554	579.228	570.645	8.88855	8.65017	8.65017	8.73411	8.8424	8.53968	5.30738	5.55228	5.55228	5.88169	5.54783	6.16829
	13056-18	3	SL019585	S6A16	Q9GZN6	28968	SLC6A16	Human	RFU	Protein	20	59.4	59.4074	59.4074	59.8539	60.5271	59.793	214.3	214.416	214.416	211.801	212.638	210.518	3.60774	3.60925	3.60925	3.53864	3.5131	3.52077	2.38376	2.5562	2.5562	2.72153	2.66947	2.94656
	13059-33	3	SL019557	RIFK	Q969G6	55312	RFK	Human	RFU	Protein	20	91.6	92.093	92.093	93.6442	92.4598	92.1416	923.2	914.097	914.097	914.375	911.174	899.807	10.0786	9.9258	9.9258	9.76436	9.85481	9.76548	6.73377	6.81699	6.81699	7.8852	7.58251	8.80694
	13062-4	3	SL016378	GMFG	O60234	9535	GMFG	Human	RFU	Protein	20	104.5	107.103	107.103	106.714	106.526	105.131	3528.7	3529.22	3529.22	3524.79	3499.93	3620.23	33.7675	32.9517	32.9517	33.0301	32.8553	34.4353	22.4044	21.4405	21.4405	25.3127	24.5518	29.3672
	13066-42	3	SL015023	EDC4	Q6P2E9	23644	EDC4	Human	RFU	Protein	0.5	64.35	64.7018	64.7018	65.3099	64.6227	63.6072	2020	2008.85	2008.85	2015.02	2015.82	2022.37	31.3908	31.0478	31.0478	30.8532	31.1937	31.7946	19.1288	20.5237	20.5237	21.6383	20.7191	25.6997
	13067-5	3	SL009424	KGP1B	Q13976	5592	PRKG1	Human	RFU	Protein	0.5	92.9	93.6703	93.6703	97.9469	95.2979	93.8335	2085.6	2081.74	2081.74	2077.82	2060.02	2088.59	22.4499	22.2241	22.2241	21.2138	21.6166	22.2585	14.802	15.6736	15.6736	15.7833	17.112	17.6391
	13068-139	3	SL006984	CCS	O14618	9973	CCS	Human	RFU	Protein	20	36.25	36.2903	36.2903	36.0232	35.0565	35.0193	194.7	194.986	194.986	194.408	193.74	192.479	5.37103	5.37295	5.37295	5.39675	5.52651	5.49636	2.85275	2.83085	2.83085	3.10635	3.21983	3.51269
	13073-14	3	SL019559	AN32A	P39687	8125	ANP32A	Human	RFU	Protein	20	74.5	75.0298	75.0298	76.0813	74.8012	74.7635	1101.4	1098.06	1098.06	1099.26	1098.48	1117.07	14.7839	14.635	14.635	14.4485	14.6853	14.9414	9.3339	9.85344	9.85344	9.99318	10.0901	10.7926
	13076-4	3	SL018149	FXR1	P51114	8087	FXR1	Human	RFU	Protein	20	80.65	81.4496	81.4496	82.4006	80.2461	80.1612	1365.4	1358.51	1358.51	1341.93	1304.18	1308.94	16.9299	16.6792	16.6792	16.2855	16.2523	16.3288	10.3518	11.0242	11.0242	12.5429	11.3567	13.1324
	13078-3	3	SL014793	CETN2	P41208	1069	CETN2	Human	RFU	Protein	0.5	117.05	119.063	119.063	119.553	119.995	115.444	2699.3	2710.09	2710.09	2679.49	2698.6	2710.53	23.0611	22.7619	22.7619	22.4126	22.4892	23.4791	12.6698	13.202	13.202	14.5675	14.7837	15.5112
	13082-9	3	SL011294	UN45A	Q9H3U1	55898	UNC45A	Human	RFU	Protein	20	66.1	67.6894	67.6894	67.267	68.1968	67.0082	2762.3	2766.44	2766.44	2763.68	2782.91	2857.32	41.7897	40.8695	40.8695	41.0851	40.8071	42.6414	27.2551	27.8497	27.8497	32.1853	30.8517	35.271
	13083-18	3	SL013025	SYVC	P26640	7407	VARS1	Human	RFU	Protein	20	77.65	77.4996	77.4996	78.0002	76.1215	76.4494	1245.2	1244.53	1244.53	1236.58	1233	1236.57	16.0361	16.0585	16.0585	15.8536	16.1978	16.175	9.85127	10.8731	10.8731	11.2233	10.9769	12.0702
	13085-18	3	SL025874	GLP1R:CD	P43220	2740	GLP1R	Human	RFU	Protein	20	176.4	178.106	178.106	182.274	181.788	181.53	618.1	613.885	613.885	610.754	610.473	611.737	3.50397	3.44673	3.44673	3.35075	3.35815	3.3699	2.17144	2.1656	2.1656	2.51604	2.47066	2.999
	13088-397	3	SL000137	BTC	P35070	685	BTC	Human	RFU	Protein	20	143.9	146.38	146.38	148.576	149.756	148.85	405.3	404.267	404.267	398.39	396.718	400.52	2.81654	2.76177	2.76177	2.6814	2.64909	2.69077	1.75721	1.80492	1.80492	2.08996	2.08389	2.34998
	13089-6	3	SL003349	HIF-1a	Q16665	3091	HIF1A	Human	RFU	Protein	20	56.05	56.4662	56.4662	57.0896	56.7088	57.4094	314.7	315.592	315.592	309.004	309.873	309.017	5.61463	5.58905	5.58905	5.41261	5.46428	5.38269	3.65718	3.92923	3.92923	4.18161	3.99303	4.56793
	13090-17	3	SL004827	S100A6	P06703	6277	S100A6	Human	RFU	Protein	0.5	106.25	107.686	107.686	112.318	108.81	110.945	1641.5	1641.32	1641.32	1619.15	1604.81	1619.31	15.4494	15.2417	15.2417	14.4158	14.7488	14.5956	8.9455	8.84247	8.84247	8.63835	9.24443	10.1673
	13093-6	3	SL005430	SECTM1	Q8WVN6	6398	SECTM1	Human	RFU	Protein	0.5	116.9	117.431	117.431	117.478	120.28	121.014	887.1	884.688	884.688	879.653	876.856	875.594	7.58854	7.5337	7.5337	7.48779	7.29012	7.23549	4.59876	5.10233	5.10233	5.16313	4.9309	5.96177
	13094-75	3	SL018509	RSPO3	Q9BXY4	84870	RSPO3	Human	RFU	Protein	20	128.55	130.182	130.182	132.732	132.41	131.399	995.7	995.019	995.019	998.738	998.236	988.952	7.74562	7.64331	7.64331	7.52446	7.53896	7.52634	5.10484	5.07345	5.07345	5.80616	5.73729	6.70259
	13095-51	3	SL005357	PSP	P05451	5967	REG1A	Human	RFU	Protein	0.5	34.15	34.429	34.429	34.3738	33.5242	33.4869	7828.5	7833.01	7833.01	7745.62	7708.92	7777.71	229.239	227.512	227.512	225.335	229.951	232.261	139.421	145.769	145.769	170.327	164.706	178.973
	13097-11	3	SL003774	Apoptosis regulator Bcl-W	Q92843	599	BCL2L2	Human	RFU	Protein	20	68.15	68.1835	68.1835	69.346	68.9915	69.2799	494.2	491.922	491.922	490.515	491.535	490.977	7.25165	7.21468	7.21468	7.07345	7.12456	7.08686	4.83798	4.84472	4.84472	5.50931	5.55995	6.27286
	13098-93	3	SL003320	VEGF-D	O43915	2277	VEGFD	Human	RFU	Protein	20	92.75	93.9817	93.9817	93.3911	94.139	93.8857	14381.2	14449.5	14449.5	14418.5	14346	14408.7	155.053	153.748	153.748	154.389	152.391	153.471	102.723	106.405	106.405	118.186	119.141	128.874
	13101-60	3	SL007631	SOST	Q9BQB4	50964	SOST	Human	RFU	Protein	20	403.05	406.89	406.89	409.015	408.412	409.742	2469.7	2464.12	2464.12	2447.32	2471.6	2440.33	6.12753	6.05598	6.05598	5.98344	6.05174	5.95577	3.73461	3.77541	3.77541	4.19936	4.40578	5.18309
	13102-1	3	SL012769	FAM3D	Q96BQ1	131177	FAM3D	Human	RFU	Protein	20	114.3	114.8	114.8	117.109	118.297	115.991	4296	4266.31	4266.31	4225.07	4231.45	4220.77	37.5853	37.163	37.163	36.0781	35.7696	36.3888	24.1281	24.5382	24.5382	28.1349	26.6811	30.4904
	13103-125	3	SL009328	CSH	P0DML2|P0DML3	1442|1442	CSH1|CSH2	Human	RFU	Protein	0.5	106.3	108.415	108.415	104.747	106.108	100.427	887.3	882.402	882.402	879.272	870.541	873.582	8.34713	8.13915	8.13915	8.39424	8.2043	8.69866	4.34844	4.10013	4.10013	4.43971	4.83945	5.19571
	13104-32	3	SL008614	EFNB1	P98172	1947	EFNB1	Human	RFU	Protein	0.5	81.6	80.4633	80.4633	82.5739	83.6568	83.9672	1287.5	1295.55	1295.55	1284.48	1279.66	1289.17	15.7782	16.1012	16.1012	15.5556	15.2966	15.3533	10.0312	11.0404	11.0404	11.6726	11.265	13.3384
	13105-7	3	SL007311	SNP25	P60880	6616	SNAP25	Human	RFU	Protein	20	110.75	111.695	111.695	113.981	109.985	110.49	946.5	951.68	951.68	940.176	921.689	911.618	8.54628	8.52036	8.52036	8.24857	8.38011	8.25068	5.30252	5.83016	5.83016	6.11758	5.86644	6.4194
	13107-9	3	SL008402	LYPD3	O95274	27076	LYPD3	Human	RFU	Protein	20	96.85	96.4908	96.4908	96.7861	96.1035	97.1282	1052.5	1056.58	1056.58	1047.06	1050.86	1047.73	10.8673	10.95	10.95	10.8182	10.9347	10.7871	6.43337	7.22856	7.22856	8.1313	7.862	8.86509
	13109-82	3	SL008810	NEGR1	Q7Z3B1	257194	NEGR1	Human	RFU	Protein	0.5	132.1	129.172	129.172	133.375	132.53	135.26	3303	3313.34	3313.34	3285.31	3305.46	3314.8	25.0038	25.6505	25.6505	24.6321	24.9412	24.5069	15.32	17.2034	17.2034	18.2962	17.9619	18.4641
	13111-79	3	SL007223	BCL6	P41182	604	BCL6	Human	RFU	Protein	20	288.6	292.535	292.535	285.329	280.472	277.405	1701.2	1704.49	1704.49	1685.53	1661.83	1623.93	5.89466	5.8266	5.8266	5.9073	5.92512	5.85399	2.86832	2.80466	2.80466	3.0135	3.27105	3.16596
	13112-179	3	SL009349	FSTL1	Q12841	11167	FSTL1	Human	RFU	Protein	0.5	54.75	54.9157	54.9157	56.7934	55.0919	56.4973	26615.2	26573.6	26573.6	26413.2	26098.1	26177.4	486.122	483.897	483.897	465.076	473.719	463.339	295.724	314.61	314.61	324.652	326.576	360.384
	13113-7	3	SL002688	Osteopontin	P10451	6696	SPP1	Human	RFU	Protein	0.5	51.55	52.1571	52.1571	52.545	51.8439	52.3125	706	702.183	702.183	696.967	689.655	691.068	13.6954	13.4628	13.4628	13.2642	13.3025	13.2104	8.60451	8.55953	8.55953	9.09394	9.10027	11.1695
	13114-50	3	SL006230	Lumican	P51884	4060	LUM	Human	RFU	Protein	0.005	157.2	157.835	157.835	161.499	161.524	165.182	6599.1	6616	6616	6552.36	6582.52	6574.78	41.979	41.9171	41.9171	40.5722	40.7525	39.8032	23.0174	24.9164	24.9164	25.6989	26.267	28.1032
	13116-25	3	SL008931	CD177	Q8N6Q3	57126	CD177	Human	RFU	Protein	0.5	61	61.2355	61.2355	60.977	60.4721	59.6155	515.8	510.116	510.116	508.907	507.916	511.983	8.45574	8.33039	8.33039	8.34589	8.39919	8.58809	5.92874	5.6608	5.6608	6.14625	6.40392	6.27133
	13117-232	3	SL018256	CHKB	Q9Y259	1120	CHKB	Human	RFU	Protein	0.5	73.55	74.1222	74.1222	75.1913	75.7704	76.5913	2493.8	2508.57	2508.57	2477.07	2423.67	2401.59	33.9062	33.8437	33.8437	32.9436	31.987	31.3559	21.2148	22.9898	22.9898	22.9291	22.0527	26.4976
	13118-5	3	SL011888	SMOC1	Q9H4F8	64093	SMOC1	Human	RFU	Protein	0.5	64.6	65.9272	65.9272	67.0098	66.9358	67.2662	2409.5	2416.49	2416.49	2393.33	2375.16	2374.67	37.2988	36.6539	36.6539	35.7162	35.4842	35.3025	23.7741	24.0579	24.0579	25.1403	24.0641	28.0136
	13119-26	3	SL004467	protein Z inhibitor	Q9UK55	51156	SERPINA10	Human	RFU	Protein	0.5	188.6	187.358	187.358	190.787	189.615	190.634	8880.9	8832.52	8832.52	8791.78	8757.25	8681.17	47.0885	47.1424	47.1424	46.0816	46.1843	45.5384	30.2483	31.8259	31.8259	33.9417	33.283	39.3343
	13122-19	3	SL008360	FLRT2	O43155	23768	FLRT2	Human	RFU	Protein	20	126.4	127.282	127.282	129.504	129.983	128.807	10565.6	10620.8	10620.8	10506.9	10463.1	10579.4	83.5886	83.4427	83.4427	81.132	80.496	82.1334	53.187	52.7067	52.7067	59.5535	52.4008	63.3054
	13123-3	3	SL025865	FLRT3:ECD	Q9NZU0	23767	FLRT3	Human	RFU	Protein	20	87.2	88.9242	88.9242	88.0086	87.808	87.6236	3389	3403.83	3403.83	3361.84	3358.61	3329.68	38.8647	38.2778	38.2778	38.199	38.2495	37.9998	25.113	24.4416	24.4416	27.4277	27.0464	32.0968
	13124-20	3	SL018587	ISLR2	Q6UXK2	57611	ISLR2	Human	RFU	Protein	20	187.95	190.259	190.259	194.935	193.183	196.579	3421.8	3419.02	3419.02	3374.15	3368.4	3361.39	18.2059	17.9704	17.9704	17.3091	17.4364	17.0994	10.6864	11.2001	11.2001	12.2828	12.0882	14.2084
	13125-45	3	SL000616	Vitronectin	P04004	7448	VTN	Human	RFU	Protein	0.005	217	216.411	216.411	223.798	221.744	223.581	4470.2	4450.93	4450.93	4429.28	4398.81	4390.49	20.6	20.567	20.567	19.7914	19.8373	19.6372	12.0328	12.3291	12.3291	11.338	11.7524	13.5667
	13126-52	3	SL008631	DSC2	Q02487	1824	DSC2	Human	RFU	Protein	0.5	65.85	67.2046	67.2046	67.0751	67.1496	65.9598	1767.2	1767.71	1767.71	1757.96	1747.06	1775.88	26.8368	26.3034	26.3034	26.2089	26.0174	26.9236	18.4854	17.7174	17.7174	19.2292	19.5118	21.4763
	13129-40	3	SL007070	LDLR	P01130	3949	LDLR	Human	RFU	Protein	20	63.05	63.5242	63.5242	62.8416	63.1495	63.1934	185.8	184.916	184.916	182.292	182.105	183.668	2.94687	2.91095	2.91095	2.90082	2.88372	2.90645	1.95992	2.00691	2.00691	2.41952	2.35857	2.37721
	13130-150	3	SL007272	HXK2	P52789	3099	HK2	Human	RFU	Protein	20	152.9	153.395	153.395	153.061	154.46	154.918	584.9	585.626	585.626	577.995	580.126	578.094	3.82538	3.81778	3.81778	3.77623	3.75583	3.73162	2.39321	2.40661	2.40661	2.59559	2.61666	3.13964
	13131-5	3	SL011180	HXK1	P19367	3098	HK1	Human	RFU	Protein	20	245.7	245.067	245.067	249.417	237.971	249.9	1979.1	1971.5	1971.5	1955.59	1925.62	1910.14	8.05495	8.04472	8.04472	7.84065	8.09185	7.64363	4.84836	5.02953	5.02953	5.50361	4.8421	5.59156
	13132-14	3	SL008522	SEM5A	Q13591	9037	SEMA5A	Human	RFU	Protein	20	161	164.457	164.457	162.948	164.351	164.887	5619.9	5616.79	5616.79	5562.7	5560.91	5622.51	34.9062	34.1535	34.1535	34.1378	33.8356	34.0992	22.6838	21.7445	21.7445	23.8872	23.9797	26.8068
	13133-73	3	SL007033	LTBP4	Q8N2S1	8425	LTBP4	Human	RFU	Protein	20	52.05	52.7742	52.7742	52.2356	52.31	52.1632	20011	20006.5	20006.5	19844.3	19818.9	20058.7	384.457	379.097	379.097	379.9	378.874	384.537	260.56	271.267	271.267	299.814	285.737	320.005
	13228-75	3	SL001999	MDM2	Q00987	4193	MDM2	Human	RFU	Protein	20	87.4	86.2588	86.2588	87.9611	89.1511	87.5955	611.9	609.887	609.887	603.738	609.604	605.488	7.00114	7.07043	7.07043	6.8637	6.83787	6.91232	4.46154	4.40996	4.40996	5.13909	4.9973	5.8668
	13229-20	3	SL019996	MDM4	O15151	4194	MDM4	Human	RFU	Protein	20	138.95	140.296	140.296	140.237	139.476	139.754	750.3	748.578	748.578	741.613	748.395	732.816	5.39978	5.33571	5.33571	5.28828	5.36577	5.24362	3.35405	3.39486	3.39486	3.91909	3.66861	4.19575
	13230-174	3	SL019999	IgG2, Kappa	P01859	3501	IGHG2	Human	RFU	Protein	20	46.6	47.8201	47.8201	47.8037	48.2222	48.3908	174.1	173.787	173.787	172.405	170.22	170.582	3.73605	3.63418	3.63418	3.60652	3.52991	3.52509	2.4573	2.50605	2.50605	2.78528	2.69515	2.77823
	13231-90	3	SL020001	IgG4, Kappa	P01861	3503	IGHG4	Human	RFU	Protein	0.5	64.25	64.722	64.722	65.7208	66.7727	66.792	878.9	878.887	878.887	870.247	864.238	860.792	13.6794	13.5794	13.5794	13.2416	12.943	12.8877	8.08184	8.81161	8.81161	9.17608	9.09604	10.9126
	13236-25	3	SL012449	WNT3A	P56704	89780	WNT3A	Human	RFU	Protein	0.5	115.65	114.651	114.651	116.269	119.536	117.008	3976	3977	3977	3942.52	3927.12	3893.04	34.3796	34.6878	34.6878	33.9086	32.853	33.2715	21.7684	24.4788	24.4788	26.0209	23.3364	27.8505
	13240-170	3	SL019993	SHAN1	Q9Y566	50944	SHANK1	Human	RFU	Protein	20	32.9	32.6369	32.6369	32.9156	32.9505	33.164	132	130.829	130.829	129.818	130.155	129.582	4.01216	4.00861	4.00861	3.94398	3.95003	3.9073	2.69939	2.81537	2.81537	2.96952	3.04176	3.2643
	13242-134	3	SL019995	SHAN3	Q9BYB0		SHANK3	Human	RFU	Protein	20	36.15	37.419	37.419	37.3145	37.7409	37.6491	897.9	899.822	899.822	893.462	888.554	910.145	24.8382	24.0472	24.0472	23.9441	23.5436	24.1744	16.2076	15.9109	15.9109	18.263	17.5007	19.8935
	13256-21	3	SL019993	SHAN1	Q9Y566	50944	SHANK1	Human	RFU	Protein	20	236.3	241.392	241.392	240.926	243.838	242.065	894	892.509	892.509	889.143	889.652	873.224	3.78333	3.69735	3.69735	3.69053	3.64854	3.60739	2.33848	2.34955	2.34955	2.74797	2.79633	3.29824
	13268-45	3	SL012434	WNT5A	P41221	7474	WNT5A	Human	RFU	Protein	0.5	66	66.0393	66.0393	66.3897	67.236	65.7516	845.1	843.999	843.999	836.7	838.285	842.477	12.8045	12.7802	12.7802	12.6028	12.4678	12.813	8.16522	9.08401	9.08401	9.76805	8.87781	10.2662
	13374-4	3	SL012530	DB113	Q30KQ7	245927	DEFB113	Human	RFU	Protein	20	71.25	70.7924	70.7924	70.0601	70.6016	70.5789	6999.4	7048.4	7048.4	6994.69	6985.06	6971.69	98.2372	99.5644	99.5644	99.8384	98.9363	98.7787	66.5026	67.0548	67.0548	76.7751	76.52	84.1804
	13375-48	3	SL020085	SNG3	O43761	9143	SYNGR3	Human	RFU	Protein	20	67.65	68.0537	68.0537	68.6474	68.1629	68.3901	296.4	296.146	296.146	292.592	290.72	289.715	4.38137	4.35165	4.35165	4.26225	4.26507	4.23621	2.99697	2.9871	2.9871	3.29168	3.24086	3.47051
	13377-3	3	SL020095	C56D1	Q8N8Q1	284613	CYB561D1	Human	RFU	Protein	20	183.8	184.766	184.766	190.505	188.394	188.749	1911.9	1909.34	1909.34	1902.11	1880.08	1877.43	10.4021	10.3338	10.3338	9.98454	9.97948	9.94671	6.20646	6.59838	6.59838	7.33828	7.31144	8.55696
	13378-80	3	SL020102	YD286	A6NC05	401207	C5orf63	Human	RFU	Protein	20	105.7	106.188	106.188	109.392	107.525	108.07	1042.2	1035.28	1035.28	1037.06	1035.52	1024.51	9.85998	9.74951	9.74951	9.48022	9.63048	9.48009	6.1962	6.54776	6.54776	6.99766	6.99147	8.12695
	13381-49	3	SL008831	B4GT1	P15291	2683	B4GALT1	Human	RFU	Protein	0.5	114.95	112.269	112.269	113.522	113.608	114.936	25466	25542.6	25542.6	25271.5	25476.6	25548.4	221.54	227.513	227.513	222.613	224.251	222.284	139.197	156.167	156.167	175.154	162.593	185.703
	13384-110	3	SL008015	FUMH	P07954	2271	FH	Human	RFU	Protein	20	77.95	78.1563	78.1563	78.6355	77.5293	78.2452	920.3	919.261	919.261	913.468	912.127	913.059	11.8063	11.7618	11.7618	11.6165	11.7649	11.6692	7.75316	7.95974	7.95974	9.37533	9.43306	9.94903
	13386-248	3	SL020103	RNF34	Q969K3	80196	RNF34	Human	RFU	Protein	20	266.9	273.651	273.651	276.415	277.673	274.924	820.8	816.154	816.154	809.799	808.579	807.814	3.07531	2.98246	2.98246	2.92964	2.91198	2.93832	1.8744	1.84173	1.84173	1.98583	1.95202	2.47184
	13387-55	3	SL015293	EHF	Q9NZC4	26298	EHF	Human	RFU	Protein	20	104.7	104.544	104.544	103.027	104.384	103.461	371.2	370.149	370.149	366.151	367.358	362.458	3.54537	3.54061	3.54061	3.55394	3.51929	3.50333	2.22342	2.21282	2.21282	2.59191	2.57824	3.11323
	13388-57	3	SL012430	NEC1	P29120	5122	PCSK1	Human	RFU	Protein	20	288.5	292.147	292.147	291.34	289.547	293.096	1865.5	1853.87	1853.87	1847.53	1840.24	1845.62	6.4662	6.34569	6.34569	6.34148	6.35557	6.29699	3.88848	3.86425	3.86425	4.29819	4.27365	5.47874
	13389-8	3	SL025418	Fc_MOUSE	Q99LC4			Mouse	RFU	Protein	0.5	63.85	65.2698	65.2698	65.2174	66.0799	65.383	1967.1	1968.9	1968.9	1950.09	1957.65	1947.23	30.8081	30.1656	30.1656	29.9014	29.6255	29.7819	19.3137	18.4684	18.4684	19.2314	18.8804	21.8674
	13392-13	3	SL008814	AT1B1	P05026	481	ATP1B1	Human	RFU	Protein	0.5	66.75	66.3452	66.3452	69.14	68.4221	69.93	3269.2	3263.83	3263.83	3262.77	3267.72	3254.65	48.9768	49.1947	49.1947	47.1908	47.7583	46.5416	30.2704	34.776	34.776	33.0861	34.0854	37.2494
	13393-46	3	SL015189	DERL1	Q9BUN8	79139	DERL1	Human	RFU	Protein	20	61.5	61.6762	61.6762	62.5505	63.6647	62.5701	1448	1463.81	1463.81	1445.91	1460.97	1451.95	23.5447	23.7338	23.7338	23.1159	22.9479	23.2051	15.5282	16.2935	16.2935	17.8592	17.2894	18.9056
	13397-88	3	SL004533	HBD-2	O15263	100289462	DEFB4A	Human	RFU	Protein	20	137.5	137.63	137.63	133.718	134.912	133.678	10244.5	10202.4	10202.4	10147.9	10156.6	10069.8	74.5055	74.1292	74.1292	75.8902	75.2832	75.3287	47.0471	47.4657	47.4657	58.3424	55.4679	59.2487
	13399-33	3	SL020071	RELL1	Q8IUW5	768211	RELL1	Human	RFU	Protein	20	79.3	80.1079	80.1079	78.8259	78.721	79.0359	348.9	348.164	348.164	346.117	345.559	344.828	4.39975	4.34619	4.34619	4.39091	4.38966	4.36293	2.89423	2.95569	2.95569	3.32547	3.27576	3.80241
	13403-5	3	SL013779	ETV5	P41161	2119	ETV5	Human	RFU	Protein	20	239.9	246.125	246.125	247.239	244	243.834	378.6	377.141	377.141	372.734	370.611	374.648	1.57816	1.53232	1.53232	1.50759	1.5189	1.53649	1.01054	1.05345	1.05345	1.01977	1.04299	1.24208
	13405-61	3	SL012422	ISK2	P20155	6691	SPINK2	Human	RFU	Protein	20	54.1	53.593	53.593	53.5193	53.6627	54.0764	451	448.432	448.432	443.357	444.375	440.372	8.33641	8.36737	8.36737	8.28406	8.28089	8.14351	5.52696	5.80834	5.80834	6.55365	6.39032	6.39876
	13406-161	3	SL014270	CLM6	Q08708	10871	CD300C	Human	RFU	Protein	20	154.75	158.059	158.059	157.831	158.53	158.631	946.9	942.216	942.216	923.849	928.736	907.846	6.1189	5.96118	5.96118	5.8534	5.85844	5.72302	3.81815	3.79126	3.79126	4.2511	4.19105	5.02967
	13408-23	3	SL010391	WFKN2	Q8TEU8	124857	WFIKKN2	Human	RFU	Protein	0.5	86.95	86.7569	86.7569	88.0072	88.764	90.5359	3002	3001.2	3001.2	2964.12	2959.22	2960.7	34.5256	34.5932	34.5932	33.6804	33.3381	32.7019	22.8811	24.3998	24.3998	24.6862	23.5576	27.9287
	13409-9	3	SL025418	Fc_MOUSE	Q99LC4			Mouse	RFU	Protein	20	175.7	175.87	175.87	180.249	177.519	177.992	782.1	775.795	775.795	771.611	770.706	773.156	4.45134	4.41119	4.41119	4.2808	4.34155	4.34376	2.76165	2.91551	2.91551	3.18185	3.21198	3.82418
	13411-21	3	SL020111	RNF41	Q9H4P4	10193	RNF41	Human	RFU	Protein	20	250.4	252.808	252.808	248.122	246.779	249.041	740.3	741.764	741.764	736.259	727.01	735.987	2.95647	2.9341	2.9341	2.96733	2.946	2.95528	1.93088	1.89778	1.89778	2.05716	2.11707	2.51704
	13412-5	3	SL012556	WFDC6	Q9BQY6	140870	WFDC6	Human	RFU	Protein	20	45.95	45.9934	45.9934	47.01	47.0039	46.4493	174.6	174.3	174.3	172.102	172.916	169.488	3.79978	3.78967	3.78967	3.66097	3.67875	3.64889	2.46959	2.47537	2.47537	2.87349	2.95	3.20156
	13416-8	3	SL020086	T132D	Q14C87	121256	TMEM132D	Human	RFU	Protein	20	90.2	90.5313	90.5313	91.4527	90.9864	90.9703	5117.5	5132.98	5132.98	5076.46	5070.44	5058.53	56.735	56.6985	56.6985	55.5091	55.7274	55.6064	37.5734	39.0634	39.0634	42.3975	43.5786	49.4295
	13421-17	3	SL020080	KISHB	Q9NRX6	56900	TMEM167B	Human	RFU	Protein	20	120	121.792	121.792	123.007	124.599	122.963	459.6	458.705	458.705	452.989	454.037	455.541	3.83	3.76631	3.76631	3.68263	3.64399	3.70471	2.50463	2.48886	2.48886	2.73797	2.7577	3.36821
	13422-66	3	SL012509	ENOX2	Q16206	10495	ENOX2	Human	RFU	Protein	20	151.2	155.267	155.267	157.968	157.786	156.774	1187	1184.95	1184.95	1170.49	1169.89	1157.68	7.85053	7.6317	7.6317	7.40966	7.41439	7.38437	4.94172	4.7357	4.7357	5.32265	5.4477	6.63301
	13423-94	3	SL008291	CJ058	Q9BRX8	84293	PRXL2A	Human	RFU	Protein	20	229.9	236.349	236.349	240.65	237.973	236.036	908.6	906.634	906.634	897.004	893.293	887.61	3.95215	3.836	3.836	3.72743	3.75376	3.76049	2.40912	2.42584	2.42584	2.7234	2.83363	3.30501
	13424-51	3	SL025418	Fc_MOUSE	Q99LC4			Mouse	RFU	Protein	20	89.85	91.4882	91.4882	91.46	91.2858	92.6118	1565	1567.87	1567.87	1546.61	1544.07	1530.87	17.4179	17.1374	17.1374	16.9102	16.9147	16.5299	11.0328	11.5755	11.5755	12.6265	12.5615	14.2203
	13427-66	3	SL008941	MA1C1	Q9NR34	57134	MAN1C1	Human	RFU	Protein	0.5	71.2	72.1129	72.1129	71.3719	71.0128	70.8998	874.8	875.13	875.13	867.985	866.769	863.042	12.2865	12.1355	12.1355	12.1614	12.2058	12.1727	8.27625	8.00928	8.00928	9.92497	9.02507	9.35423
	13429-3	3	SL012827	WF10A	Q9H1F0	140832	WFDC10A	Human	RFU	Protein	20	116.25	116.473	116.473	117.501	115.935	116.637	847.7	849.041	849.041	844.626	837.966	830.312	7.29204	7.28957	7.28957	7.18824	7.22792	7.11877	4.42663	4.68534	4.68534	5.5173	5.38044	5.93166
	13430-50	3	SL010851	UT1	Q13336	6563	SLC14A1	Human	RFU	Protein	20	328.05	333.539	333.539	337.625	340.221	337.678	1506.1	1509.29	1509.29	1496.43	1488.49	1490.43	4.59107	4.52508	4.52508	4.43222	4.37507	4.41376	2.68324	2.67013	2.67013	2.90864	2.91018	3.52701
	13431-74	3	SL020092	F159A	Q6UWV7	348378	SHISAL2A	Human	RFU	Protein	20	51.65	52.0215	52.0215	52.2676	51.4999	51.6285	326.5	327.455	327.455	323.948	322.035	319.043	6.32139	6.29461	6.29461	6.19788	6.25312	6.17959	4.25962	4.41799	4.41799	5.0456	5.05151	5.11945
	13432-9	3	SL026028	ZFY27:CD region 1	Q5T4F4	118813	ZFYVE27	Human	RFU	Protein	20	80.25	80.2546	80.2546	81.712	81.7454	81.2633	462.5	459.019	459.019	453.863	455.917	449.742	5.76324	5.71954	5.71954	5.55442	5.57728	5.53438	3.62745	3.92154	3.92154	4.36314	4.38858	4.85504
	13434-172	3	SL008312	PARVA	Q9NVD7	55742	PARVA	Human	RFU	Protein	20	195.35	200.003	200.003	199.53	197.644	196.595	1975.9	1974.85	1974.85	1952.48	1953.35	1946.72	10.1147	9.87413	9.87413	9.78542	9.8832	9.90222	6.61721	6.41186	6.41186	7.1574	7.37554	8.67944
	13435-31	3	SL005182	IL-20 Rb	Q6UXL0	53833	IL20RB	Human	RFU	Protein	20	97.3	98.0013	98.0013	96.6559	96.5631	95.9391	794.8	788.608	788.608	771.169	775.47	740.33	8.16855	8.04691	8.04691	7.9785	8.03071	7.71666	5.2101	5.53156	5.53156	5.95213	6.28595	6.66817
	13436-54	3	SL020077	MAZ	P56270	4150	MAZ	Human	RFU	Protein	20	47	47.7637	47.7637	47.6246	48.3947	47.3816	512.9	511.073	511.073	506.409	507.781	511.068	10.9128	10.7	10.7	10.6333	10.4925	10.7862	7.02603	7.43459	7.43459	8.48788	8.14289	9.24867
	13438-115	3	SL007661	CHRD	Q9H2X0	8646	CHRD	Human	RFU	Protein	0.5	118.8	118.671	118.671	121.899	121.276	122.373	3018.3	3003.43	3003.43	2971.23	2911.34	2908.26	25.4066	25.3088	25.3088	24.3744	24.0059	23.7655	16.7173	17.1022	17.1022	17.436	17.521	19.6083
	13439-6	3	SL020093	IQCF3	P0C7M6	401067	IQCF3	Human	RFU	Protein	20	150.55	149.644	149.644	155.63	155.115	155.521	1051.9	1047.36	1047.36	1042.36	1024.49	1036.79	6.98705	6.999	6.999	6.69769	6.60467	6.66653	4.17752	4.5424	4.5424	4.85076	4.52072	5.34142
	13441-30	3	SL020107	DIXC1	Q155Q3	85458	DIXDC1	Human	RFU	Protein	0.5	99.85	99.6575	99.6575	101.062	102.474	100.881	209.3	208.03	208.03	206.903	204.3	204.487	2.09614	2.08745	2.08745	2.04728	1.99368	2.027	1.24695	1.34128	1.34128	1.56191	1.59727	1.69203
	13447-42	3	SL020094	SPRN	Q5BIV9	503542	SPRN	Human	RFU	Protein	20	99.2	100.99	100.99	102.325	98.7837	101.619	1990.1	1993.66	1993.66	1971.27	1961.4	1949.73	20.0615	19.7412	19.7412	19.2649	19.8555	19.1867	12.9269	13.3735	13.3735	15.3046	14.1351	15.3125
	13449-25	3	SL020108	SF3B4	Q15427	10262	SF3B4	Human	RFU	Protein	20	88.5	89.61	89.61	89.5181	89.0131	89.1366	385.1	384.334	384.334	380.096	377.934	380.875	4.35141	4.28896	4.28896	4.24603	4.24583	4.27293	2.97375	3.00383	3.00383	3.4633	3.49169	3.81915
	13450-49	3	SL020113	UBP8	P40818	9101	USP8	Human	RFU	Protein	20	243.15	243.324	243.324	242.781	244.074	244.618	2969.2	2940.78	2940.78	2940.02	2941.87	2988.11	12.2114	12.0859	12.0859	12.1098	12.0532	12.2154	7.54753	7.68444	7.68444	8.5761	8.6739	10.5559
	13451-2	3	SL006734	FNDC4	Q9H6D8	64838	FNDC4	Human	RFU	Protein	20	55.35	55.2619	55.2619	56.3054	56.8085	57.0602	358.2	360.388	360.388	356.797	352.169	348.1	6.47154	6.52145	6.52145	6.33682	6.19923	6.10058	3.88925	3.9713	3.9713	4.00388	3.66378	4.33664
	13452-113	3	SL020075	SIM13	P0DJ93	221710	SMIM13	Human	RFU	Protein	20	261.8	261.926	261.926	265.102	265.361	266.33	791.7	788.351	788.351	776.568	778.825	784.377	3.02406	3.00983	3.00983	2.92932	2.93496	2.94514	1.86042	1.97656	1.97656	2.14182	2.17563	2.60304
	13453-2	3	SL020083	RM33	O75394	9553	MRPL33	Human	RFU	Protein	20	143.25	147.553	147.553	146.768	145.353	144.096	1020	1020.6	1020.6	1007.44	1004.9	979.541	7.12042	6.91681	6.91681	6.86419	6.91352	6.79785	4.35432	4.32986	4.32986	4.90538	4.16602	4.59564
	13455-10	3	SL025418	Fc_MOUSE	Q99LC4			Mouse	RFU	Protein	20	174.05	179.658	179.658	179.666	181.339	180.922	1004.9	1007.73	1007.73	996.95	996.715	974.054	5.77363	5.60918	5.60918	5.54892	5.49641	5.38384	3.5787	3.58809	3.58809	4.06693	3.94521	4.65791
	13457-33	3	SL020109	ELF5	Q9UKW6	2001	ELF5	Human	RFU	Protein	20	78.2	78.8064	78.8064	78.4464	78.7744	78.9152	211.6	210.222	210.222	207.858	207.3	208.844	2.70588	2.66757	2.66757	2.64969	2.63157	2.64644	1.77517	1.72338	1.72338	2.03059	2.17176	2.25678
	13459-30	3	SL016531	CI167	Q9NXH8	54863	TOR4A	Human	RFU	Protein	20	294.2	303.709	303.709	300.054	301.699	301.185	735.9	734.887	734.887	722.967	721.606	737.36	2.50136	2.41971	2.41971	2.40945	2.39181	2.4482	1.52692	1.50757	1.50757	1.64691	1.67568	2.09116
	13460-4	3	SL012363	CHAD	O15335	1101	CHAD	Human	RFU	Protein	0.5	70.75	71.7766	71.7766	73.604	72.4381	71.4699	10034.9	10040.1	10040.1	10052.5	9790.98	9848.62	141.836	139.881	139.881	136.575	135.163	137.801	92.7012	94.1819	94.1819	101.047	96.6845	120.311
	13463-1	3	SL007573	PXDN	Q92626	7837	PXDN	Human	RFU	Protein	20	50.45	50.3335	50.3335	49.7582	49.5996	50.8609	1389.7	1373.07	1373.07	1363.76	1345.58	1328.48	27.5461	27.2794	27.2794	27.4078	27.1289	26.1199	18.1779	18.7762	18.7762	20.393	20.2689	21.9317
	13464-8	3	SL020101	NRAC	Q8N912	400258	NRAC	Human	RFU	Protein	20	244.5	247.462	247.462	254.904	252.689	249.824	1364.5	1360.4	1360.4	1347.51	1338.37	1339.18	5.58078	5.49743	5.49743	5.28633	5.29649	5.36048	3.53956	3.45055	3.45055	3.61138	3.50784	4.6156
	13465-5	3	SL007283	CCP1	P53805	1827	RCAN1	Human	RFU	Protein	20	116.8	117.681	117.681	121.472	119.917	118.49	884.4	876.593	876.593	866.85	866.072	853.261	7.57192	7.44892	7.44892	7.13618	7.22224	7.20113	4.66579	4.87567	4.87567	5.14781	5.04556	6.31566
	13468-5	3	SL020119	NEUL4	Q96JN8	84461	NEURL4	Human	RFU	Protein	20	199.85	206.181	206.181	207.128	207.211	205.735	1273	1271.21	1271.21	1254.52	1253.47	1258	6.36978	6.1655	6.1655	6.0567	6.04923	6.11468	4.08537	3.84702	3.84702	4.4314	4.33832	5.28466
	13470-43	3	SL014902	PTH1R	Q03431	5745	PTH1R	Human	RFU	Protein	20	223.3	225.257	225.257	226.945	228.732	228.382	750	751.134	751.134	746.066	743.771	739.281	3.35871	3.33456	3.33456	3.28743	3.25171	3.23703	2.09468	2.11098	2.11098	2.27985	2.32247	2.79039
	13472-35	3	SL016517	HDHD2	Q9H0R4	84064	HDHD2	Human	RFU	Protein	0.5	87.85	87.5104	87.5104	87.2592	89.1206	87.8915	2551.9	2568.1	2568.1	2536.14	2536.09	2551.12	29.0484	29.3462	29.3462	29.0644	28.4568	29.0258	18.4786	19.0058	19.0058	22.2441	20.3725	24.0241
	13473-55	3	SL020131	IP3KA	P23677	3706	ITPKA	Human	RFU	Protein	20	299.05	301.423	301.423	301.624	302.605	302.807	837.2	841.692	841.692	825.154	829.162	838.428	2.79953	2.79239	2.79239	2.73571	2.74008	2.76885	1.70753	1.76581	1.76581	1.87821	1.93006	2.35064
	13474-40	3	SL011317	GSTK1	Q9Y2Q3	373156	GSTK1	Human	RFU	Protein	20	194.35	195.812	195.812	196.718	195.373	194.601	3315.3	3331.99	3331.99	3304.7	3304.52	3356.85	17.0584	17.0162	17.0162	16.7992	16.9139	17.2499	10.4881	11.1209	11.1209	12.4124	12.0897	14.7619
	13475-10	3	SL020116	UB2D4	Q9Y2X8	51619	UBE2D4	Human	RFU	Protein	20	167.5	166.512	166.512	168.223	167.106	167.685	6707.5	6702.78	6702.78	6709.74	6711.2	6892.04	40.0448	40.254	40.254	39.8859	40.1613	41.1011	23.8066	25.4229	25.4229	27.9128	29.1228	31.3179
	13476-16	3	SL020144	KIN17	O60870	22944	KIN	Human	RFU	Protein	20	77.9	77.4373	77.4373	78.079	77.917	78.5846	332.6	331.883	331.883	328.755	328.223	323.832	4.26958	4.28583	4.28583	4.21054	4.21247	4.12081	2.76246	2.90049	2.90049	3.25083	3.26858	3.56786
	13477-65	3	SL007448	LT4R1	Q15722	1241	LTB4R	Human	RFU	Protein	20	48.15	49.1018	49.1018	48.5354	48.5785	48.7045	1027.1	1033.26	1033.26	1022.85	1028.13	1034.91	21.3313	21.0431	21.0431	21.0742	21.1643	21.2488	14.7466	15.1854	15.1854	17.5148	16.9162	16.8442
	13479-8	3	SL020149	F1712	A8MVW0	284069	FAM171A2	Human	RFU	Protein	0.5	296.15	291.635	291.635	306.74	308.587	312.317	1104.6	1100.3	1100.3	1091.33	1086.52	1087.04	3.72987	3.77288	3.77288	3.55783	3.52093	3.48056	2.32964	2.52164	2.52164	2.54193	2.56001	2.89128
	13481-24	3	SL020143	TCEA2	Q15560	6919	TCEA2	Human	RFU	Protein	20	247.05	250.165	250.165	251.448	251.655	249.974	998.3	996.152	996.152	990.161	992.959	993.515	4.04088	3.98198	3.98198	3.93784	3.94572	3.97448	2.40961	2.56964	2.56964	2.72251	2.70017	3.32385
	13482-14	3	SL020129	CNOT1	A5YKK6	23019	CNOT1	Human	RFU	Protein	20	173.2	177.365	177.365	176.423	177.082	177.317	1692.1	1688.98	1688.98	1667.02	1663.96	1682.74	9.76963	9.52262	9.52262	9.44899	9.39658	9.49005	6.32679	6.19705	6.19705	6.83747	6.85041	8.1308
	13484-69	3	SL025820	CO1A1:N-term propeptide	P02452	1277	COL1A1	Human	RFU	Protein	20	46.8	47.5964	47.5964	46.9851	46.3723	47.0733	225.3	224.295	224.295	222.237	221.945	221.133	4.8141	4.71244	4.71244	4.72994	4.78614	4.69763	3.2394	3.31258	3.31258	3.84921	3.84315	3.7656
	13485-20	3	SL020165	TM87B	Q96K49	84910	TMEM87B	Human	RFU	Protein	20	158.3	161.161	161.161	161.949	163.596	160.609	2494.5	2513.36	2513.36	2485.59	2492.72	2545.1	15.7581	15.5953	15.5953	15.3479	15.2371	15.8465	9.89685	10.5009	10.5009	12.0113	11.2541	12.7188
	13486-9	3	SL025961	PKD2:CD 1	Q13563	5311	PKD2	Human	RFU	Protein	20	87.8	87.9507	87.9507	88.947	90.3987	88.9176	814.5	809.917	809.917	800.816	803.066	808.829	9.27677	9.20876	9.20876	9.00329	8.88361	9.09639	6.26298	6.16999	6.16999	7.05308	6.82056	7.89467
	13487-24	3	SL020148	UN93B	Q9H1C4	81622	UNC93B1	Human	RFU	Protein	20	110	112.576	112.576	112.727	112.832	111.829	305.2	304.223	304.223	298.835	296.968	294.562	2.77455	2.70238	2.70238	2.65096	2.63196	2.63404	1.8497	1.80164	1.80164	2.07623	2.07177	2.28205
	13488-3	3	SL020128	ARFP1	P53367	27236	ARFIP1	Human	RFU	Protein	20	192.35	195.292	195.292	198.269	195.755	195.838	2310.3	2336.81	2336.81	2329.95	2327.73	2350.07	12.0109	11.9657	11.9657	11.7514	11.8911	12.0001	6.95141	7.26592	7.26592	8.28553	8.36533	10.3173
	13490-1	3	SL020136	MPP6	Q9NZW5	51678	MPP6	Human	RFU	Protein	20	287.9	283.706	283.706	290.401	294.74	293.383	1104.8	1107.24	1107.24	1097.78	1086.54	1087.27	3.83744	3.90276	3.90276	3.78021	3.68642	3.70598	2.30335	2.47749	2.47749	2.5124	2.51054	2.97144
	13491-40	3	SL020117	PDE6D	O43924	5147	PDE6D	Human	RFU	Protein	20	314.6	325.115	325.115	327.835	319.789	326.559	1692.2	1677.01	1677.01	1659.27	1651.44	1616.41	5.37889	5.15821	5.15821	5.06128	5.16415	4.94981	3.12156	3.08153	3.08153	3.48897	3.54346	4.05867
	13492-44	3	SL005768	HSPA9B	P38646	3313	HSPA9	Human	RFU	Protein	20	229.9	229.733	229.733	233.128	230.834	230.558	3182.7	3166.58	3166.58	3173.64	3170.78	3205.57	13.8438	13.7838	13.7838	13.6133	13.7362	13.9035	9.19457	9.23221	9.23221	10.2643	10.2345	11.7985
	13493-5	3	SL020164	GRID1	Q9ULK0	2894	GRID1	Human	RFU	Protein	20	87.45	87.436	87.436	87.7326	88.1941	87.431	463.7	462.944	462.944	456.586	457.316	451.808	5.30246	5.29465	5.29465	5.20429	5.18534	5.1676	3.48123	3.67837	3.67837	3.9485	3.9868	4.41577
	13494-6	3	SL020154	CERS5	Q8N5B7	91012	CERS5	Human	RFU	Protein	20	166.95	172.678	172.678	172.807	172.373	170.834	483.6	483.839	483.839	475.952	476.12	475.157	2.89668	2.80198	2.80198	2.75424	2.76215	2.78139	1.81158	1.81143	1.81143	1.98761	2.05325	2.45562
	13495-48	3	SL020147	HCAR2	Q8TDS4	338442	HCAR2	Human	RFU	Protein	20	139.4	141.197	141.197	139.793	141.04	141.598	2656.1	2644.92	2644.92	2616.93	2634.24	2620.45	19.0538	18.7321	18.7321	18.7199	18.6773	18.5063	12.331	12.1357	12.1357	13.4702	14.3056	16.4589
	13496-19	3	SL020125	HMCS1	Q01581	3157	HMGCS1	Human	RFU	Protein	20	77	78.2663	78.2663	76.6012	76.7245	79.2222	8145.1	8186.11	8186.11	8145.91	8114.41	8091.11	105.781	104.593	104.593	106.342	105.76	102.132	62.1763	66.5224	66.5224	72.3658	73.8462	75.3104
	13497-34	3	SL020138	EIF3J	O75822	8669	EIF3J	Human	RFU	Protein	20	130.85	127.166	127.166	130.34	130.113	129.333	2195	2191.4	2191.4	2170.64	2161.03	2193.18	16.7749	17.2326	17.2326	16.6537	16.6089	16.9576	9.65472	10.3109	10.3109	11.4732	11.8979	14.2888
	13498-1	3	SL020130	MIOX	Q9UGB7	55586	MIOX	Human	RFU	Protein	20	153.2	155.952	155.952	154.828	154.74	154.849	784.7	781.341	781.341	772.724	773.419	759.38	5.12206	5.01013	5.01013	4.99086	4.99819	4.90401	3.37578	3.28707	3.28707	3.90092	3.88844	4.37304
	13499-30	3	SL000359	Coagulation Factor VIII	P00451	2157	F8	Human	RFU	Protein	0.5	59.25	59.6687	59.6687	61.7685	60.0382	62.4844	22486.9	22587.2	22587.2	22341.4	22370.7	22187.5	379.526	378.543	378.543	361.695	372.607	355.088	256.993	248.514	248.514	241.382	249.689	263.653
	13500-9	3	SL025418	Fc_MOUSE	Q99LC4			Mouse	RFU	Protein	20	349.45	346.432	346.432	352.971	337.857	342.746	2129.9	2134	2134	2120.52	2076.53	2058.48	6.09501	6.15994	6.15994	6.00764	6.1462	6.00584	3.45371	3.71972	3.71972	4.15359	3.70987	4.32702
	13501-10	3	SL020163	S35G2	Q8TBE7	80723	SLC35G2	Human	RFU	Protein	0.5	133.35	132.031	132.031	135.67	135.272	135.099	1514.6	1524.75	1524.75	1486.36	1468.89	1460.02	11.3581	11.5485	11.5485	10.9557	10.8588	10.8071	6.85029	7.64393	7.64393	7.45033	7.48314	8.49316
	13502-2	3	SL020153	S2611	Q86WA9	284129	SLC26A11	Human	RFU	Protein	20	89.75	90.6973	90.6973	91.6266	91.1591	90.7813	750.4	747.687	747.687	742.413	732.498	723.711	8.361	8.24375	8.24375	8.1026	8.03538	7.97203	5.24755	5.33215	5.33215	5.73687	5.54742	6.52913
	13503-19	3	SL007985	PRAF3	O75915	10550	ARL6IP5	Human	RFU	Protein	20	107.1	108.296	108.296	108.714	110.072	109.301	5992.1	5962.89	5962.89	5933.81	6017.88	6175.98	55.9486	55.061	55.061	54.5818	54.6724	56.5041	34.767	36.9154	36.9154	39.7063	37.5736	47.2778
	13504-147	3	SL013259	HNRPR	O43390	10236	HNRNPR	Human	RFU	Protein	20	95.9	96.9774	96.9774	97.7512	95.6937	91.9104	1103.4	1116.5	1116.5	1104	1089.27	1110.72	11.5057	11.513	11.513	11.294	11.3829	12.0848	6.562	6.58894	6.58894	6.79542	6.72824	7.05903
	13506-10	3	SL020145	DUS2L	Q9NX74	54920	DUS2	Human	RFU	Protein	20	86.85	87.0768	87.0768	87.0548	84.2477	85.7222	947.3	946.737	946.737	943.423	925.779	912.64	10.9073	10.8724	10.8724	10.8371	10.9888	10.6465	6.12743	6.19139	6.19139	6.64041	6.84775	7.94866
	13507-51	3	SL007444	TRADD	Q15628	8717	TRADD	Human	RFU	Protein	20	93.15	93.7158	93.7158	92.0252	89.955	92.6779	1051.2	1055.22	1055.22	1047.51	1032.56	1028.1	11.285	11.2597	11.2597	11.3829	11.4786	11.0933	5.91725	5.96713	5.96713	6.62604	6.5152	6.81606
	13509-5	3	SL020162	SCAM5	Q8TAC9	192683	SCAMP5	Human	RFU	Protein	20	146.3	147.696	147.696	150.313	149.402	147.889	522.7	521.129	521.129	516.472	512.431	509.908	3.5728	3.52838	3.52838	3.43599	3.42987	3.44792	2.33296	2.2692	2.2692	2.57419	2.49498	2.95639
	13510-7	3	SL011088	AT2A3	Q93084	489	ATP2A3	Human	RFU	Protein	20	190.65	194.349	194.349	196.49	196.175	194.826	1698.9	1695.84	1695.84	1678.39	1677.67	1670.15	8.91109	8.72573	8.72573	8.54186	8.55191	8.57253	5.59954	5.78138	5.78138	6.40066	6.37895	7.4426
	13511-29	3	SL009828	SATB1	Q01826	6304	SATB1	Human	RFU	Protein	20	148.6	150.953	150.953	151.514	151.729	151.955	557.1	557.461	557.461	551.302	545.753	548.999	3.74899	3.69294	3.69294	3.63861	3.59689	3.61292	2.2776	2.36084	2.36084	2.59554	2.52094	3.0135
	13512-28	3	SL013259	HNRPR	O43390	10236	HNRNPR	Human	RFU	Protein	20	174.6	174.833	174.833	179.917	181.14	178.368	750.6	747.839	747.839	741.875	741.967	738.196	4.29897	4.27745	4.27745	4.12343	4.09609	4.13861	2.7764	2.82834	2.82834	3.1115	3.0977	3.68405
	13513-174	3	SL020133	PIAS3	Q9Y6X2	10401	PIAS3	Human	RFU	Protein	20	89.45	89.9131	89.9131	89.9535	90.9759	89.8694	353	352.034	352.034	349.292	347.696	343.371	3.94634	3.91527	3.91527	3.88302	3.82185	3.82078	2.44799	2.45212	2.45212	2.82362	2.76015	3.35773
	13514-121	3	SL005732	Rab-1C	Q15286	11021	RAB35	Human	RFU	Protein	20	188.8	184.146	184.146	184.91	183.426	185.45	780.4	781.253	781.253	776.553	778.415	771.424	4.13347	4.24258	4.24258	4.19962	4.24376	4.15974	2.43457	2.78247	2.78247	2.73797	2.66778	2.69268
	13515-8	3	SL020146	RPR1A	Q96P16	55197	RPRD1A	Human	RFU	Protein	20	191.5	193.595	193.595	195.536	196.458	195.006	693.2	694.58	694.58	684.554	683.716	683.49	3.61984	3.5878	3.5878	3.50091	3.48021	3.50497	2.23253	2.26603	2.26603	2.62603	2.66956	3.19202
	13516-46	3	SL016509	TMM85	Q5J8M3	51234	EMC4	Human	RFU	Protein	0.5	101.65	100.959	100.959	101.391	102.11	101.931	642.8	641.8	641.8	639.709	632.673	630.295	6.32366	6.35704	6.35704	6.30933	6.19601	6.18354	4.17674	4.36663	4.36663	4.95925	4.90321	5.19964
	13517-3	3	SL020152	PTHD3	Q3KNS1	374308	PTCHD3	Human	RFU	Protein	20	70.15	71.3321	71.3321	71.2086	71.6626	71.4428	367.9	364.371	364.371	362.1	363.112	361.411	5.24448	5.10809	5.10809	5.08505	5.06697	5.05875	3.40176	3.47554	3.47554	3.84834	3.87017	4.51457
	13518-5	3	SL014608	ASAP2	O43150	8853	ASAP2	Human	RFU	Protein	0.5	104.75	105.922	105.922	104.663	107.244	105.255	1806.9	1796.76	1796.76	1788.61	1758.08	1751.74	17.2496	16.963	16.963	17.0892	16.3932	16.6427	10.8036	11.2361	11.2361	12.3725	11.7637	14.2985
	13519-112	3	SL020123	ARHGP	Q86VW2	115557	ARHGEF25	Human	RFU	Protein	20	144.2	145.213	145.213	144.204	146.402	144.367	681.3	678.326	678.326	671.533	672.381	673.814	4.72469	4.67126	4.67126	4.65683	4.59271	4.66738	2.90285	2.99513	2.99513	3.35966	3.23849	4.10934
	13522-20	3	SL007318	VISL1	P62760	7447	VSNL1	Human	RFU	Protein	20	107.75	108.411	108.411	106.174	106.841	107.171	947.2	948.246	948.246	933.736	935.402	918.497	8.79072	8.74676	8.74676	8.7944	8.75512	8.5704	5.8379	5.88125	5.88125	6.35481	6.53959	7.29694
	13524-25	3	SL020161	H6ST2	Q96MM7	90161	HS6ST2	Human	RFU	Protein	20	167.15	168.848	168.848	168.926	169.622	168.543	614.3	609.523	609.523	601.231	603.213	603.097	3.67514	3.6099	3.6099	3.55915	3.55622	3.5783	2.26972	2.28942	2.28942	2.49173	2.51216	2.95103
	13525-17	3	SL020151	KCNG4	Q8TDN1	93107	KCNG4	Human	RFU	Protein	20	217.95	218.278	218.278	223.226	219.005	222.234	2018.4	2009.33	2009.33	1985.04	1968.83	1984.08	9.26084	9.20536	9.20536	8.89251	8.98988	8.92786	5.40474	5.86342	5.86342	6.17572	5.9475	7.0387
	13526-5	3	SL025914	LA:RRM	P05455	6741	SSB	Human	RFU	Protein	20	172.8	174.56	174.56	174.704	174.55	173.317	530	531.318	531.318	523.567	523.912	515.316	3.06713	3.04376	3.04376	2.99688	3.00149	2.97325	1.98465	1.9259	1.9259	2.17197	2.24264	2.56289
	13529-39	3	SL020132	NP1L2	Q9ULW6	4674	NAP1L2	Human	RFU	Protein	0.5	78.2	78.2003	78.2003	78.3425	78.4622	78.3996	1053.9	1051.68	1051.68	1041.46	1038.88	1048.45	13.477	13.4485	13.4485	13.2937	13.2406	13.3731	8.45148	8.99396	8.99396	10.7159	9.79314	11.4173
	13530-5	3	SL020120	UR2R	Q9UKP6	2837	UTS2R	Human	RFU	Protein	20	193.65	197.585	197.585	198.399	200.516	198.768	593.3	592.262	592.262	586.983	583.474	577.779	3.06377	2.9975	2.9975	2.9586	2.90986	2.9068	2.03953	1.94596	1.94596	2.06164	2.0517	2.57691
	13532-25	3	SL020160	NEPR1	Q8N9A8	255919	CNEP1R1	Human	RFU	Protein	20	139.15	141.248	141.248	141.497	141.949	141.695	526.9	525.02	525.02	520.857	519.628	515.866	3.78656	3.71702	3.71702	3.68106	3.66067	3.64069	2.41255	2.45406	2.45406	2.56231	2.5755	3.09429
	13534-20	3	SL008132	MYOM2	P54296	9172	MYOM2	Human	RFU	Protein	20	77.7	79.3526	79.3526	78.2761	79.2413	79.5072	2299.7	2304.45	2304.45	2313.22	2293.3	2252.27	29.5972	29.0406	29.0406	29.5521	28.9406	28.3279	20.0935	19.2987	19.2987	22.0877	21.8024	25.1437
	13535-2	3	SL025805	C43BP:PH domain	Q9Y5P4	10087	CERT1	Human	RFU	Protein	20	95.65	97.1155	97.1155	94.6403	95.6672	95.8718	843.7	856.268	856.268	840.374	847.602	855.104	8.8207	8.81701	8.81701	8.87967	8.8599	8.91924	5.58187	5.58943	5.58943	6.54313	6.56116	7.75725
	13536-56	3	SL020124	POLI	Q9UNA4	11201	POLI	Human	RFU	Protein	20	94.7	96.16	96.16	94.4579	94.175	94.6415	351.6	350.529	350.529	346.61	345.472	349.583	3.71278	3.64527	3.64527	3.66946	3.6684	3.69376	2.49893	2.44607	2.44607	2.65949	2.6509	3.1846
	13539-131	3	SL020168	KCNN1	Q92952	3780	KCNN1	Human	RFU	Protein	20	313.85	318.517	318.517	324.418	308.465	322.907	1009.9	1010.49	1010.49	1004.74	989.466	984.526	3.21778	3.17247	3.17247	3.09704	3.2077	3.04894	1.96919	2.03867	2.03867	2.25649	2.07684	2.51053
	13540-1	3	SL020159	GPR26	Q8NDV2	2849	GPR26	Human	RFU	Protein	20	209.3	210.635	210.635	214.39	207.621	209.038	1468.2	1467.77	1467.77	1456.72	1438.12	1436.19	7.01481	6.96831	6.96831	6.7947	6.92666	6.87047	4.10341	4.48713	4.48713	4.8244	4.13971	4.83134
	13541-1	3	SL016488	MYCT1	Q8N699	80177	MYCT1	Human	RFU	Protein	20	156.35	157.437	157.437	160.772	160.221	160.3	804.1	798.323	798.323	791.499	786.925	793.614	5.14295	5.07076	5.07076	4.92312	4.91151	4.95081	3.12151	3.23365	3.23365	3.58656	3.60152	4.34399
	13543-7	3	SL005407	LTB4DH	Q14914	22949	PTGR1	Human	RFU	Protein	20	129.1	131.642	131.642	131.846	134.227	131.496	690.6	689.323	689.323	687.03	694.94	709.11	5.34934	5.23633	5.23633	5.21085	5.17733	5.39263	3.44267	3.46235	3.46235	4.01206	3.99366	4.55323
	13544-9	3	SL011276	HMHA1	Q92619	23526	ARHGAP45	Human	RFU	Protein	20	112.05	114.33	114.33	111.662	109.834	113.4	19414.2	19459.2	19459.2	19379.5	19327.3	19775.2	173.264	170.202	170.202	173.555	175.969	174.385	107.677	110.067	110.067	125.469	124.459	144.165
	13545-97	3	SL013206	EIF1A	Q8N9N8	84285	EIF1AD	Human	RFU	Protein	20	110.85	111.792	111.792	111.624	112.921	111.947	590.7	593.332	593.332	594.662	591.995	596.621	5.32882	5.30746	5.30746	5.32737	5.24256	5.3295	3.45237	3.59022	3.59022	4.08458	4.08362	4.48165
	13547-5	3	SL019581	5HT7R	P34969	3363	HTR7	Human	RFU	Protein	20	146.05	150.096	150.096	152.203	151.922	151.25	1854.3	1845.29	1845.29	1815.74	1814.25	1775.5	12.6963	12.2941	12.2941	11.9297	11.942	11.7389	8.22124	7.82938	7.82938	8.87387	8.96736	9.66927
	13548-53	3	SL020158	PPC1A	Q5VZY2	196051	PLPP4	Human	RFU	Protein	20	92.05	92.8415	92.8415	95.0327	92.5736	93.1332	454.5	454.406	454.406	452.019	445.095	442.791	4.93753	4.89443	4.89443	4.75645	4.80802	4.75439	2.8848	3.04404	3.04404	3.39975	3.0468	3.70132
	13549-15	3	SL020150	ADA29	Q9UKF5	11086	ADAM29	Human	RFU	Protein	20	281.45	283.734	283.734	283.943	285.396	283.775	798.5	796.583	796.583	784.044	777.967	774.337	2.83709	2.8075	2.8075	2.76127	2.72592	2.7287	1.72202	1.77672	1.77672	1.98403	1.86614	2.27208
	13552-7	3	SL010879	SWP70	Q9UH65	23075	SWAP70	Human	RFU	Protein	20	104.85	106.029	106.029	103.874	104.083	104.996	1736.9	1724.89	1724.89	1713.02	1720.84	1723.74	16.5656	16.2681	16.2681	16.4913	16.5333	16.4172	10.3634	10.2982	10.2982	12.2705	12.4365	14.0747
	13553-4	3	SL020126	DCNL3	Q8IWE4	123879	DCUN1D3	Human	RFU	Protein	20	272.4	272.167	272.167	265.494	268.834	268.167	682.8	679.209	679.209	676.094	676.86	680.256	2.50661	2.49556	2.49556	2.54655	2.51776	2.53669	1.55305	1.49026	1.49026	1.80859	1.79877	2.01894
	13554-78	3	SL020118	REPI1	Q9BWE0	29803	REPIN1	Human	RFU	Protein	20	148.9	149.724	149.724	149.499	150.155	147.741	783.4	779.407	779.407	769.063	768.738	767.764	5.26125	5.20562	5.20562	5.14425	5.11962	5.19668	3.30688	3.23517	3.23517	3.7758	3.74022	4.60988
	13556-28	3	SL020157	5HT2A	P28223	3356	HTR2A	Human	RFU	Protein	20	580.2	583.8	583.8	578.98	584.707	579.857	1563.9	1557.7	1557.7	1539.94	1538.77	1561.91	2.69545	2.6682	2.6682	2.65974	2.6317	2.69361	1.63768	1.66252	1.66252	1.88611	1.83992	2.30536
	13557-3	3	SL004802	Nectin 3	Q9NQS3	25945	NECTIN3	Human	RFU	Protein	20	125.55	124.752	124.752	125.495	125.356	125.117	554.6	552.615	552.615	548.929	544.346	540.042	4.41736	4.42971	4.42971	4.37411	4.34239	4.31628	2.74487	2.86325	2.86325	3.22993	3.10915	3.6431
	13561-5	3	SL020176	5HT6R	P50406	3362	HTR6	Human	RFU	Protein	20	204.1	205.383	205.383	211.362	211.9	210.994	1654.2	1659.87	1659.87	1645.41	1638.48	1629.9	8.10485	8.08183	8.08183	7.7848	7.73233	7.72485	5.22077	5.18467	5.18467	6.14018	6.0592	6.25521
	13563-259	3	SL020184	ACBD7	Q8N6N7	414149	ACBD7	Human	RFU	Protein	20	146.65	147.323	147.323	147.146	149.475	147.773	847.6	845.449	845.449	835.823	834.064	822.615	5.77975	5.73875	5.73875	5.68023	5.57995	5.56676	3.60834	3.66175	3.66175	4.04292	4.07465	5.02898
	13565-2	3	SL003760	p130	Q08999	5934	RBL2	Human	RFU	Protein	0.5	60.2	60.9746	60.9746	60.5964	60.8734	60.3113	1170.4	1171.46	1171.46	1156.21	1155.6	1160.51	19.4419	19.2123	19.2123	19.0805	18.9837	19.242	13.0117	12.4443	12.4443	14.9041	14.6937	15.5022
	13566-2	3	SL020204	SSU72	Q9NP77	29101	SSU72	Human	RFU	Protein	20	36.15	36.3096	36.3096	35.8376	35.3099	35.1162	303.8	302.712	302.712	300.721	300.681	301.328	8.40387	8.33696	8.33696	8.39122	8.5155	8.58087	5.45912	5.53218	5.53218	6.26643	6.59994	6.89032
	13567-1	3	SL008214	DPYL2	Q16555	1808	DPYSL2	Human	RFU	Protein	20	44.6	44.3288	44.3288	44.0985	43.9694	44.2998	1719.9	1694.23	1694.23	1653.94	1661.82	1685.56	38.5628	38.2197	38.2197	37.5057	37.7949	38.0488	25.7277	26.5697	26.5697	29.7813	29.2133	33.0239
	13568-30	3	SL011203	PSMD4	P55036	5710	PSMD4	Human	RFU	Protein	20	40.75	41.0584	41.0584	40.9941	40.0126	40.7036	628.3	630.337	630.337	624.337	628.808	642.184	15.4184	15.3522	15.3522	15.2299	15.7152	15.7771	9.97302	10.0155	10.0155	10.331	10.5503	11.7789
	13570-43	3	SL008163	VIGLN	Q00341	3069	HDLBP	Human	RFU	Protein	20	76	75.7114	75.7114	77.3202	77.1317	77.5737	410.7	411.416	411.416	406.395	405.73	408.216	5.40395	5.43401	5.43401	5.256	5.26022	5.26229	3.42965	3.45958	3.45958	3.74716	3.80886	4.44229
	13572-43	3	SL010941	PSD11	O00231	5717	PSMD11	Human	RFU	Protein	20	169.3	169.485	169.485	169.157	167.615	167.832	3826.2	3822.57	3822.57	3783.64	3754.89	3785.8	22.6001	22.5541	22.5541	22.3676	22.4019	22.557	14.1948	14.199	14.199	16.5606	15.3445	18.2016
	13573-5	3	SL004616	p21-ARC	O15145	10094	ARPC3	Human	RFU	Protein	20	199.4	198.16	198.16	199.957	199.311	200.141	2834.8	2836.7	2836.7	2793.08	2817.48	2823.26	14.2166	14.3152	14.3152	13.9684	14.1361	14.1064	8.71174	8.84857	8.84857	10.0198	10.0865	11.8769
	13574-50	3	SL020205	RND1	Q92730	27289	RND1	Human	RFU	Protein	20	61.55	62.0646	62.0646	63.0937	63.1369	64.1473	440.9	441.138	441.138	435.545	437.527	433.615	7.16328	7.10773	7.10773	6.90314	6.92982	6.75967	4.56655	4.90748	4.90748	5.17381	4.97375	5.59197
	13575-40	3	SL020209	DVL2	O14641	1856	DVL2	Human	RFU	Protein	0.5	23.65	24.125	24.125	24.0759	25.0283	23.9752	5320.9	5327.86	5327.86	5259.46	5240.73	5237.47	224.985	220.844	220.844	218.453	209.392	218.453	140.393	137.982	137.982	153.515	121.218	148.626
	13576-15	3	SL003643	Glutathione S-transferase Pi	P09211	2950	GSTP1	Human	RFU	Protein	0.5	260.2	260.98	260.98	275.967	268.369	269.975	3090.1	3076.8	3076.8	3074.53	3075.24	3089.62	11.8759	11.7894	11.7894	11.1409	11.459	11.4441	7.74073	7.666	7.666	6.69138	7.80229	8.46498
	13577-25	3	SL017896	U2AF2	P26368	11338	U2AF2	Human	RFU	Protein	20	51.4	51.5138	51.5138	51.6398	51.1404	50.7845	873.8	870.218	870.218	860.684	859.043	844.491	17	16.8929	16.8929	16.6671	16.7977	16.6289	11.6662	11.7518	11.7518	12.765	12.3327	13.973
	13578-98	3	SL020134	ABLM3	O94929	22885	ABLIM3	Human	RFU	Protein	20	42.5	43.0511	43.0511	42.7293	42.45	42.4769	274.4	275.307	275.307	272.104	270.747	274.744	6.45647	6.39488	6.39488	6.3681	6.37804	6.46809	4.79301	4.84847	4.84847	5.01098	5.07867	5.26188
	13580-2	3	SL009232	Sperm-associated antigen 2	Q16222	6675	UAP1	Human	RFU	Protein	20	56.2	56.1086	56.1086	55.996	55.6322	57.1772	454	453.201	453.201	450.625	450.543	442.233	8.07829	8.07721	8.07721	8.04745	8.0986	7.73443	5.11838	5.59901	5.59901	6.11532	6.01658	6.68333
	13583-19	3	SL003661	Apaf-1	O14727	317	APAF1	Human	RFU	Protein	20	104.95	106.048	106.048	108.209	108.606	107.888	1815.1	1819.12	1819.12	1790.5	1800.45	1816.97	17.2949	17.1537	17.1537	16.5466	16.5779	16.8414	11.0711	10.9824	10.9824	12.3274	12.2323	13.9848
	13587-10	3	SL005989	RGAP1	Q9H0H5	29127	RACGAP1	Human	RFU	Protein	20	53.3	54.312	54.312	53.3499	51.9512	52.961	1445.6	1442.8	1442.8	1439.63	1428.9	1398.81	27.122	26.5651	26.5651	26.9847	27.5047	26.412	18.2872	19.4275	19.4275	21.3804	20.8185	21.0083
	13588-11	3	SL020193	ANXA9	O76027	8416	ANXA9	Human	RFU	Protein	20	38.35	38.681	38.681	38.2139	38.1965	38.0897	170.5	169.976	169.976	167.541	167.59	164.618	4.44589	4.39431	4.39431	4.3843	4.38758	4.32184	2.9346	3.0845	3.0845	3.30885	3.44386	3.58713
	13589-10	3	SL025798	APBB3:PID 2	O95704	10307	APBB3	Human	RFU	Protein	20	94.2	96.142	96.142	96.881	96.0062	96.2169	1328.7	1321.78	1321.78	1307.72	1305.61	1273.85	14.1051	13.7482	13.7482	13.4982	13.5992	13.2394	9.07272	9.17392	9.17392	10.1225	9.99235	11.154
	13590-1	3	SL020207	ORN	Q9Y3B8	25996	REXO2	Human	RFU	Protein	0.5	60.15	60.9305	60.9305	60.5423	60.8815	60.4741	1917.8	1925.44	1925.44	1918.32	1907.21	1935.86	31.8836	31.6007	31.6007	31.6855	31.3266	32.0115	21.0979	21.9311	21.9311	24.233	23.8793	26.6468
	13591-31	3	SL020210	PRI1	P49642	5557	PRIM1	Human	RFU	Protein	20	54.1	54.3987	54.3987	54.2325	54.3278	54.3974	464.6	464.841	464.841	461.033	459.502	460.158	8.5878	8.54508	8.54508	8.50104	8.45796	8.45918	5.57409	5.76302	5.76302	6.2514	6.28849	7.40079
	13594-158	3	SL020181	GGA1	Q9UJY5	26088	GGA1	Human	RFU	Protein	20	129.2	131.54	131.54	131.417	131.292	129.756	11655.6	11670.6	11670.6	11612.2	11611.8	11801.5	90.2136	88.7227	88.7227	88.3616	88.443	90.9516	56.7321	57.0505	57.0505	60.0224	59.6496	74.6943
	13595-20	3	SL020185	THTPA	Q9BU02	79178	THTPA	Human	RFU	Protein	20	45.15	45.8535	45.8535	46.5652	46.6438	46.4737	1023	1014.4	1014.4	1010.71	1014.09	1008.06	22.6578	22.1226	22.1226	21.7052	21.7411	21.6909	14.1298	15.0926	15.0926	16.0159	15.5817	16.4751
	13596-3	3	SL006957	RB27B	O00194	5874	RAB27B	Human	RFU	Protein	20	362.75	358.929	358.929	359.305	347.46	356.852	1793.4	1781.27	1781.27	1769.84	1747.2	1738.81	4.9439	4.96274	4.96274	4.92572	5.02849	4.87264	2.93279	3.06879	3.06879	3.17848	3.14257	3.78046
	13597-20	3	SL014934	RAB31	Q13636	11031	RAB31	Human	RFU	Protein	20	47.9	49.1476	49.1476	48.4834	48.6362	48.4841	1124.9	1125.03	1125.03	1113.85	1116.03	1134.59	23.4843	22.8909	22.8909	22.9738	22.9465	23.4013	15.3256	15.8304	15.8304	16.4142	16.1741	19.5284
	13599-15	3	SL020211	RABEK	Q7Z6M1	10244	RABEPK	Human	RFU	Protein	20	94.65	93.9064	93.9064	94.8088	93.7758	94.8633	668.9	669.19	669.19	667.257	662.109	660.501	7.06709	7.12613	7.12613	7.03792	7.06055	6.96266	4.46976	4.47929	4.47929	5.33104	4.86661	5.43311
	13602-6	3	SL013050	NH2L1	P55769	4809	SNU13	Human	RFU	Protein	20	35.4	36.082	36.082	36.6725	36.4022	36.5063	565.7	563.874	563.874	558.416	557.595	550.725	15.9802	15.6276	15.6276	15.2271	15.3176	15.0858	10.0748	10.5212	10.5212	11.2343	10.8799	11.7433
	13603-7	3	SL020186	RFESD	Q8TAC1	317671	RFESD	Human	RFU	Protein	20	89.15	89.3993	89.3993	89.1754	88.3936	88.1588	1859.4	1844.19	1844.19	1848.3	1839.41	1831.55	20.857	20.6286	20.6286	20.7266	20.8093	20.7755	13.657	13.7357	13.7357	15.6072	14.9072	17.9489
	13604-27	3	SL020194	NEUL1	O76050	9148	NEURL1	Human	RFU	Protein	20	161.05	160.649	160.649	161.891	161.568	162.477	1148.8	1150.45	1150.45	1145.99	1133.6	1131.44	7.13319	7.16127	7.16127	7.0788	7.01624	6.96368	4.5175	5.10277	5.10277	5.45607	5.33175	5.7153
	13605-16	3	SL015314	ANX10	Q9UJ72	11199	ANXA10	Human	RFU	Protein	20	126.5	123.558	123.558	124.675	126.822	125.083	2230.6	2221.85	2221.85	2198.64	2191.32	2185.52	17.6332	17.9823	17.9823	17.635	17.2788	17.4726	11.181	12.942	12.942	13.1362	12.5977	13.3055
	13609-11	3	SL007326	GTF2I	P78347	2969	GTF2I	Human	RFU	Protein	20	74.95	75.4558	75.4558	75.3867	75.2035	74.7721	246.1	245.193	245.193	244.085	245.603	243.573	3.28352	3.24949	3.24949	3.23778	3.26585	3.25754	2.15499	2.22112	2.22112	2.46909	2.5444	2.8209
	13610-9	3	SL005065	MAGE-10	P43363	4109	MAGEA10	Human	RFU	Protein	20	133.25	131.95	131.95	133.76	133.468	133.56	5653.4	5660.77	5660.77	5612.18	5617.8	5677.03	42.427	42.9009	42.9009	41.9571	42.0912	42.5056	26.3562	29.601	29.601	31.9165	30.4099	33.2914
	13612-7	3	SL020195	CYTIP	O60759	9595	CYTIP	Human	RFU	Protein	20	41.3	41.0008	41.0008	41.6275	41.8439	41.7059	193.6	193.315	193.315	191.095	191.412	189.803	4.68765	4.7149	4.7149	4.59061	4.57444	4.55098	3.03448	3.29295	3.29295	3.60113	3.60091	3.79082
	13613-23	3	SL005741	Adenylate kinase isoenzyme 5	Q9Y6K8	26289	AK5	Human	RFU	Protein	20	37.5	37.6785	37.6785	37.9063	37.3536	38.2421	238.2	239.834	239.834	236.649	233.18	233.358	6.352	6.36527	6.36527	6.24299	6.24251	6.10213	3.79602	3.58759	3.58759	3.65823	3.72982	4.03955
	13614-6	3	SL003777	CREB-binding protein	Q92793	1387	CREBBP	Human	RFU	Protein	0.5	94	94.7814	94.7814	97.2427	94.4095	95.9312	3106.3	3119.5	3119.5	3098.94	3065.17	3018.05	33.0457	32.9125	32.9125	31.8681	32.4667	31.4605	19.9122	21.8804	21.8804	22.8099	24.6112	25.6311
	13615-60	3	SL007010	NCK2	O43639	8440	NCK2	Human	RFU	Protein	20	58.05	58.1395	58.1395	58.3449	58.1046	58.799	10601.1	10617.1	10617.1	10508.7	10609.3	10866.1	182.62	182.614	182.614	180.114	182.59	184.802	114.545	126.413	126.413	129.743	128.616	135.858
	13618-15	3	SL015381	MD1L1	Q9Y6D9	8379	MAD1L1	Human	RFU	Protein	20	155.7	156.09	156.09	158.613	155.812	156.069	1044.9	1044.83	1044.83	1037.42	1031.2	1015.63	6.71098	6.69376	6.69376	6.54057	6.61825	6.50759	4.14314	4.67065	4.67065	4.84497	4.68903	5.44619
	13620-10	3	SL016377	ASNA	O43681	439	GET3	Human	RFU	Protein	20	97.55	98.0218	98.0218	98.9933	99.6099	99.3185	467.2	469.347	469.347	463.016	463.005	467.608	4.78934	4.78819	4.78819	4.67724	4.64819	4.70817	3.02297	3.11337	3.11337	3.4618	3.55589	4.23375
	13621-31	3	SL020199	AP2A2	O94973	161	AP2A2	Human	RFU	Protein	20	58.9	60.0692	60.0692	59.5768	60.0593	60.8934	21374.1	21615.8	21615.8	21252	21155.1	21717.9	362.888	359.847	359.847	356.715	352.236	356.654	245.962	247.134	247.134	284.082	286.226	282.065
	13622-16	3	SL014961	2A5A	Q15172	5525	PPP2R5A	Human	RFU	Protein	20	140.35	139.852	139.852	140.81	139.936	141.767	14706.8	14870.5	14870.5	14776.7	14732.8	15129.8	104.787	106.33	106.33	104.941	105.282	106.723	64.546	71.1779	71.1779	78.8306	78.6792	86.218
	13623-4	3	SL007956	MLL2	O14686	8085	KMT2D	Human	RFU	Protein	20	171.95	175.714	175.714	179.185	174.489	176.129	866.5	868.974	868.974	859.066	850.063	846.988	5.03926	4.94538	4.94538	4.79429	4.87172	4.80892	3.17748	3.18098	3.18098	3.58179	3.32049	4.02545
	13624-17	3	SL020213	NADK	O95544	65220	NADK	Human	RFU	Protein	20	53.95	53.7315	53.7315	54.1261	53.8823	53.9349	344.1	341.209	341.209	340.027	340.546	334.759	6.37813	6.35025	6.35025	6.28214	6.32017	6.20673	3.9461	4.15741	4.15741	4.74121	4.66701	5.15169
	13625-19	3	SL025915	LA:HTH	P05455	6741	SSB	Human	RFU	Protein	20	158.3	159.827	159.827	159.454	162.274	161.048	452.2	453.57	453.57	445.587	448.384	444.987	2.8566	2.83788	2.83788	2.79445	2.76313	2.76308	1.77473	1.79578	1.79578	1.92347	1.97138	2.36591
	13628-58	3	SL020196	GRB14	Q14449	2888	GRB14	Human	RFU	Protein	0.5	96.85	96.9764	96.9764	100.138	101.704	101.343	824.9	823.64	823.64	817.735	821.041	826.237	8.51729	8.49321	8.49321	8.16606	8.07282	8.15286	4.89265	5.68002	5.68002	5.82569	5.84749	6.82154
	13629-25	3	SL020200	ATG4B	Q9Y4P1	23192	ATG4B	Human	RFU	Protein	20	67.95	67.4052	67.4052	67.7307	67.5684	66.7517	2052.7	2038.2	2038.2	2038.98	2032.53	1988.38	30.209	30.238	30.238	30.1043	30.0811	29.7876	19.2381	19.2154	19.2154	22.5991	22.7414	25.1131
	13631-1	3	SL003766	RB binding protein 5	Q15291	5929	RBBP5	Human	RFU	Protein	20	199.45	198.088	198.088	202.355	200.508	200.515	977.7	972.807	972.807	961.69	960.66	957.967	4.90198	4.91098	4.91098	4.75248	4.79114	4.77752	2.91025	3.05862	3.05862	3.45294	3.412	4.17843
	13632-10	3	SL009456	Zyxin	Q15942	7791	ZYX	Human	RFU	Protein	0.5	116.6	118.388	118.388	118.192	120.545	114.719	5198.8	5222.69	5222.69	5113.28	5096.28	5164.89	44.5866	44.1151	44.1151	43.2626	42.2771	45.0222	23.54	22.806	22.806	24.3013	22.6488	27.8582
	13634-209	3	SL006975	PIR	O00625	8544	PIR	Human	RFU	Protein	20	54.2	56.1179	56.1179	55.6191	55.5829	54.9984	1453.9	1467.45	1467.45	1456.74	1459.32	1473.66	26.8247	26.1494	26.1494	26.1913	26.2548	26.7947	16.7211	16.8217	16.8217	20.0733	19.2827	22.7511
	13636-20	3	SL008135	NP1L1	P55209	4673	NAP1L1	Human	RFU	Protein	20	68.4	69.6724	69.6724	69.0273	68.8195	70.5846	25360	25438.9	25438.9	25019.7	25340.7	25593.4	370.76	365.122	365.122	362.461	368.22	362.592	236.678	232.637	232.637	272.73	280.812	304.712
	13639-101	3	SL016380	USO1	O60763	8615	USO1	Human	RFU	Protein	20	104.8	106.39	106.39	106.731	107.736	108.17	570.2	566.929	566.929	563.806	567.271	571.114	5.44084	5.32877	5.32877	5.28248	5.26538	5.27978	3.53503	3.42608	3.42608	3.76649	3.56294	4.53286
	13640-5	3	SL007223	BCL6	P41182	604	BCL6	Human	RFU	Protein	20	98.9	100.754	100.754	98.085	99.3537	97.9909	386.6	384.177	384.177	382.322	381.774	377.952	3.909	3.81301	3.81301	3.89787	3.84258	3.85701	2.57476	2.52438	2.52438	2.92364	2.95669	3.34143
	13642-90	3	SL004393	CIG49	O14879	3437	IFIT3	Human	RFU	Protein	20	67.8	68.5251	68.5251	67.8423	67.6218	67.3542	449.9	443.464	443.464	442.633	442.832	441.27	6.63569	6.47156	6.47156	6.52444	6.54865	6.55149	4.29294	4.56756	4.56756	4.97655	5.04722	5.54166
	13644-30	3	SL016371	HGS	O14964	9146	HGS	Human	RFU	Protein	20	260.65	267.357	267.357	264.07	264.547	268.551	3007.5	3048.18	3048.18	3007	3041.48	3097.87	11.5385	11.4012	11.4012	11.3871	11.4969	11.5355	7.06152	6.88865	6.88865	8.11521	7.69126	9.04783
	13645-14	3	SL020202	PRP16	Q92620	9785	DHX38	Human	RFU	Protein	20	153.5	153.647	153.647	157.038	155.876	155.166	781.8	782.403	782.403	775.71	768.787	760.713	5.09316	5.09221	5.09221	4.93962	4.93204	4.90256	2.9954	3.31036	3.31036	3.46154	3.17825	3.62026
	13650-11	3	SL020183	KCIP1	Q9NZI2	30820	KCNIP1	Human	RFU	Protein	20	180.9	183.473	183.473	183.803	180.917	180.508	1230.1	1228.2	1228.2	1214.85	1202.99	1195.79	6.79989	6.69418	6.69418	6.60953	6.64941	6.62461	4.32145	4.35262	4.35262	4.3802	4.18817	4.60415
	13651-54	3	SL020192	ZFP91	Q96JP5	80829	ZFP91	Human	RFU	Protein	20	52.6	52.9761	52.9761	52.3505	52.5932	52.5493	368	362.773	362.773	359.106	357.76	357.258	6.9962	6.84787	6.84787	6.85965	6.80241	6.79853	4.74227	4.78367	4.78367	5.36738	5.34972	5.7325
	13652-2	3	SL020197	TM1L1	O75674	10040	TOM1L1	Human	RFU	Protein	0.5	87.45	88.1275	88.1275	89.4745	88.8484	87.0564	1520.9	1524.2	1524.2	1502.37	1489.72	1483.98	17.3917	17.2954	17.2954	16.7911	16.767	17.0462	11.8174	11.8555	11.8555	12.3658	11.9904	13.7386
	13653-335	3	SL020203	MACD1	Q9BQ69	28992	MACROD1	Human	RFU	Protein	20	107.3	107.216	107.216	107.924	106.094	106.896	968.8	971.3	971.3	970.567	949.714	946.764	9.02889	9.05926	9.05926	8.99306	8.95166	8.85691	5.72239	6.11204	6.11204	6.34386	5.8979	6.27748
	13654-1	3	SL005370	ROCK2	O75116	9475	ROCK2	Human	RFU	Protein	20	98.25	101.123	101.123	102.003	101.559	101.873	1019.5	1011.16	1011.16	1004.91	1000.15	1020.11	10.3766	9.9993	9.9993	9.85175	9.84789	10.0135	6.84228	6.65705	6.65705	7.69743	7.39565	8.84474
	13655-34	3	SL005695	Nucleolin	P19338	4691	NCL	Human	RFU	Protein	20	50.45	50.6336	50.6336	51.3122	51.1074	50.8646	353.3	353.464	353.464	350.031	349.024	345.632	7.00297	6.98081	6.98081	6.82159	6.82923	6.79514	4.84304	4.86085	4.86085	5.4523	5.32411	5.71758
	13657-2	3	SL007610	PNKP	Q96T60	11284	PNKP	Human	RFU	Protein	20	103.25	103.086	103.086	103.618	103.922	101.436	814.4	822.327	822.327	816.54	812.926	822.915	7.88765	7.9771	7.9771	7.88027	7.82248	8.11266	5.27974	5.50594	5.50594	6.2717	5.88577	6.63213
	13658-31	3	SL011071	PDGF-CC	Q9NRA1	56034	PDGFC	Human	RFU	Protein	20	65	65.8599	65.8599	65.2955	63.0711	64.677	795.6	797.472	797.472	794.24	781.755	782.77	12.24	12.1086	12.1086	12.1638	12.3948	12.1028	7.34965	7.73762	7.73762	8.85569	8.50281	9.15601
	13659-36	3	SL020228	AT131	Q9HD20	57130	ATP13A1	Human	RFU	Protein	0.5	99.2	101.516	101.516	105.109	103.92	104.462	30770.3	30720.7	30720.7	30452.8	30544.7	30344.5	310.184	302.621	302.621	289.727	293.926	290.483	197.309	200.447	200.447	189.91	196.079	203.353
	13660-76	3	SL001996	Angiopoietin-2	O15123	285	ANGPT2	Human	RFU	Protein	20	87.15	86.5844	86.5844	86.1089	86.4056	85.7023	14260	14284.7	14284.7	14132.7	14162	14109.2	163.626	164.98	164.98	164.126	163.901	164.631	106.299	108.791	108.791	123.916	118.307	142.782
	13661-193	3	SL008382	CYTD	P28325	1473	CST5	Human	RFU	Protein	20	94.8	95.3653	95.3653	96.0064	96.4095	96.4073	436.4	434.479	434.479	431.455	432.188	423.132	4.60338	4.55594	4.55594	4.49402	4.48284	4.389	2.99314	2.94587	2.94587	3.36236	3.17912	3.75636
	13663-2	3	SL000480	IL-4	P05112	3565	IL4	Human	RFU	Protein	20	24.5	24.4268	24.4268	24.5632	23.6955	23.9037	147.7	148.539	148.539	147.601	144.99	144.565	6.02857	6.08097	6.08097	6.00902	6.11888	6.04779	3.35682	3.70601	3.70601	4.18855	3.80228	4.42848
	13665-35	3	SL004990	PP2A, subunit B	Q06190	5523	PPP2R3A	Human	RFU	Protein	20	71.6	72.5119	72.5119	72.2025	72.4447	71.4165	760.7	752.593	752.593	755.777	756.761	752.917	10.6243	10.3789	10.3789	10.4675	10.446	10.5426	6.81631	6.74966	6.74966	7.58216	7.68545	8.10393
	13666-222	3	SL010449	Carbonic Anhydrase X	Q9NS85	56934	CA10	Human	RFU	Protein	20	135.85	135.835	135.835	137.314	137.701	137.157	1437.2	1428.19	1428.19	1430.19	1427.16	1409.61	10.5793	10.5142	10.5142	10.4155	10.3642	10.2773	6.92293	7.37126	7.37126	8.1502	7.95618	9.06181
	13668-44	3	SL004136	Dtk	Q06418	7301	TYRO3	Human	RFU	Protein	20	73.4	74.9768	74.9768	74.5051	74.0584	74.6981	451.7	451.329	451.329	446.384	445.222	444.163	6.15395	6.01958	6.01958	5.99132	6.01178	5.9461	4.21559	4.18687	4.18687	4.81677	4.76723	5.01436
	13669-6	3	SL025861	FGFR-3:ECD	P22607	2261	FGFR3	Human	RFU	Protein	20	29.75	29.6264	29.6264	30.0257	30.0006	30.3468	12229.2	12240	12240	12182.4	12402.2	12485.9	411.066	413.145	413.145	405.733	413.398	411.439	287.746	279.534	279.534	317.926	276.36	299.499
	13670-81	3	SL004066	GIIE	Q9NZK7	30814	PLA2G2E	Human	RFU	Protein	20	72.6	73.5115	73.5115	73.2529	73.0599	73.2289	440	438.513	438.513	434.127	434.675	427.066	6.06061	5.96523	5.96523	5.92642	5.94956	5.83193	4.02378	4.14572	4.14572	4.5539	4.53876	5.09971
	13671-40	3	SL000401	Elastase	P08246	1991	ELANE	Human	RFU	Protein	0.5	126.6	125.146	125.146	124.881	128.864	121.793	38267.3	38038	38038	37762.5	37729.4	37550.5	302.269	303.95	303.95	302.388	292.785	308.314	173.273	173.082	173.082	188.348	166.002	229.682
	13672-3	3	SL013017	HSP76	P17066	3310	HSPA6	Human	RFU	Protein	20	232.8	234.484	234.484	237.123	235.156	232.74	1426.3	1427.48	1427.48	1419.92	1406.36	1408.55	6.12672	6.08775	6.08775	5.98812	5.98053	6.05205	3.76035	3.66385	3.66385	4.19017	3.96754	4.48895
	13673-21	3	SL008288	TCPH	Q99832	10574	CCT7	Human	RFU	Protein	20	39.9	39.903	39.903	39.8074	39.5525	38.9197	2911.6	2912.1	2912.1	2925.24	2931.07	2919.57	72.9724	72.9794	72.9794	73.4848	74.1058	75.0152	50.9466	52.0351	52.0351	55.9047	53.2502	55.1676
	13676-46	3	SL001933	Inhibin bB chain	P09529	3625	INHBB	Human	RFU	Protein	20	45.75	46.1971	46.1971	45.2781	45.7796	45.6167	13459.5	13436	13436	13405.9	13393.9	13366.1	294.197	290.84	290.84	296.079	292.573	293.009	197.934	202.416	202.416	222.684	217.42	236.111
	13678-169	3	SL003327	Factor D	P00746	1675	CFD	Human	RFU	Protein	0.5	69.8	70.4494	70.4494	70.4365	68.5044	70.1203	28188.4	28229.9	28229.9	28280	27902.9	27809.1	403.845	400.711	400.711	401.497	407.316	396.591	246.079	261.33	261.33	307.933	294.459	316.483
	13680-3	3	SL020216	NAB2	Q15742	4665	NAB2	Human	RFU	Protein	20	104.75	106.045	106.045	106.345	106.674	106.865	411.7	407.993	407.993	403.587	405.121	408.011	3.93031	3.84735	3.84735	3.79509	3.79773	3.818	2.63488	2.73028	2.73028	2.90761	2.90071	3.47333
	13681-173	3	SL013751	CSK22	P19784	1459	CSNK2A2	Human	RFU	Protein	20	210.85	215.455	215.455	220.265	211.452	215.051	650	650.959	650.959	642.735	639.436	638.231	3.08276	3.02132	3.02132	2.91801	3.02402	2.96781	1.93251	1.94355	1.94355	2.13849	2.06811	2.53596
	13682-47	3	SL004153	M-CSF R	P07333	1436	CSF1R	Human	RFU	Protein	0.005	92.15	92.1313	92.1313	91.4098	92.4381	95.0824	5022.9	5015.63	5015.63	4999.96	4959.7	4950.59	54.5079	54.44	54.44	54.6983	53.6543	52.0664	24.6644	26.0784	26.0784	26.3673	27.4273	32.4264
	13683-18	3	SL020231	CLCKB	P51801	1188	CLCNKB	Human	RFU	Protein	20	10.65	10.7274	10.7274	10.5951	10.2931	10.2123	161.3	161.893	161.893	162.18	156.15	156.012	15.1455	15.0916	15.0916	15.307	15.1703	15.2769	6.61066	6.74047	6.74047	7.42505	7.79383	7.87479
	13686-2	3	SL005188	IL-5 Ra	Q01344	3568	IL5RA	Human	RFU	Protein	20	82.8	82.6883	82.6883	84.2701	84.7497	83.8526	1768	1774	1774	1765.36	1756.36	1749.1	21.3527	21.454	21.454	20.9488	20.7241	20.8592	13.3384	13.9509	13.9509	15.2145	15.5854	16.4929
	13687-5	3	SL003176	I-309	P22362	6346	CCL1	Human	RFU	Protein	20	107.65	108.877	108.877	108.165	108.176	108.415	934	933.082	933.082	921.402	919.345	911.028	8.67627	8.57002	8.57002	8.51851	8.49857	8.40314	5.46518	5.59165	5.59165	6.45258	6.31265	7.00085
	13688-2	3	SL020217	CAPSL	Q8WWF8	133690	CAPSL	Human	RFU	Protein	20	117.5	117.923	117.923	118.367	118.546	119.344	450.4	445.934	445.934	442.385	445.316	441.223	3.83319	3.78157	3.78157	3.73738	3.75647	3.69708	2.57004	2.67612	2.67612	3.08592	3.07829	3.18589
	13689-2	3	SL003670	Ornithine decarboxylase	P11926	4953	ODC1	Human	RFU	Protein	20	72.15	71.2121	71.2121	72.8202	72.2946	73.9741	1001.1	1000.99	1000.99	997.612	1001.68	1002.57	13.8753	14.0564	14.0564	13.6997	13.8556	13.5529	9.15082	9.11833	9.11833	10.0705	10.1034	10.9119
	13690-26	3	SL007804	BGN	P21810	633	BGN	Human	RFU	Protein	20	83.1	84.3665	84.3665	84.453	84.0462	84.6732	2727	2741.63	2741.63	2727.62	2744.35	2708.2	32.8159	32.4967	32.4967	32.2975	32.6529	31.9842	21.9742	22.4889	22.4889	25.8661	25.7336	26.1834
	13691-10	3	SL020232	SC5A8	Q8N695	160728	SLC5A8	Human	RFU	Protein	0.5	48.05	48.4817	48.4817	48.7724	49.5563	49.3469	1990.9	2006.06	2006.06	1978.66	1985.28	1980.57	41.4339	41.3776	41.3776	40.5693	40.0612	40.1357	27.4418	28.0341	28.0341	30.5589	28.3259	29.6652
	13692-154	3	SL004689	WISP-1	O95388	8840	CCN4	Human	RFU	Protein	20	101.65	100.673	100.673	103.626	103.909	102.24	724.9	730.757	730.757	721.697	717.1	725.787	7.13133	7.25874	7.25874	6.96441	6.90122	7.09889	4.71787	5.03079	5.03079	5.46998	5.2454	6.18901
	13693-5	3	SL012538	ARMEL	Q49AH0	441549	CDNF	Human	RFU	Protein	20	306.25	304.604	304.604	308.128	307.661	307.935	750.4	751.845	751.845	739.402	740.924	744.832	2.45029	2.46827	2.46827	2.39965	2.40825	2.41879	1.55202	1.6129	1.6129	1.80487	1.88203	2.21662
	13694-24	3	SL005226	TSLP R	Q9HC73	64109	CRLF2	Human	RFU	Protein	20	108.25	109.243	109.243	109.174	109.696	109.549	288.7	288.193	288.193	284.79	283.045	282.889	2.66697	2.63809	2.63809	2.60859	2.58026	2.58231	1.73916	1.71599	1.71599	1.982	2.02376	2.21381
	13697-51	3	SL007151	GPDA	P21695	2819	GPD1	Human	RFU	Protein	0.5	33.8	34.2566	34.2566	33.8152	34.0446	33.1234	3525.3	3526.85	3526.85	3498.07	3528.82	3518.64	104.299	102.954	102.954	103.446	103.653	106.228	64.3303	67.2669	67.2669	80.8072	73.6358	79.8103
	13698-28	3	SL020223	K319L	Q8IZA0	79932	KIAA0319L	Human	RFU	Protein	20	141.35	140.893	140.893	144.98	145.344	144.632	756.8	757.142	757.142	752.454	748.87	752.467	5.35409	5.37386	5.37386	5.19006	5.15238	5.20262	3.52246	3.65206	3.65206	4.09181	3.82214	4.52424
	13699-6	3	SL000062	PSA	P07288	354	KLK3	Human	RFU	Protein	20	35.4	36.0025	36.0025	35.9555	36.4519	36.3626	348.2	342.021	342.021	333.805	333.446	309.821	9.83616	9.49992	9.49992	9.28385	9.14754	8.52031	6.37145	6.5016	6.5016	7.11892	6.75817	6.72907
	13700-10	3	SL004209	annexin II	P07355	302	ANXA2	Human	RFU	Protein	20	238.7	239.152	239.152	224.589	227.815	227.43	13341.2	13350.2	13350.2	13284.4	13407.8	13599.9	55.8911	55.823	55.823	59.1498	58.8542	59.7981	31.6743	31.3766	31.3766	37.211	36.1954	39.8049
	13701-2	3	SL003167	BLC	O43927	10563	CXCL13	Human	RFU	Protein	20	152.6	155.564	155.564	153.392	151.983	153.54	1366.1	1364.13	1364.13	1348.51	1348.58	1332.87	8.95216	8.76894	8.76894	8.79128	8.8732	8.68095	5.65439	5.81841	5.81841	6.53566	6.41841	7.15601
	13704-5	3	SL014847	HMCS2	P54868	3158	HMGCS2	Human	RFU	Protein	20	83.9	85.2238	85.2238	84.0323	84.515	83.5911	321.3	319.97	319.97	313.026	313.538	309.265	3.82956	3.75447	3.75447	3.72507	3.70985	3.69973	2.60373	2.59591	2.59591	2.87694	2.80652	3.17829
	13706-12	3	SL004148	IL-12 Rb1	P42701	3594	IL12RB1	Human	RFU	Protein	20	60	60.6743	60.6743	60.6597	60.9689	61.6979	355.8	356.375	356.375	355.424	356.546	352.827	5.93	5.87357	5.87357	5.85931	5.848	5.71862	3.69662	3.85275	3.85275	4.19666	4.01095	4.29203
	13707-27	3	SL005488	SPARCL1	Q14515	8404	SPARCL1	Human	RFU	Protein	20	187.3	187.924	187.924	191.425	189.325	192.452	3035.4	3013.95	3013.95	3002.42	2995.73	2980.69	16.2061	16.0381	16.0381	15.6846	15.8232	15.488	9.54378	10.6732	10.6732	11.1149	10.9275	12.5046
	13708-56	3	SL003915	kallikrein 8	O60259	11202	KLK8	Human	RFU	Protein	20	113.05	113.008	113.008	115.306	115.005	114.841	3315	3314.8	3314.8	3306.58	3335.17	3318.58	29.3233	29.3326	29.3326	28.6764	29.0003	28.8972	18.1843	19.42	19.42	22.0563	20.8968	25.4729
	13710-6	3	SL000308	C1-Esterase Inhibitor	P05155	710	SERPING1	Human	RFU	Protein	0.005	46.3	46.0279	46.0279	48.3419	47.2534	46.08	22629.1	22592.5	22592.5	22361.9	22304.3	22144	488.749	490.843	490.843	462.578	472.016	480.556	296.581	335.328	335.328	308.449	282.802	372.836
	13711-10	3	SL008164	CLH1	Q00610	1213	CLTC	Human	RFU	Protein	20	185.25	187.141	187.141	188.638	186.934	186.242	737.1	734.999	734.999	730.393	729.214	719.217	3.97895	3.92752	3.92752	3.87193	3.90091	3.86174	2.61383	2.55945	2.55945	2.98208	2.91398	3.42741
	13712-104	3	SL004298	granzyme A	P12544	3001	GZMA	Human	RFU	Protein	20	48.35	49.1461	49.1461	48.7754	49.2496	49.229	1481.3	1481.15	1481.15	1479.61	1494.99	1484.2	30.637	30.1376	30.1376	30.3352	30.3553	30.1488	21.283	21.1822	21.1822	23.7535	23.2913	22.6477
	13713-164	3	SL020224	SC22A	Q96IW7	26984	SEC22A	Human	RFU	Protein	20	60.55	62.4725	62.4725	62.1233	62.1644	61.6549	709.9	704.943	704.943	700.018	713.976	713.06	11.7242	11.2841	11.2841	11.2682	11.4853	11.5653	7.73312	7.71811	7.71811	8.39712	8.22803	9.17264
	13717-15	3	SL006542	FCN2	Q15485	2220	FCN2	Human	RFU	Protein	0.5	42.35	42.6784	42.6784	42.6336	42.485	40.4864	21033.2	21095.4	21095.4	20965.3	20648.4	20633.7	496.652	494.287	494.287	491.755	486.015	509.645	345.657	327.993	327.993	368.137	332.201	376.815
	13719-19	3	SL020219	PAK4	O96013	10298	PAK4	Human	RFU	Protein	20	147.55	150.1	150.1	151.313	150.778	150.289	2369.1	2393.41	2393.41	2380.66	2377.7	2420.05	16.0563	15.9455	15.9455	15.7334	15.7695	16.1026	10.1985	10.7235	10.7235	11.9068	11.6044	14.1909
	13720-95	3	SL004008	Proteinase-3	P24158	5657	PRTN3	Human	RFU	Protein	0.5	109.6	109.682	109.682	109.73	110.684	109.016	2327	2337.12	2337.12	2338.78	2343.55	2312.7	21.2318	21.3081	21.3081	21.3139	21.1733	21.2143	13.6802	14.4054	14.4054	16.1917	15.3709	18.369
	13722-105	3	SL000325	C9	P02748	735	C9	Human	RFU	Protein	0.005	239.35	253.964	253.964	247.167	240.399	206.591	59779.6	59919.4	59919.4	59042	59803.8	59816.2	249.758	235.937	235.937	238.875	248.769	289.538	83.4212	78.5322	78.5322	83.0183	86.8335	148.325
	13723-6	3	SL001717	IL-10	P22301	3586	IL10	Human	RFU	Protein	20	40.45	41.5809	41.5809	40.8245	41.1287	40.8378	604.8	604.33	604.33	596.801	596.884	589.105	14.9518	14.5338	14.5338	14.6187	14.5126	14.4255	10.2162	10.0658	10.0658	11.6149	11.1133	11.548
	13724-27	3	SL004337	FGF-19	O95750	9965	FGF19	Human	RFU	Protein	20	146.85	145.833	145.833	148.687	148.096	148.764	3268.4	3280.03	3280.03	3238.01	3219.25	3237.34	22.2567	22.4916	22.4916	21.7774	21.7376	21.7615	13.6839	14.8134	14.8134	16.7937	15.77	17.4713
	13725-3	3	SL004334	FGF-16	O43320	8823	FGF16	Human	RFU	Protein	20	375.75	374.488	374.488	381.222	376.022	378.225	1845.6	1840.05	1840.05	1828.88	1830.6	1827.17	4.91178	4.91351	4.91351	4.79741	4.86832	4.8309	2.94707	3.0685	3.0685	3.42756	3.26271	3.89287
	13726-4	3	SL003738	B7	P33681	941	CD80	Human	RFU	Protein	20	60.8	60.9876	60.9876	62.001	61.6191	61.9675	235.1	235.275	235.275	231.418	232.346	226.54	3.86678	3.85775	3.85775	3.7325	3.77068	3.65579	2.36757	2.52774	2.52774	2.68588	2.75413	2.82703
	13727-44	3	SL020220	SPOP	O43791	8405	SPOP	Human	RFU	Protein	20	113.5	115.389	115.389	117.161	116.668	117.477	510	510.47	510.47	504.344	500.219	496.168	4.49339	4.42389	4.42389	4.30472	4.28755	4.22354	2.84519	3.00248	3.00248	3.2882	3.30198	3.55055
	13728-19	3	SL003522	ERP29	P30040	10961	ERP29	Human	RFU	Protein	0.5	180.1	179.606	179.606	184.136	183.814	185.229	1893.8	1896.68	1896.68	1907.9	1884.4	1897.96	10.5153	10.5602	10.5602	10.3614	10.2517	10.2466	6.59057	7.30769	7.30769	7.59585	7.56469	9.14138
	13729-26	3	SL020226	SFXN5	Q8TD22	94097	SFXN5	Human	RFU	Protein	20	85.45	88.042	88.042	85.582	85.3429	87.1527	429.5	428.303	428.303	426.032	419.67	417.895	5.02633	4.86476	4.86476	4.97806	4.91746	4.79497	3.03105	3.03406	3.03406	3.41988	3.43553	3.91161
	13730-18	3	SL007280	CATC	P53634	1075	CTSC	Human	RFU	Protein	20	79.5	80.9038	80.9038	77.4231	79.2943	81.1304	15922.6	15988.1	15988.1	15766.4	15797	15574	200.284	197.619	197.619	203.64	199.219	191.962	117.727	125.731	125.731	145.037	135.88	140.805
	13731-14	3	SL000323	C7	P10643	730	C7	Human	RFU	Protein	0.005	109.35	108.645	108.645	113.045	111.065	110.294	32552.9	32592.9	32592.9	32461.7	32570.8	32651.6	297.695	299.995	299.995	287.158	293.26	296.042	165.579	188.444	188.444	165.13	177.675	226.179
	13732-79	3	SL002783	Cardiotrophin-1	Q16619	1489	CTF1	Human	RFU	Protein	0.5	81.1	81.9639	81.9639	83.4186	81.7077	80.1811	3764.7	3753.55	3753.55	3769.34	3681.2	3665.18	46.4205	45.7951	45.7951	45.1859	45.0533	45.7113	31.9448	32.0406	32.0406	35.2174	35.3453	37.3276
	13733-5	3	SL004250	IL-12 p40	P29460	3593	IL12B	Human	RFU	Protein	20	56.25	56.7954	56.7954	57.377	56.7598	58.6792	355.8	354.295	354.295	351.545	354.785	351.685	6.32533	6.23809	6.23809	6.12692	6.25064	5.99336	4.28675	4.2006	4.2006	4.57489	4.66724	5.28771
	13734-22	3	SL004348	IFN-lambda 1	Q8IU54	282618	IFNL1	Human	RFU	Protein	20	275.75	273.681	273.681	278.587	284.504	280.912	712.8	711.122	711.122	703.492	705.707	701.147	2.58495	2.59836	2.59836	2.52522	2.48048	2.49597	1.66932	1.66168	1.66168	1.84918	1.88235	2.16839
	13735-1	3	SL020221	RPGP1	P47736	5909	RAP1GAP	Human	RFU	Protein	20	105.05	104.906	104.906	104.364	105.341	104.175	660.9	656.813	656.813	653.066	651.384	652.699	6.29129	6.26096	6.26096	6.2576	6.18358	6.26543	4.3182	4.34934	4.34934	5.05509	4.98966	5.23814
	13738-8	3	SL001932	Inhibin bA chain	P08476	3624	INHBA	Human	RFU	Protein	20	58.05	57.9618	57.9618	57.1668	56.9218	57.0881	1323.4	1325.24	1325.24	1313.46	1312.74	1310.05	22.7976	22.864	22.864	22.9759	23.0622	22.9479	16.584	17.0721	17.0721	19.0229	18.7815	19.0361
	13739-3	3	SL014071	FLRT1	Q9NZU1	23769	FLRT1	Human	RFU	Protein	20	39.05	41.0211	41.0211	40.239	38.9886	39.705	340.7	338.241	338.241	336.934	332.527	330.883	8.72471	8.24553	8.24553	8.37331	8.52884	8.33353	5.31928	5.34249	5.34249	6.07454	6.09009	6.68516
	13740-51	3	SL004650	sFRP-3	Q92765	2487	FRZB	Human	RFU	Protein	0.5	76.5	76.7892	76.7892	77.6516	77.9176	79.6233	2781.9	2777.27	2777.27	2783.79	2756.17	2755.14	36.3647	36.1674	36.1674	35.8497	35.3729	34.6022	23.5256	24.0324	24.0324	25.5989	24.6042	29.08
	13741-36	3	SL000462	IGFBP-1	P08833	3484	IGFBP1	Human	RFU	Protein	20	106.35	108.197	108.197	109.422	109.025	108.656	24637.7	24812.7	24812.7	24492.2	24483.5	24193.9	231.666	229.33	229.33	223.832	224.567	222.666	149.229	151.034	151.034	166.126	155.68	181.66
	13742-66	3	SL004347	IL-22	Q9GZX6	50616	IL22	Human	RFU	Protein	20	50.5	51.6532	51.6532	48.9788	48.718	50.2307	1670.1	1678.06	1678.06	1656.57	1632.29	1625.65	33.0713	32.487	32.487	33.8221	33.5049	32.3637	18.7126	18.9474	18.9474	21.3301	21.53	22.1094
	13743-56	3	SL020222	CUL4B	Q13620	8450	CUL4B	Human	RFU	Protein	20	196	197.477	197.477	200.968	200.508	199.111	776.1	779.898	779.898	765.994	765.178	778.47	3.95969	3.9493	3.9493	3.81151	3.81619	3.90972	2.58055	2.60218	2.60218	2.84014	2.89136	3.34242
	13744-37	3	SL005187	IL-3 Ra	P26951	3563	IL3RA	Human	RFU	Protein	20	212.6	215.121	215.121	212.188	209.557	214.006	6234.2	6229.75	6229.75	6202.28	6194.02	6119.31	29.3236	28.9593	28.9593	29.2301	29.5577	28.5941	19.1321	18.0011	18.0011	20.8552	20.6261	22.5562
	13745-10	3	SL025962	PKD2:CD 4	Q13563	5311	PKD2	Human	RFU	Protein	20	120.45	123.1	123.1	123.909	123.389	122.971	380.5	377.47	377.47	373.081	374.886	374.542	3.15899	3.06637	3.06637	3.01094	3.03826	3.04576	2.08265	2.0282	2.0282	2.28972	2.25089	2.68103
	13747-9	3	SL010288	Carbonic anhydrase 6	P23280	765	CA6	Human	RFU	Protein	0.5	90.1	90.3915	90.3915	91.5948	90.614	91.4187	4457.1	4435.99	4435.99	4456.01	4395.14	4397.28	49.4684	49.0753	49.0753	48.6491	48.5039	48.1005	32.9302	33.1834	33.1834	35.6947	35.4474	38.1196
	13748-4	3	SL000515	MCP-2	P80075	6355	CCL8	Human	RFU	Protein	20	77.1	76.6102	76.6102	76.6995	76.3898	77.3629	360	362.521	362.521	361.356	361.646	365.012	4.66926	4.73202	4.73202	4.71133	4.73422	4.71817	3.18302	3.30114	3.30114	3.56121	3.63144	4.10462
	13924-13	3	SL018834	MYZAP	P0CAP1	100820829	MYZAP	Human	RFU	Protein	20	297.15	292.019	292.019	297.803	289.692	292.358	1193.2	1188.41	1188.41	1182.29	1165.68	1155.42	4.01548	4.06965	4.06965	3.97004	4.02387	3.95208	2.44433	2.66258	2.66258	2.87828	2.76309	3.20225
	13926-1	3	SL020268	RMI1	Q9H9A7	80010	RMI1	Human	RFU	Protein	20	410.8	409.659	409.659	423.046	411.901	420.544	1609.2	1609.59	1609.59	1599.81	1582.31	1581.49	3.91723	3.92911	3.92911	3.78163	3.84148	3.76059	2.3663	2.43564	2.43564	2.67782	2.64772	3.08368
	13929-27	3	SL020289	OCTC	Q9UKG9	54677	CROT	Human	RFU	Protein	20	166.2	166.262	166.262	165.095	167.45	165.333	739.2	740.464	740.464	742.024	741.37	744.44	4.44765	4.4536	4.4536	4.49452	4.42741	4.50266	2.99029	3.00212	3.00212	3.43113	3.35615	4.01922
	13930-3	3	SL007678	ABC3G	Q9HC16	60489	APOBEC3G	Human	RFU	Protein	20	148.2	149.167	149.167	150.609	148.876	148.796	1219.2	1231.61	1231.61	1217.08	1223.33	1230.66	8.22672	8.25654	8.25654	8.08104	8.21709	8.27079	5.37803	5.69129	5.69129	6.05979	5.97906	7.24118
	13931-22	3	SL012980	PSMD9	O00233	5715	PSMD9	Human	RFU	Protein	20	58.6	59.5915	59.5915	58.8284	57.0168	58.8729	4273.9	4264.08	4264.08	4284.65	4184.64	4148.43	72.9334	71.5553	71.5553	72.833	73.3931	70.4642	38.6429	38.8314	38.8314	43.1755	46.2378	44.291
	13932-45	3	SL005746	COOL-1	Q14155	8874	ARHGEF7	Human	RFU	Protein	20	208.1	208.832	208.832	213.737	202.642	208.673	1454.3	1448.89	1448.89	1451.32	1428.56	1417.84	6.98847	6.93804	6.93804	6.79023	7.04969	6.79455	4.0811	4.08681	4.08681	4.72708	4.43421	5.33828
	13933-276	3	SL020257	NAB1	Q13506	4664	NAB1	Human	RFU	Protein	0.5	241.85	245.458	245.458	259.333	220.478	221.961	1959.5	1985.86	1985.86	1988.99	1666.97	1659.38	8.10213	8.09045	8.09045	7.66965	7.56074	7.47601	4.84305	4.80792	4.80792	4.2199	3.94436	4.41985
	13934-3	3	SL014593	MCF2L	O15068	23263	MCF2L	Human	RFU	Protein	20	105.05	106.389	106.389	108.27	108.939	107.603	616.9	617.816	617.816	612.754	605.991	609.927	5.87244	5.80713	5.80713	5.65948	5.56264	5.66829	3.84242	3.94794	3.94794	4.4396	4.29889	4.81476
	13936-24	3	SL020280	PGK2	P07205	5232	PGK2	Human	RFU	Protein	20	176.25	179.146	179.146	179.94	181.206	180.249	460.4	457.616	457.616	450.895	451.87	451.514	2.6122	2.55443	2.55443	2.5058	2.49368	2.50495	1.70835	1.69754	1.69754	1.8827	1.94045	2.33079
	13937-75	3	SL008246	CAND1	Q86VP6	55832	CAND1	Human	RFU	Protein	0.5	87.25	85.1826	85.1826	87.6326	88.1865	87.9066	2983.3	2992.69	2992.69	2964.7	2945.95	2999.84	34.1926	35.1327	35.1327	33.831	33.4059	34.1254	21.6574	25.2663	25.2663	24.9499	25.8944	29.5796
	13939-14	3	SL006519	UGPA1	Q16851	7360	UGP2	Human	RFU	Protein	20	140.8	140.344	140.344	141.1	140.807	139.633	657.1	657.649	657.649	651.166	648.267	652.581	4.6669	4.68599	4.68599	4.61494	4.60395	4.67354	3.02393	3.24485	3.24485	3.45448	3.42489	4.01178
	13940-19	3	SL025893	IP16:HIN 1	Q16666	3428	IFI16	Human	RFU	Protein	20	142.2	143.936	143.936	142.067	140.935	141.669	1816.2	1807.67	1807.67	1808.23	1800.95	1809.96	12.7722	12.5588	12.5588	12.728	12.7786	12.776	8.27614	8.26321	8.26321	10.03	9.92195	10.6952
	13941-82	3	SL020259	SYFM	O95363	10667	FARS2	Human	RFU	Protein	20	148.15	149.654	149.654	147.551	148.89	147.426	1494	1491.74	1491.74	1484.77	1486.97	1489.4	10.0844	9.96791	9.96791	10.0628	9.98703	10.1028	6.20174	6.34326	6.34326	6.94807	6.9675	8.52955
	13942-140	3	SL020269	SPSB1	Q96BD6	80176	SPSB1	Human	RFU	Protein	20	136.8	135.702	135.702	141.982	139.555	140	537.7	537.84	537.84	532.711	521.227	522.99	3.93056	3.96339	3.96339	3.75196	3.73492	3.73565	2.57828	2.75531	2.75531	2.87821	2.85661	3.16984
	13943-38	3	SL020276	DPY30	Q9C005	84661	DPY30	Human	RFU	Protein	20	136.2	136.104	136.104	138.686	138.033	137.538	4902.9	4910.01	4910.01	4915.81	4894.71	4978.58	35.9978	36.0754	36.0754	35.4456	35.4605	36.1978	22.8894	24.3323	24.3323	27.3486	26.6595	31.0165
	13944-3	3	SL000578	SULT 1A3	P0DMM9	445329	SULT1A3	Human	RFU	Protein	20	87.05	88.3702	88.3702	87.6334	87.9835	88.2743	1512.8	1523.9	1523.9	1506.24	1506.1	1548.88	17.3785	17.2445	17.2445	17.188	17.118	17.5462	12.1706	11.9095	11.9095	13.4506	12.7736	14.9086
	13946-8	3	SL020297	DDX23	Q9BUQ8	9416	DDX23	Human	RFU	Protein	20	218.55	219.004	219.004	219.976	217.77	218.281	1452.8	1454.26	1454.26	1440.55	1434.33	1419.83	6.64745	6.64032	6.64032	6.54865	6.58644	6.50457	3.98792	4.04752	4.04752	4.58361	4.73057	5.37081
	13947-371	3	SL020301	NUD12	Q9BQG2	83594	NUDT12	Human	RFU	Protein	20	220.75	225.214	225.214	229.16	225.731	225.765	1139.2	1133.18	1133.18	1127.73	1116.19	1129.98	5.16059	5.03158	5.03158	4.92116	4.9448	5.00513	3.06443	3.12987	3.12987	3.2738	3.53973	4.05105
	13948-50	3	SL025871	GABR2:ECD	O75899	9568	GABBR2	Human	RFU	Protein	20	37.15	37.2093	37.2093	37.4949	38.1661	37.8459	785.2	783.524	783.524	779.38	784.429	783.211	21.1359	21.0572	21.0572	20.7863	20.553	20.6948	14.0465	15.0494	15.0494	15.5232	14.8123	17.1876
	13950-9	3	SL025806	C43BP:START domain	Q9Y5P4	10087	CERT1	Human	RFU	Protein	20	70.3	70.4797	70.4797	71.0743	70.2113	70.9138	1906.7	1904.22	1904.22	1873.98	1882.97	1938.45	27.1223	27.018	27.018	26.3664	26.8186	27.3353	18.776	19.0682	19.0682	21.2687	21.4001	22.2572
	13954-9	3	SL020298	GNA1	Q96EK6	64841	GNPNAT1	Human	RFU	Protein	20	238.25	239.675	239.675	235.7	237.939	237.299	2399	2385.12	2385.12	2385.94	2391.84	2449.26	10.0693	9.95147	9.95147	10.1228	10.0523	10.3214	5.98254	6.10987	6.10987	6.8285	6.46814	7.42963
	13955-33	3	SL007277	DAPK1	P53355	1612	DAPK1	Human	RFU	Protein	20	98.4	98.7848	98.7848	99.6024	99.994	100.106	506.3	503.959	503.959	506.514	509.397	509.659	5.14533	5.10159	5.10159	5.08536	5.09427	5.09118	3.52454	3.57526	3.57526	3.95034	4.15661	4.49581
	13958-5	3	SL020270	RBM46	Q8TBY0	166863	RBM46	Human	RFU	Protein	20	76.2	77.4765	77.4765	77.1476	76.6519	77.1792	295.4	293.849	293.849	290.735	290.662	291.733	3.87664	3.79275	3.79275	3.76856	3.79197	3.77994	2.63868	2.67462	2.67462	2.90385	3.00565	3.10665
	13959-7	3	SL000499	LAP	P28838	51056	LAP3	Human	RFU	Protein	20	287.05	288.84	288.84	292.621	287.549	293.467	27168.8	27460.9	27460.9	27047.9	26877.3	27487.1	94.6483	95.0731	95.0731	92.4331	93.4703	93.6634	59.5742	59.3193	59.3193	62.6138	61.5055	69.7744
	13960-15	3	SL020282	AGAP3	Q96P47	116988	AGAP3	Human	RFU	Protein	20	123.65	122.578	122.578	125.719	125.134	124.872	635.7	634.169	634.169	631.884	620.391	613.927	5.14112	5.17358	5.17358	5.02615	4.95783	4.91644	3.15249	3.57754	3.57754	3.65631	3.45763	3.81199
	13961-18	3	SL020291	KIF3A	Q9Y496	11127	KIF3A	Human	RFU	Protein	0.5	145.25	144.433	144.433	147.888	147.754	149.231	5908.6	5865.75	5865.75	5905.42	5906.86	5918.43	40.6788	40.6123	40.6123	39.9317	39.9776	39.6596	24.6706	26.4306	26.4306	26.7919	27.6954	31.9894
	13963-7	3	SL004521	tollip	Q9H0E2	54472	TOLLIP	Human	RFU	Protein	20	167.8	170.584	170.584	165.704	166.909	165.183	8868.9	8915.02	8915.02	8836.46	8804.18	9006.67	52.854	52.2617	52.2617	53.3268	52.7484	54.5255	32.0408	34.4069	34.4069	36.7604	35.9381	43.406
	13966-30	3	SL008254	MYOM3	Q5VTT5	127294	MYOM3	Human	RFU	Protein	20	202.7	204.909	204.909	206.145	202.987	206.102	1958.4	1969.77	1969.77	1956.1	1947.49	1889.01	9.66157	9.6129	9.6129	9.48893	9.59413	9.16542	5.75661	6.07926	6.07926	7.13204	6.49499	7.24189
	13967-14	3	SL005724	Thioredoxin reductase 1	Q16881	7296	TXNRD1	Human	RFU	Protein	0.5	118.15	119.089	119.089	121.448	122.751	122.71	3343.4	3372.73	3372.73	3331.77	3351.81	3385.61	28.2979	28.321	28.321	27.4337	27.3057	27.5904	18.6106	19.4093	19.4093	22.5115	20.6476	22.4484
	13969-24	3	SL020292	IMA7	O60684	23633	KPNA6	Human	RFU	Protein	20	115.35	116.984	116.984	118.026	119.532	121.616	3376.2	3390.42	3390.42	3394.98	3391.84	3503.09	29.2692	28.9818	28.9818	28.7646	28.3761	28.8045	18.9568	20.2557	20.2557	21.3926	20.9655	23.4999
	13972-4	3	SL020263	DHB14	Q9BPX1	51171	HSD17B14	Human	RFU	Protein	20	161.35	163.333	163.333	161.845	163.456	163.672	756.6	752.991	752.991	750.113	750.066	744.759	4.68919	4.61017	4.61017	4.63477	4.58879	4.55031	2.90888	2.90226	2.90226	3.37022	3.38601	4.17161
	13973-62	3	SL020271	TTL	Q8NG68	150465	TTL	Human	RFU	Protein	20	93.5	93.5617	93.5617	94.3484	94.1221	94.03	565.7	566.911	566.911	564.258	561.964	575.1	6.05027	6.05922	6.05922	5.98058	5.97059	6.11613	4.04794	4.3532	4.3532	4.9094	4.86445	5.07145
	13975-56	3	SL020284	LIPA1	Q13136	8500	PPFIA1	Human	RFU	Protein	20	143	143.103	143.103	146.823	145.545	145.92	1409.4	1414.65	1414.65	1414.68	1403.25	1424.42	9.85594	9.88554	9.88554	9.6353	9.64134	9.76166	6.16805	6.50976	6.50976	7.12969	7.16784	8.66337
	13976-9	3	SL015120	ARHG1	Q92888	9138	ARHGEF1	Human	RFU	Protein	20	97.9	97.4189	97.4189	100.163	99.7727	99.3035	969.7	971.99	971.99	970.841	968.288	971.915	9.90501	9.97743	9.97743	9.69256	9.70494	9.78732	6.51242	6.62669	6.62669	7.58627	7.80299	8.73666
	13977-28	3	SL015168	BARD1	Q99728	580	BARD1	Human	RFU	Protein	20	100.6	101.456	101.456	102.266	102.26	101.497	491.7	489.931	489.931	487.537	488.55	483.03	4.88767	4.82898	4.82898	4.76733	4.77754	4.75906	3.11498	3.1749	3.1749	3.77398	3.68596	4.22038
	13978-122	3	SL004696	Tbx3	O15119	6926	TBX3	Human	RFU	Protein	20	93.75	94.3312	94.3312	91.8224	92.0108	94.6889	263.5	261.762	261.762	259.627	258.537	258.641	2.81067	2.77492	2.77492	2.82749	2.80986	2.73148	1.82353	1.89304	1.89304	2.14607	2.01344	2.35282
	13979-3	3	SL020254	S26A7	Q8TE54	115111	SLC26A7	Human	RFU	Protein	20	379.55	376.753	376.753	382.994	384.865	385.063	1142.6	1141.06	1141.06	1133.18	1132.54	1125.21	3.01041	3.02867	3.02867	2.95874	2.94269	2.92215	1.8435	1.89716	1.89716	2.06448	2.04705	2.51381
	13982-33	3	SL016529	RGS18	Q9NS28	64407	RGS18	Human	RFU	Protein	20	51	50.8299	50.8299	52.2457	51.4289	50.9519	387.8	387.212	387.212	382.884	387.908	396.13	7.60392	7.61779	7.61779	7.32852	7.54261	7.77459	5.03636	5.13637	5.13637	5.12194	5.34405	5.85631
	13983-27	3	SL008181	QOR	Q08257	1429	CRYZ	Human	RFU	Protein	20	319.95	317.285	317.285	320.976	329.442	328.226	2518.2	2509.26	2509.26	2467.32	2490.2	2458.43	7.8706	7.90853	7.90853	7.68693	7.55882	7.49004	5.01683	5.04473	5.04473	5.54888	5.49536	6.11083
	13984-23	3	SL020293	DDX25	Q9UHL0	29118	DDX25	Human	RFU	Protein	20	163.45	164.413	164.413	164.212	160.577	159.938	465.8	466.152	466.152	462.789	459.253	457.485	2.8498	2.83524	2.83524	2.81823	2.86002	2.86039	1.77313	1.80151	1.80151	2.08623	2.05649	2.50176
	13985-12	3	SL007669	SMUF2	Q9HAU4	64750	SMURF2	Human	RFU	Protein	20	221.15	222.476	222.476	223.07	220.608	220.681	592.8	592.176	592.176	587.825	584.754	584.093	2.68053	2.66175	2.66175	2.63516	2.65064	2.64678	1.64484	1.60648	1.60648	1.74295	1.72393	2.1414
	13986-6	3	SL010800	LANC1	O43813	10314	LANCL1	Human	RFU	Protein	20	52.85	53.9854	53.9854	53.4111	53.518	53.2002	1351.2	1341.18	1341.18	1337.8	1326.15	1349.54	25.5667	24.8433	24.8433	25.0472	24.7795	25.3671	15.8313	16.4466	16.4466	17.7152	17.1729	20.6966
	13988-67	3	SL020265	NMRL1	Q9HBL8	57407	NMRAL1	Human	RFU	Protein	20	142.7	143.1	143.1	146.255	146.143	146.231	943.5	943.676	943.676	942.203	940.354	938.249	6.61177	6.59452	6.59452	6.44221	6.43449	6.41621	3.98606	4.26869	4.26869	4.79957	4.85732	5.72364
	13990-1	3	SL003652	pyruvate carboxylase	P11498	5091	PC	Human	RFU	Protein	20	192.45	192.714	192.714	196.886	198.571	197.595	595.4	591.933	591.933	589.198	586.032	587.181	3.09379	3.07157	3.07157	2.99259	2.95125	2.97164	1.94448	2.05949	2.05949	2.17978	2.21191	2.59707
	13991-47	3	SL020285	IF4G3	O43432	8672	EIF4G3	Human	RFU	Protein	20	253.7	255.258	255.258	260.367	258.695	260.412	1262.1	1264.04	1264.04	1245.31	1248.09	1227.45	4.97477	4.95201	4.95201	4.78292	4.82457	4.7135	3.09187	3.16707	3.16707	3.51892	3.49832	4.07447
	13992-12	3	SL007239	NSF	P46459	4905	NSF	Human	RFU	Protein	0.5	111.05	110.102	110.102	112.41	113.705	116.14	1174.8	1177.56	1177.56	1164.64	1163.96	1165.09	10.579	10.6952	10.6952	10.3606	10.2367	10.0318	6.74978	7.13154	7.13154	7.52199	7.11923	8.11092
	13993-20	3	SL020300	E41L1	Q9H4G0	2036	EPB41L1	Human	RFU	Protein	20	175.55	177.364	177.364	176.604	176.177	177.989	10022.3	10013.7	10013.7	9969.13	10022.1	10194.3	57.0909	56.4583	56.4583	56.4492	56.8866	57.2746	36.7386	36.5524	36.5524	40.4711	40.5209	46.9354
	13994-1	3	SL020302	FBRL	P22087	2091	FBL	Human	RFU	Protein	20	560.35	565.412	565.412	569.83	536.638	563.597	2758.2	2725.25	2725.25	2729.18	2658.57	2659.7	4.92228	4.81993	4.81993	4.78946	4.95412	4.71914	3.0265	2.99054	2.99054	3.26242	3.04676	3.37323
	13996-16	3	SL020266	COAC	Q96CD2	60490	PPCDC	Human	RFU	Protein	20	339.85	345.137	345.137	349.031	354.562	351.241	954.2	954.928	954.928	940.471	945.428	950.119	2.80771	2.76681	2.76681	2.69452	2.66647	2.70503	1.76753	1.78803	1.78803	1.98084	2.0109	2.37513
	13998-26	3	SL020277	PURA1	Q8N142	122622	ADSS1	Human	RFU	Protein	20	138.6	140.942	140.942	137.588	139.547	141.897	680.9	677.725	677.725	669.506	673.3	684.676	4.9127	4.80855	4.80855	4.86604	4.82491	4.82516	3.27987	3.15289	3.15289	3.67392	3.62638	4.19232
	14002-18	3	SL020303	DOCK9	Q9BZ29	23348	DOCK9	Human	RFU	Protein	20	180.4	183.175	183.175	189.419	188.529	187.091	529	527.927	527.927	522.774	524.995	526.253	2.93237	2.88208	2.88208	2.75989	2.78469	2.81282	1.90014	1.92103	1.92103	2.06137	2.15881	2.43616
	14005-2	3	SL008319	CHD7	Q9P2D1	55636	CHD7	Human	RFU	Protein	20	158.35	160.339	160.339	161.694	162.489	162.906	458.4	457.154	457.154	450.741	451.051	455.469	2.89485	2.85118	2.85118	2.78761	2.77588	2.79591	1.86645	1.91218	1.91218	2.1409	2.20678	2.46246
	14006-36	3	SL020278	GNMT	Q14749	27232	GNMT	Human	RFU	Protein	20	405.75	418.517	418.517	416.897	416.486	416.283	1478.6	1477.22	1477.22	1472.8	1483.19	1465.25	3.64412	3.52966	3.52966	3.53277	3.56119	3.51985	2.33402	2.22142	2.22142	2.46032	2.45496	3.04616
	14007-22	3	SL020287	PAPS1	O43252	9061	PAPSS1	Human	RFU	Protein	20	211.65	215.806	215.806	217.223	213.32	215.004	1085.3	1092.9	1092.9	1079.6	1066.04	1072.65	5.12781	5.06427	5.06427	4.96999	4.99736	4.98897	3.11063	3.0976	3.0976	3.52567	3.69917	4.50051
	14008-22	3	SL020295	DCP1A	Q9NPI6	55802	DCP1A	Human	RFU	Protein	20	69.45	69.4181	69.4181	68.8705	69.3056	68.58	815.2	816.339	816.339	809.445	807.627	797.85	11.7379	11.7597	11.7597	11.7531	11.6531	11.6339	7.12276	7.31516	7.31516	8.2799	8.37553	9.44227
	14009-65	3	SL005721	TNFAIP3	P21580	7128	TNFAIP3	Human	RFU	Protein	20	97.9	98.9913	98.9913	101.233	102.305	99.838	857.8	864.41	864.41	849.852	851.207	855.355	8.762	8.73218	8.73218	8.39504	8.32027	8.56743	5.70346	5.62479	5.62479	6.21188	6.24302	7.77173
	14011-17	3	SL004809	S100A11	P31949	6282	S100A11	Human	RFU	Protein	20	289.95	302.096	302.096	298.78	303.944	296.71	3631.3	3651.89	3651.89	3640.17	3645.41	3577.61	12.5239	12.0885	12.0885	12.1834	11.9937	12.0576	7.54634	7.56058	7.56058	8.26857	8.02778	9.60175
	14012-17	3	SL007593	LGP2	Q96C10	79132	DHX58	Human	RFU	Protein	20	235.15	239.099	239.099	244.385	247.031	244.417	1050.5	1049.75	1049.75	1041.7	1039.03	1037.81	4.46736	4.39045	4.39045	4.26255	4.20607	4.24605	2.97045	2.72253	2.72253	3.13625	3.08179	3.65265
	14013-11	3	SL015118	TANK	Q92844	10010	TANK	Human	RFU	Protein	20	103.4	104.13	104.13	105.06	104.697	105.275	1189.2	1183.56	1183.56	1176.08	1183.38	1192.31	11.501	11.3661	11.3661	11.1944	11.3029	11.3257	7.48395	7.65559	7.65559	8.71014	8.73947	9.78284
	14019-73	3	SL020305	EVPL	Q92817	2125	EVPL	Human	RFU	Protein	20	379.55	385.342	385.342	385.974	386.06	386.697	1077.9	1074.81	1074.81	1056.34	1052.42	1056.91	2.83994	2.78925	2.78925	2.73681	2.72607	2.73316	1.82216	1.76417	1.76417	2.02061	2.04021	2.41008
	14021-81	3	SL020316	MED4	Q9NPJ6	29079	MED4	Human	RFU	Protein	20	58.35	58.6209	58.6209	57.4456	57.4036	57.3062	667.1	669.137	669.137	664.138	662.544	663.364	11.4327	11.4146	11.4146	11.5612	11.5419	11.5758	7.57208	7.76965	7.76965	8.61363	8.76505	9.61024
	14022-17	3	SL004350	IL-17B	Q9UHF5	27190	IL17B	Human	RFU	Protein	20	111.8	113.947	113.947	114.292	114.063	113.863	431.6	431.158	431.158	426.587	424.927	425.207	3.86047	3.78385	3.78385	3.73244	3.72537	3.73438	2.54556	2.50531	2.50531	2.84644	2.84688	3.29999
	14023-84	3	SL004660	BSP	P21815	3381	IBSP	Human	RFU	Protein	0.5	70.95	70.148	70.148	72.4428	72.7869	73.7235	2211.3	2197.19	2197.19	2176.98	2178.5	2146.22	31.167	31.3221	31.3221	30.0511	29.9298	29.1117	19.3634	19.8872	19.8872	20.4933	19.8648	21.9372
	14024-196	3	SL004644	EDA	Q92838	1896	EDA	Human	RFU	Protein	20	204.45	204.25	204.25	208.355	197.821	201.394	1059.6	1061.9	1061.9	1050.64	1034.23	1021.26	5.18269	5.19905	5.19905	5.04253	5.2281	5.07096	2.96019	3.22203	3.22203	3.54942	3.29009	3.85552
	14025-18	3	SL004126	4-1BB	Q07011	3604	TNFRSF9	Human	RFU	Protein	20	102.15	102.566	102.566	103.871	104.829	103.327	489.8	489.877	489.877	482.795	482.475	481.872	4.79491	4.77621	4.77621	4.64801	4.60248	4.66356	3.18259	3.16627	3.16627	3.53157	3.59486	4.07763
	14026-24	3	SL004352	IL-17F	Q96PD4	112744	IL17F	Human	RFU	Protein	20	269.9	276.549	276.549	278.334	274.052	275.153	865.7	853.367	853.367	853.144	849.953	843.312	3.20748	3.08577	3.08577	3.06518	3.10143	3.06488	1.97131	1.89296	1.89296	2.09385	2.07787	2.51984
	14028-22	3	SL020311	P3C2A	O00443	5286	PIK3C2A	Human	RFU	Protein	20	230.35	230.76	230.76	234.613	232.52	235.03	2243.1	2239.43	2239.43	2238.79	2222.67	2221.36	9.73779	9.70458	9.70458	9.54249	9.55905	9.45137	6.04854	6.31881	6.31881	6.95364	6.59368	7.60274
	14029-42	3	SL010966	CSN2	P61201	9318	COPS2	Human	RFU	Protein	0.5	171.95	170.106	170.106	176.105	181.942	181.011	2182.6	2194.99	2194.99	2163.27	2166.71	2163.72	12.6932	12.9037	12.9037	12.284	11.9088	11.9536	7.79639	8.93368	8.93368	8.49294	8.32448	9.53573
	14030-21	3	SL004649	OX40 Ligand	P23510	7292	TNFSF4	Human	RFU	Protein	20	101.85	103.573	103.573	104.573	101.495	101.428	593.9	593.031	593.031	586.406	574.821	571.032	5.83112	5.72575	5.72575	5.6076	5.66355	5.62994	3.42602	3.60715	3.60715	3.93	3.67881	4.19534
	14031-18	3	SL001691	FGF7	P21781	2252	FGF7	Human	RFU	Protein	20	117.35	120.404	120.404	118.767	117.65	118.86	417.7	417.611	417.611	413.72	415.036	418.055	3.55944	3.46843	3.46843	3.48346	3.52773	3.5172	2.44842	2.2465	2.2465	2.51265	2.69715	3.04888
	14032-2	3	SL003310	VEGF121	P15692	7422	VEGFA	Human	RFU	Protein	20	207.95	208.097	208.097	203.632	206.936	205.612	840.6	842.814	842.814	831.187	830.646	828.713	4.04232	4.05009	4.05009	4.08182	4.01403	4.03047	2.50589	2.6196	2.6196	2.94005	2.98161	3.43817
	14034-22	3	SL001890	GA733-1 protein	P09758	4070	TACSTD2	Human	RFU	Protein	20	232.8	236.849	236.849	238.745	238.203	234.238	601.2	599.087	599.087	592.825	591.365	600.774	2.58247	2.5294	2.5294	2.48309	2.48261	2.5648	1.68027	1.57456	1.57456	1.84393	1.87528	2.2651
	14035-13	3	SL007386	TIAM1	Q13009	7074	TIAM1	Human	RFU	Protein	20	116.3	119.271	119.271	118.66	119.006	117.972	346.4	343.608	343.608	339.574	339.67	339.97	2.9785	2.88091	2.88091	2.86175	2.85423	2.88178	1.8821	1.85045	1.85045	2.19229	2.18585	2.56932
	14036-116	3	SL020312	MPDZ	O75970	8777	MPDZ	Human	RFU	Protein	20	70.45	71.2878	71.2878	70.9535	70.9069	71.4228	239.8	238.286	238.286	237.458	237.688	235.242	3.40383	3.3426	3.3426	3.34668	3.35211	3.29365	2.31803	2.22804	2.22804	2.53714	2.57254	2.76803
	14037-18	3	SL013273	RANB3	Q9H6Z4	8498	RANBP3	Human	RFU	Protein	20	141.6	142.326	142.326	141.309	141.963	142.931	1730.2	1735.09	1735.09	1718.14	1712.88	1765.24	12.2189	12.191	12.191	12.1587	12.0657	12.3503	8.00648	8.04106	8.04106	9.29931	9.47676	10.6915
	14038-130	3	SL007049	CYTF	O76096	8530	CST7	Human	RFU	Protein	20	99.15	98.1236	98.1236	100.031	98.9836	100.706	13692.1	13876.3	13876.3	13895.5	13950.7	13947.5	138.095	141.416	141.416	138.912	140.939	138.497	91.6473	94.6251	94.6251	103.599	105.095	115.977
	14039-33	3	SL003863	kallikrein 5	Q9Y337	25818	KLK5	Human	RFU	Protein	20	170.85	171.635	171.635	172.81	174.838	173.615	484.3	482.449	482.449	478.722	478.063	477.707	2.83465	2.8109	2.8109	2.77023	2.73432	2.75152	1.78478	1.76949	1.76949	2.10942	2.14408	2.44815
	14041-13	3	SL004068	Granzyme B	P10144	3002	GZMB	Human	RFU	Protein	20	265.05	267.305	267.305	263.702	264.467	262.576	781.9	777.018	777.018	767.612	761.983	766.859	2.95001	2.90686	2.90686	2.9109	2.8812	2.92053	1.8907	1.85237	1.85237	2.04102	2.0908	2.45836
	14042-11	3	SL003770	SARP-2	Q8N474	6422	SFRP1	Human	RFU	Protein	20	83.3	83.3594	83.3594	84.8795	84.0144	83.7563	7610.1	7636.98	7636.98	7583.63	7556.24	7553.87	91.3577	91.615	91.615	89.3458	89.9398	90.1887	61.8456	62.3202	62.3202	71.6009	68.1474	75.6373
	14043-12	3	SL008204	EEA1	Q15075	8411	EEA1	Human	RFU	Protein	20	193.9	192.844	192.844	202.394	194.518	197.884	1056.1	1050.28	1050.28	1050.35	1030.93	1035.37	5.44662	5.44626	5.44626	5.18961	5.2999	5.2322	3.36713	3.50879	3.50879	3.67931	3.25278	4.03324
	14045-12	3	SL020317	NCOA2	Q15596	10499	NCOA2	Human	RFU	Protein	20	117.8	118.612	118.612	119.641	119.014	122.113	727.6	733.722	733.722	727.774	723.052	711.074	6.17657	6.18591	6.18591	6.08298	6.07535	5.82309	3.67846	3.90668	3.90668	4.54809	4.37232	4.93979
	14047-78	3	SL003951	BDNF	P23560	627	BDNF	Human	RFU	Protein	0.5	184.05	183.165	183.165	186.108	191.26	190.921	5016.4	5002.49	5002.49	4970.9	4989.89	4972.98	27.2556	27.3114	27.3114	26.7098	26.0896	26.0473	17.9446	18.8313	18.8313	20.1412	18.3858	21.7354
	14048-7	3	SL004588	IL-1 R AcP	Q9NPH3	3556	IL1RAP	Human	RFU	Protein	0.005	104.8	105.145	105.145	106.925	106.745	109.644	2922.4	2932.19	2932.19	2916.07	2877.08	2842.62	27.8855	27.887	27.887	27.2721	26.9528	25.926	15.0989	15.8594	15.8594	14.9978	15.6591	19.3527
	14049-17	3	SL000483	IL-7	P13232	3574	IL7	Human	RFU	Protein	20	238.35	244.374	244.374	247.107	246.401	244.534	531.4	530.914	530.914	520.801	523.445	528.976	2.22949	2.17254	2.17254	2.10759	2.12436	2.1632	1.41292	1.33753	1.33753	1.56921	1.62047	1.90167
	14050-61	3	SL004140	Ephrin-A4	P52798	1945	EFNA4	Human	RFU	Protein	20	301.25	308.24	308.24	309.578	298.748	308.157	2220.8	2220.26	2220.26	2212.86	2183.17	2188.95	7.37195	7.20302	7.20302	7.14797	7.30771	7.10337	4.63875	4.53772	4.53772	5.03957	4.92679	5.85367
	14051-54	3	SL007629	FOXC2	Q99958	2303	FOXC2	Human	RFU	Protein	20	128.5	130.969	130.969	132.475	133.36	132.159	320	319.135	319.135	315.396	314.776	317.124	2.49027	2.43672	2.43672	2.38079	2.36035	2.39956	1.62025	1.60362	1.60362	1.80051	1.86511	2.17732
	14052-26	3	SL009417	UN13A	Q9UPW8	23025	UNC13A	Human	RFU	Protein	20	182.6	185.088	185.088	184.817	188.629	184.786	426.2	424.508	424.508	420.843	422.038	424.21	2.33406	2.29355	2.29355	2.27709	2.2374	2.29569	1.5015	1.42417	1.42417	1.67321	1.61514	1.98144
	14054-17	3	SL004151	IL-15 Ra	Q13261	3601	IL15RA	Human	RFU	Protein	20	164.9	169.952	169.952	166.467	166.263	167.178	12497.9	12420	12420	12379.1	12466.6	12381.2	75.7908	73.0798	73.0798	74.3638	74.9811	74.0601	49.1753	46.5859	46.5859	54.5588	53.6322	53.1068
	14056-4	3	SL013948	Glycoprotein hormones a-chain	P01215	1081	CGA	Human	RFU	Protein	20	305.45	309.218	309.218	310.413	308.227	308.552	1047.1	1041.82	1041.82	1041.98	1036.08	1027.43	3.42806	3.36921	3.36921	3.35675	3.36143	3.32985	2.11024	2.07733	2.07733	2.27572	2.37274	2.86611
	14057-68	3	SL004686	TNFSF15	O95150	9966	TNFSF15	Human	RFU	Protein	20	115.7	117.378	117.378	118.111	116.712	116.801	2461.7	2462.51	2462.51	2416.36	2422.3	2381.54	21.2766	20.9794	20.9794	20.4584	20.7545	20.3897	12.7914	12.8323	12.8323	14.4686	15.0623	17.8109
	14060-67	3	SL007435	NCF4	Q15080	4689	NCF4	Human	RFU	Protein	20	74.7	71.2534	71.2534	71.3077	69.0034	72.6095	748.8	748.263	748.263	750.924	731.852	730.385	10.0241	10.5014	10.5014	10.5308	10.606	10.0591	4.56725	5.06023	5.06023	4.8845	5.87908	5.82029
	14061-48	3	SL002541	sRANKL	O14788	8600	TNFSF11	Human	RFU	Protein	20	322.2	329.036	329.036	327.803	331.241	330.102	1208.6	1199.07	1199.07	1188.11	1197.96	1185.9	3.75109	3.6442	3.6442	3.62445	3.61658	3.59254	2.41865	2.37042	2.37042	2.66038	2.62163	2.99886
	14063-17	3	SL000530	OSM	P13725	5008	OSM	Human	RFU	Protein	20	150.45	153.529	153.529	154.381	153.358	152.264	630.7	627.409	627.409	623.755	621.87	617.184	4.19209	4.08659	4.08659	4.04037	4.05503	4.05338	2.67302	2.50826	2.50826	2.92297	3.07633	3.60729
	14064-21	3	SL004515	PGRP-S	O75594	8993	PGLYRP1	Human	RFU	Protein	20	122.55	124.376	124.376	122.278	124.427	121.907	376	373.507	373.507	367.066	367.532	371.059	3.06814	3.00304	3.00304	3.00191	2.95381	3.04378	1.98627	1.8662	1.8662	2.15169	2.07815	2.6091
	14065-11	3	SL025816	CD5:CD	P06127	921	CD5	Human	RFU	Protein	20	108.4	109.235	109.235	110.694	110.834	110.618	326	323.767	323.767	321.753	323.174	325.625	3.00738	2.96396	2.96396	2.90668	2.91584	2.9437	2.15324	2.08175	2.08175	2.34123	2.27183	2.58244
	14066-49	3	SL020306	MAGI2	Q86UL8	9863	MAGI2	Human	RFU	Protein	20	75.55	76.5776	76.5776	76.3394	76.4138	76.893	453.8	452.158	452.158	449.567	451.419	454.86	6.00662	5.90456	5.90456	5.88906	5.90755	5.91549	3.86871	4.15113	4.15113	4.51482	4.43643	5.10448
	14067-6	3	SL008289	PKP2	Q99959	5318	PKP2	Human	RFU	Protein	20	123.45	124.504	124.504	127.078	127.194	127.891	688.7	692.119	692.119	691.522	694.132	690.08	5.57878	5.559	5.559	5.44171	5.45729	5.39586	3.64971	3.854	3.854	4.23352	4.27454	4.86541
	14068-29	3	SL003197	TECK	O15444	6370	CCL25	Human	RFU	Protein	20	194.2	195.658	195.658	205.153	204.234	202.408	2653.3	2634.9	2634.9	2613.84	2621.74	2578.11	13.6627	13.4669	13.4669	12.7409	12.8369	12.7372	8.26059	8.43678	8.43678	9.14677	8.89494	10.9168
	14069-61	3	SL010369	Carbonic Anhydrase IV	P22748	762	CA4	Human	RFU	Protein	20	110.25	113.244	113.244	113.899	115.578	114.659	1151.3	1155.17	1155.17	1151.19	1152.21	1155.02	10.4426	10.2007	10.2007	10.1071	9.96918	10.0736	6.72292	6.44498	6.44498	7.39572	7.3736	8.67717
	14070-56	3	SL018907	ITSN1	Q15811	6453	ITSN1	Human	RFU	Protein	20	251.25	253.795	253.795	256.657	248.884	251.862	1153.1	1148.28	1148.28	1148.19	1138.29	1139.23	4.58945	4.52443	4.52443	4.47362	4.57358	4.52325	2.90088	2.75908	2.75908	3.14103	3.2173	3.83325
	14072-9	3	SL005679	TCTP	P13693	7178	TPT1	Human	RFU	Protein	0.5	96.55	99.2212	99.2212	100.8	101.599	104.82	2313.3	2321.49	2321.49	2297.05	2273.26	2252.52	23.9596	23.3971	23.3971	22.7882	22.3749	21.4895	13.3101	13.388	13.388	12.6471	13.5227	14.1167
	14073-31	3	SL000440	Hemopexin	P02790	3263	HPX	Human	RFU	Protein	0.005	617.9	601.361	601.361	596.462	595.638	622.473	215226	215667	215667	212055	216623	216191	348.318	358.631	358.631	355.521	363.683	347.31	124.361	130.548	130.548	127.752	122.376	103.864
	14074-2	3	SL020307	SHC2	P98077	25759	SHC2	Human	RFU	Protein	20	98.1	100.652	100.652	100.555	100.921	100.639	310.6	309.743	309.743	306.596	306.834	305.361	3.16616	3.07737	3.07737	3.04904	3.04035	3.03423	2.00906	2.01917	2.01917	2.25405	2.30271	2.75707
	14076-74	3	SL007888	Cystatin-S	P01036	1472	CST4	Human	RFU	Protein	20	118.5	120.724	120.724	117.933	117.497	116.612	628.2	630.251	630.251	631.189	625.271	625.371	5.30127	5.22061	5.22061	5.35211	5.32158	5.36283	3.5046	3.49905	3.49905	4.20586	4.00518	4.55507
	14077-6	3	SL002086	Ficolin-3	O75636	8547	FCN3	Human	RFU	Protein	0.5	113.25	113.391	113.391	117.29	118.074	118.941	1910.4	1923.58	1923.58	1913.74	1940.03	1925.78	16.8689	16.9641	16.9641	16.3163	16.4305	16.1909	10.5401	11.6728	11.6728	11.4518	11.484	12.6712
	14078-69	3	SL003186	Lymphotactin	P47992	6375	XCL1	Human	RFU	Protein	20	139.35	143.024	143.024	142.119	141.996	143.323	3427.4	3420.95	3420.95	3400.69	3416.05	3394.32	24.5956	23.9187	23.9187	23.9284	24.0574	23.683	15.8054	15.5009	15.5009	17.9185	18.0608	20.2562
	14079-14	3	SL004152	IL-18 Ra	Q13478	8809	IL18R1	Human	RFU	Protein	20	155.85	154.471	154.471	159.093	157.75	159.528	3086.1	3087.4	3087.4	3073.67	3056.53	3076.87	19.8017	19.9869	19.9869	19.32	19.3758	19.2873	12.604	13.39	13.39	14.5238	13.8183	16.0399
	14081-5	3	SL005227	ULBP-1	Q9BZM6	80329	ULBP1	Human	RFU	Protein	20	81.7	82.1194	82.1194	82.706	82.5898	81.8921	512.7	513.901	513.901	502.546	507.51	501.162	6.2754	6.25797	6.25797	6.07629	6.14495	6.11978	4.2302	4.05167	4.05167	4.65182	4.81107	5.30872
	14082-56	3	SL016540	TLN2	Q9Y4G6	83660	TLN2	Human	RFU	Protein	20	239.35	246.62	246.62	244.584	243.861	242.294	1709.6	1714.07	1714.07	1705.49	1701.66	1699.34	7.14268	6.95022	6.95022	6.97303	6.97798	7.01353	4.44514	4.33018	4.33018	5.22218	5.06186	6.19776
[truncated: 6,034 more rows]
